# Supplementary material for: Population sequencing enhances understanding of tea plant evolution
Source: Nat Commun. 2020 Sep 7;11:4447. doi: 10.1038/s41467-020-18228-8 (PMC7477583; doi:10.1038/s41467-020-18228-8)
Supplement: Supplementary file 5 — Supplementary Data 1 [file 41467_2020_18228_MOESM5_ESM.xlsx]

## Sheet: Supplementary Data 1
	Supplementary Data 1: IPR enrichment of expansion genes.
	IPR	All genes	Expansion genes	P-value	FDR	Function
	IPR000209	85	55	3.197e-16	3.86304e-14	Peptidase S8/S53 domain
	IPR000528	19	12	0.0002155	0.00392207	Plant lipid transfer protein/Par allergen
	IPR000668	44	19	0.002453	0.0273604	Peptidase C1A, papain C-terminal
	IPR000863	39	24	3.033e-07	1.37433e-05	Sulfotransferase domain
	IPR000916	28	15	0.0004491	0.00739994	Bet v I/Major latex protein
	IPR001046	16	11	0.0001314	0.00280191	NRAMP family
	IPR001781	13	11	4.761e-06	0.000156897	Zinc finger, LIM-type
	IPR002110	254	85	9.906e-05	0.00217632	Ankyrin repeat
	IPR002182	436	263	2.2e-16	3.19e-14	NB-ARC
	IPR002213	290	175	2.2e-16	3.19e-14	UDP-glucuronosyl/UDP-glucosyltransferase
	IPR002528	72	32	4.991e-05	0.00124775	Multi antimicrobial extrusion protein
	IPR002781	7	6	0.0008459	0.0105737	Transmembrane protein TauE-like
	IPR003480	156	52	0.002203	0.025352	Transferase
	IPR003653	22	12	0.001365	0.0162234	Ulp1 protease family, C-terminal catalytic domain
	IPR003855	31	25	1.906e-11	1.30368e-09	Potassium transporter
	IPR004148	6	6	0.0001506	0.00303292	BAR domain
	IPR004240	29	21	2.444e-08	1.18127e-06	Nonaspanin (TM9SF)
	IPR004326	34	19	3.64e-05	0.0009425	Mlo-related protein
	IPR004487	4	4	0.002832	0.027376	Clp protease, ATP-binding subunit ClpX
	IPR004522	4	4	0.002832	0.027376	Asparagine-tRNA ligase
	IPR004813	23	12	0.002259	0.0255902	Oligopeptide transporter, OPT superfamily
	IPR004859	6	5	0.003166	0.0298097	Putative 5-3 exonuclease
	IPR004882	4	4	0.002832	0.027376	Luc7-related
	IPR005381	6	5	0.003166	0.0298097	Zinc finger-XS domain
	IPR005484	11	8	0.0006657	0.00928139	Ribosomal protein L18
	IPR005630	38	28	5.438e-11	3.28546e-09	Terpene synthase, metal-binding domain
	IPR005821	33	26	1.978e-11	1.30368e-09	Ion transport domain
	IPR006685	17	11	0.0002945	0.00508363	Mechanosensitive ion channel MscS
	IPR007369	9	8	5.729e-05	0.00133985	Peptidase A22B, signal peptide peptidase
	IPR008089	7	6	0.0008459	0.0105737	Nucleotide sugar epimerase
	IPR009014	14	9	0.001164	0.0143034	Transketolase C-terminal/Pyruvate-ferredoxin oxidoreductase domain II
	IPR011025	8	7	0.0002218	0.00392207	G protein alpha subunit, helical insertion
	IPR011068	9	7	0.0007975	0.0105125	Nucleotidyltransferase, class I, C-terminal-like
	IPR011356	5	5	0.0006531	0.00928139	Peptidase M17, leucine aminopeptidase/peptidase B
	IPR011531	9	7	0.0007975	0.0105125	Bicarbonate transporter, C-terminal
	IPR011555	9	7	0.0007975	0.0105125	V-ATPase proteolipid subunit C, eukaryotic
	IPR011701	43	20	0.0006105	0.00928139	Major facilitator superfamily
	IPR012110	5	5	0.0006531	0.00928139	Thiamine pyrophosphate (TPP)-dependent enzyme
	IPR012317	22	11	0.00524	0.0474875	Poly(ADP-ribose) polymerase, catalytic domain
	IPR013094	81	42	1.692e-08	8.76214e-07	Alpha/beta hydrolase fold-3
	IPR013215	8	7	0.0002218	0.00392207	Cobalamin-independent methionine synthase MetE, N-terminal
	IPR014525	4	4	0.002832	0.027376	Ethylene receptor
	IPR014712	15	11	5.197e-05	0.00125594	Phosphoinositide-binding clathrin adaptor, domain 2
	IPR015341	7	6	0.0008459	0.0105737	Glycoside hydrolase family 38, central domain
	IPR017163	8	8	8.007e-06	0.000252395	Phosphatidylinositol-4-phosphate 5-kinase, plant
	IPR017441	920	528	2.2e-16	3.19e-14	Protein kinase, ATP binding site
	IPR017761	32	30	2.2e-16	3.19e-14	Laccase
	IPR017972	211	101	2.411e-15	2.49711e-13	Cytochrome P450, conserved site
	IPR017975	25	13	0.001549	0.0181133	Tubulin, conserved site
	IPR018045	9	9	1.846e-06	6.3731e-05	Sulphate anion transporter, conserved site
	IPR018088	5	5	0.0006531	0.00928139	Chalcone/stilbene synthase, active site
	IPR018146	8	7	0.0002218	0.00392207	Glyoxalase I, conserved site
	IPR018167	5	5	0.0006531	0.00928139	S-adenosylmethionine decarboxylase subgroup
	IPR018200	43	18	0.004723	0.043344	Ubiquitin specific protease, conserved site
	IPR018225	4	4	0.002832	0.027376	Transaldolase, active site
	IPR018259	4	4	0.002832	0.027376	Ribosomal protein L21e, conserved site
	IPR018338	10	9	1.463e-05	0.00042427	Carbonic anhydrase, alpha-class, conserved site
	IPR018368	9	9	1.846e-06	6.3731e-05	ClpA/B, conserved site 1
	IPR018371	13	10	6.021e-05	0.00136413	Chitin-binding, type 1, conserved site
	IPR018451	28	21	8.631e-09	4.81344e-07	NAF/FISL domain
	IPR018456	22	15	8.642e-06	0.00026106	PTR2 family proton/oligopeptide symporter, conserved site
	IPR019780	38	21	1.79e-05	0.000480648	Germin, manganese binding site
	IPR019787	80	31	0.001195	0.0144396	Zinc finger, PHD-finger
	IPR019798	12	10	1.756e-05	0.000480648	Serine hydroxymethyltransferase, pyridoxal phosphate binding site
	IPR019801	21	20	2.939e-12	2.66347e-10	Glycoside hydrolase, family 35, conserved site
	IPR020843	39	23	1.557e-06	6.27125e-05	Polyketide synthase, enoylreductase domain
	IPR020904	40	20	0.0001816	0.00355838	Short-chain dehydrogenase/reductase, conserved site
	IPR021792	4	4	0.002832	0.027376	Beta-fructofuranosidase
	IPR022636	5	5	0.0006531	0.00928139	S-adenosylmethionine synthetase superfamily
	IPR022740	6	6	0.0001506	0.00303292	Polyphenol oxidase, C-terminal
	IPR022893	5	5	0.0006531	0.00928139	Shikimate dehydrogenase family
	IPR023299	75	37	6.023e-07	2.56863e-05	P-type ATPase, cytoplasmic domain N
	IPR024171	48	47	2.2e-16	3.19e-14	S-receptor-like serine/threonine-protein kinase
	IPR024750	9	9	1.846e-06	6.3731e-05	Calcium-transporting P-type ATPase, N-terminal autoinhibitory domain
	IPR025287	71	43	1.421e-11	1.14469e-09	Wall-associated receptor kinase, galacturonan-binding domain
	IPR027246	13	8	0.003302	0.0306917	Eukaryotic porin/Tom40
	IPR033122	4	4	0.002832	0.027376	Letm1 ribosome-binding domain
	IPR033905	78	32	0.0003091	0.00521157	Secretory peroxidase
	IPR033939	4	4	0.002832	0.027376	Branched-chain aminotransferase
	IPR033950	4	4	0.002832	0.027376	Sumo domain
	Note: Fisher’ exact test was used to test significance with one-sided test.
