# Supplementary material for: Population sequencing enhances understanding of tea plant evolution
Source: Nat Commun. 2020 Sep 7;11:4447. doi: 10.1038/s41467-020-18228-8 (PMC7477583; doi:10.1038/s41467-020-18228-8)
Supplement: Supplementary file 6 — Supplementary Data 2 [file 41467_2020_18228_MOESM6_ESM.xlsx]

## Sheet: Supplementary Data 2
	Supplementary Data 2: The positive Darwinian selection genes of LJ43.
	Gene name
	Cha10g004760
	Cha10g005380
	Cha10g009330
	Cha11g010560
	Cha11g012720
	Cha11g001830
	Cha01g014460
	Cha01g014850
	Cha11g009670
	Cha01g020630
	Cha12g012520
	Cha12g002570
	Cha01g023570
	Cha01g002420
	Cha13g004230
	Cha13g004280
	Cha13g006550
	Cha13g006900
	Cha13g009310
	Cha14g011150
	Cha14g012500
	Cha14g001590
	Cha14g005620
	Cha14g007380
	Cha14g009790
	Cha15g004110
	Cha01g005580
	Cha15g009530
	Cha02g014940
	Cha02g018740
	Cha02g008910
	Cha02g009380
	Cha03g015430
	Cha03g017390
	Cha03g021140
	Cha03g021420
	Cha03g000250
	Cha03g000290
	Cha03g003640
	Cha03g003660
	Cha04g005270
	Cha04g007050
	Cha04g008630
	Cha05g014850
	Cha05g016140
	Cha05g001710
	Cha05g002380
	Cha05g006540
	Cha05g006700
	Cha05g008190
	Cha06g017600
	Cha06g018850
	Cha06g008440
	Cha07g003010
	Cha07g003180
	Cha07g004600
	Cha07g006760
	Cha07g008980
	Cha08g016350
	Cha08g009350
	Cha09g013550
	Cha09g003010
	Cha09g000050
	Cha09g006820
	Cha09g009460
	ChaUn10341.2
	ChaUn10409.4
	ChaUn11121.1
	ChaUn11930.3
	ChaUn21494.1
	ChaUn24968.1
	ChaUn4163.1
	ChaUn5208.2
	ChaUn9520.1
