# Supplementary material for: Population sequencing enhances understanding of tea plant evolution
Source: Nat Commun. 2020 Sep 7;11:4447. doi: 10.1038/s41467-020-18228-8 (PMC7477583; doi:10.1038/s41467-020-18228-8)
Supplement: Supplementary file 7 — Supplementary Data 3 [file 41467_2020_18228_MOESM7_ESM.xlsx]

## Sheet: Supplementary Data 3
Supplementary Data 3: The informations of tea population.
Sample	Collected site	Species	Group	Tree-type	Leaf Size	Sprouting Date	Suitable tea	Cold tolerance	Location	Clean data reads	Clean data base（bp）	Depth	Mapping ratio	mapping rate(mapping quality>=20)	Heterozygosity
HZ001	Xuyong Szechwan	C. sinensis	CSR	semi-arbor	middle	middle	black tea	4	Hangzhou	282914640	42186021678	12.9406	0.9903	0.641281	0.00699579
HZ002	Ziyuan Guangxi	C. sinensis var. pubilimba	CSS	-	middle	-	black tea	2	Hangzhou	326312338	48674954636	14.9311	0.993	0.697458	0.00639879
HZ003	Qingdao Shandong	C. sinensis	CSS	shrub	middle	middle	green tea	1	Hangzhou	345073168	51461351670	15.7859	0.9915	0.724253	0.00528031
HZ004	Tiantai Zhejiang	C. sinensis	CSS	shrub	middle	late	green tea	2	Hangzhou	308929732	46156090908	14.1585	0.9893	0.715412	0.0041217
HZ006	Ruian Zhejiang	C. sinensis	CSS	shrub	middle	early	green tea	2	Hangzhou	315417330	47144416786	14.4616	0.9738	0.707139	0.00493481
HZ008	Anxi Fujian	C. sinensis	CSS	shrub	middle	middle	oolong tea	2	Hangzhou	320971400	47858322944	14.6806	0.9915	0.715966	0.0053158
HZ009	Ziyuan Guangxi	C. sinensis	CSS	shrub	middle	-	green tea	2	Hangzhou	294102400	43971985144	13.4885	0.9942	0.699967	0.00559139
HZ010	Changsha Hunan	C. sinensis	CSS	shrub	middle	early	green tea	1	Hangzhou	322084788	48141792436	14.7676	0.9733	0.69604	0.00515496
HZ011	Yongjia Zhejiang	C. sinensis	CSS	shrub	middle	extra early	green tea	2	Hangzhou	315870352	47231941500	14.4885	0.9788	0.713446	0.0049893
HZ013	Shucheng Anhui	C. sinensis	CSS	shrub	middle	early	green tea	1	Hangzhou	303459240	45342752992	13.909	0.9952	0.762823	0.00569506
HZ014	Fuan Fujian	C. sinensis	CSS	semi-arbor	large	extra early	green tea	2	Hangzhou	322302726	48057050318	14.7416	0.9917	0.699517	0.00566996
HZ015	Guilin Guangxi	C. sinensis	CSS	shrub	middle	early	green tea	2	Hangzhou	349726702	52195151934	16.011	0.9863	0.661167	0.00587981
HZ016	Fuan Fujian	C. sinensis	CSS	shrub	middle	middle	oolong tea	2	Hangzhou	340698278	50812184538	15.5867	0.9928	0.708274	0.00477937
HZ017	Wuxi Jiangshu	C. sinensis	CSS	shrub	large	middle	green tea	2	Hangzhou	311793540	46515060032	14.2686	0.9904	0.720582	0.00507368
HZ018	Qimen Anhui	C. sinensis	CSS	shrub	large	middle	black tea	1	Hangzhou	361965070	54037605820	16.5761	0.9852	0.709557	0.00536081
HZ020	Changsha Hunan	C. sinensis	CSS	shrub	middle	early	black tea	1	Hangzhou	220650016	32000756616	9.81629	0.9923	0.667157	0.00466801
HZ021	Taiwan	C. sinensis	CSS	shrub	middle	middle	oolong tea	1	Hangzhou	295603130	44114361526	13.5322	0.9936	0.719988	0.00577968
HZ027	Wuchuan Guizhou	C.sp	CSR	arbor	middle	early	green tea	4	Hangzhou	319134300	47714639278	14.6365	0.9863	0.621582	0.00734471
HZ028	Wuyuan Jiangxi	C. sinensis	CSS	shrub	large	early	green tea	1	Hangzhou	313874516	46868642600	14.377	0.9941	0.778977	0.00497362
HZ031	Mount Wuyi Fujian	C. sinensis	CSS	shrub	middle	late	oolong tea	2	Hangzhou	285490486	42673349816	13.0901	0.9928	0.725549	0.00546414
HZ034	Xianning Hubei	C. sinensis	CSS	shrub	middle	early	black tea	2	Hangzhou	312904194	46786150482	14.3517	0.9913	0.68587	0.00524222
HZ036	Anxi Fujian	C. sinensis	CSS	shrub	middle	middle	oolong tea	2	Hangzhou	325903104	48650792752	14.9237	0.9881	0.704093	0.0053625
HZ037	Mount Wuyi Fujian	C. sinensis	CSS	shrub	small	middle	oolong tea	2	Hangzhou	351100840	52420299432	16.08	0.987	0.702379	0.00566152
HZ039	Ruyuan Guangdong	C. sinensis var. pubilimba	CSA	semi-arbor	middle	late	green tea	3	Hangzhou	316360432	47258589250	14.4967	0.9832	0.645739	0.00474689
HZ040	Anxi Fujian	C. sinensis	CSS	shrub	large	middle	oolong tea	2	Hangzhou	326037286	48669931570	14.9296	0.9795	0.708265	0.0075656
HZ041	Anxi Fujian	C. sinensis	CSS	semi-arbor	middle	early	oolong tea	2	Hangzhou	282326208	42166896750	12.9348	0.9888	0.700347	0.00510511
HZ043	Hefei Anhui	C. sinensis	CSS	shrub	middle	early	green tea	2	Hangzhou	220803842	31844181906	9.76826	0.9965	0.655649	0.00316521
HZ045	Menghai Yunnan	C. sinensis var. assamica	CSA	arbor	large	early	black tea	4	Hangzhou	343033490	51245896906	15.7198	0.991	0.669395	0.00753748
HZ048	Suichuan Jiangxi	C. sinensis	CSS	shrub	middle	early	green tea	4	Hangzhou	367612948	54939718290	16.8529	0.9845	0.678741	0.00565311
HZ050	Menghai Yunnan	C. sinensis var. assamica	CSS	arbor	large	early	black tea	4	Hangzhou	307732342	45992717890	14.1083	0.9929	0.717944	0.0061897
HZ054	Anqing Anhui	C. sinensis	CSS	shrub	middle	middle	black tea	1	Hangzhou	349127924	52113946450	15.986	0.975	0.691741	0.00523871
HZ056	Meitan Guizhou	C. sinensis	CSS	shrub	middle	early	green tea	2	Hangzhou	361222450	54003103894	16.5655	0.9918	0.668553	0.00651164
HZ057	Chongqing Szechwan	C. sinensis	CSS	semi-arbor	middle	early	green tea	1	Hangzhou	319014074	47660607586	14.62	0.9695	0.647272	0.00607626
HZ058	Linhai Zhejiang	C. sinensis	CSS	shrub	middle	middle	green tea	2	Hangzhou	337579884	48640803563	14.9207	0.9954	0.604027	0.0040617
HZ059	Ankang shaanxi	C. sinensis	CSS	shrub	middle	early	green tea	1	Hangzhou	345326428	51568041246	15.8186	0.9792	0.678569	0.00534374
HZ060	Mingshan Szechwan	C. sinensis	CSS	shrub	middle	extra early	green tea	2	Hangzhou	269587330	39001745611	11.9639	0.9956	0.65553	0.00450992
HZ061	Guilin Guangxi	C. sinensis var. assamica	CSA	semi-arbor	large	late	black tea	2	Hangzhou	347393474	51861973538	15.9087	0.9736	0.651805	0.00658965
HZ063	Taoyuan Hunan	C. sinensis	CSS	shrub	large	early	black tea	2	Hangzhou	376885364	56312131010	17.2738	0.9865	0.675284	0.00768552
HZ064	Mount Wuyi Fujian	C. sinensis	CSS	shrub	middle	late	oolong tea	2	Hangzhou	303749086	45373242990	13.9183	0.9892	0.707777	0.00567122
HZ065	Zaoan Fujian	C. sinensis	CSS	semi-arbor	large	extra early	oolong tea	3	Fuan	408418066	61066516512	18.7323	0.9883	0.685062	0.00647882
HZ066	Fuan Fujian	C. sinensis	CSS	shrub	middle	late	oolong tea	1	Fuan	369863028	55221598876	16.9393	0.9823	0.688716	0.00613836
HZ068	Mount Wuyi Fujian	C. sinensis	CSS	shrub	middle	late	oolong tea	2	Fuan	305267616	45630086926	13.9971	0.9951	0.721967	0.00546126
HZ069	Anxi Fujian	C. sinensis	CSS	shrub	middle	middle	oolong tea	2	Fuan	383816294	57370092076	17.5984	0.9852	0.691223	0.00571444
HZ070	Fuan Fujian	C. sinensis	CSS	shrub	middle	late	oolong tea	2	Fuan	384882382	57515788396	17.6431	0.978	0.694477	0.00585929
HZ071	Songxi Fujian	C. sinensis	CSS	semi-arbor	large	early	green tea	2	Fuan	372339874	55577962128	17.0486	0.9843	0.703946	0.00610155
HZ072	Jinghong Yunnan	C. sinensis var. assamica	CSA	arbor	large	middle	black tea	4	Fuan	277864804	40132141116	12.3106	0.9927	0.605925	0.00503411
HZ073	Fuding Fujian	C. sinensis	CSS	semi-arbor	middle	extra early	green tea	2	Hangzhou	371600866	55556353930	17.042	0.9916	0.709602	0.00650714
HZ074	Longsheng Guangxi	C. sinensis var. pubilimba	CSA	semi-arbor	middle	-	green tea	3	Hangzhou	349016160	52019627462	15.9571	0.9939	0.671004	0.00545066
HZ075	Taiwan	C. sinensis var. assamica	CSA	semi-arbor	large	late	green tea	4	Hangzhou	282796480	42252881248	12.9611	0.9938	0.665283	0.00683353
HZ076	Hainan	C. sinensis var. assamica	CSS	arbor	large	early	black tea	4	Hangzhou	307203508	45787030688	14.0453	0.9929	0.668735	0.00651437
HZ077	Qionglai Szechwan	C. sinensis	CSS	semi-arbor	middle	early	green tea	1	Hangzhou	366097670	54679058396	16.7729	0.9791	0.714619	0.00508533
HZ078	Jinxiu Guangxi	C. sinensis var. pubilimba	CSS	shrub	middle	early	green tea	3	Hangzhou	268264366	38551626022	11.8258	0.9966	0.592856	0.00496288
HZ079	Shangsi Guangxi	C. sinensis var. pubilimba	CSS	arbor	large	-	green tea	3	Hangzhou	303970564	45009083804	13.8066	0.9926	0.689153	0.00666985
HZ080	Jianghua Hunan	C. sinensis	CSS	semi-arbor	large	middle	black tea	3	Hangzhou	313725362	46760369074	14.3438	0.9906	0.670827	0.00610439
HZ081	Guiyang Guizhou	C. sinensis	CSS	semi-arbor	middle	early	green tea	2	Hangzhou	344325986	51450457508	15.7825	0.9808	0.687157	0.00586668
HZ082	Chaozhou Guangdong	C. sinensis	CSS	semi-arbor	middle	early	oolong tea	4	Hangzhou	363479362	54319594160	16.6626	0.9741	0.672025	0.00559671
HZ083	Anxi Fujian	C. sinensis	CSS	shrub	middle	late	oolong tea	2	Hangzhou	348224256	51989301376	15.9478	0.9834	0.719144	0.00526167
HZ084	Xishui Guizhou	C.sp	CSR	semi-arbor	middle	late	green tea	3	Hangzhou	389105340	58136007214	17.8333	0.9698	0.632807	0.00646489
HZ085	Nanjiang Szechwan	C. sinensis	CSS	shrub	middle	early	black tea	1	Hangzhou	329371236	49095744524	15.0602	0.9924	0.696164	0.00549738
HZ086	Mount Wuyi Fujian	C. sinensis	CSS	shrub	middle	middle	oolong tea	2	Hangzhou	361003502	53468592270	16.4016	0.9893	0.714206	0.00594396
HZ088	Daozhen Guizhou	C.sp	CSS	arbor	large	late	green tea	3	Hangzhou	336884094	50206304100	15.4009	0.9904	0.684081	0.00525825
HZ090	Longzhou Guangxi	C. sinensis var. pubilimba	CSS	arbor	large	late	green tea	3	Hangzhou	312269000	46481933238	14.2584	0.9919	0.649659	0.00688611
HZ092	Longmen Guangdong	C. sinensis	CSA	shrub	middle	late		4	Hangzhou	284599068	42401507704	13.0067	0.9909	0.645804	0.00450867
HZ094	Nayong Guizhou	C.sp	CSR	-	-	-	-	3	Hangzhou	283358930	42261020414	12.9636	0.9903	0.556545	0.00356742
HZ095	Malipo Yunnan	C. crassicolumna	CSR	arbor	large	-	-	4	Hangzhou	317201744	47150875066	14.4636	0.9878	0.572442	0.00346362
HZ100	Lincang Yunnan	C. sinensis var. assamica	CSA	arbor	large	late	black tea	4	Menghai	318024926	47403613406	14.5411	0.9883	0.620085	0.0051469
HZ104	Ruili Yunnan	C. gymnogyna	CSA	arbor	large	-	black tea	4	Menghai	319743676	47358290272	14.5272	0.9929	0.640768	0.00417516
HZ109	Xichou Yunnan	C. sinensis	CSA	semi-arbor	large	-	green tea	4	Menghai	320196852	47705543618	14.6338	0.9918	0.637141	0.00425199
HZ110	Nanjian Yunnan	C. atrothea	CSR	arbor	large	-	black tea	4	Menghai	316211534	47240109894	14.491	0.9934	0.613167	0.00714418
HZ112	Maguan Yunnan	C. sinensis	CSS	shrub	middle	-	green tea	4	Menghai	319795330	47686219680	14.6278	0.9925	0.697521	0.00551505
HZ114	Longling Yunnan	C. taliensis	CSA	arbor	large	-	black tea	4	Menghai	328828360	48694975674	14.9373	0.9935	0.609144	0.00652333
HZ117	Fengqing Yunnan	C. sinensis var. assamica	CSA	arbor	large	middle	black tea	4	Menghai	327627504	48836971896	14.9808	0.9873	0.647162	0.00580641
HZ118	Menghai Yunnan	C. sinensis var. assamica	CSA	arbor	large	middle	black tea	4	Menghai	327771652	48530906440	14.8869	0.9831	0.617716	0.00446506
HZ119	Shuangjiang Yunnan	C. sinensis var. assamica	CSA	arbor	extra large	-	black tea	4	Menghai	289928296	43160817668	13.2397	0.9929	0.640231	0.00792963
HZ122	Longchuan Yunnan	C. gymnogyna	CSA	arbor	large	-	black tea	4	Menghai	379577986	56549505676	17.3467	0.9917	0.634644	0.00536305
HZ123	Mengla Yunnan	C. sinensis var. assamica	CSA	arbor	large	-	black tea	4	Menghai	371178692	55312266970	16.9671	0.9934	0.641859	0.00529357
HZ124	Wenshan Yunnan	C. sinensis var. assamica	CSA	semi-arbor	large	-	black tea	4	Menghai	346267828	51584495878	15.8236	0.9937	0.628294	0.00398965
HZ125	Fengqing Yunnan	C. taliensis	CSR	arbor	large	-	black tea	4	Menghai	377840744	55893675528	17.1455	0.9899	0.584523	0.00718382
NBE-1	Nepal	C. sinensis var. assamica	CSA	shrub	middle	-	black tea	4	Hangzhou	243317210	35785236037	10.9772	0.9959	0.692106	0.00580123
NBE-2	Nepal	C. sinensis var. assamica	CSA	shrub	middle	-	black tea	4	Hangzhou	274852042	40402826757	12.3936	0.9952	0.692731	0.00514486
NBE-3	Nepal	C. sinensis var. assamica	CSA	shrub	middle	-	black tea	4	Hangzhou	281132966	41367869749	12.6897	0.9955	0.69486	0.00699716
NBE-4	Nepal	C. sinensis var. assamica	CSA	shrub	middle	-	black tea	4	Hangzhou	251796474	37052396673	11.3659	0.9954	0.689642	0.0055635
NBE-5	Nepal	C. sinensis var. assamica	CSA	shrub	middle	-	black tea	4	Hangzhou	249260512	36665268217	11.2471	0.9953	0.701793	0.00605682
XWY-1	Hawaii	C. sinensis	CSS	shrub	middle	-	green tea	-	Hangzhou	268322748	39435629720	12.0969	0.9936	0.698655	0.00495725
XWY-2	Hawaii	C. sinensis	CSS	shrub	middle	-	green tea	-	Hangzhou	237456460	34959339739	10.7238	0.9956	0.714058	0.00551898
XWY-3	Hawaii	C. sinensis	CSS	shrub	middle	-	green tea	-	Hangzhou	291179568	42840248222	13.1413	0.9959	0.723834	0.00494698
XWY-4	Hawaii	C. sinensis	CSS	shrub	middle	-	green tea	-	Hangzhou	287271432	42241227139	12.9576	0.9963	0.72939	0.00530854
XWY-5	Hawaii	C. sinensis	CSS	shrub	middle	-	green tea	-	Hangzhou	267156592	39298148591	12.0548	0.9957	0.722415	0.00605179
GE-1	Georgia	C. sinensis	CSS	shrub	middle	-	black tea	2	Hangzhou	244144564	35929706387	11.0215	0.996	0.725884	0.00548724
GE-4	Georgia	C. sinensis	CSS	shrub	middle	-	black tea	2	Hangzhou	265628504	39074224025	11.9861	0.9959	0.721388	0.00577756
GE-6	Georgia	C. sinensis	CSS	shrub	middle	-	black tea	2	Hangzhou	254052346	37357062143	11.4593	0.9956	0.718585	0.00545354
GE-8	Georgia	C. sinensis	CSS	shrub	middle	-	black tea	2	Hangzhou	263468456	38744572500	11.885	0.9957	0.724581	0.00514481
LW-1	Laos	C. sinensis var. assamica	CSA	semi-arbor	large	-	black tea	4	Hangzhou	294254396	43265731400	13.2718	0.9954	0.662607	0.00468863
LW-2	Laos	C. sinensis var. assamica	CSA	semi-arbor	large	-	black tea	4	Hangzhou	269417526	39622943579	12.1544	0.9959	0.654158	0.00475426
LW-3	Laos	C. sinensis var. assamica	CSA	semi-arbor	large	-	black tea	4	Hangzhou	250398330	36790850661	11.2857	0.9955	0.660366	0.00462138
LW-4	Laos	C. sinensis var. assamica	CSA	semi-arbor	large	-	black tea	4	Hangzhou	257513012	37861143898	11.614	0.9953	0.664101	0.0048471
LW-5	Laos	C. sinensis var. assamica	CSA	semi-arbor	large	-	black tea	4	Hangzhou	267676272	39310389003	12.0585	0.9949	0.659351	0.00430429
LC-1	Rizhao Shandong	C. sinensis	CSS	shrub	middle	-	green tea	1	Rizhao	282626090	41548108920	12.745	0.9953	0.724494	0.00826263
LC-2	Rizhao Shandong	C. sinensis	CSS	shrub	middle	-	green tea	1	Rizhao	284630454	41851599193	12.838	0.9947	0.712528	0.00702415
GZ	Georgia	C. sinensis	CSS	shrub	middle	-	green tea	2	Hangzhou	242609892	35691571121	10.9485	0.9951	0.717013	0.00567871
DHL	Japan	C. sinensis	CSS	shrub	middle	-	green tea	2	Hangzhou	245286394	36088120310	11.0701	0.9955	0.735034	0.00512539
ZW	Japan	C. sinensis	CSS	shrub	middle	-	green tea	2	Hangzhou	266325398	39174481138	12.0168	0.996	0.740012	0.00415095
WL	Japan	C. sinensis	CSS	shrub	middle	-	green tea	2	Hangzhou	300999018	44285701275	13.5847	0.9959	0.735768	0.00506754
YNLDP2	Vietnam	C. sinensis var. assamica	CSA	semi-arbor	large	-	black tea	4	Hangzhou	297849132	43831422828	13.4454	0.9958	0.676264	0.00677335
GLJYD	Georgia	C. sinensis	CSS	semi-arbor	large	-	green tea	2	Hangzhou	269286194	39618606669	12.1531	0.9946	0.713212	0.00589339
s303-231	Kenya	C. sinensis var. assamica	CSA	semi-arbor	large	-	black tea	4	Hangzhou	229015414	33688882220	10.3341	0.9956	0.673519	0.00506837
ST312	Kenya	C. sinensis var. assamica	CSA	semi-arbor	large	-	black tea	4	Hangzhou	276613826	40683892474	12.4799	0.9954	0.666876	0.00591091
BCS	Japan	C. sinensis	CSS	shrub	middle	-	green tea	2	Hangzhou	248664070	36582720327	11.2218	0.9959	0.726474	0.00487917
s1-16	Kenya	C. sinensis var. assamica	CSA	semi-arbor	large	-	black tea	4	Hangzhou	224000636	32922341253	10.099	0.9953	0.658842	0.00577489
XY-10	Xinyang Henan	C. sinensis	CSS	shrub	middle	-	green tea	1	Hangzhou	296330994	43580995941	13.3685	0.9886	0.717826	0.00510445
FL	Japan	C. sinensis	CSS	shrub	middle	-	green tea	2	Hangzhou	277939032	40923844510	12.5535	0.9959	0.7338	0.00557866
JHZS	Japan	C. sinensis	CSS	shrub	middle	-	green tea	2	Hangzhou	273975934	40324963934	12.3698	0.9956	0.733399	0.00490714
MZYZS	Japan	C. sinensis	CSS	shrub	middle	-	green tea	2	Hangzhou	267450652	39383240629	12.0809	0.9962	0.737723	0.00499147
XSX	Japan	C. sinensis	CSS	shrub	middle	-	green tea	2	Hangzhou	292282568	43033590048	13.2006	0.9941	0.73663	0.00426862
ASM	India	C. sinensis var. assamica	CSA	arbor	large	-	black tea	4	Hangzhou	258041314	37994920230	11.655	0.9955	0.665345	0.0059154
YNZ-1	Vietnam	C. sinensis var. assamica	CSA	arbor	large	-	black tea	4	Hangzhou	262052726	38574170485	11.8327	0.9953	0.671638	0.00606055
ST330	Kenya	C. sinensis var. assamica	CSA	semi-arbor	large	-	black tea	4	Hangzhou	290072990	42707090822	13.1005	0.9956	0.681267	0.00609811
s317	Kenya	C. sinensis var. assamica	CSA	semi-arbor	large	-	black tea	4	Hangzhou	246461662	36272628788	11.1267	0.9955	0.654538	0.00406455
QXDM-1	Taiwan	C. sinensis	CSS	shrub	small	middle	oolong tea	-	Hangzhou	259664782	38228250099	11.7266	0.9956	0.72599	0.0047408
QXDM-2	Taiwan	C. sinensis	CSS	shrub	small	middle	oolong tea	-	Hangzhou	278611068	41016563690	12.5819	0.9958	0.725617	0.0049164
DBZ-1	Burma	C. sinensis var. assamica	CSS	arbor	large	-	black tea	4	Hangzhou	246889582	35477247329	10.8827	0.9933	0.736354	0.00562628
ZBD	Szechwan	C. sinensis	CSS	shrub	middle	-	green tea	2	Hangzhou	251536422	36911827481	11.3228	0.9913	0.729276	0.00722143
s301-1	Kenya	C. sinensis var. assamica	CSA	semi-arbor	large	-	black tea	4	Hangzhou	244857494	35914025400	11.0167	0.9799	0.667051	0.00673293
s6-8	Kenya	C. sinensis var. assamica	CSA	semi-arbor	large	-	black tea	4	Hangzhou	260560642	38230104679	11.7272	0.9856	0.677859	0.00633216
JX-4	Jinxiu Guangxi	C. sinensis var. pubilimba	CSS	semi-arbor	middle	-	green tea	3	Hangzhou	258758098	37949039327	11.6409	0.9966	0.710039	0.00572322
NC	Nanchuan Chongqing	C.sp	CSR	-	-	-	green tea	4	Hangzhou	329368212	48312845027	14.82	0.9891	0.652029	0.0081459
XYDCS	Xuyong Szechwan	C. sinensis	CSR	semi-arbor	large	-	green tea	4	Hangzhou	267195848	39185334700	12.0202	0.9946	0.652305	0.00696015
HSKC	Yibing Szechwan	C. sinensis	CSS	arbor	large	-	black tea	4	Hangzhou	300877112	44130510706	13.5371	0.9881	0.685343	0.00641772
LBDCS	Leibo Szechwan	C.sp	CSR	semi-arbor	extra large	-	green tea	4	Hangzhou	308269998	45199216249	13.8649	0.9922	0.646662	0.00743851
SB	Japan	C. sinensis	CSS	shrub	middle	-	green tea	1	Hangzhou	284773486	41833677572	12.8326	0.9915	0.732968	0.00724703
YNLDP1	Vietnam	C. sinensis var. assamica	CSS	semi-arbor	large	-	green tea	4	Hangzhou	304521042	44709011431	13.7146	0.9919	0.698212	0.00667459
JGL	Japan	C. sinensis	CSS	shrub	middle	-	green tea	2	Hangzhou	302134810	44358780196	13.6071	0.9938	0.73331	0.00750356
zhen	Japan	C. sinensis	CSS	shrub	middle	-	green tea	2	Hangzhou	273099340	40115439689	12.3055	0.9938	0.729175	0.00510978
SLLK	Sri Lanka	C. sinensis var. assamica	CSA	arbor	large	-	black tea	4	Hangzhou	266221426	39096567674	11.9929	0.9953	0.676177	0.00657587
XSL	Japan	C. sinensis	CSS	shrub	middle	-	green tea	2	Hangzhou	304885442	44784405114	13.7377	0.9914	0.72713	0.00562825
CM-1	Hangzhou Zhejiang	C. sasanqua	outgroup	arbor	-	-	-	-	Hangzhou	328208488	47964816618	14.7133	0.9839	0.468496	-
WLH-1	Yingde Guangdong	C. sinensis var. assamica	CSA	semi-arbor	large	early	black tea	4	Hangzhou	322400978	47343237982	14.5226	0.9936	0.653833	0.00655854
XH-1	Yingde Guangdong	C. sinensis var. assamica	CSA	semi-arbor	large	early	black tea	4	Hangzhou	300889328	44221595906	13.5651	0.9957	0.689812	0.00752249
YH-1-1	Yingde Guangdong	C. sinensis var. assamica	CSA	arbor	large	early	black tea	4	Yingde	277201524	40511160584	12.4269	0.9931	0.646664	0.00409788
YH-2	Yingde Guangdong	C. sinensis var. assamica	CSA	arbor	large	early	black tea	4	Yingde	237805208	34764826634	10.6642	0.9937	0.648707	0.00373143
	Cold tolerance：1>2>3>4.
	"C.sp" was uncertain taxonomy.
	"-" was no information
