# Supplementary material for: Population sequencing enhances understanding of tea plant evolution
Source: Nat Commun. 2020 Sep 7;11:4447. doi: 10.1038/s41467-020-18228-8 (PMC7477583; doi:10.1038/s41467-020-18228-8)
Supplement: Supplementary file 11 — Supplementary Data 7 [file 41467_2020_18228_MOESM11_ESM.xlsx]

## Sheet: Supplemenatry Data 7
	Supplementary Data 7: The selection genes in CSS
	Cha02g011980
	Cha02g011990
	Cha02g012000
	Cha07g012840
	Cha02g016150
	Cha02g016160
	Cha12g007770
	Cha09g017180
	Cha09g017190
	Cha11g011550
	Cha11g011560
	Cha02g005710
	Cha04g000480
	Cha06g004100
	Cha11g002410
	Cha11g002420
	Cha11g014090
	Cha05g009250
	Cha05g016650
	Cha08g005830
	Cha10g002440
	Cha09g008980
	Cha03g005220
	Cha03g020960
	Cha10g015330
	Cha13g005460
	Cha08g016660
	Cha14g007810
	Cha11g003610
	Cha14g007800
	Cha09g001970
	Cha01g005510
	Cha11g005270
	Cha05g005540
	Cha05g005050
	Cha10g005870
	Cha07g001450
	Cha01g024530
	Cha01g011800
	Cha07g003810
	Cha02g006490
	Cha02g006500
	Cha15g009930
	Cha06g010080
	Cha05g010610
	Cha01g012860
	Cha10g006770
	Cha07g009240
	Cha07g009250
	Cha09g006600
	Cha09g006610
	Cha07g011330
	Cha05g012320
	Cha11g011680
	Cha07g004100
	Cha09g012440
	Cha03g013360
	Cha09g005430
	Cha07g011890
	Cha10g001410
	Cha02g004630
	Cha06g015470
	Cha01g015010
	Cha13g002640
	Cha08g016640
	Cha07g006930
	Cha03g017610
	Cha02g010500
	Cha03g019460
	Cha06g011100
	Cha03g007070
	Cha05g009820
	Cha03g002270
	Cha04g020770
	Cha01g006600
	Cha04g021660
	Cha09g013870
	Cha06g004560
	Cha06g012800
	Cha04g011560
	Cha05g012380
	Cha07g014720
	Cha06g020900
	Cha02g002560
	Cha12g010560
	Cha07g009790
	Cha07g007580
	Cha10g004270
	Cha02g005130
	Cha02g002590
	Cha02g002600
	Cha01g020790
	Cha06g009530
	Cha10g009250
	Cha04g008510
	Cha06g018220
	Cha08g015500
	Cha10g013790
	Cha10g010400
	Cha06g007370
	Cha15g005930
	Cha03g006580
	Cha08g001860
	Cha11g002780
	Cha01g013820
	Cha10g014590
	Cha11g010660
	Cha02g014610
	Cha04g020540
	Cha05g015270
	Cha05g015280
	Cha07g003710
	Cha14g006040
	Cha10g000620
	Cha07g010000
	Cha02g001610
	Cha10g003450
	Cha07g006120
	Cha10g002310
	Cha02g015780
	Cha09g013440
	Cha15g004800
	Cha13g007640
	Cha02g019060
	Cha02g011760
	Cha13g002030
	Cha03g019730
	Cha03g019740
	Cha07g006220
	Cha07g006230
	Cha03g014860
	Cha08g013520
	Cha03g020880
	Cha11g004530
	Cha02g016520
	Cha14g010290
	Cha10g011430
	Cha01g011670
	Cha10g002020
	Cha05g006930
	Cha06g018060
	Cha10g010850
	Cha11g014410
	Cha13g013110
	Cha12g007000
	Cha02g010510
	Cha10g004590
	Cha05g014990
	Cha09g013630
	Cha13g003450
	Cha13g007050
	Cha01g009500
	Cha10g010430
	Cha06g010870
	Cha15g001130
	Cha08g016160
	Cha05g002160
	Cha13g013950
	Cha03g004690
	Cha09g012670
	Cha03g007550
	Cha10g000820
	Cha10g003440
	Cha06g020120
	Cha06g013690
	Cha15g003740
	Cha05g016190
	Cha02g006680
	Cha12g010170
	Cha14g012440
	Cha14g008560
	Cha13g011010
	Cha15g001990
	Cha10g000110
	Cha07g010340
	Cha08g014350
	Cha14g001430
	Cha01g002030
	Cha06g002090
	Cha08g003870
	Cha08g006480
	Cha12g012940
	Cha06g001790
	Cha07g008680
	Cha08g005720
	Cha01g007040
	Cha06g013900
	Cha01g004800
	Cha13g007090
	Cha02g015540
	Cha01g022860
	Cha08g010140
	Cha02g007160
	Cha03g014150
	Cha05g000680
	Cha13g010410
	Cha04g018670
	Cha03g018430
	Cha06g019270
	Cha13g002350
	Cha05g002800
	Cha12g010760
	Cha02g004120
	Cha03g009150
	Cha06g015340
	Cha05g000410
	Cha02g003240
	Cha10g006590
	Cha04g018940
	Cha15g012370
	Cha05g002770
	Cha12g002990
	Cha05g009080
	Cha07g006280
	Cha02g014780
	Cha04g017090
	Cha13g006100
	Cha09g000980
	Cha13g011020
	Cha03g004080
	Cha12g012140
	Cha09g016880
	Cha01g006390
	Cha07g003750
	Cha02g015760
	Cha07g013400
	Cha11g012850
	Cha02g009330
	Cha09g005800
	Cha10g008910
	Cha11g012730
	Cha02g007120
	Cha07g002550
	Cha13g010800
	Cha02g006160
	Cha10g002590
	Cha02g018620
	Cha03g010110
	Cha04g004950
	Cha11g001070
	Cha01g010540
	Cha14g002380
	Cha05g005210
	Cha01g015640
	Cha02g003810
	Cha06g006080
	Cha02g011580
	Cha02g013570
	Cha07g013380
	Cha15g005880
	Cha05g015210
	Cha05g015220
	Cha10g002650
	Cha08g008950
	Cha06g004350
	Cha02g018360
	Cha14g011320
	Cha13g000850
	Cha13g006300
	Cha13g007700
	Cha03g018020
	Cha11g002020
	Cha05g007990
	Cha09g010020
	Cha04g013330
	Cha05g003190
	Cha04g009370
	Cha14g003250
	Cha04g016810
	Cha09g005420
	Cha05g002590
	Cha01g021160
	Cha14g013180
	Cha02g014400
	Cha04g015220
	Cha09g015750
	Cha08g004040
	Cha13g001360
	Cha08g015870
	Cha05g013550
	Cha05g003220
	Cha02g018760
	Cha13g010100
	Cha11g004400
	Cha08g011380
	Cha11g007510
	Cha09g017770
	Cha12g008250
	Cha05g006080
	Cha07g009800
	Cha10g009790
	Cha03g013920
	Cha07g009830
	Cha11g013820
	Cha09g017590
	Cha10g002770
	Cha02g003820
	Cha09g011120
	Cha07g002780
	Cha01g019130
	Cha15g003060
	Cha12g003640
	Cha10g009550
	Cha05g016420
	Cha15g007470
	Cha09g003250
	Cha09g013590
	Cha06g005810
	Cha01g011220
	Cha09g008550
	Cha02g011680
	Cha08g015930
	Cha08g017550
	Cha06g014800
	Cha04g021080
	Cha13g006290
	Cha13g002920
	Cha03g007560
	Cha02g018680
	Cha07g002770
	Cha13g013050
	Cha13g006630
	Cha11g001610
	Cha14g001300
	Cha03g004960
	Cha02g016840
	Cha13g002260
	Cha10g011460
	Cha01g018670
	Cha05g006110
	Cha09g011050
	Cha01g006800
	Cha15g005830
	Cha11g008170
	Cha01g019660
	Cha08g018960
	Cha02g007690
	Cha06g008840
	Cha03g003260
	Cha03g000910
	Cha08g015830
	Cha15g007680
	Cha06g013010
	Cha10g006660
	Cha14g008860
	Cha11g010520
	Cha10g004470
	Cha04g013340
	Cha06g013600
	Cha15g004550
	Cha11g008360
	Cha02g018010
	Cha09g008210
	Cha07g009420
	Cha05g000310
	Cha10g005460
	Cha12g006230
	Cha07g013930
	Cha07g005630
	Cha07g012540
	Cha01g009540
	Cha04g009260
	Cha01g014070
	Cha15g008880
	Cha06g013300
	Cha11g011050
	Cha05g013400
	Cha04g015940
	Cha07g015280
	Cha06g014640
	Cha03g000170
	Cha09g004410
	Cha09g010050
	Cha06g015320
	Cha06g010010
	Cha09g006130
	Cha03g009020
	Cha11g001860
	Cha12g006420
	Cha10g001850
	Cha07g004330
	Cha15g003990
	Cha12g004380
	Cha15g007810
	Cha03g006160
	Cha09g018080
	Cha01g015850
	Cha03g008790
	Cha03g007510
	Cha06g019000
	Cha10g014380
	Cha06g002720
	Cha13g011500
	Cha10g009470
	Cha13g001370
	Cha08g009450
	Cha02g006620
	Cha08g012960
	Cha02g010960
	Cha01g007390
	Cha07g010600
	Cha10g009890
	Cha14g007270
	Cha06g002750
	Cha04g015870
	Cha03g008180
	Cha07g009130
	Cha11g001450
	Cha05g005150
	Cha02g005240
	Cha11g002820
	Cha05g008590
	Cha11g002520
	Cha08g014080
	Cha01g011890
	Cha01g002280
	Cha09g009850
	Cha06g015620
	Cha07g000510
	Cha03g017980
	Cha09g004920
	Cha06g008540
	Cha05g014850
	Cha11g003210
	Cha12g002950
	Cha10g002900
	Cha03g013320
	Cha03g013110
	Cha12g009770
	Cha11g002560
	Cha07g002350
	Cha13g007630
	Cha10g003480
	Cha10g005290
	Cha03g004800
	Cha09g011020
	Cha07g012850
	Cha09g006530
	Cha08g003510
	Cha02g006830
	Cha01g010220
	Cha10g002800
	Cha06g019330
	Cha13g011630
	Cha08g014480
	Cha03g016590
	Cha03g000800
	Cha03g005050
	Cha05g004480
	Cha15g001960
	Cha01g024160
	Cha01g013060
	Cha15g003800
	Cha12g013040
	Cha11g011580
	Cha03g007680
	Cha04g003120
	Cha05g007020
	Cha10g006950
	Cha14g009650
	Cha08g007460
	Cha07g013390
	Cha13g003360
	Cha14g008580
	Cha04g021090
	Cha04g007010
	Cha02g014630
	Cha01g011730
	Cha01g006910
	Cha09g014850
	Cha01g005610
	Cha14g003920
	Cha05g013820
	Cha03g000330
	Cha11g003720
	Cha01g025350
	Cha10g000720
	Cha13g014170
	Cha09g003910
	Cha03g020050
	Cha12g001520
	Cha06g007260
	Cha04g005050
	Cha11g001270
	Cha13g002970
	Cha03g005120
	Cha01g002090
	Cha12g008680
	Cha06g018320
	Cha12g011960
	Cha03g010550
	Cha08g008970
	Cha03g003640
	Cha14g002630
	Cha01g003880
	Cha08g001670
	Cha01g000030
	Cha07g009500
	Cha06g013450
	Cha15g006870
	Cha10g012740
	Cha03g022060
	Cha07g001680
	Cha12g012170
	Cha01g024470
	Cha02g009030
	Cha06g007550
	Cha12g002390
	Cha06g018210
	Cha07g009430
	Cha03g011400
	Cha11g002810
	Cha02g009400
	Cha05g002700
	Cha09g004360
	Cha11g010630
	Cha13g001150
	Cha09g009770
	Cha11g014040
	Cha13g000790
	Cha08g013850
	Cha01g006810
	Cha02g004820
	Cha03g020860
	Cha04g012580
	Cha08g014490
	Cha15g005890
	Cha08g017910
	Cha04g010480
	Cha07g006030
	Cha04g000930
	Cha10g006550
	Cha10g007660
	Cha02g018120
	Cha06g001090
	Cha10g003400
	Cha03g000450
	Cha11g000590
	Cha14g006350
	Cha01g025030
	Cha11g005240
	Cha06g006560
	Cha02g010940
	Cha01g009010
	Cha02g007640
	Cha10g009270
	Cha10g010820
	Cha02g011380
	Cha01g025600
	Cha06g004480
	Cha15g001630
	Cha13g011710
	Cha02g007130
	Cha08g001210
	Cha11g009120
	Cha05g008950
	Cha02g000770
	Cha05g007070
	Cha15g003910
	Cha03g003240
	Cha01g025460
	Cha07g003870
	Cha15g009260
	Cha06g000490
	Cha08g004360
	Cha04g004010
	Cha13g007150
	Cha08g015280
	Cha06g002460
	Cha14g013970
	Cha01g016540
	Cha13g005470
	Cha08g003050
	Cha03g002160
	Cha04g004500
	Cha15g002820
	Cha06g014920
	Cha02g016780
	Cha14g001050
	Cha05g001650
	Cha12g005320
	Cha02g008330
	Cha11g008160
	Cha12g013010
	Cha10g008340
	Cha05g009330
	Cha09g001190
	Cha01g014870
	Cha13g006680
	Cha15g000760
	Cha09g016410
	Cha06g014630
	Cha01g009350
	Cha13g003700
	Cha07g015460
	Cha15g008550
	Cha13g000080
	Cha15g000700
	Cha08g009540
	Cha15g011490
	Cha03g021100
	Cha06g015460
	Cha03g012570
	Cha10g006850
	Cha15g010620
	Cha11g011540
	Cha06g018800
	Cha10g004320
	Cha05g007640
	Cha07g002720
	Cha13g010310
	Cha12g002420
	Cha05g009740
	Cha12g011460
	Cha04g018050
	Cha02g002780
	Cha09g017070
	Cha12g013170
	Cha13g006340
	Cha05g014550
	Cha04g021230
	Cha06g004170
	Cha15g001800
	Cha02g003280
	Cha08g007820
	Cha05g014790
	Cha05g000040
	Cha01g012680
	Cha04g008790
	Cha05g016860
	Cha09g003290
	Cha15g003820
	Cha12g009150
	Cha06g006050
	Cha07g010750
	Cha10g000740
	Cha11g006290
	Cha13g006990
	Cha03g014090
	Cha04g005630
	Cha09g004330
	Cha15g003750
	Cha06g017450
	Cha13g013180
	Cha01g011560
	Cha15g010400
	Cha06g004490
	Cha02g007170
	Cha01g014390
	Cha01g024660
	Cha13g007070
	Cha02g013880
	Cha10g004020
	Cha10g001220
	Cha07g009840
	Cha06g008370
	Cha02g017200
	Cha02g002110
	Cha05g004320
	Cha10g002320
	Cha02g016130
	Cha05g015650
	Cha02g007330
	Cha05g004010
	Cha02g019020
	Cha03g017430
	Cha10g009780
	Cha03g004260
	Cha03g001130
	Cha14g000930
	Cha07g007190
	Cha13g003010
	Cha05g016730
	Cha04g020850
	Cha07g006980
	Cha02g007840
	Cha12g005910
	Cha04g006420
	Cha06g001190
	Cha06g001220
	Cha13g009900
	Cha05g004350
	Cha10g012010
	Cha09g014220
	Cha12g013090
	Cha04g005010
	Cha10g001250
	Cha08g017310
	Cha08g013150
	Cha09g015130
	Cha09g007070
	Cha02g015840
	Cha02g015850
	Cha03g013480
	Cha05g011540
	Cha04g015950
	Cha09g011380
	Cha05g009110
	Cha11g006840
	Cha07g013440
	Cha03g002520
	Cha11g009560
	Cha11g014380
	Cha05g013340
	Cha02g005120
	Cha15g010930
	Cha07g007780
	Cha11g001050
	Cha01g024880
	Cha13g007880
	Cha11g014470
	Cha04g010210
	Cha10g013050
	Cha09g004070
	Cha04g013400
	Cha04g017960
	Cha09g009960
	Cha05g010400
	Cha01g016020
	Cha09g003590
	Cha05g002930
	Cha09g004250
	Cha09g006660
	Cha08g006560
	Cha08g000380
	Cha11g004360
	Cha07g007830
	Cha04g017300
	Cha02g003670
	Cha05g013670
	Cha04g014580
	Cha06g017270
	Cha03g003360
	Cha12g001690
	Cha01g001290
	Cha02g018750
	Cha13g005860
	Cha11g009320
	Cha15g000250
	Cha03g004180
	Cha07g012310
	Cha13g013910
	Cha09g003610
	Cha01g024350
	Cha07g009330
	Cha06g003130
	Cha06g008700
	Cha02g001760
	Cha07g008910
	Cha09g003460
	Cha12g001060
	Cha09g006020
	Cha02g014130
	Cha05g004690
	Cha15g003100
	Cha15g007110
	Cha02g009240
	Cha08g006320
	Cha02g009120
	Cha04g021350
	Cha03g003340
	Cha03g015260
	Cha14g007720
	Cha02g005900
	Cha09g000140
	Cha02g007710
	Cha01g017630
	Cha03g009400
	Cha02g007500
	Cha01g007870
	Cha09g006230
	Cha13g004070
	Cha08g006540
	Cha06g009730
	Cha03g021190
	Cha11g005080
	Cha10g004190
	Cha12g005010
	Cha05g007750
	Cha05g000550
	Cha12g001890
	Cha14g012620
	Cha08g003960
	Cha06g002490
	Cha09g014470
	Cha10g001390
	Cha05g012050
	Cha06g008590
	Cha11g009740
	Cha01g008250
	Cha10g014270
	Cha15g005470
	Cha05g002580
	Cha03g021000
	Cha05g006650
	Cha05g016300
	Cha06g007460
	Cha14g005780
	Cha05g005280
	Cha03g004110
	Cha06g015240
	Cha01g017020
	Cha13g009960
	Cha01g003240
	Cha13g013900
	Cha12g007440
	Cha02g009200
	Cha10g004090
	Cha15g001300
	Cha01g004570
	Cha10g008530
	Cha12g010570
	Cha01g003860
	Cha02g001330
	Cha02g013070
	Cha15g009200
	Cha04g009270
	Cha11g014810
	Cha03g022050
	Cha08g007700
	Cha05g014770
	Cha15g001660
	Cha04g008530
	Cha13g008140
	Cha15g008720
	Cha05g007710
	Cha09g000050
	Cha02g004880
	Cha05g012740
	Cha02g018780
	Cha04g006600
	Cha05g009270
	Cha05g008000
	Cha10g010310
	Cha03g017360
	Cha05g001890
	Cha03g009160
	Cha04g019170
	Cha03g009550
	Cha11g014340
	Cha01g021420
	Cha14g003300
	Cha13g004020
	Cha04g005140
	Cha06g019980
	Cha01g006530
	Cha14g000510
	Cha02g003420
	Cha15g000410
	Cha03g000740
	Cha08g001020
	Cha05g002900
	Cha02g011720
	Cha10g013680
	Cha15g002140
	Cha13g014120
	Cha06g020880
	Cha12g011300
	Cha05g010480
	Cha04g022680
	Cha14g004900
	Cha01g025160
	Cha03g002970
	Cha09g010580
	Cha08g001050
	Cha01g006770
	Cha04g004330
	Cha14g010610
	Cha03g000430
	Cha06g001860
	Cha11g007050
	Cha05g006800
	Cha13g013410
	Cha14g010720
	Cha09g002820
	Cha03g004490
	Cha05g003590
	Cha05g011640
	Cha04g013840
	Cha06g007450
	Cha01g004510
	Cha03g011570
	Cha13g009920
	Cha13g007950
	Cha13g009260
	Cha06g013590
	Cha05g002720
	Cha08g005730
	Cha11g013040
	Cha08g011670
	Cha06g016040
	Cha11g005120
	Cha06g006090
	Cha14g010930
	Cha11g004210
	Cha06g003000
	Cha02g016250
	Cha02g014800
	Cha08g005190
	Cha10g008290
	Cha15g000720
	Cha04g011340
	Cha01g017600
	Cha01g016880
	Cha03g020110
	Cha04g004220
	Cha10g005500
	Cha10g006480
	Cha14g004380
	Cha02g013450
	Cha13g000530
	Cha08g006930
	Cha04g011360
	Cha01g025020
	Cha02g015920
	Cha15g004930
	Cha04g002530
	Cha02g003550
	Cha06g003990
	Cha11g011790
	Cha09g000590
	Cha07g013280
	Cha02g001020
	Cha01g022980
	Cha07g013670
	Cha06g004990
	Cha04g008890
	Cha08g000820
	Cha11g002080
	Cha04g005880
	Cha12g010330
	Cha09g016730
	Cha14g012570
	Cha10g001660
	Cha14g013580
	Cha05g016870
	Cha08g006330
	Cha13g007040
	Cha01g022990
	Cha15g001710
	Cha06g019920
	Cha01g024930
	Cha10g009520
	Cha13g008890
	Cha11g010250
	Cha12g008400
	Cha09g005010
	Cha08g008510
	Cha11g013590
	Cha02g006280
	Cha08g014110
	Cha02g012430
	Cha02g016470
	Cha12g011900
	Cha14g012280
	Cha09g016140
	Cha03g000970
	Cha06g012270
	Cha06g018950
	Cha05g000660
	Cha07g011120
	Cha06g016770
	Cha08g014660
	Cha12g011930
	Cha07g003350
	Cha11g000260
	Cha03g013760
	Cha15g008140
	Cha15g010050
	Cha12g009440
	Cha08g003810
	Cha05g002370
	Cha06g011790
	Cha06g005530
	Cha13g011140
	Cha12g002200
	Cha01g023000
	Cha01g003330
	Cha07g013480
	Cha05g014610
	Cha12g003120
	Cha04g021730
	Cha13g006790
	Cha13g014100
	Cha09g002170
	Cha02g019210
	Cha04g020610
	Cha01g015770
	Cha14g001830
	Cha03g002080
	Cha09g017060
	Cha02g001030
	Cha08g010160
	Cha05g000480
	Cha04g017150
	Cha04g011240
	Cha13g003520
	Cha01g009190
	Cha10g005800
	Cha14g005020
	Cha15g009990
	Cha01g011240
	Cha11g013500
	Cha05g001150
	Cha08g004240
	Cha12g008220
	Cha10g009070
	Cha01g004820
	Cha08g009810
	Cha15g006220
	Cha15g011800
	Cha09g007500
	Cha01g008220
	Cha09g008020
	Cha02g014890
	Cha03g007990
	Cha10g009530
	Cha05g014410
	Cha06g019070
	Cha08g017540
	Cha02g010480
	Cha01g014850
	Cha02g004570
	Cha15g008980
	Cha13g012620
	Cha13g011570
	Cha13g008870
	Cha05g007660
