# Supplementary material for: Population sequencing enhances understanding of tea plant evolution
Source: Nat Commun. 2020 Sep 7;11:4447. doi: 10.1038/s41467-020-18228-8 (PMC7477583; doi:10.1038/s41467-020-18228-8)
Supplement: Supplementary file 12 — Supplementary Data 8 [file 41467_2020_18228_MOESM12_ESM.xlsx]

## Sheet: Supplementary Data 8
	Supplementary Data 8: The selection genes in CSA
	Cha09g017260
	Cha09g017270
	Cha09g017280
	Cha09g017290
	Cha05g008000
	Cha05g006240
	Cha05g013390
	Cha09g008030
	Cha09g008040
	Cha09g005220
	Cha09g015820
	Cha15g004310
	Cha14g011260
	Cha07g004370
	Cha08g014350
	Cha09g015430
	Cha09g016080
	Cha10g015330
	Cha09g006600
	Cha09g006610
	Cha09g006620
	Cha12g004660
	Cha15g009760
	Cha15g010320
	Cha12g012250
	Cha05g001340
	Cha09g009030
	Cha08g011020
	Cha09g018130
	Cha09g002170
	Cha09g002180
	Cha14g011320
	Cha12g002660
	Cha06g001790
	Cha09g016700
	Cha05g000710
	Cha09g017950
	Cha08g001860
	Cha15g011880
	Cha09g015310
	Cha09g015320
	Cha09g015330
	Cha15g008770
	Cha09g016000
	Cha09g016010
	Cha08g002760
	Cha09g006510
	Cha01g021890
	Cha09g015750
	Cha15g008380
	Cha05g001780
	Cha08g002740
	Cha09g001950
	Cha05g016650
	Cha05g015650
	Cha08g012840
	Cha05g012380
	Cha12g009150
	Cha02g013570
	Cha01g000460
	Cha09g003590
	Cha05g003750
	Cha11g000360
	Cha05g001890
	Cha06g012070
	Cha09g000980
	Cha15g004800
	Cha09g005840
	Cha08g015890
	Cha14g000170
	Cha13g013410
	Cha11g002420
	Cha02g015250
	Cha12g008730
	Cha08g012460
	Cha09g008560
	Cha15g010310
	Cha15g009290
	Cha07g004570
	Cha10g010050
	Cha15g009960
	Cha02g007640
	Cha15g011730
	Cha03g021130
	Cha08g005670
	Cha05g005050
	Cha06g000770
	Cha08g013840
	Cha08g002380
	Cha10g000170
	Cha08g018490
	Cha03g020960
	Cha14g014030
	Cha09g013980
	Cha05g007080
	Cha10g006750
	Cha12g007440
	Cha08g004220
	Cha08g001670
	Cha08g017790
	Cha13g006750
	Cha05g000380
	Cha09g017710
	Cha08g015260
	Cha08g012940
	Cha06g019860
	Cha06g013450
	Cha05g003980
	Cha08g015180
	Cha09g004970
	Cha05g015210
	Cha05g015220
	Cha09g006290
	Cha14g003920
	Cha14g003930
	Cha15g009020
	Cha09g009040
	Cha08g000850
	Cha02g010470
	Cha09g002750
	Cha09g010420
	Cha05g011540
	Cha12g011600
	Cha13g002350
	Cha15g010300
	Cha05g009820
	Cha10g001740
	Cha02g002590
	Cha02g002600
	Cha05g000260
	Cha10g003480
	Cha10g000740
	Cha15g010790
	Cha07g006520
	Cha05g013550
	Cha13g005100
	Cha11g014090
	Cha09g002400
	Cha09g004390
	Cha13g010760
	Cha08g002350
	Cha08g018960
	Cha05g003440
	Cha08g008240
	Cha08g018450
	Cha08g007150
	Cha08g014340
	Cha08g001930
	Cha04g003580
	Cha14g003250
	Cha09g013670
	Cha08g010660
	Cha07g013930
	Cha14g007330
	Cha01g005250
	Cha01g009500
	Cha05g002800
	Cha07g009800
	Cha02g017490
	Cha02g014170
	Cha08g012760
	Cha07g015510
	Cha05g000480
	Cha10g005800
	Cha06g006880
	Cha05g008810
	Cha10g010430
	Cha02g003820
	Cha06g019990
	Cha03g007990
	Cha09g004360
	Cha01g017960
	Cha09g016290
	Cha13g008780
	Cha06g018380
	Cha09g000580
	Cha03g017610
	Cha05g003830
	Cha15g009850
	Cha10g000110
	Cha06g014630
	Cha02g016590
	Cha07g004670
	Cha03g005120
	Cha09g017770
	Cha06g002430
	Cha10g009330
	Cha13g013910
	Cha10g008010
	Cha10g004040
	Cha08g000280
	Cha04g014410
	Cha09g004980
	Cha12g004240
	Cha12g009160
	Cha01g005510
	Cha15g011190
	Cha15g009540
	Cha12g000540
	Cha12g000550
	Cha08g001680
	Cha13g007640
	Cha05g002290
	Cha08g008420
	Cha05g002680
	Cha01g009930
	Cha07g003130
	Cha07g003810
	Cha09g016620
	Cha08g002640
	Cha02g018830
	Cha12g001050
	Cha09g015990
	Cha09g012660
	Cha13g000080
	Cha08g009450
	Cha06g005170
	Cha08g006940
	Cha15g009860
	Cha05g008520
	Cha09g015140
	Cha05g014900
	Cha01g017570
	Cha15g001350
	Cha05g014850
	Cha14g001320
	Cha11g011190
	Cha09g006130
	Cha09g013770
	Cha15g006860
	Cha09g017490
	Cha15g011780
	Cha08g012910
	Cha05g011520
	Cha02g007840
	Cha02g002520
	Cha14g010280
	Cha09g009430
	Cha15g004730
	Cha15g010940
	Cha15g008720
	Cha13g006420
	Cha09g016070
	Cha01g011190
	Cha10g010480
	Cha05g000300
	Cha01g011210
	Cha08g005090
	Cha08g004840
	Cha08g002050
	Cha02g006160
	Cha03g009680
	Cha08g010160
	Cha07g009790
	Cha03g004830
	Cha02g011990
	Cha12g004150
	Cha09g016740
	Cha13g007150
	Cha04g003700
	Cha05g002340
	Cha07g009730
	Cha02g000100
	Cha09g011380
	Cha08g017510
	Cha11g002020
	Cha08g004240
	Cha15g004180
	Cha09g017070
	Cha06g011790
	Cha08g006400
	Cha10g003730
	Cha09g011690
	Cha10g006200
	Cha11g000590
	Cha02g013880
	Cha08g014880
	Cha05g005280
	Cha09g016570
	Cha03g008030
	Cha15g010620
	Cha09g013280
	Cha06g002720
	Cha13g013900
	Cha08g015240
	Cha02g011310
	Cha14g001750
	Cha02g019420
	Cha10g010030
	Cha11g004020
	Cha04g006640
	Cha09g012900
	Cha06g013690
	Cha10g009800
	Cha13g009080
	Cha05g000430
	Cha02g010430
	Cha06g015340
	Cha13g013880
	Cha10g010400
	Cha02g001850
	Cha14g008410
	Cha09g005470
	Cha15g003990
	Cha15g004000
	Cha11g011550
	Cha09g005370
	Cha14g012280
	Cha08g018860
	Cha09g002730
	Cha09g012390
	Cha09g012400
	Cha05g002220
	Cha02g008330
	Cha09g011510
	Cha09g015440
	Cha03g006730
	Cha14g004620
	Cha01g009540
	Cha05g006930
	Cha08g018060
	Cha07g000240
	Cha09g012670
	Cha06g001090
	Cha07g013210
	Cha01g003250
	Cha05g010060
	Cha02g009920
	Cha08g016590
	Cha10g000620
	Cha04g016810
	Cha09g006530
	Cha06g005940
	Cha01g007860
	Cha09g014800
	Cha09g005250
	Cha13g010970
	Cha15g002390
	Cha09g005890
	Cha09g007430
	Cha09g013440
	Cha08g008950
	Cha08g008960
	Cha02g010680
	Cha09g016680
	Cha08g015050
	Cha10g001840
	Cha09g016500
	Cha02g016140
	Cha11g002000
	Cha09g017360
	Cha08g000570
	Cha03g005220
	Cha11g009850
	Cha07g008890
	Cha09g015340
	Cha05g007660
	Cha08g012930
	Cha12g004260
	Cha15g004380
	Cha15g008760
	Cha01g004820
	Cha15g011900
	Cha11g014060
	Cha09g013750
	Cha09g010740
	Cha15g006560
	Cha01g006970
	Cha01g003270
	Cha13g005170
	Cha05g006820
	Cha09g011450
	Cha07g005690
	Cha14g002380
	Cha10g005860
	Cha12g012700
	Cha09g008110
	Cha14g001300
	Cha05g005450
	Cha08g017500
	Cha02g008280
	Cha02g015850
	Cha14g010200
	Cha02g019030
	Cha08g015340
	Cha12g006210
	Cha05g007370
	Cha13g006290
	Cha15g010680
	Cha02g017200
	Cha04g005710
	Cha09g013970
	Cha15g011490
	Cha01g002180
	Cha02g016530
	Cha05g016680
	Cha10g005430
	Cha09g014340
	Cha15g009940
	Cha07g007040
	Cha07g002640
	Cha12g000610
	Cha09g005910
	Cha09g000960
	Cha08g003180
	Cha14g014110
	Cha09g007310
	Cha05g016360
	Cha12g007020
	Cha15g010900
	Cha13g009710
	Cha04g003230
	Cha05g000090
	Cha05g005860
	Cha15g000680
	Cha02g009890
	Cha02g005770
	Cha13g006680
	Cha02g001290
	Cha09g016420
	Cha13g007630
	Cha08g002300
	Cha09g002290
	Cha15g009550
	Cha14g014120
	Cha10g011910
	Cha01g017630
	Cha15g010800
	Cha14g012300
	Cha08g003970
	Cha05g002900
	Cha05g013560
	Cha09g002480
	Cha05g006800
	Cha09g015290
	Cha13g000070
	Cha02g014800
	Cha10g012180
	Cha06g015400
	Cha14g012350
	Cha05g001580
	Cha09g003890
	Cha07g002760
	Cha04g005290
	Cha05g011710
	Cha02g008210
	Cha14g002730
	Cha06g006190
	Cha09g016280
	Cha09g014440
	Cha03g010130
	Cha15g009400
	Cha03g003420
	Cha05g001550
	Cha12g007600
	Cha06g016240
	Cha13g010410
	Cha02g015730
	Cha05g013340
	Cha03g016800
	Cha08g013230
	Cha07g014180
	Cha05g016350
	Cha12g005100
	Cha07g006220
	Cha08g008930
	Cha02g002300
	Cha05g010240
	Cha10g001050
	Cha08g008330
	Cha05g000530
	Cha08g004340
	Cha15g011650
	Cha02g010650
	Cha08g000140
	Cha04g001970
	Cha03g013330
	Cha09g017100
	Cha02g009550
	Cha02g012290
	Cha08g013740
	Cha09g016160
	Cha04g000100
	Cha10g005900
	Cha10g008410
	Cha05g016760
	Cha05g007770
	Cha12g006880
	Cha08g010770
	Cha08g012370
	Cha02g005740
	Cha05g000190
	Cha15g001830
	Cha02g006830
	Cha15g004260
	Cha13g004490
	Cha15g007570
	Cha09g009350
	Cha03g022050
	Cha08g001900
	Cha08g008770
	Cha12g010750
	Cha14g005420
	Cha09g008680
	Cha15g010180
	Cha08g000020
	Cha04g006220
	Cha08g016720
	Cha09g000070
	Cha12g006190
	Cha08g012890
	Cha09g013000
	Cha08g012470
	Cha09g011200
	Cha09g016060
	Cha02g003530
	Cha05g001300
	Cha14g004820
	Cha14g008850
	Cha09g005410
	Cha05g003060
	Cha15g012160
	Cha07g005350
	Cha08g001890
	Cha10g012740
	Cha09g005670
	Cha08g014570
	Cha15g006420
	Cha09g005860
	Cha03g016190
	Cha15g011270
	Cha15g010120
	Cha02g009870
	Cha12g013170
	Cha14g000610
	Cha05g006390
	Cha02g002670
	Cha08g007200
	Cha07g007420
	Cha09g014810
	Cha09g014620
	Cha03g005470
	Cha10g007210
	Cha08g013800
	Cha14g001360
	Cha11g014160
	Cha06g007830
	Cha08g012850
	Cha06g014920
	Cha09g009420
	Cha08g002080
	Cha02g001330
	Cha12g012460
	Cha14g011070
	Cha05g001850
	Cha08g009500
	Cha09g013740
	Cha06g020160
	Cha08g001470
	Cha08g008990
	Cha15g001890
	Cha14g013040
	Cha05g005150
	Cha09g014010
	Cha15g007260
	Cha01g003590
	Cha10g006110
	Cha13g012460
	Cha15g012110
	Cha12g003470
	Cha13g011710
	Cha06g016420
	Cha04g009360
	Cha08g007620
	Cha13g011500
	Cha05g016200
	Cha15g000200
	Cha08g014150
	Cha14g006930
	Cha05g008180
	Cha05g006530
	Cha12g000070
	Cha12g002390
	Cha09g003080
	Cha15g005730
	Cha08g014540
	Cha09g008440
	Cha08g004440
	Cha09g002360
	Cha12g000100
	Cha01g006770
	Cha12g002950
	Cha09g000160
	Cha02g011810
	Cha10g004980
	Cha09g009500
	Cha02g005000
	Cha05g001590
	Cha15g010880
	Cha09g006860
	Cha11g002160
	Cha06g006240
	Cha05g010930
	Cha08g009810
	Cha02g007080
	Cha15g001300
	Cha05g003550
	Cha01g006910
	Cha15g003910
	Cha01g025600
	Cha01g012320
	Cha12g007770
	Cha08g015210
	Cha05g003920
	Cha14g000450
	Cha08g015380
	Cha05g004260
	Cha02g011790
	Cha01g006310
	Cha15g012170
	Cha02g012750
	Cha09g013520
	Cha15g001680
	Cha09g015500
	Cha02g015740
	Cha13g007070
	Cha09g005180
	Cha05g002140
	Cha09g015580
	Cha15g008880
	Cha02g015580
	Cha08g010120
	Cha08g018330
	Cha05g000850
	Cha06g010780
	Cha02g018150
	Cha12g001990
	Cha09g004510
	Cha09g000310
	Cha10g005970
	Cha09g003030
	Cha06g000270
	Cha02g012900
	Cha13g007700
	Cha03g010730
	Cha03g000270
	Cha14g002070
	Cha05g013380
	Cha15g000830
	Cha06g006750
	Cha02g007290
	Cha06g001070
	Cha08g016390
	Cha15g006550
	Cha05g001390
	Cha06g010540
	Cha10g007000
	Cha04g000020
	Cha10g008810
	Cha12g005060
	Cha05g016420
	Cha05g004480
	Cha14g003730
	Cha02g002660
	Cha09g015590
	Cha05g007070
	Cha09g008310
	Cha07g007850
	Cha09g015900
	Cha12g011650
	Cha09g007480
	Cha01g002160
	Cha09g001420
	Cha09g016300
	Cha05g001460
	Cha09g012100
	Cha10g003260
	Cha08g018800
	Cha03g009150
	Cha08g006900
	Cha09g000140
	Cha08g001330
	Cha06g012220
	Cha02g015290
	Cha08g007130
	Cha15g010290
	Cha09g009510
	Cha05g009790
	Cha05g007270
	Cha13g010000
	Cha08g007250
	Cha02g013660
	Cha08g015690
	Cha14g003760
	Cha15g006750
	Cha10g007930
	Cha01g004640
	Cha07g009500
	Cha15g009460
	Cha03g011570
	Cha09g005510
	Cha12g008100
	Cha07g013010
	Cha14g001640
	Cha04g009170
	Cha15g006230
	Cha12g006700
	Cha14g004140
	Cha14g014240
	Cha15g000100
	Cha09g013220
	Cha09g016040
	Cha10g003740
	Cha07g012250
	Cha08g004350
	Cha15g000390
	Cha08g017800
	Cha02g005780
	Cha15g007370
	Cha08g012120
	Cha12g003670
	Cha07g007370
	Cha03g014660
	Cha08g006040
	Cha01g001750
	Cha15g007190
	Cha05g000620
	Cha02g004860
	Cha05g013140
	Cha02g016650
	Cha02g002980
	Cha02g011770
	Cha12g012850
	Cha13g012700
	Cha10g009090
	Cha07g010850
	Cha10g009890
	Cha07g008910
	Cha07g004360
	Cha08g003210
	Cha14g008220
	Cha06g009480
	Cha11g012830
	Cha06g007300
	Cha09g008700
	Cha15g010210
	Cha09g017450
	Cha03g010550
	Cha08g014510
	Cha13g010830
	Cha05g002670
	Cha15g002650
	Cha10g009780
	Cha05g012440
	Cha12g004730
	Cha02g003110
	Cha14g002080
	Cha14g002220
	Cha08g010740
	Cha06g001870
	Cha09g011670
	Cha05g011640
	Cha08g003220
	Cha08g010860
	Cha08g001800
	Cha02g017750
	Cha06g011470
	Cha06g000650
	Cha01g005430
	Cha12g004070
	Cha01g015640
	Cha14g003550
	Cha12g005910
	Cha10g010530
	Cha06g009550
	Cha05g007180
	Cha08g010260
	Cha14g004410
	Cha08g008040
	Cha07g009650
	Cha09g003370
	Cha12g012660
	Cha09g008200
	Cha05g006180
	Cha15g010990
	Cha06g009470
	Cha10g005760
	Cha02g009210
	Cha07g013480
	Cha08g013330
	Cha02g004540
	Cha05g016320
	Cha07g000220
	Cha15g002540
	Cha05g016570
	Cha09g008480
	Cha05g012740
	Cha06g005480
	Cha15g009080
	Cha02g007160
	Cha10g007520
	Cha09g011090
	Cha15g007630
	Cha05g001700
	Cha15g003880
	Cha06g014500
	Cha01g001410
	Cha09g009890
	Cha09g000590
	Cha09g014890
	Cha02g002120
	Cha02g000810
	Cha09g010600
	Cha08g017300
	Cha09g005500
	Cha07g004050
	Cha02g007830
	Cha15g010780
	Cha12g002410
	Cha07g002420
	Cha07g002430
	Cha15g010050
	Cha02g016170
	Cha09g017240
	Cha05g013000
	Cha08g006190
	Cha15g011170
	Cha15g010340
	Cha05g016460
	Cha09g014820
	Cha05g014060
	Cha09g003950
	Cha14g005410
	Cha02g010780
	Cha09g012560
	Cha15g011440
	Cha12g012830
	Cha05g006080
	Cha02g013020
	Cha06g018400
	Cha08g007460
	Cha14g009160
	Cha15g011540
	Cha13g013140
	Cha13g010100
	Cha08g008140
	Cha09g003810
	Cha07g001110
	Cha05g002640
	Cha15g005880
	Cha15g010100
	Cha15g009240
	Cha08g007660
	Cha08g000090
	Cha09g012440
	Cha15g003820
	Cha11g005720
	Cha05g005470
	Cha13g000750
	Cha08g014110
	Cha01g004760
	Cha02g012370
	Cha08g013000
	Cha05g005270
	Cha09g008050
	Cha08g012770
	Cha03g009630
	Cha09g002910
	Cha15g005850
	Cha04g016830
	Cha15g010930
	Cha05g003190
	Cha10g009860
	Cha07g014160
	Cha09g006460
	Cha09g000750
	Cha15g005210
	Cha03g017170
	Cha14g006940
	Cha08g017920
	Cha06g011530
	Cha08g004670
	Cha09g015670
	Cha08g014370
	Cha05g004070
	Cha14g014220
	Cha02g019210
	Cha09g009210
	Cha12g000890
	Cha12g000010
	Cha03g016640
	Cha15g001660
	Cha10g013280
	Cha07g008960
	Cha15g005890
	Cha12g010860
	Cha13g010250
	Cha13g007380
	Cha01g021770
	Cha11g001210
	Cha07g004100
	Cha15g009800
	Cha08g013520
	Cha10g010310
	Cha09g000460
	Cha08g003870
	Cha06g008450
	Cha03g013760
	Cha05g000180
	Cha09g006690
	Cha08g014170
	Cha15g001900
	Cha10g013080
	Cha12g004950
	Cha06g003530
	Cha15g004640
	Cha12g003100
	Cha06g010530
	Cha15g003070
	Cha14g006440
	Cha07g000320
	Cha09g005680
	Cha11g002520
	Cha14g008080
	Cha06g015050
	Cha01g019340
	Cha12g006050
	Cha03g017280
	Cha09g017040
	Cha12g003070
	Cha02g001970
	Cha05g009280
	Cha08g018870
	Cha15g005060
	Cha09g000940
	Cha09g005420
	Cha03g003100
	Cha02g008760
	Cha09g003440
	Cha01g007310
	Cha12g007030
	Cha13g014120
	Cha14g009680
	Cha09g003150
	Cha10g001640
	Cha09g013300
	Cha09g016310
	Cha10g011080
	Cha07g000820
	Cha07g013160
	Cha05g010790
	Cha08g015090
	Cha08g018470
	Cha05g010320
	Cha09g013140
	Cha09g008830
	Cha09g001900
	Cha05g012260
	Cha02g007010
	Cha06g002750
	Cha04g014040
	Cha09g010480
	Cha09g000720
	Cha01g003880
	Cha08g012690
	Cha02g018890
	Cha08g002520
	Cha10g002880
	Cha15g007420
	Cha11g007760
	Cha05g011850
	Cha01g005790
	Cha03g020710
	Cha13g003910
	Cha10g010290
	Cha02g003490
	Cha09g012330
	Cha08g016380
	Cha14g007270
	Cha07g009840
	Cha14g004560
	Cha04g017260
	Cha05g000840
	Cha05g010720
	Cha08g003650
	Cha03g005130
	Cha05g016700
	Cha04g009030
	Cha03g015020
	Cha09g009700
	Cha14g008510
	Cha12g007790
	Cha09g013680
	Cha07g010210
	Cha08g011490
	Cha15g009750
	Cha09g017910
	Cha02g009280
	Cha12g001150
	Cha14g013590
	Cha08g016010
	Cha06g001860
	Cha09g005430
	Cha01g011620
	Cha09g012360
	Cha09g016630
	Cha15g004290
	Cha02g017590
	Cha01g009140
	Cha02g004560
	Cha13g001630
	Cha02g006410
	Cha14g001170
	Cha09g013910
	Cha08g004820
	Cha09g014030
	Cha09g005780
	Cha08g002060
	Cha07g005310
	Cha07g010670
	Cha14g000820
	Cha15g002610
	Cha08g000060
	Cha15g002290
	Cha14g011020
	Cha15g008400
	Cha09g012020
	Cha07g012210
	Cha05g016340
	Cha02g015080
	Cha05g000900
	Cha05g012390
	Cha13g010280
	Cha02g003480
	Cha04g003670
	Cha08g004460
	Cha10g000900
	Cha14g001500
	Cha12g010920
	Cha12g004550
	Cha02g000980
	Cha07g002820
	Cha10g015020
	Cha14g013620
	Cha08g009990
	Cha05g009190
	Cha02g003190
	Cha09g002090
	Cha02g011720
	Cha08g005070
	Cha02g008290
	Cha09g011640
	Cha09g007460
	Cha05g006070
	Cha05g012530
	Cha08g011970
	Cha09g008550
	Cha05g009880
	Cha08g006690
	Cha07g001770
	Cha05g000330
	Cha02g012760
	Cha10g001090
	Cha12g004160
	Cha09g015810
	Cha04g001800
	Cha15g004390
	Cha08g004590
	Cha05g004990
	Cha02g017450
	Cha02g002000
	Cha06g019830
	Cha15g005220
	Cha02g009060
	Cha05g006700
	Cha09g006020
	Cha15g005360
	Cha08g003100
	Cha03g015290
	Cha15g008520
	Cha08g005930
	Cha05g007880
	Cha15g009120
	Cha03g014840
	Cha02g012960
	Cha09g004280
	Cha10g008640
	Cha04g019030
	Cha15g002460
	Cha02g006020
	Cha11g008200
	Cha09g000050
	Cha02g001060
	Cha08g010450
	Cha08g007340
	Cha05g010690
	Cha02g003790
	Cha15g001850
	Cha15g001810
	Cha09g001050
	Cha14g012730
	Cha02g007430
	Cha05g014360
	Cha15g005830
	Cha02g013630
	Cha02g011200
	Cha05g001150
	Cha14g014130
	Cha02g002640
	Cha15g003960
	Cha15g008600
	Cha12g001920
	Cha01g011130
	Cha02g015870
	Cha09g004960
	Cha09g013660
	Cha08g011060
	Cha15g001740
	Cha05g012780
	Cha02g001270
	Cha05g000520
	Cha05g007260
	Cha13g013110
	Cha03g015090
	Cha02g009340
	Cha13g004070
	Cha05g008640
	Cha14g008830
	Cha05g016640
	Cha05g009050
	Cha14g011280
	Cha12g002510
	Cha09g004420
	Cha08g011570
	Cha08g002390
	Cha10g007660
	Cha09g000300
	Cha10g001570
	Cha14g000250
	Cha04g013820
	Cha14g003010
	Cha09g000110
	Cha15g009200
	Cha06g019980
	Cha15g000250
	Cha12g000160
	Cha09g010540
	Cha12g000340
	Cha09g002620
	Cha06g014670
	Cha15g006700
	Cha05g012110
	Cha12g002680
	Cha09g015110
	Cha15g006840
	Cha08g010890
	Cha10g003460
	Cha12g010420
	Cha15g001670
	Cha01g008640
	Cha03g000730
	Cha02g014430
	Cha08g011460
	Cha05g002950
	Cha15g000230
	Cha15g006350
	Cha05g016800
	Cha12g004890
	Cha09g014510
	Cha02g007540
	Cha08g012190
	Cha05g003280
	Cha06g009430
	Cha09g014690
	Cha05g005020
	Cha06g017270
	Cha09g012620
	Cha02g019350
	Cha13g009260
	Cha05g005650
	Cha13g007250
	Cha07g007580
	Cha10g004270
	Cha15g010400
	Cha03g010560
	Cha15g005110
	Cha14g002990
	Cha12g006320
	Cha02g000990
	Cha05g006490
	Cha05g000690
	Cha02g006250
	Cha05g010250
	Cha05g007830
	Cha14g000520
	Cha08g005080
	Cha10g011830
	Cha02g006430
	Cha09g015880
	Cha01g002670
	Cha02g015840
	Cha10g010110
	Cha09g006340
	Cha01g023730
	Cha10g014800
	Cha06g011460
	Cha09g000060
	Cha01g011240
	Cha04g001600
	Cha05g013400
	Cha10g001030
	Cha09g016260
	Cha12g002040
	Cha05g016560
	Cha15g001630
	Cha02g019410
	Cha08g004880
	Cha08g002490
	Cha08g013200
	Cha09g015350
	Cha07g014090
	Cha09g017930
	Cha08g014790
	Cha09g002500
	Cha04g002550
	Cha13g004810
	Cha14g000850
	Cha14g013110
	Cha09g016020
	Cha02g008430
	Cha10g002090
	Cha10g012700
	Cha05g001370
	Cha15g011800
	Cha08g006480
	Cha13g006560
	Cha08g002700
	Cha07g001180
	Cha10g005480
	Cha15g005340
	Cha08g011800
	Cha02g002390
	Cha02g000550
	Cha05g011860
	Cha01g024540
	Cha09g004330
	Cha02g006840
	Cha02g007310
	Cha05g003990
	Cha05g010500
	Cha02g009980
	Cha12g003410
	Cha07g006590
	Cha05g007710
	Cha05g015890
	Cha02g000150
	Cha09g005350
	Cha05g006520
	Cha02g007410
	Cha12g002110
	Cha02g019060
	Cha05g009840
	Cha08g012990
	Cha15g006670
	Cha02g002400
	Cha05g014680
	Cha05g013750
	Cha14g003810
	Cha09g002370
	Cha10g009560
	Cha10g005500
	Cha05g009690
	Cha02g008080
	Cha08g003010
	Cha09g002800
	Cha12g006990
	Cha09g004640
	Cha14g000640
	Cha05g001750
	Cha09g012150
	Cha15g004320
	Cha15g003560
	Cha09g003190
	Cha02g009790
	Cha02g008740
	Cha15g011430
	Cha02g014770
	Cha08g017680
	Cha15g010520
	Cha13g007090
	Cha07g008170
	Cha10g008380
	Cha05g016690
	Cha02g019160
	Cha05g001620
	Cha09g015230
	Cha15g011640
	Cha10g011540
	Cha09g006420
	Cha05g006050
	Cha07g002910
	Cha15g006870
	Cha07g002800
	Cha08g011670
	Cha05g006440
	Cha10g001730
	Cha08g009350
	Cha02g013060
	Cha12g008400
	Cha02g002950
	Cha07g012540
	Cha15g002360
	Cha09g006870
	Cha14g000130
	Cha08g002220
	Cha10g012640
	Cha09g004850
	Cha02g013360
	Cha02g003180
	Cha05g006040
	Cha14g005150
	Cha12g000400
	Cha15g003900
	Cha15g010730
	Cha02g008070
	Cha14g005220
	Cha08g006280
	Cha14g004050
	Cha02g001930
	Cha02g007740
	Cha10g007440
	Cha14g000690
	Cha08g006680
	Cha15g009560
	Cha14g014180
