# Supplementary material for: Population sequencing enhances understanding of tea plant evolution
Source: Nat Commun. 2020 Sep 7;11:4447. doi: 10.1038/s41467-020-18228-8 (PMC7477583; doi:10.1038/s41467-020-18228-8)
Supplement: Supplementary file 13 — Supplementary Data 9 [file 41467_2020_18228_MOESM13_ESM.xlsx]

## Sheet: Supplementary Data 9
	Supplementary Data 9: The groups of the treemix.
	CSS-1	CSS-2	CSS-3	CSS-4	CSS-5	CSA-1	CSA-2	CSA-3	CSA-4	CSA-5	CSR	outgroup
	ZBD	GE-1	GE-4	HZ081	HZ076	HZ045	YNLDP2	HZ119	NBE-4	ST330	XYDCS	CM-1
	HZ043	GE-8	GZ	HZ086	HZ065	HZ061	YNZ-1	HZ114	NBE-3	ASM	HZ001
	HZ028	FL	GLJYD	HZ056	HZ080	HZ075	LW-2	HZ104	NBE-5	s303-231	HZ027
	HZ013	XWY-5	HZ009	HZ063	HZ078	SLLK	HZ124	HZ117	NBE-2	s6-8	LBDCS
	HZ083	XWY-1	QXDM-2	HZ048	ZH079	HZ074	s301-1	HZ123	NBE-1	YH-2	NC
	HZ090	XWY-2	QXDM-1	LC-1	DBZ-1	HZ039	s1-16	HZ072		s317	HZ084
	JX-4	DHL	HZ050	LC-2	HZ002	HZ092	HZ109	HZ100		ST312	HZ094
	HZ014	XSL	HZ021	HZ057	HSKC		LW-1	HZ122		XH-1	HZ095
	HZ020	JGL	YNLDP1	HZ015			LW-5	HZ118		YH-1-1	HZ110
	HZ010	SB	HZ037	HZ034			LW-3			WLH-1	HZ093
	HZ073	MZYCS	HZ066	HZ085			LW-4				HZ125
	HZ071	XSX	HZ070	HZ059
	HZ018	ZW	HZ064	HZ082
	HZ068	JHZS	HZ041	HZ088
	HZ031	XWY-4	HZ069	HZ112
	HZ003	XWY-3	HZ008	GE-6
	zhen	WL	HZ016
	HZ017	BCS	HZ036
	HZ077
	HZ011
	HZ006
	HZ040
	HZ004
	HZ058
	HZ060
	XY-10
	HZ054
