# Supplementary material for: Population sequencing enhances understanding of tea plant evolution
Source: Nat Commun. 2020 Sep 7;11:4447. doi: 10.1038/s41467-020-18228-8 (PMC7477583; doi:10.1038/s41467-020-18228-8)
Supplement: Supplementary file 14 — Supplementary Data 10 [file 41467_2020_18228_MOESM14_ESM.xlsx]

## Sheet: Supplementary Data 10
	Supplementary Data 10: F4-test of random individual.
	Groups	Statistic	Standard error	Z-score
	HZ020,HZ085;YNZ-1,CM-1	0.000816975	0.000210335	3.88416
	HZ020,YNZ-1;HZ085,CM-1	0.00904846	0.000303599	29.804
	MZYCS,HZ016;HZ021,CM-1	-0.00201348	0.000262648	-7.66608
	MZYCS,HZ021;HZ016,CM-1	-0.00127894	0.000278926	-4.58522
	SB,NBE-1;XWY-5,CM-1	0.00656082	0.000267022	24.5703
	SB,XWY-5;NBE-1,CM-1	-0.00102305	0.000196753	-5.19968
	QXDM-1,HZ082;JX-4,CM-1	0.00104977	0.000261805	4.00976
	QXDM-1,JX-4;HZ082,CM-1	0.000200956	0.000256976	0.782006
	HZ110,HZ070;HZ072,CM-1	-0.000653552	0.000264317	-2.47261
	HZ110,HZ072;HZ070,CM-1	-0.00391372	0.000240279	-16.2882
	GE-4,HZ013;YH-1-1,CM-1	0.00220029	0.000215534	10.2086
	GE-4,YH-1-1;HZ013,CM-1	0.0107975	0.000297927	36.2422
	HZ008,HZ004;HZ006,CM-1	-0.00158467	0.000275097	-5.76042
	HZ008,HZ006;HZ004,CM-1	-0.00252325	0.00026171	-9.64137
	HZ013,GLJYD;XSL,CM-1	9.56165e-05	0.000257881	0.370778
	HZ013,XSL;GLJYD,CM-1	-0.00223111	0.000247828	-9.00267
	YNLDP2,HZ125;YH-2,CM-1	0.00240386	0.000252584	9.5171
	YNLDP2,YH-2;HZ125,CM-1	-0.00133097	0.000228704	-5.81959
	WLH-1,HZ118;LC-2,CM-1	0.00186779	0.000199769	9.34976
	WLH-1,LC-2;HZ118,CM-1	0.00875356	0.000257254	34.0268
	LBDCS,HZ081;s1-16,CM-1	-0.00517407	0.000239678	-21.5875
	LBDCS,s1-16;HZ081,CM-1	0.000579459	0.00026789	2.16305
	HZ010,HZ016;XWY-3,CM-1	0.00105568	0.000275459	3.83243
	HZ010,XWY-3;HZ016,CM-1	0.00035063	0.0002542	1.37934
	HZ112,HZ088;NBE-2,CM-1	-0.000177322	0.000207379	-0.85506
	HZ112,NBE-2;HZ088,CM-1	0.0111183	0.000313497	35.4655
	HZ104,HZ003;HZ118,CM-1	0.0075036	0.000283476	26.47
	HZ104,HZ118;HZ003,CM-1	-0.00056736	0.000207513	-2.7341
	NBE-1,BCS;HZ082,CM-1	-0.00686795	0.00027079	-25.3627
	NBE-1,HZ082;BCS,CM-1	-0.0052316	0.000294392	-17.7709
	HZ045,HZ020;HZ021,CM-1	-0.00543196	0.00026401	-20.5749
	HZ045,HZ021;HZ020,CM-1	-0.0049553	0.000264144	-18.7599
	HZ050,HSKC;HZ069,CM-1	0.00440209	0.000270754	16.2586
	HZ050,HZ069;HSKC,CM-1	0.000313913	0.000231877	1.35379
	HZ066,HZ069;XY-10,CM-1	0.000493608	0.00024062	2.0514
	HZ066,XY-10;HZ069,CM-1	0.00204321	0.00024772	8.24808
	HZ065,GE-4;HZ074,CM-1	-0.000323072	0.000229072	-1.41035
	HZ065,HZ074;GE-4,CM-1	0.0037581	0.000275575	13.6373
	GE-1,SB;XWY-4,CM-1	-0.00586985	0.00023123	-25.3853
	GE-1,XWY-4;SB,CM-1	-0.00542103	0.00023935	-22.649
	HZ119,HZ036;HZ066,CM-1	-0.0098496	0.000265813	-37.0546
	HZ119,HZ066;HZ036,CM-1	-0.00956249	0.000278061	-34.3898
	XWY-5,JGL;YNLDP2,CM-1	-0.000228902	0.000192557	-1.18875
	XWY-5,YNLDP2;JGL,CM-1	0.00876416	0.000267331	32.784
	HZ068,HZ041;s1-16,CM-1	-0.000245708	0.000198943	-1.23507
	HZ068,s1-16;HZ041,CM-1	0.0108858	0.000302986	35.9284
	HZ040,QXDM-1;SLLK,CM-1	-4.81551e-05	0.000201849	-0.238569
	HZ040,SLLK;QXDM-1,CM-1	0.00744724	0.00028826	25.8352
	HZ083,HZ014;ST330,CM-1	0.000387708	0.000197984	1.95828
	HZ083,ST330;HZ014,CM-1	0.0116414	0.000303262	38.3873
	HZ064,HZ013;WL,CM-1	0.00234276	0.000262685	8.91853
	HZ064,WL;HZ013,CM-1	-0.000740858	0.000235355	-3.14783
	GZ,FL;HZ017,CM-1	-0.00333539	0.000251976	-13.2369
	GZ,HZ017;FL,CM-1	-0.0032265	0.000252513	-12.7775
	HZ003,NBE-2;QXDM-1,CM-1	0.00500388	0.000305904	16.3577
	HZ003,QXDM-1;NBE-2,CM-1	-0.000518153	0.000247455	-2.09393
	HZ083,GZ;HZ034,CM-1	0.00221823	0.000256026	8.66406
	HZ083,HZ034;GZ,CM-1	0.00199877	0.0002564	7.79549
	ST330,HZ073;HZ074,CM-1	-0.00122239	0.000238828	-5.11829
	ST330,HZ074;HZ073,CM-1	0.00198934	0.000270774	7.34686
	NBE-5,HZ001;HZ034,CM-1	0.00297124	0.000287811	10.3236
	NBE-5,HZ034;HZ001,CM-1	-0.00424374	0.000240099	-17.6749
	XSX,HZ006;HZ079,CM-1	-0.000400395	0.000240186	-1.66702
	XSX,HZ079;HZ006,CM-1	0.00578944	0.000283132	20.4478
	HZ020,HZ083;XH-1,CM-1	-0.00115604	0.000213033	-5.42659
	HZ020,XH-1;HZ083,CM-1	0.0070461	0.000269449	26.1501
	HZ084,HZ119;NBE-3,CM-1	-0.00309565	0.000251439	-12.3117
	HZ084,NBE-3;HZ119,CM-1	-0.00366614	0.000252621	-14.5125
	HZ014,HZ061;QXDM-1,CM-1	0.0057223	0.00026539	21.5619
	HZ014,QXDM-1;HZ061,CM-1	0.00129619	0.000221472	5.85262
	LBDCS,HZ048;XWY-1,CM-1	-0.00765709	0.000256469	-29.8558
	LBDCS,XWY-1;HZ048,CM-1	-0.005111	0.000289243	-17.6702
	XWY-2,HSKC;HZ075,CM-1	0.00239175	0.000242411	9.86649
	XWY-2,HZ075;HSKC,CM-1	0.00344921	0.00024671	13.9808
	s317,DHL;WL,CM-1	-0.0167425	0.00034157	-49.0163
	s317,WL;DHL,CM-1	-0.0166655	0.000336426	-49.5368
	HZ092,GZ;HSKC,CM-1	-0.00714293	0.000265221	-26.932
	HZ092,HSKC;GZ,CM-1	-0.00516038	0.000288156	-17.9083
	NBE-3,HZ088;HZ118,CM-1	0.0024381	0.000242387	10.0587
	NBE-3,HZ118;HZ088,CM-1	0.00529291	0.000263915	20.0553
	XSX,DHL;LW-4,CM-1	0.000477723	0.000184631	2.58745
	XSX,LW-4;DHL,CM-1	0.0196353	0.000336935	58.2762
	HZ125,HZ072;HZ092,CM-1	-0.00394979	0.000220375	-17.923
	HZ125,HZ092;HZ072,CM-1	0.00222071	0.000260243	8.53322
	HZ092,HZ073;XSX,CM-1	-0.0139383	0.000318587	-43.7504
	HZ092,XSX;HZ073,CM-1	-0.0145723	0.000322064	-45.2464
	HZ061,HZ016;XSX,CM-1	-0.00644611	0.000298002	-21.6311
	HZ061,XSX;HZ016,CM-1	-0.00697323	0.000298617	-23.3518
	HZ017,HZ013;QXDM-2,CM-1	0.00310136	0.000255588	12.1342
	HZ017,QXDM-2;HZ013,CM-1	0.00172929	0.000249232	6.9385
	LW-3,BCS;HZ028,CM-1	-0.0146147	0.000304999	-47.9173
	LW-3,HZ028;BCS,CM-1	-0.0136954	0.000320873	-42.6816
	LW-5,HZ043;HZ117,CM-1	-0.000886082	0.000288276	-3.07372
	LW-5,HZ117;HZ043,CM-1	-0.00281563	0.000276864	-10.1697
	HZ073,HZ122;XWY-2,CM-1	0.00871326	0.000309923	28.1143
	HZ073,XWY-2;HZ122,CM-1	-0.00174491	0.000213627	-8.16803
	HZ066,LBDCS;NBE-1,CM-1	0.00784336	0.000249021	31.4969
	HZ066,NBE-1;LBDCS,CM-1	0.00336571	0.000220601	15.257
	XYDCS,HZ071;HZ119,CM-1	-0.0100634	0.000251791	-39.9675
	XYDCS,HZ119;HZ071,CM-1	-0.00693081	0.000272606	-25.4243
	HZ028,NBE-4;XYDCS,CM-1	0.00204757	0.000227527	8.99925
	HZ028,XYDCS;NBE-4,CM-1	0.00691961	0.000263357	26.2747
	HZ013,ST330;XY-10,CM-1	0.00762316	0.000292813	26.0343
	HZ013,XY-10;ST330,CM-1	-0.00165183	0.000211909	-7.79499
	HZ002,HZ015;HZ122,CM-1	-0.0011805	0.000233081	-5.06477
	HZ002,HZ122;HZ015,CM-1	0.00465616	0.000273038	17.0532
	ST330,NBE-4;s303-231,CM-1	0.000611001	0.000243383	2.51044
	ST330,s303-231;NBE-4,CM-1	-0.00111192	0.000238142	-4.66915
	HZ114,HZ015;HZ018,CM-1	-0.0147464	0.000307974	-47.882
	HZ114,HZ018;HZ015,CM-1	-0.0141609	0.000314038	-45.0929
	XWY-4,HZ002;HZ009,CM-1	0.00338432	0.000247255	13.6876
	XWY-4,HZ009;HZ002,CM-1	0.00137368	0.000249583	5.50391
	LC-2,HZ013;HZ063,CM-1	0.00236724	0.000236044	10.0288
	LC-2,HZ063;HZ013,CM-1	0.000725532	0.000230739	3.14438
	HZ079,HZ090;XWY-1,CM-1	0.000564847	0.000234997	2.40363
	HZ079,XWY-1;HZ090,CM-1	0.00114208	0.000240602	4.74676
	NBE-5,HZ039;HZ081,CM-1	0.00552762	0.000304711	18.1405
	NBE-5,HZ081;HZ039,CM-1	-0.00170497	0.000233329	-7.30716
	HZ020,ASM;HZ080,CM-1	0.00559885	0.000262394	21.3376
	HZ020,HZ080;ASM,CM-1	0.000289969	0.000224372	1.29236
	HSKC,HZ011;HZ037,CM-1	-0.00634155	0.000262905	-24.1211
	HSKC,HZ037;HZ011,CM-1	-0.0050061	0.000267812	-18.6926
	LW-3,HZ041;HZ060,CM-1	-0.0124993	0.000317798	-39.3308
	LW-3,HZ060;HZ041,CM-1	-0.0119997	0.000333157	-36.0182
	HZ045,BCS;s1-16,CM-1	0.000833832	0.00021546	3.87001
	HZ045,s1-16;BCS,CM-1	0.00474834	0.000237346	20.006
	ASM,HZ013;YH-2,CM-1	0.0111279	0.000284399	39.1277
	ASM,YH-2;HZ013,CM-1	0.00240506	0.000205168	11.7224
	GE-8,DBZ-1;HZ084,CM-1	0.00354829	0.000240476	14.7553
	GE-8,HZ084;DBZ-1,CM-1	0.00618263	0.000264932	23.3367
	HZ058,HZ083;YH-1-1,CM-1	0.000164987	0.000213438	0.772998
	HZ058,YH-1-1;HZ083,CM-1	0.0124999	0.000342588	36.4867
	HZ021,DBZ-1;XWY-1,CM-1	0.0037274	0.000245539	15.1805
	HZ021,XWY-1;DBZ-1,CM-1	0.00240876	0.000250486	9.61637
	HZ076,HZ037;HZ054,CM-1	-0.00886885	0.000286871	-30.9158
	HZ076,HZ054;HZ037,CM-1	-0.00977946	0.000280704	-34.839
	HZ100,GE-6;HZ036,CM-1	-0.0118425	0.000317055	-37.3515
	HZ100,HZ036;GE-6,CM-1	-0.0116668	0.000318328	-36.6502
	XH-1,HZ070;HZ081,CM-1	-0.00431212	0.000261776	-16.4726
	XH-1,HZ081;HZ070,CM-1	-0.00524694	0.000262286	-20.0047
	GE-8,DHL;HZ123,CM-1	0.000185503	0.000198388	0.935051
	GE-8,HZ123;DHL,CM-1	0.0152185	0.000328298	46.3556
	HZ125,HZ006;HZ008,CM-1	-0.018128	0.000331408	-54.6999
	HZ125,HZ008;HZ006,CM-1	-0.0181766	0.000330878	-54.9344
	GLJYD,HZ084;ST312,CM-1	0.00477673	0.000238507	20.0276
	GLJYD,ST312;HZ084,CM-1	0.00453395	0.00024076	18.8318
	XSL,HZ003;s303-231,CM-1	0.000174757	0.000207412	0.842556
	XSL,s303-231;HZ003,CM-1	0.0106062	0.00031722	33.4348
	ST312,HZ009;HZ043,CM-1	-0.00723092	0.000305187	-23.6934
	ST312,HZ043;HZ009,CM-1	-0.00732685	0.000307945	-23.7927
	GZ,HZ077;SLLK,CM-1	-0.000583598	0.000216811	-2.69173
	GZ,SLLK;HZ077,CM-1	0.00582361	0.000279878	20.8077
	s6-8,HZ001;XH-1,CM-1	0.00876307	0.000258245	33.9331
	s6-8,XH-1;HZ001,CM-1	-0.00115928	0.000180586	-6.41952
	XY-10,ST312;XYDCS,CM-1	0.00510934	0.000247816	20.6175
	XY-10,XYDCS;ST312,CM-1	0.00602764	0.000254739	23.6621
	HZ016,NBE-4;ST330,CM-1	-0.00257929	0.000273037	-9.44665
	HZ016,ST330;NBE-4,CM-1	-0.00014927	0.000312335	-0.477916
	NBE-2,GE-4;GE-8,CM-1	-0.00472684	0.00027998	-16.8828
	NBE-2,GE-8;GE-4,CM-1	-0.00441749	0.000273152	-16.1723
	XWY-1,HZ112;NBE-2,CM-1	0.00167697	0.000265832	6.3084
	XWY-1,NBE-2;HZ112,CM-1	0.00153534	0.000267937	5.73021
	HZ100,XH-1;s301-1,CM-1	-0.00175321	0.000225141	-7.78715
	HZ100,s301-1;XH-1,CM-1	-0.00146888	0.000226046	-6.49815
	LC-1,HZ002;HZ009,CM-1	0.00202188	0.000228759	8.83848
	LC-1,HZ009;HZ002,CM-1	0.00109206	0.0002287	4.77509
	HZ048,HSKC;HZ031,CM-1	0.00199071	0.00027288	7.29517
	HZ048,HZ031;HSKC,CM-1	-0.00102247	0.000247341	-4.13382
	ST330,ASM;GLJYD,CM-1	0.00145362	0.000227613	6.38635
	ST330,GLJYD;ASM,CM-1	0.00468287	0.000262436	17.8439
	WLH-1,HZ056;HZ064,CM-1	-0.00643064	0.000258529	-24.874
	WLH-1,HZ064;HZ056,CM-1	-0.00537882	0.000277292	-19.3977
	HZ117,HZ068;NC,CM-1	-0.00305216	0.000251077	-12.1563
	HZ117,NC;HZ068,CM-1	0.000682654	0.000260461	2.62094
	HZ037,HZ083;XYDCS,CM-1	-0.000666734	0.000210589	-3.16603
	HZ037,XYDCS;HZ083,CM-1	0.0124404	0.000288996	43.0471
	HZ068,LC-1;YNZ-1,CM-1	0.000486005	0.000194391	2.50014
	HZ068,YNZ-1;LC-1,CM-1	0.0101901	0.000282337	36.0921
	HZ034,XSX;s303-231,CM-1	-0.00112312	0.000238804	-4.70311
	HZ034,s303-231;XSX,CM-1	0.00701798	0.000314539	22.3119
	HZ014,HZ079;HZ081,CM-1	0.00425693	0.000261095	16.3042
	HZ014,HZ081;HZ079,CM-1	0.000119256	0.000218931	0.544717
	HZ104,HZ122;WLH-1,CM-1	-0.00119539	0.000233539	-5.11861
	HZ104,WLH-1;HZ122,CM-1	-0.00114752	0.000231321	-4.96073
	HZ112,HZ073;NBE-2,CM-1	-0.00182965	0.00022888	-7.99391
	HZ112,NBE-2;HZ073,CM-1	0.00307003	0.00029153	10.5308
	HZ068,HSKC;HZ031,CM-1	0.005716	0.000271562	21.0486
	HZ068,HZ031;HSKC,CM-1	-0.000164656	0.000224695	-0.732799
	HZ079,HZ094;XSX,CM-1	0.0188294	0.000341081	55.205
	HZ079,XSX;HZ094,CM-1	0.000176837	0.000189239	0.934465
	HZ057,GLJYD;LW-2,CM-1	-0.00171168	0.000222125	-7.70591
	HZ057,LW-2;GLJYD,CM-1	0.00675929	0.000291833	23.1615
	s301-1,GE-1;GZ,CM-1	-0.00590619	0.000251045	-23.5264
	s301-1,GZ;GE-1,CM-1	-0.00599302	0.000257434	-23.2798
	HZ088,HZ004;HZ094,CM-1	0.000502267	0.000199443	2.51835
	HZ088,HZ094;HZ004,CM-1	0.0209832	0.000379226	55.3316
	HZ100,HZ072;HZ082,CM-1	-0.00121629	0.000206795	-5.88162
	HZ100,HZ082;HZ072,CM-1	0.00774849	0.000283579	27.3239
	XSX,HZ076;WLH-1,CM-1	0.00255753	0.000224143	11.4102
	XSX,WLH-1;HZ076,CM-1	0.00522038	0.0002527	20.6584
	HZ090,NBE-3;SLLK,CM-1	0.000784005	0.000221269	3.54322
	HZ090,SLLK;NBE-3,CM-1	0.00134152	0.000230986	5.8078
	HZ112,ASM;XY-10,CM-1	0.00996318	0.000301848	33.0073
	HZ112,XY-10;ASM,CM-1	-2.38391e-05	0.000217386	-0.109663
	GE-8,DHL;HZ084,CM-1	0.00151524	0.000215254	7.0393
	GE-8,HZ084;DHL,CM-1	0.0101851	0.000278912	36.5172
	HZ068,HZ058;HZ074,CM-1	-0.000552103	0.000238605	-2.31388
	HZ068,HZ074;HZ058,CM-1	0.00781217	0.000310197	25.1846
	LC-2,HZ043;YH-1-1,CM-1	0.000434675	0.000222969	1.94949
	LC-2,YH-1-1;HZ043,CM-1	0.0110076	0.000319753	34.4254
	s1-16,HZ010;HZ060,CM-1	-0.0143084	0.000318668	-44.9006
	s1-16,HZ060;HZ010,CM-1	-0.013972	0.000327467	-42.6667
	LC-1,HZ017;XWY-1,CM-1	-0.00169459	0.000216424	-7.82992
	LC-1,XWY-1;HZ017,CM-1	0.0035521	0.000271582	13.0793
	HZ088,HZ092;NBE-4,CM-1	0.00489434	0.000260019	18.823
	HZ088,NBE-4;HZ092,CM-1	0.0015228	0.000240643	6.32803
	HZ004,HZ070;LW-3,CM-1	-0.00023897	0.000211606	-1.12932
	HZ004,LW-3;HZ070,CM-1	0.0126769	0.000326189	38.8636
	HZ104,HZ073;HZ081,CM-1	-0.0135485	0.000310061	-43.6964
	HZ104,HZ081;HZ073,CM-1	-0.014133	0.00031931	-44.2611
	HZ086,HZ069;s317,CM-1	3.42597e-05	0.00019885	0.172289
	HZ086,s317;HZ069,CM-1	0.0127351	0.00031881	39.9456
	LW-4,XWY-5;s301-1,CM-1	-0.00183689	0.000266167	-6.90128
	LW-4,s301-1;XWY-5,CM-1	-0.00432884	0.000245127	-17.6596
	HZ117,HZ054;QXDM-1,CM-1	-0.00919027	0.000295805	-31.0687
	HZ117,QXDM-1;HZ054,CM-1	-0.00839828	0.000301239	-27.8792
	HZ073,HZ088;HZ114,CM-1	-0.000392354	0.00020233	-1.93918
	HZ073,HZ114;HZ088,CM-1	0.0156204	0.000326732	47.808
	YH-1-1,HZ088;NBE-4,CM-1	0.00359267	0.000324997	11.0545
	YH-1-1,NBE-4;HZ088,CM-1	-0.00458342	0.00023349	-19.6301
	ST330,HZ034;HZ118,CM-1	0.00343772	0.000235687	14.5859
	ST330,HZ118;HZ034,CM-1	0.00364693	0.000251273	14.5138
	JHZS,HZ014;HZ092,CM-1	0.000199863	0.000198326	1.00775
	JHZS,HZ092;HZ014,CM-1	0.0133684	0.000303856	43.9959
	HZ002,HZ009;HZ122,CM-1	-0.000466675	0.000210696	-2.21493
	HZ002,HZ122;HZ009,CM-1	0.0061718	0.000275609	22.3933
	WLH-1,HZ043;HZ079,CM-1	-0.00463596	0.000292397	-15.855
	WLH-1,HZ079;HZ043,CM-1	-0.00805536	0.000273241	-29.4808
	HZ021,HZ018;NBE-1,CM-1	-0.000323403	0.000217084	-1.48976
	HZ021,NBE-1;HZ018,CM-1	0.00607492	0.000269926	22.5058
	HZ056,HZ036;JHZS,CM-1	-0.00548873	0.000283632	-19.3516
	HZ056,JHZS;HZ036,CM-1	-0.00605268	0.00026441	-22.8912
	GZ,HZ124;XWY-5,CM-1	0.0105835	0.000294435	35.9453
	GZ,XWY-5;HZ124,CM-1	4.80904e-05	0.000209012	0.230085
	HZ043,HZ011;HZ094,CM-1	-4.7246e-06	0.000178609	-0.0264522
	HZ043,HZ094;HZ011,CM-1	0.0242571	0.000426458	56.8805
	XH-1,JX-4;s1-16,CM-1	4.09817e-05	0.000210042	0.195112
	XH-1,s1-16;JX-4,CM-1	0.00534335	0.000250667	21.3165
	HZ081,HZ014;HZ072,CM-1	0.000352999	0.000205062	1.72142
	HZ081,HZ072;HZ014,CM-1	0.0121333	0.000306489	39.5881
	XY-10,HZ085;SB,CM-1	0.00305672	0.0002426	12.5998
	XY-10,SB;HZ085,CM-1	0.00148141	0.000223378	6.63186
	HZ034,HZ117;s6-8,CM-1	-8.02728e-05	0.000248946	-0.322451
	HZ034,s6-8;HZ117,CM-1	0.000925732	0.000245054	3.77767
	HZ119,HZ050;HZ104,CM-1	0.00850856	0.00023728	35.8588
	HZ119,HZ104;HZ050,CM-1	0.00525282	0.000221735	23.6896
	s6-8,HZ125;NBE-3,CM-1	0.0103271	0.000266542	38.7446
	s6-8,NBE-3;HZ125,CM-1	0.000521059	0.000186864	2.78844
	HZ075,HSKC;HZ060,CM-1	-0.0031349	0.000280094	-11.1923
	HZ075,HZ060;HSKC,CM-1	-0.00579664	0.000270666	-21.4162
	GE-4,HZ104;XWY-4,CM-1	0.0126643	0.000328503	38.5514
	GE-4,XWY-4;HZ104,CM-1	0.000539954	0.000211812	2.54922
	XWY-2,HZ041;NC,CM-1	-0.000720695	0.000210826	-3.41843
	XWY-2,NC;HZ041,CM-1	0.00839292	0.000272486	30.8013
	HZ013,HZ084;YH-1-1,CM-1	0.00120284	0.000232772	5.16746
	HZ013,YH-1-1;HZ084,CM-1	0.00710453	0.000278454	25.5142
	HZ070,GE-8;XWY-2,CM-1	0.000441767	0.000261574	1.68888
	HZ070,XWY-2;GE-8,CM-1	0.000553437	0.000264695	2.09084
	XWY-4,HZ016;NBE-1,CM-1	-0.000563272	0.000238915	-2.35762
	XWY-4,NBE-1;HZ016,CM-1	0.00574724	0.000284695	20.1874
	HZ066,ST312;YNLDP1,CM-1	0.00276071	0.000279195	9.88812
	HZ066,YNLDP1;ST312,CM-1	-0.00318629	0.000215781	-14.7663
	NBE-1,HZ110;SB,CM-1	0.00899558	0.000247424	36.3569
	NBE-1,SB;HZ110,CM-1	0.00092585	0.000214408	4.31816
	XWY-2,JHZS;s317,CM-1	0.00316511	0.000213522	14.8234
	XWY-2,s317;JHZS,CM-1	0.0137077	0.000324305	42.268
	GE-4,HZ059;HZ095,CM-1	0.000107921	0.000192808	0.559735
	GE-4,HZ095;HZ059,CM-1	0.0209137	0.00033946	61.6089
	HZ095,HZ010;HZ117,CM-1	-0.0128458	0.000322288	-39.8581
	HZ095,HZ117;HZ010,CM-1	-0.0142311	0.000301308	-47.2312
	FL,HZ040;HZ075,CM-1	0.00034914	0.000195884	1.78238
	FL,HZ075;HZ040,CM-1	0.00886325	0.000270819	32.7276
	NBE-1,HZ027;HZ125,CM-1	-0.000172925	0.000234331	-0.737949
	NBE-1,HZ125;HZ027,CM-1	0.00047898	0.000227787	2.10275
	LC-2,HZ123;YNLDP1,CM-1	0.00601444	0.000287962	20.8863
	LC-2,YNLDP1;HZ123,CM-1	-0.00174408	0.000212722	-8.19887
	HZ081,HZ117;LC-2,CM-1	0.00886817	0.000280474	31.6185
	HZ081,LC-2;HZ117,CM-1	9.97794e-05	0.000203585	0.490112
	HZ069,HZ061;HZ074,CM-1	-0.000375203	0.000237612	-1.57905
	HZ069,HZ074;HZ061,CM-1	0.00273047	0.000270431	10.0967
	LW-3,HSKC;HZ037,CM-1	-0.00700268	0.000287755	-24.3356
	LW-3,HZ037;HSKC,CM-1	-0.00849832	0.000283672	-29.9583
	HZ110,JX-4;XWY-5,CM-1	-0.0128812	0.000291933	-44.1239
	HZ110,XWY-5;JX-4,CM-1	-0.0122951	0.000293115	-41.9463
	NC,GE-6;s1-16,CM-1	-0.00426716	0.000216521	-19.7078
	NC,s1-16;GE-6,CM-1	0.00274583	0.000269961	10.1712
	XWY-3,HZ045;ST330,CM-1	0.000560449	0.00025064	2.23607
	XWY-3,ST330;HZ045,CM-1	0.00174606	0.000254037	6.87326
	MZYCS,GE-8;HZ090,CM-1	0.00112239	0.000201908	5.55891
	MZYCS,HZ090;GE-8,CM-1	0.00983528	0.000274067	35.8864
	ZBD,HZ104;HZ122,CM-1	-0.00654146	0.000287083	-22.786
	ZBD,HZ122;HZ104,CM-1	-0.00810021	0.000260524	-31.092
	NBE-5,ASM;HZ081,CM-1	0.00520226	0.00026684	19.4958
	NBE-5,HZ081;ASM,CM-1	0.00326532	0.000241896	13.4988
	FL,HZ015;HZ123,CM-1	-0.00044447	0.000226286	-1.9642
	FL,HZ123;HZ015,CM-1	0.00831989	0.000309323	26.8971
	s317,HZ056;HZ077,CM-1	-0.00847558	0.000292576	-28.9688
	s317,HZ077;HZ056,CM-1	-0.00771399	0.000299841	-25.727
	s6-8,HZ069;HZ080,CM-1	-0.00399002	0.000242617	-16.4458
	s6-8,HZ080;HZ069,CM-1	-0.00124573	0.000265791	-4.68686
	HZ079,HZ117;YNLDP2,CM-1	7.89059e-05	0.000224587	0.351338
	HZ079,YNLDP2;HZ117,CM-1	0.00327441	0.000236379	13.8524
	HZ078,HZ021;HZ039,CM-1	-0.000749834	0.000227377	-3.29775
	HZ078,HZ039;HZ021,CM-1	0.00620222	0.00029983	20.6858
	HZ090,HZ009;HZ094,CM-1	0.000358235	0.000195566	1.83179
	HZ090,HZ094;HZ009,CM-1	0.0152434	0.000318051	47.9274
	GE-1,HZ104;XSL,CM-1	0.0143782	0.000315921	45.512
	GE-1,XSL;HZ104,CM-1	0.000528816	0.000202383	2.61295
	XSL,MZYCS;NBE-4,CM-1	0.000125219	0.000211108	0.593151
	XSL,NBE-4;MZYCS,CM-1	0.0117343	0.000296614	39.5609
	HZ016,HZ040;QXDM-2,CM-1	0.0051563	0.00026281	19.6198
	HZ016,QXDM-2;HZ040,CM-1	-2.21136e-05	0.00022487	-0.0983396
	HZ076,HZ028;HZ104,CM-1	-0.000296092	0.000220722	-1.34147
	HZ076,HZ104;HZ028,CM-1	0.00501355	0.000273594	18.3247
	HZ068,JGL;NBE-4,CM-1	2.09807e-05	0.000205737	0.101978
	HZ068,NBE-4;JGL,CM-1	0.00751056	0.000279205	26.8997
	HZ123,HZ076;HZ122,CM-1	0.0106069	0.000271574	39.0573
	HZ123,HZ122;HZ076,CM-1	-0.000391966	0.000182099	-2.15249
	HZ057,HZ006;HZ008,CM-1	-0.00731984	0.000265214	-27.5997
	HZ057,HZ008;HZ006,CM-1	-0.00624844	0.000277036	-22.5546
	DHL,HZ071;HZ084,CM-1	-0.00022786	0.000213086	-1.06933
	DHL,HZ084;HZ071,CM-1	0.00926208	0.000279211	33.1723
	HZ094,GE-1;HZ092,CM-1	-0.0106123	0.000306637	-34.6087
	HZ094,HZ092;GE-1,CM-1	-0.0111008	0.000301054	-36.8731
	HZ090,BCS;HZ021,CM-1	-0.00516273	0.000256774	-20.1061
	HZ090,HZ021;BCS,CM-1	-0.00396695	0.000269487	-14.7204
	ST312,HZ054;JGL,CM-1	-0.0114776	0.000300289	-38.2218
	ST312,JGL;HZ054,CM-1	-0.0113008	0.000290021	-38.9655
	HZ002,ASM;LW-2,CM-1	-0.00179378	0.000228283	-7.85771
	HZ002,LW-2;ASM,CM-1	0.000265671	0.000245414	1.08254
	FL,XWY-2;XY-10,CM-1	0.00298711	0.000253029	11.8054
	FL,XY-10;XWY-2,CM-1	0.0015551	0.000241966	6.42693
	LC-1,HZ040;HZ063,CM-1	0.00192992	0.000190732	10.1185
	LC-1,HZ063;HZ040,CM-1	0.00333447	0.000215181	15.4962
	HZ079,HZ009;HZ041,CM-1	-0.00286995	0.000275401	-10.421
	HZ079,HZ041;HZ009,CM-1	-0.00453286	0.000259	-17.5014
	HZ065,HZ016;YNLDP1,CM-1	-0.00424268	0.000259371	-16.3575
	HZ065,YNLDP1;HZ016,CM-1	-0.00114271	0.000302594	-3.77639
	FL,HZ017;NC,CM-1	-0.000219502	0.000198955	-1.10327
	FL,NC;HZ017,CM-1	0.0108441	0.000273589	39.6366
	NBE-5,HZ003;HZ117,CM-1	2.74921e-05	0.000232	0.118501
	NBE-5,HZ117;HZ003,CM-1	0.00458221	0.000286211	16.0099
	HZ040,HZ069;XWY-5,CM-1	-0.000376345	0.000229685	-1.63853
	HZ040,XWY-5;HZ069,CM-1	0.00113751	0.000240641	4.72701
	XH-1,HZ021;LW-3,CM-1	0.000538936	0.000206967	2.60397
	XH-1,LW-3;HZ021,CM-1	0.00594993	0.00025652	23.1948
	HZ061,HZ028;HZ086,CM-1	-0.00421659	0.000270808	-15.5704
	HZ061,HZ086;HZ028,CM-1	-0.00604546	0.000257288	-23.4969
	LC-1,WL;s301-1,CM-1	-0.0010862	0.000186886	-5.8121
	LC-1,s301-1;WL,CM-1	0.0078404	0.00025342	30.9384
	BCS,DHL;HZ100,CM-1	7.48147e-05	0.000192684	0.388277
	BCS,HZ100;DHL,CM-1	0.0163241	0.000339242	48.1195
	HZ028,HZ092;LW-5,CM-1	0.000318949	0.000254013	1.25564
	HZ028,LW-5;HZ092,CM-1	0.00110158	0.000278035	3.96204
	HZ027,HZ014;HZ043,CM-1	-0.0115709	0.000301477	-38.3806
	HZ027,HZ043;HZ014,CM-1	-0.0109847	0.000297448	-36.9298
	GE-8,HZ090;ZW,CM-1	0.00835478	0.00028748	29.0621
	GE-8,ZW;HZ090,CM-1	-0.00135298	0.000204563	-6.61403
	HZ060,HZ110;XYDCS,CM-1	0.0025931	0.000262296	9.88616
	HZ060,XYDCS;HZ110,CM-1	-0.00125097	0.000248129	-5.0416
	HZ069,HZ018;HZ119,CM-1	-0.000200393	0.000195604	-1.02448
	HZ069,HZ119;HZ018,CM-1	0.00797781	0.000265034	30.1011
	FL,HZ037;HZ080,CM-1	0.000174558	0.000208986	0.835261
	FL,HZ080;HZ037,CM-1	0.00615338	0.000266376	23.1003
	HZ073,HZ077;XYDCS,CM-1	-0.000645814	0.00017829	-3.62227
	HZ073,XYDCS;HZ077,CM-1	0.0139212	0.000299458	46.488
	SB,GE-1;LW-4,CM-1	-0.000316918	0.000185388	-1.70949
	SB,LW-4;GE-1,CM-1	0.013654	0.000301205	45.3311
	DHL,FL;HZ031,CM-1	0.00041265	0.000220839	1.86856
	DHL,HZ031;FL,CM-1	0.00342811	0.000256926	13.3428
	HZ082,HZ076;ST330,CM-1	0.00339163	0.000221353	15.3222
	HZ082,ST330;HZ076,CM-1	0.0053605	0.000243842	21.9835
	HZ064,HZ100;QXDM-2,CM-1	0.0146725	0.000329318	44.5543
	HZ064,QXDM-2;HZ100,CM-1	-0.00019584	0.000194195	-1.00847
	HZ123,HZ083;HZ090,CM-1	-0.00586987	0.000301194	-19.4887
	HZ123,HZ090;HZ083,CM-1	-0.0103131	0.000265868	-38.7902
	GE-8,HZ122;SLLK,CM-1	0.00359048	0.00028833	12.4527
	GE-8,SLLK;HZ122,CM-1	-0.00165289	0.000244275	-6.7665
	XWY-3,LW-2;NBE-5,CM-1	0.00834782	0.000303036	27.5473
	XWY-3,NBE-5;LW-2,CM-1	-0.000774729	0.000224926	-3.44438
	WL,HZ009;HZ123,CM-1	-0.00037964	0.000216451	-1.75394
	WL,HZ123;HZ009,CM-1	0.0103778	0.000311035	33.3653
	HZ100,HZ045;HZ082,CM-1	-0.00810898	0.00025017	-32.4139
	HZ100,HZ082;HZ045,CM-1	-0.00228218	0.00028634	-7.97019
	HZ015,HZ068;LW-1,CM-1	0.0010267	0.000218059	4.70837
	HZ015,LW-1;HZ068,CM-1	0.00873381	0.000294106	29.6961
	LC-1,HZ083;SB,CM-1	-0.00181651	0.000225019	-8.07267
	LC-1,SB;HZ083,CM-1	-0.0017365	0.000219434	-7.91357
	YNLDP1,HZ125;LW-1,CM-1	0.0038064	0.00024142	15.7667
	YNLDP1,LW-1;HZ125,CM-1	0.000216005	0.000218569	0.98827
	HZ073,GE-6;SLLK,CM-1	-0.00123121	0.000214054	-5.75186
	HZ073,SLLK;GE-6,CM-1	0.00560736	0.000284587	19.7035
	HZ039,HZ004;JX-4,CM-1	-0.0115309	0.000306193	-37.6588
	HZ039,JX-4;HZ004,CM-1	-0.0112619	0.000322826	-34.8855
	ST330,HZ031;s6-8,CM-1	0.00361867	0.000267378	13.5339
	ST330,s6-8;HZ031,CM-1	-0.000383661	0.000231832	-1.65491
	HZ063,HZ109;LW-2,CM-1	-0.00249637	0.000245258	-10.1785
	HZ063,LW-2;HZ109,CM-1	-0.000262295	0.000267304	-0.981261
	WL,XH-1;XYDCS,CM-1	0.00212435	0.000211297	10.0538
	WL,XYDCS;XH-1,CM-1	0.00822563	0.000269024	30.5758
	HZ040,HZ056;HZ090,CM-1	0.00267097	0.000231382	11.5436
	HZ040,HZ090;HZ056,CM-1	0.00218919	0.00023802	9.19749
	DBZ-1,HZ027;HZ084,CM-1	-0.00111059	0.000271419	-4.0918
	DBZ-1,HZ084;HZ027,CM-1	-0.00461415	0.000253976	-18.1677
	HZ082,LW-4;SB,CM-1	0.0112654	0.000297969	37.8072
	HZ082,SB;LW-4,CM-1	0.000359057	0.000200339	1.79225
	XWY-1,HZ092;QXDM-2,CM-1	0.00922648	0.000318634	28.9563
	XWY-1,QXDM-2;HZ092,CM-1	-0.00102259	0.000217229	-4.70741
	HZ015,HZ013;s6-8,CM-1	-2.70921e-05	0.000216834	-0.124944
	HZ015,s6-8;HZ013,CM-1	0.00612797	0.000281119	21.7985
	s303-231,HZ016;HZ076,CM-1	-0.00338287	0.000245195	-13.7967
	s303-231,HZ076;HZ016,CM-1	0.000534306	0.000264373	2.02103
	HZ021,DBZ-1;YNLDP2,CM-1	0.000915634	0.000215453	4.24981
	HZ021,YNLDP2;DBZ-1,CM-1	0.00557519	0.000256098	21.7698
	s301-1,HZ001;YH-1-1,CM-1	0.00838509	0.000255773	32.7833
	s301-1,YH-1-1;HZ001,CM-1	0.00170874	0.000194377	8.79087
	HZ082,HZ074;ZBD,CM-1	0.00964179	0.000292511	32.9622
	HZ082,ZBD;HZ074,CM-1	0.000602844	0.000196955	3.06082
	HZ008,HZ016;s6-8,CM-1	0.000377036	0.00017779	2.12069
	HZ008,s6-8;HZ016,CM-1	0.0155572	0.000316866	49.0971
	GE-1,HZ072;LC-2,CM-1	0.0105826	0.000295396	35.8251
	GE-1,LC-2;HZ072,CM-1	-0.00022272	0.000202946	-1.09743
	HZ045,GE-1;YNZ-1,CM-1	-1.73521e-05	0.000220137	-0.0788242
	HZ045,YNZ-1;GE-1,CM-1	0.00432577	0.000250947	17.2377
	LW-5,HZ066;LW-2,CM-1	0.00370262	0.000273686	13.5287
	LW-5,LW-2;HZ066,CM-1	0.00129676	0.000241575	5.36794
	HZ109,HZ014;HZ123,CM-1	0.00473559	0.000266082	17.7975
	HZ109,HZ123;HZ014,CM-1	0.000948375	0.00022477	4.21931
	JHZS,HZ039;XH-1,CM-1	0.00805706	0.000269239	29.9253
	JHZS,XH-1;HZ039,CM-1	0.00167627	0.000216599	7.73906
	HZ085,YNLDP2;s6-8,CM-1	0.00167612	0.000231632	7.23614
	HZ085,s6-8;YNLDP2,CM-1	0.00181508	0.000236364	7.67916
	HZ083,HZ123;LW-4,CM-1	-0.00350304	0.000251334	-13.9378
	HZ083,LW-4;HZ123,CM-1	-0.00362002	0.000255456	-14.1708
	LC-1,LW-5;YNLDP2,CM-1	0.00253355	0.000255202	9.92762
	LC-1,YNLDP2;LW-5,CM-1	-0.000920607	0.000229776	-4.00653
	HZ071,HZ076;ZBD,CM-1	0.00937682	0.000257635	36.3957
	HZ071,ZBD;HZ076,CM-1	-0.000621429	0.000190233	-3.26667
	HZ058,HZ039;HZ041,CM-1	0.00931524	0.000317383	29.3502
	HZ058,HZ041;HZ039,CM-1	-2.78166e-05	0.000231866	-0.119969
	ST330,HZ016;HZ092,CM-1	-0.00178596	0.000249811	-7.14922
	ST330,HZ092;HZ016,CM-1	0.00335825	0.000289529	11.599
	HZ065,HZ017;HZ028,CM-1	-0.00737366	0.000282721	-26.081
	HZ065,HZ028;HZ017,CM-1	-0.0062056	0.000288247	-21.5287
	XWY-4,GE-1;HZ085,CM-1	-0.000605198	0.000238647	-2.53595
	XWY-4,HZ085;GE-1,CM-1	0.00162164	0.000258405	6.27558
	BCS,XWY-2;XWY-3,CM-1	0.00518121	0.000284035	18.2414
	BCS,XWY-3;XWY-2,CM-1	-0.000712935	0.00022125	-3.2223
	XWY-2,HZ014;NBE-3,CM-1	0.00182516	0.000243907	7.48303
	XWY-2,NBE-3;HZ014,CM-1	0.00407324	0.000266847	15.2643
	s303-231,HZ064;LW-2,CM-1	0.00138905	0.000232939	5.96317
	s303-231,LW-2;HZ064,CM-1	0.00497907	0.0002604	19.1209
	HZ118,HZ013;HZ070,CM-1	-0.0105589	0.000313859	-33.642
	HZ118,HZ070;HZ013,CM-1	-0.0114127	0.000310318	-36.7775
	HZ036,HZ112;HZ114,CM-1	0.000310122	0.000182483	1.69946
	HZ036,HZ114;HZ112,CM-1	0.0154605	0.000320506	48.2377
	HZ094,LW-4;XWY-5,CM-1	-0.0097901	0.000292824	-33.4334
	HZ094,XWY-5;LW-4,CM-1	-0.00943457	0.000301001	-31.344
	HZ063,HZ045;HZ077,CM-1	0.00426823	0.000247438	17.2497
	HZ063,HZ077;HZ045,CM-1	0.00108405	0.000219183	4.94586
	HZ125,HZ028;YNZ-1,CM-1	-0.00515066	0.00026317	-19.5716
	HZ125,YNZ-1;HZ028,CM-1	-0.00626333	0.000262793	-23.8337
	HZ109,HSKC;HZ060,CM-1	-0.00754672	0.000300803	-25.0886
	HZ109,HZ060;HSKC,CM-1	-0.00877148	0.000286395	-30.6272
	BCS,HZ039;HZ060,CM-1	0.0126048	0.00032607	38.6567
	BCS,HZ060;HZ039,CM-1	0.000331744	0.00021205	1.56446
	HZ109,HZ059;YH-1-1,CM-1	0.00154029	0.000243618	6.32259
	HZ109,YH-1-1;HZ059,CM-1	0.00150408	0.000251721	5.97517
	s1-16,HZ072;QXDM-2,CM-1	-6.42444e-05	0.000227271	-0.282678
	s1-16,QXDM-2;HZ072,CM-1	0.00130125	0.000234008	5.56071
	HZ013,HZ050;HZ076,CM-1	0.00272462	0.000227111	11.9968
	HZ013,HZ076;HZ050,CM-1	0.0062846	0.00025049	25.0893
	HZ100,HZ123;LW-2,CM-1	-0.000466711	0.000201392	-2.31743
	HZ100,LW-2;HZ123,CM-1	0.00777988	0.000277062	28.0799
	XYDCS,HZ045;HZ048,CM-1	-0.00409404	0.000266507	-15.3619
	XYDCS,HZ048;HZ045,CM-1	-0.00603214	0.000269983	-22.3427
	HZ110,HZ034;JGL,CM-1	-0.0137489	0.000294658	-46.6605
	HZ110,JGL;HZ034,CM-1	-0.0125909	0.000300446	-41.9074
	HZ085,HZ054;YNLDP2,CM-1	-6.16407e-05	0.00020651	-0.298488
	HZ085,YNLDP2;HZ054,CM-1	0.00801537	0.000273959	29.2576
	MZYCS,HZ009;JX-4,CM-1	0.00372165	0.000269304	13.8195
	MZYCS,JX-4;HZ009,CM-1	0.0018627	0.000257137	7.24402
	XH-1,HZ058;HZ083,CM-1	-0.00534552	0.0002954	-18.0959
	XH-1,HZ083;HZ058,CM-1	-0.00658075	0.000278548	-23.6252
	s301-1,HZ123;XWY-5,CM-1	0.00359083	0.000238679	15.0446
	s301-1,XWY-5;HZ123,CM-1	0.00184725	0.000220384	8.38199
	HZ043,HZ065;QXDM-2,CM-1	0.00458888	0.000313313	14.6463
	HZ043,QXDM-2;HZ065,CM-1	-0.000164054	0.000255862	-0.641183
	NBE-1,HZ017;HZ095,CM-1	0.00131251	0.000196766	6.67042
	NBE-1,HZ095;HZ017,CM-1	0.0176503	0.000339642	51.9674
	HZ036,HZ048;HZ083,CM-1	0.00369109	0.000275081	13.4182
	HZ036,HZ083;HZ048,CM-1	-0.0010604	0.000228682	-4.63701
	HZ008,HZ082;HZ109,CM-1	-0.000552645	0.00022931	-2.41003
	HZ008,HZ109;HZ082,CM-1	0.0090378	0.000310835	29.0758
	HZ112,HZ020;YNLDP2,CM-1	-0.00264568	0.000228004	-11.6037
	HZ112,YNLDP2;HZ020,CM-1	0.00537048	0.00029071	18.4736
	HZ009,HZ071;YH-2,CM-1	0.00030718	0.000203147	1.51211
	HZ009,YH-2;HZ071,CM-1	0.0108859	0.000303616	35.8541
	QXDM-2,HZ110;LW-2,CM-1	0.00310097	0.000253425	12.2362
	QXDM-2,LW-2;HZ110,CM-1	0.00089604	0.000242391	3.69667
	HZ119,HZ064;LC-2,CM-1	-0.00666635	0.000256702	-25.9692
	HZ119,LC-2;HZ064,CM-1	-0.00576707	0.000257737	-22.3758
	HZ016,HZ092;NBE-3,CM-1	0.0080335	0.000284538	28.2334
	HZ016,NBE-3;HZ092,CM-1	0.00177836	0.000226237	7.8606
	HZ011,GLJYD;HZ066,CM-1	0.0032265	0.000252704	12.7679
	HZ011,HZ066;GLJYD,CM-1	0.00152089	0.000234269	6.49205
	HZ011,DBZ-1;HZ054,CM-1	0.0053533	0.000261045	20.5072
	HZ011,HZ054;DBZ-1,CM-1	0.00067441	0.000213964	3.15198
	ST312,HZ118;XWY-5,CM-1	0.0041371	0.000241656	17.1198
	ST312,XWY-5;HZ118,CM-1	0.00355426	0.000232541	15.2844
	ZBD,HZ118;s303-231,CM-1	-0.00088273	0.000289147	-3.05287
	ZBD,s303-231;HZ118,CM-1	-0.00499916	0.000247036	-20.2366
	HZ114,HZ065;XSL,CM-1	-0.0134255	0.000307045	-43.7248
	HZ114,XSL;HZ065,CM-1	-0.0134068	0.000307985	-43.5306
	HZ085,HZ013;LC-1,CM-1	0.000655964	0.00022753	2.88298
	HZ085,LC-1;HZ013,CM-1	-0.000241929	0.000224063	-1.07974
	s317,HZ031;HZ080,CM-1	-0.00740704	0.000278859	-26.562
	s317,HZ080;HZ031,CM-1	-0.00719798	0.000288387	-24.9595
	HZ040,HZ061;HZ083,CM-1	0.00944186	0.000263151	35.8801
	HZ040,HZ083;HZ061,CM-1	-0.000541186	0.000195188	-2.77264
	HZ017,HZ027;HZ065,CM-1	0.00933774	0.000272914	34.2149
	HZ017,HZ065;HZ027,CM-1	0.00218175	0.000226901	9.61545
	HZ069,HZ066;HZ114,CM-1	9.55945e-05	0.000176821	0.54063
	HZ069,HZ114;HZ066,CM-1	0.0197539	0.000328495	60.1345
	HZ094,HZ009;HZ109,CM-1	-0.00921472	0.000310876	-29.6411
	HZ094,HZ109;HZ009,CM-1	-0.00992457	0.000302326	-32.8273
	HZ043,LW-1;ZW,CM-1	0.0150899	0.000364896	41.354
	HZ043,ZW;LW-1,CM-1	-6.09903e-05	0.000219813	-0.277464
	s1-16,GE-8;NBE-5,CM-1	-0.00578317	0.000270193	-21.4039
	s1-16,NBE-5;GE-8,CM-1	-0.00599895	0.000270783	-22.1541
	ST312,HZ077;HZ084,CM-1	-0.00660176	0.00027661	-23.8667
	ST312,HZ084;HZ077,CM-1	-0.00237468	0.000304875	-7.78902
	HZ034,HZ009;NBE-5,CM-1	-0.00107819	0.000265554	-4.06017
	HZ034,NBE-5;HZ009,CM-1	0.000791773	0.000265716	2.97977
	XWY-1,HZ063;JX-4,CM-1	0.000561581	0.000267314	2.10083
	XWY-1,JX-4;HZ063,CM-1	-0.00138346	0.000242711	-5.7
	XSL,GE-1;GZ,CM-1	0.000982121	0.000244936	4.00971
	XSL,GZ;GE-1,CM-1	0.00326795	0.000251346	13.0018
	HZ065,HZ014;LW-2,CM-1	0.000305232	0.000208673	1.46273
	HZ065,LW-2;HZ014,CM-1	0.0087662	0.00028764	30.4762
	NBE-5,HZ057;NBE-4,CM-1	0.0085654	0.000284363	30.1214
	NBE-5,NBE-4;HZ057,CM-1	0.0010578	0.000223895	4.72455
	ZBD,HZ004;HZ074,CM-1	0.000415248	0.000191284	2.17085
	ZBD,HZ074;HZ004,CM-1	0.0113567	0.000287742	39.4682
	HZ082,HZ074;HZ112,CM-1	0.0122616	0.000318367	38.5141
	HZ082,HZ112;HZ074,CM-1	-7.29778e-05	0.000207455	-0.351777
	GE-4,HZ069;JGL,CM-1	-0.00153963	0.000243513	-6.32257
	GE-4,JGL;HZ069,CM-1	-0.00126698	0.000233059	-5.43632
	HZ075,HZ118;NBE-1,CM-1	0.000813793	0.000254751	3.19446
	HZ075,NBE-1;HZ118,CM-1	-0.00159714	0.000238314	-6.70183
	HZ119,HZ112;HZ122,CM-1	0.00292092	0.000231395	12.6231
	HZ119,HZ122;HZ112,CM-1	0.00238376	0.000231738	10.2865
	SB,HZ125;XWY-5,CM-1	0.016797	0.000294455	57.0444
	SB,XWY-5;HZ125,CM-1	-0.000703041	0.000166906	-4.2122
	FL,HZ014;JX-4,CM-1	-0.00183129	0.000242036	-7.56618
	FL,JX-4;HZ014,CM-1	-0.000215871	0.000248691	-0.868029
	HZ125,HZ031;ZBD,CM-1	-0.0161485	0.000310574	-51.9956
	HZ125,ZBD;HZ031,CM-1	-0.0161926	0.000298346	-54.2745
	HZ085,DBZ-1;HZ073,CM-1	-0.000652292	0.000254217	-2.56589
	HZ085,HZ073;DBZ-1,CM-1	-0.00311601	0.000247436	-12.5932
	WL,FL;XWY-2,CM-1	0.00566747	0.000240318	23.5832
	WL,XWY-2;FL,CM-1	0.00439279	0.00024328	18.0565
	HZ073,HZ078;HZ124,CM-1	-0.000703805	0.000219164	-3.21131
	HZ073,HZ124;HZ078,CM-1	0.00930119	0.000310889	29.9181
	XWY-1,XWY-5;s1-16,CM-1	-1.7628e-05	0.000172372	-0.102267
	XWY-1,s1-16;XWY-5,CM-1	0.014858	0.000310578	47.8397
	HSKC,HZ061;HZ069,CM-1	0.00110732	0.000267701	4.1364
	HSKC,HZ069;HZ061,CM-1	-0.0023254	0.000240972	-9.65009
	HZ056,HZ006;HZ021,CM-1	-0.00442039	0.000265033	-16.6787
	HZ056,HZ021;HZ006,CM-1	-0.00407459	0.000271874	-14.9871
	XWY-5,ST330;YNLDP2,CM-1	0.00159489	0.000220659	7.22785
	XWY-5,YNLDP2;ST330,CM-1	0.0040499	0.00024048	16.8409
	HZ027,HZ065;HZ079,CM-1	-0.005235	0.000263889	-19.8379
	HZ027,HZ079;HZ065,CM-1	-0.00611096	0.000248955	-24.5464
	HZ010,LW-1;LW-3,CM-1	-0.00855338	0.000292935	-29.1989
	HZ010,LW-3;LW-1,CM-1	-0.0087368	0.000286272	-30.5192
	HZ078,HZ076;s303-231,CM-1	0.00433062	0.000235179	18.4142
	HZ078,s303-231;HZ076,CM-1	0.00239653	0.000231876	10.3354
	ZBD,HZ020;XSL,CM-1	0.000413678	0.00022396	1.84711
	ZBD,XSL;HZ020,CM-1	0.000245378	0.000234677	1.0456
	HZ041,HZ011;LW-5,CM-1	0.000327491	0.000217724	1.50416
	HZ041,LW-5;HZ011,CM-1	0.0131254	0.000317876	41.2909
	SB,LW-5;YNLDP2,CM-1	0.00295529	0.000270194	10.9377
	SB,YNLDP2;LW-5,CM-1	-0.000837589	0.000231748	-3.61423
	HZ085,HZ125;YH-2,CM-1	0.0012829	0.000261208	4.91142
	HZ085,YH-2;HZ125,CM-1	-0.00151186	0.000252867	-5.97889
	HZ056,HZ016;HZ070,CM-1	-0.00720982	0.000273956	-26.3174
	HZ056,HZ070;HZ016,CM-1	-0.00698951	0.000273671	-25.5399
	HZ050,HZ020;HZ074,CM-1	-0.000410086	0.000204092	-2.00932
	HZ050,HZ074;HZ020,CM-1	0.00927379	0.000298784	31.0384
	YNLDP1,HZ092;s301-1,CM-1	0.00479774	0.000247332	19.398
	YNLDP1,s301-1;HZ092,CM-1	0.000801082	0.000208412	3.84374
	HZ041,HZ013;LC-1,CM-1	-0.000340426	0.000246872	-1.37896
	HZ041,LC-1;HZ013,CM-1	-0.00102006	0.000230884	-4.41807
	HZ069,HZ080;SLLK,CM-1	0.0010199	0.000232993	4.37737
	HZ069,SLLK;HZ080,CM-1	0.00266208	0.000255508	10.4188
	HZ068,HZ060;s301-1,CM-1	-7.3811e-05	0.000205874	-0.358525
	HZ068,s301-1;HZ060,CM-1	0.00933942	0.000292754	31.902
	HZ008,HSKC;s6-8,CM-1	0.00412936	0.000231897	17.8068
	HZ008,s6-8;HSKC,CM-1	0.0058405	0.000257542	22.6778
	HZ109,HZ045;LW-2,CM-1	0.00108676	0.000237085	4.58386
	HZ109,LW-2;HZ045,CM-1	0.00140127	0.00023505	5.96159
	HZ064,DHL;GE-8,CM-1	-0.00280543	0.000249858	-11.2281
	HZ064,GE-8;DHL,CM-1	-0.00120975	0.000269574	-4.48766
	HZ015,GZ;HZ064,CM-1	-0.00207783	0.000254625	-8.16036
	HZ015,HZ064;GZ,CM-1	-0.00306368	0.000249936	-12.2579
	HZ114,HZ074;HZ110,CM-1	0.0027305	0.00023855	11.4462
	HZ114,HZ110;HZ074,CM-1	-0.000773532	0.00020363	-3.79872
	HZ094,HZ021;LW-4,CM-1	-0.00913077	0.000307265	-29.7163
	HZ094,LW-4;HZ021,CM-1	-0.00954531	0.000301159	-31.6953
	JHZS,BCS;NBE-1,CM-1	0.000295998	0.000184127	1.60757
	JHZS,NBE-1;BCS,CM-1	0.0149395	0.000304102	49.1264
	HZ014,SB;YH-1-1,CM-1	0.000160571	0.000183246	0.876256
	HZ014,YH-1-1;SB,CM-1	0.013985	0.000313338	44.6323
	LW-2,HZ104;XWY-3,CM-1	7.00249e-05	0.000247478	0.282954
	LW-2,XWY-3;HZ104,CM-1	0.00211579	0.000270686	7.81639
	HZ112,HZ014;HZ061,CM-1	0.000928768	0.000233613	3.97567
	HZ112,HZ061;HZ014,CM-1	0.00459734	0.000257516	17.8526
	YH-1-1,DHL;HZ015,CM-1	-0.00882852	0.000307276	-28.7316
	YH-1-1,HZ015;DHL,CM-1	-0.0087276	0.000304356	-28.6757
	HZ045,GZ;LW-5,CM-1	0.00138005	0.000222977	6.1892
	HZ045,LW-5;GZ,CM-1	0.00452525	0.000256336	17.6536
	s6-8,HZ072;YNLDP2,CM-1	-0.00032679	0.000219393	-1.48952
	s6-8,YNLDP2;HZ072,CM-1	0.000842812	0.000229189	3.67736
	NBE-1,NBE-3;ST312,CM-1	8.21026e-05	0.000201432	0.407595
	NBE-1,ST312;NBE-3,CM-1	0.0036307	0.000243734	14.8962
	XWY-5,HZ040;HZ058,CM-1	-0.004686	0.000244355	-19.1771
	XWY-5,HZ058;HZ040,CM-1	-0.00341136	0.000260414	-13.0997
	s301-1,HZ058;HZ122,CM-1	0.00163562	0.000249559	6.55404
	s301-1,HZ122;HZ058,CM-1	0.00325227	0.000268481	12.1136
	LC-1,HZ010;HZ064,CM-1	-0.00264833	0.00023607	-11.2184
	LC-1,HZ064;HZ010,CM-1	-0.00142844	0.000246311	-5.79936
	HZ004,GE-4;YH-1-1,CM-1	-0.00160994	0.000231522	-6.95372
	HZ004,YH-1-1;GE-4,CM-1	0.0101359	0.000355626	28.5015
	LW-3,HZ003;HZ006,CM-1	-0.0162399	0.000338142	-48.0269
	LW-3,HZ006;HZ003,CM-1	-0.0162437	0.000333317	-48.7335
	HZ011,HZ016;XWY-4,CM-1	0.00201267	0.000269916	7.45666
	HZ011,XWY-4;HZ016,CM-1	0.000636503	0.000252657	2.51924
	HZ071,HZ016;HZ122,CM-1	-4.27243e-05	0.000204067	-0.209364
	HZ071,HZ122;HZ016,CM-1	0.0124342	0.000312352	39.8084
	HZ061,HZ060;ZW,CM-1	-0.00885115	0.000292106	-30.3012
	HZ061,ZW;HZ060,CM-1	-0.00910657	0.000303214	-30.0335
	HZ082,HZ015;HZ104,CM-1	0.000120022	0.000198005	0.606158
	HZ082,HZ104;HZ015,CM-1	0.0132402	0.000316772	41.7974
	HZ118,HZ001;HZ006,CM-1	-0.0017549	0.000279893	-6.2699
	HZ118,HZ006;HZ001,CM-1	-0.00559883	0.000257194	-21.7689
	GZ,GE-1;HZ039,CM-1	-0.000299005	0.000218828	-1.36639
	GZ,HZ039;GE-1,CM-1	0.00848766	0.000301885	28.1155
	HZ006,HZ063;XWY-3,CM-1	0.0048876	0.000261566	18.6859
	HZ006,XWY-3;HZ063,CM-1	0.000530055	0.000232312	2.28166
	HZ016,HZ057;YNLDP1,CM-1	0.00478188	0.000256595	18.6359
	HZ016,YNLDP1;HZ057,CM-1	0.0017732	0.000247573	7.16232
	YNZ-1,HZ001;LBDCS,CM-1	-0.00747715	0.000270008	-27.6924
	YNZ-1,LBDCS;HZ001,CM-1	-0.00712812	0.000259961	-27.42
	QXDM-2,YH-1-1;ZBD,CM-1	0.0123279	0.000310901	39.6523
	QXDM-2,ZBD;YH-1-1,CM-1	0.00072359	0.000196585	3.6808
	HZ071,HZ016;ST312,CM-1	-0.000200718	0.000212531	-0.944421
	HZ071,ST312;HZ016,CM-1	0.00985906	0.000302143	32.6304
	HZ114,HZ070;HZ094,CM-1	0.00553637	0.000232488	23.8136
	HZ114,HZ094;HZ070,CM-1	0.00463998	0.000228627	20.295
	QXDM-1,HZ112;HZ122,CM-1	-0.000599819	0.000217099	-2.76288
	QXDM-1,HZ122;HZ112,CM-1	0.00823276	0.00030423	27.0609
	HZ074,ASM;HZ125,CM-1	-0.00213601	0.000222562	-9.59739
	HZ074,HZ125;ASM,CM-1	0.00273968	0.000270452	10.13
	HZ063,HZ014;HZ073,CM-1	-0.00779423	0.000232613	-33.5073
	HZ063,HZ073;HZ014,CM-1	-0.00621157	0.000241556	-25.7149
	LBDCS,HZ076;HZ081,CM-1	-0.002713	0.000260837	-10.4011
	LBDCS,HZ081;HZ076,CM-1	-0.00694014	0.000239713	-28.9518
	HZ050,HZ080;LC-2,CM-1	0.000286114	0.000270231	1.05878
	HZ050,LC-2;HZ080,CM-1	-0.00274908	0.000238134	-11.5442
	GE-6,HZ104;NBE-4,CM-1	0.00196131	0.000306227	6.40475
	GE-6,NBE-4;HZ104,CM-1	-0.00420411	0.000242188	-17.3588
	HZ056,HZ021;HZ080,CM-1	-0.000325425	0.000244808	-1.32931
	HZ056,HZ080;HZ021,CM-1	0.000834331	0.000249404	3.34529
	XY-10,HZ064;HZ086,CM-1	0.000148209	0.000241417	0.613913
	XY-10,HZ086;HZ064,CM-1	0.000135955	0.000250799	0.542087
	HZ090,HZ021;LC-1,CM-1	-0.00436724	0.000241061	-18.1167
	HZ090,LC-1;HZ021,CM-1	-0.00447497	0.000232249	-19.268
	YNLDP1,LW-2;XWY-5,CM-1	0.0097128	0.000276838	35.0848
	YNLDP1,XWY-5;LW-2,CM-1	0.000265569	0.000193722	1.37088
	HZ109,HZ086;LW-4,CM-1	0.00560027	0.000271058	20.6608
	HZ109,LW-4;HZ086,CM-1	0.000782634	0.000228642	3.42296
	HZ031,HZ064;HZ123,CM-1	-0.000302441	0.000197694	-1.52985
	HZ031,HZ123;HZ064,CM-1	0.0129336	0.00030321	42.6558
	HZ119,HZ079;HZ114,CM-1	0.00487238	0.000202998	24.0021
	HZ119,HZ114;HZ079,CM-1	0.00789481	0.000216009	36.5486
	HZ072,HZ081;WLH-1,CM-1	0.00415862	0.000276641	15.0326
	HZ072,WLH-1;HZ081,CM-1	-0.000413207	0.000218381	-1.89213
	HZ114,HZ048;YNZ-1,CM-1	-0.00480166	0.00026694	-17.9878
	HZ114,YNZ-1;HZ048,CM-1	-0.00654796	0.000248185	-26.3834
	XYDCS,HZ008;QXDM-1,CM-1	-0.0164738	0.000317572	-51.8743
	XYDCS,QXDM-1;HZ008,CM-1	-0.0160706	0.000312571	-51.4142
	XWY-1,HZ021;HZ075,CM-1	-0.000904791	0.000225928	-4.00478
	XWY-1,HZ075;HZ021,CM-1	0.00412461	0.00028803	14.3201
	HZ008,HZ002;HZ074,CM-1	-0.00317441	0.000238146	-13.3297
	HZ008,HZ074;HZ002,CM-1	0.00189499	0.000274708	6.89819
	HZ059,ASM;QXDM-2,CM-1	0.00750745	0.000312134	24.052
	HZ059,QXDM-2;ASM,CM-1	-8.71811e-05	0.000240669	-0.362245
	HZ048,LBDCS;XWY-1,CM-1	0.00765709	0.000256469	29.8558
	HZ048,XWY-1;LBDCS,CM-1	0.00254609	0.000231148	11.015
	WL,GE-8;s317,CM-1	0.000150454	0.000208178	0.72272
	WL,s317;GE-8,CM-1	0.0148522	0.000319884	46.4301
	HZ058,GE-6;HZ040,CM-1	0.00261831	0.00026324	9.94646
	HZ058,HZ040;GE-6,CM-1	5.67579e-05	0.000229858	0.246926
	JX-4,HZ002;MZYCS,CM-1	0.00354085	0.000252798	14.0066
	JX-4,MZYCS;HZ002,CM-1	-0.00114907	0.000232079	-4.95119
	HZ112,DHL;HZ109,CM-1	0.000825241	0.000204891	4.02771
	HZ112,HZ109;DHL,CM-1	0.0101717	0.000291178	34.9329
	NBE-2,HZ095;ZW,CM-1	0.0183807	0.000356241	51.5963
	NBE-2,ZW;HZ095,CM-1	0.00114358	0.000206414	5.54025
	HZ086,GE-4;HZ100,CM-1	-0.000150152	0.000199141	-0.753997
	HZ086,HZ100;GE-4,CM-1	0.010176	0.000298368	34.1055
	HZ094,HZ028;WL,CM-1	-0.0236846	0.000385507	-61.4376
	HZ094,WL;HZ028,CM-1	-0.0244042	0.000378157	-64.5347
	HZ045,HZ008;HZ112,CM-1	-0.00181027	0.000266801	-6.78509
	HZ045,HZ112;HZ008,CM-1	-0.00490536	0.000240717	-20.3782
	LC-1,HZ043;NBE-2,CM-1	-0.00110129	0.000227688	-4.83685
	LC-1,NBE-2;HZ043,CM-1	0.00535188	0.000285497	18.7458
	HZ066,HZ054;SB,CM-1	-0.0018831	0.000232556	-8.09737
	HZ066,SB;HZ054,CM-1	-0.000830351	0.000233524	-3.55574
	ST330,HZ034;LBDCS,CM-1	-0.00578066	0.00024628	-23.4719
	ST330,LBDCS;HZ034,CM-1	0.000513044	0.000284393	1.804
	LW-3,HZ057;HZ119,CM-1	0.00106927	0.000249016	4.29399
	LW-3,HZ119;HZ057,CM-1	-0.0028765	0.000224091	-12.8363
	LC-1,HZ123;ST330,CM-1	0.0004671	0.000259033	1.80324
	LC-1,ST330;HZ123,CM-1	-0.00372938	0.000223535	-16.6836
	JGL,HZ078;HZ082,CM-1	0.00120272	0.000252996	4.75391
	JGL,HZ082;HZ078,CM-1	0.000376274	0.000237027	1.58748
	XWY-3,HZ058;s1-16,CM-1	-0.000721584	0.000227708	-3.1689
	XWY-3,s1-16;HZ058,CM-1	0.00922955	0.000316811	29.1327
	HZ084,HZ003;ZW,CM-1	-0.0107097	0.000316145	-33.876
	HZ084,ZW;HZ003,CM-1	-0.0103984	0.000304917	-34.1024
	HZ060,HZ027;HZ037,CM-1	0.012011	0.000288865	41.58
	HZ060,HZ037;HZ027,CM-1	4.76267e-05	0.000203677	0.233834
	s1-16,HZ068;HZ124,CM-1	0.00259159	0.000231887	11.1761
	s1-16,HZ124;HZ068,CM-1	0.00214186	0.000230489	9.29266
	LC-1,HZ004;HZ124,CM-1	1.50501e-05	0.000197511	0.0761991
	LC-1,HZ124;HZ004,CM-1	0.014239	0.000301523	47.2234
	HZ069,HZ063;HZ125,CM-1	-0.00034132	0.000184819	-1.84678
	HZ069,HZ125;HZ063,CM-1	0.0121108	0.000286848	42.2202
	XWY-2,DBZ-1;NC,CM-1	0.00113727	0.000228456	4.97807
	XWY-2,NC;DBZ-1,CM-1	0.00622106	0.000244652	25.4282
	HZ124,HZ018;JGL,CM-1	-0.0159922	0.00030771	-51.9718
	HZ124,JGL;HZ018,CM-1	-0.0157569	0.000311835	-50.5297
	HZ016,JX-4;XH-1,CM-1	-0.000145996	0.000233874	-0.624251
	HZ016,XH-1;JX-4,CM-1	0.00391648	0.000266045	14.7211
	HZ061,LW-4;LW-5,CM-1	-0.00695002	0.000282795	-24.5762
	HZ061,LW-5;LW-4,CM-1	-0.00729191	0.000274645	-26.5503
	HZ068,HZ039;WL,CM-1	0.0123927	0.000326333	37.9757
	HZ068,WL;HZ039,CM-1	0.000253291	0.000204165	1.24062
	HZ043,HZ001;HZ036,CM-1	0.0118376	0.000313951	37.7051
	HZ043,HZ036;HZ001,CM-1	0.00055502	0.000210146	2.64111
	DBZ-1,WL;s317,CM-1	-0.00111589	0.000218945	-5.09669
	DBZ-1,s317;WL,CM-1	0.00886697	0.000302057	29.3553
	HZ090,FL;HZ058,CM-1	-0.0039816	0.000273795	-14.5423
	HZ090,HZ058;FL,CM-1	-0.00395296	0.000271257	-14.5728
	GE-1,NC;ZW,CM-1	0.0108109	0.000281502	38.4042
	GE-1,ZW;NC,CM-1	-0.000450301	0.000207593	-2.16916
	NBE-1,HZ083;YNLDP1,CM-1	-0.0031648	0.000268679	-11.7791
	NBE-1,YNLDP1;HZ083,CM-1	-0.002476	0.000268363	-9.22629
	HZ122,HZ068;NC,CM-1	-0.00563323	0.000259189	-21.7341
	HZ122,NC;HZ068,CM-1	-0.00209832	0.000264123	-7.94449
	XWY-4,HZ006;XY-10,CM-1	-0.000916623	0.000242247	-3.78384
	XWY-4,XY-10;HZ006,CM-1	-0.000127771	0.000242738	-0.526375
	HZ010,HZ001;HZ027,CM-1	-0.0028116	0.000251015	-11.2009
	HZ010,HZ027;HZ001,CM-1	-0.00283135	0.000247082	-11.4592
	NBE-2,HZ040;HZ117,CM-1	0.00039983	0.000232487	1.7198
	NBE-2,HZ117;HZ040,CM-1	0.00433097	0.000281714	15.3736
	DHL,HZ083;ZW,CM-1	0.00337899	0.000277392	12.1813
	DHL,ZW;HZ083,CM-1	-0.000981757	0.000224705	-4.36909
	HZ112,DHL;FL,CM-1	-0.00581291	0.000259125	-22.4328
	HZ112,FL;DHL,CM-1	-0.00535953	0.000257508	-20.8131
	HZ003,HZ028;YNLDP2,CM-1	0.00103536	0.000200576	5.16193
	HZ003,YNLDP2;HZ028,CM-1	0.0116133	0.000289879	40.0627
	XYDCS,HZ034;YNZ-1,CM-1	-0.00526255	0.000243169	-21.6415
	XYDCS,YNZ-1;HZ034,CM-1	0.00124223	0.00029064	4.27412
	ST312,HZ071;HZ117,CM-1	0.00062088	0.000259978	2.3882
	ST312,HZ117;HZ071,CM-1	-0.000467865	0.000249542	-1.8749
	HZ069,HZ112;XYDCS,CM-1	-0.00368947	0.000230984	-15.9729
	HZ069,XYDCS;HZ112,CM-1	0.00541051	0.000296875	18.2249
	HZ092,HZ068;HZ118,CM-1	-0.00136152	0.000235684	-5.77689
	HZ092,HZ118;HZ068,CM-1	0.00126785	0.000260459	4.86778
	HZ010,HSKC;HZ100,CM-1	0.00124138	0.000206668	6.00665
	HZ010,HZ100;HSKC,CM-1	0.0116756	0.000302268	38.6267
	HZ059,HZ081;XSX,CM-1	-0.00236269	0.000255058	-9.26333
	HZ059,XSX;HZ081,CM-1	-0.000370351	0.000284031	-1.30391
	FL,HZ006;NC,CM-1	-0.000347546	0.00020379	-1.70541
	FL,NC;HZ006,CM-1	0.0113709	0.000272087	41.7914
	XSL,HZ008;HZ074,CM-1	-0.000392811	0.000211027	-1.86143
	XSL,HZ074;HZ008,CM-1	0.0108691	0.000310624	34.9911
	NBE-3,HZ041;HZ118,CM-1	0.00225537	0.000229245	9.83825
	NBE-3,HZ118;HZ041,CM-1	0.00791286	0.000276315	28.6371
	XWY-1,HZ117;XWY-2,CM-1	0.0138199	0.000307942	44.8783
	XWY-1,XWY-2;HZ117,CM-1	0.000413475	0.000188183	2.1972
	HZ036,HZ021;HZ083,CM-1	0.00169277	0.000239786	7.0595
	HZ036,HZ083;HZ021,CM-1	0.00287419	0.000248431	11.5694
	HZ060,JHZS;XWY-4,CM-1	-0.00627154	0.000258364	-24.274
	HZ060,XWY-4;JHZS,CM-1	-0.00553709	0.00025983	-21.3104
	HZ010,HZ013;YNLDP1,CM-1	0.00248629	0.000232086	10.7128
	HZ010,YNLDP1;HZ013,CM-1	0.00511083	0.000257711	19.8316
	XSX,GE-1;YNZ-1,CM-1	0.000872964	0.000205387	4.25033
	XSX,YNZ-1;GE-1,CM-1	0.0129987	0.000309503	41.9987
	HZ110,HZ059;HZ109,CM-1	-0.00417432	0.0002577	-16.1983
	HZ110,HZ109;HZ059,CM-1	-0.00350113	0.000270678	-12.9347
	HZ092,HZ036;HZ124,CM-1	-0.000659048	0.000250501	-2.63092
	HZ092,HZ124;HZ036,CM-1	0.00228877	0.000268157	8.53519
	GLJYD,HZ036;SLLK,CM-1	-0.000201077	0.000217608	-0.924032
	GLJYD,SLLK;HZ036,CM-1	0.00594679	0.000276182	21.5322
	HZ117,HZ094;s303-231,CM-1	0.0129131	0.000305817	42.225
	HZ117,s303-231;HZ094,CM-1	7.12587e-05	0.000183842	0.387608
	HZ090,LC-1;YNLDP2,CM-1	0.00179888	0.000216235	8.31908
	HZ090,YNLDP2;LC-1,CM-1	0.00354216	0.000229236	15.452
	MZYCS,HZ036;QXDM-1,CM-1	-0.00476021	0.000271934	-17.505
	MZYCS,QXDM-1;HZ036,CM-1	-0.00400778	0.00027857	-14.387
	ZBD,HZ059;s6-8,CM-1	0.000584238	0.000199765	2.92462
	ZBD,s6-8;HZ059,CM-1	0.00834168	0.000247534	33.6991
	HZ048,HZ057;HZ085,CM-1	0.00115265	0.000284704	4.0486
	HZ048,HZ085;HZ057,CM-1	-0.00227825	0.000253344	-8.99269
	HZ075,HZ048;MZYCS,CM-1	-0.00485497	0.000267192	-18.1704
	HZ075,MZYCS;HZ048,CM-1	-0.00526203	0.000265981	-19.7834
	GZ,HZ013;MZYCS,CM-1	-0.00114284	0.000260766	-4.38265
	GZ,MZYCS;HZ013,CM-1	-0.00307557	0.000250643	-12.2708
	HZ083,HZ090;LW-3,CM-1	-0.000867455	0.000206424	-4.20231
	HZ083,LW-3;HZ090,CM-1	0.00918955	0.00029034	31.6509
	XSX,HZ003;NBE-4,CM-1	0.00016402	0.000212811	0.770732
	XSX,NBE-4;HZ003,CM-1	0.00955717	0.000305966	31.2361
	HZ110,LW-1;NBE-2,CM-1	-0.00265123	0.000273078	-9.70869
	HZ110,NBE-2;LW-1,CM-1	-0.00390607	0.000259168	-15.0716
	YNLDP1,HZ057;NBE-1,CM-1	0.00353964	0.000250516	14.1294
	YNLDP1,NBE-1;HZ057,CM-1	0.00234605	0.000252331	9.29751
	HZ008,HZ066;SB,CM-1	0.000648817	0.000222712	2.91325
	HZ008,SB;HZ066,CM-1	0.00261949	0.000239079	10.9566
	HZ063,HZ076;HZ100,CM-1	0.00206188	0.000213624	9.65193
	HZ063,HZ100;HZ076,CM-1	0.00768051	0.000262282	29.2835
	ZBD,HZ039;ST312,CM-1	0.00362606	0.000240294	15.0901
	ZBD,ST312;HZ039,CM-1	0.00269702	0.000235646	11.4452
	HZ011,HZ006;HZ056,CM-1	-0.000274825	0.000219165	-1.25397
	HZ011,HZ056;HZ006,CM-1	0.00821642	0.000272039	30.2031
	SB,HZ082;YH-1-1,CM-1	-0.00012217	0.000202334	-0.603803
	SB,YH-1-1;HZ082,CM-1	0.0112059	0.000303417	36.9323
	HZ114,HZ008;HZ066,CM-1	-0.0200677	0.00033395	-60.092
	HZ114,HZ066;HZ008,CM-1	-0.0199321	0.000332434	-59.9582
	HZ068,GE-4;HZ054,CM-1	0.00210079	0.000277759	7.56334
	HZ068,HZ054;GE-4,CM-1	-0.000926549	0.00023861	-3.88311
	HZ095,HZ036;HZ094,CM-1	0.0155694	0.000308426	50.48
	HZ095,HZ094;HZ036,CM-1	-0.00041682	0.000174537	-2.38814
	DBZ-1,HZ118;ZW,CM-1	0.0105972	0.000317813	33.3442
	DBZ-1,ZW;HZ118,CM-1	-0.000596217	0.000218982	-2.72268
	XWY-2,HZ040;HZ081,CM-1	-0.00344933	0.000235909	-14.6215
	XWY-2,HZ081;HZ040,CM-1	-0.00220592	0.000253855	-8.6897
	HZ008,HZ056;QXDM-2,CM-1	0.0110649	0.000284634	38.8741
	HZ008,QXDM-2;HZ056,CM-1	-8.51208e-05	0.000195414	-0.435592
	GE-6,HZ112;HZ114,CM-1	0.000182141	0.000177955	1.02353
	GE-6,HZ114;HZ112,CM-1	0.0177533	0.000328933	53.9724
	HZ080,HZ104;s6-8,CM-1	-0.00177617	0.000276108	-6.43287
	HZ080,s6-8;HZ104,CM-1	-0.00505288	0.000238199	-21.2129
	HZ095,HZ013;HZ045,CM-1	-0.0157144	0.000322387	-48.7438
	HZ095,HZ045;HZ013,CM-1	-0.01725	0.00030692	-56.2036
	DHL,HZ069;LW-1,CM-1	-0.000322562	0.000203884	-1.58209
	DHL,LW-1;HZ069,CM-1	0.0135001	0.000331373	40.7398
	NBE-1,HZ014;HZ059,CM-1	-0.00733889	0.000286376	-25.6267
	NBE-1,HZ059;HZ014,CM-1	-0.00595677	0.000293155	-20.3195
	MZYCS,HZ071;HZ084,CM-1	3.20697e-05	0.000207506	0.154549
	MZYCS,HZ084;HZ071,CM-1	0.0102346	0.000284427	35.9834
	NBE-2,DBZ-1;HZ065,CM-1	-0.000737297	0.000257018	-2.86866
	NBE-2,HZ065;DBZ-1,CM-1	-0.00119185	0.000246321	-4.83862
	HZ011,HZ079;s1-16,CM-1	-0.00046044	0.000208113	-2.21245
	HZ011,s1-16;HZ079,CM-1	0.00814497	0.000275051	29.6126
	XYDCS,HSKC;HZ074,CM-1	-0.002958	0.000235829	-12.543
	XYDCS,HZ074;HSKC,CM-1	0.00245008	0.000281327	8.70899
	HZ054,HZ037;HZ085,CM-1	0.00200926	0.000232762	8.63222
	HZ054,HZ085;HZ037,CM-1	0.00306546	0.000252399	12.1453
	HZ119,HZ006;HZ117,CM-1	0.000487666	0.000246524	1.97817
	HZ119,HZ117;HZ006,CM-1	0.0014692	0.000248291	5.91728
	HZ003,XWY-4;s317,CM-1	-3.84437e-06	0.000197092	-0.0195055
	HZ003,s317;XWY-4,CM-1	0.0143636	0.000330867	43.4121
	GZ,HZ048;HZ073,CM-1	0.00109326	0.000252687	4.32653
	GZ,HZ073;HZ048,CM-1	-0.00116321	0.000240339	-4.83988
	YNLDP2,HZ095;XWY-5,CM-1	0.0141596	0.000300265	47.1569
	YNLDP2,XWY-5;HZ095,CM-1	0.000279049	0.000195143	1.42998
	HZ079,HZ021;HZ086,CM-1	-0.00345759	0.00025825	-13.3885
	HZ079,HZ086;HZ021,CM-1	-0.00386936	0.000251303	-15.3972
	XY-10,GE-1;HZ011,CM-1	0.00230635	0.00026493	8.70551
	XY-10,HZ011;GE-1,CM-1	0.000407291	0.000250539	1.62566
	GE-8,HZ041;s6-8,CM-1	-0.0011321	0.000226175	-5.00542
	GE-8,s6-8;HZ041,CM-1	0.00631495	0.000271665	23.2453
	HZ013,GZ;HZ050,CM-1	8.81838e-05	0.000239752	0.367813
	HZ013,HZ050;GZ,CM-1	-0.000496015	0.000244473	-2.02892
	HZ078,HZ014;XWY-3,CM-1	-0.00335438	0.000263079	-12.7505
	HZ078,XWY-3;HZ014,CM-1	-0.00286944	0.000271826	-10.5562
	QXDM-1,HZ122;LC-2,CM-1	0.00914608	0.000284666	32.1291
	QXDM-1,LC-2;HZ122,CM-1	-0.000133456	0.000212244	-0.628784
	YNLDP1,HZ008;HZ009,CM-1	-0.00387698	0.000254437	-15.2375
	YNLDP1,HZ009;HZ008,CM-1	-0.00214294	0.000278825	-7.68561
	HZ095,HZ050;HZ088,CM-1	-0.0207938	0.000361412	-57.5347
	HZ095,HZ088;HZ050,CM-1	-0.0209144	0.000361271	-57.8912
	LC-1,HZ114;XY-10,CM-1	0.0187436	0.000322803	58.065
	LC-1,XY-10;HZ114,CM-1	-0.00054725	0.000174544	-3.13531
	HZ077,SB;ST330,CM-1	0.000495307	0.00019444	2.54735
	HZ077,ST330;SB,CM-1	0.0109335	0.000286348	38.1827
	HZ064,LBDCS;QXDM-2,CM-1	0.014132	0.000297279	47.5379
	HZ064,QXDM-2;LBDCS,CM-1	-0.000358578	0.000179344	-1.99939
	HZ057,HZ066;HZ090,CM-1	-0.00308069	0.000232033	-13.277
	HZ057,HZ090;HZ066,CM-1	0.00098678	0.000273506	3.60789
	ASM,HZ065;QXDM-2,CM-1	-0.00634371	0.000293998	-21.5774
	ASM,QXDM-2;HZ065,CM-1	-0.00767955	0.000283843	-27.0556
	HZ057,LW-2;NBE-5,CM-1	0.00340838	0.00027348	12.463
	HZ057,NBE-5;LW-2,CM-1	-0.00225524	0.000236194	-9.54825
	HZ063,GE-6;HZ104,CM-1	-0.000183387	0.000200849	-0.913057
	HZ063,HZ104;GE-6,CM-1	0.0118697	0.000315572	37.6133
	HZ076,HZ004;HZ094,CM-1	0.000776212	0.000196941	3.94135
	HZ076,HZ094;HZ004,CM-1	0.0139429	0.000306815	45.4441
	HZ002,BCS;HZ118,CM-1	-8.86537e-06	0.000215551	-0.041129
	HZ002,HZ118;BCS,CM-1	0.00905376	0.000290501	31.1661
	HZ002,HZ071;HZ088,CM-1	-0.00354796	0.000240899	-14.728
	HZ002,HZ088;HZ071,CM-1	8.69017e-05	0.000270467	0.321303
	HZ083,LW-1;XWY-4,CM-1	0.0142098	0.000332787	42.6995
	HZ083,XWY-4;LW-1,CM-1	-0.000121235	0.000209685	-0.578174
	HZ017,JHZS;LW-1,CM-1	-0.00026172	0.000198131	-1.32094
	HZ017,LW-1;JHZS,CM-1	0.0149252	0.000344603	43.3114
	LW-3,HZ095;XYDCS,CM-1	-0.0008985	0.00027728	-3.24041
	LW-3,XYDCS;HZ095,CM-1	-0.00608562	0.00025091	-24.2542
	HZ003,HZ015;HZ117,CM-1	-0.0007323	0.000230582	-3.17587
	HZ003,HZ117;HZ015,CM-1	0.00531485	0.000283209	18.7665
	HZ061,HZ073;XSL,CM-1	-0.00781004	0.000271285	-28.7891
	HZ061,XSL;HZ073,CM-1	-0.00766359	0.000271877	-28.1877
	HZ059,HZ020;LW-1,CM-1	-2.13217e-05	0.000230825	-0.0923717
	HZ059,LW-1;HZ020,CM-1	0.0101337	0.000319816	31.6859
	FL,HZ016;HZ084,CM-1	0.00051517	0.000219057	2.35176
	FL,HZ084;HZ016,CM-1	0.00928295	0.000295647	31.3988
	HZ063,HZ003;HZ048,CM-1	6.94638e-05	0.000249853	0.278019
	HZ063,HZ048;HZ003,CM-1	-0.000645862	0.000248875	-2.59512
	HZ011,BCS;HZ124,CM-1	-0.000454283	0.000202631	-2.24192
	HZ011,HZ124;BCS,CM-1	0.0156824	0.000323588	48.4642
	SLLK,HZ092;NBE-2,CM-1	0.00354796	0.000271954	13.0462
	SLLK,NBE-2;HZ092,CM-1	-0.000585836	0.00023588	-2.48362
	ST312,HZ028;HZ080,CM-1	-0.00508547	0.000264456	-19.2299
	ST312,HZ080;HZ028,CM-1	-0.00427749	0.000264877	-16.149
	HZ045,HZ041;XWY-2,CM-1	-0.00599931	0.000269448	-22.2652
	HZ045,XWY-2;HZ041,CM-1	-0.00558986	0.000269376	-20.7511
	HZ109,HZ123;WLH-1,CM-1	-0.00484119	0.000234686	-20.6284
	HZ109,WLH-1;HZ123,CM-1	-0.00186423	0.000268667	-6.9388
	HZ083,HZ050;HZ094,CM-1	-0.000102543	0.000173249	-0.591885
	HZ083,HZ094;HZ050,CM-1	0.0226723	0.000379686	59.7133
	XSL,DHL;HZ008,CM-1	-0.000183491	0.000229268	-0.800334
	XSL,HZ008;DHL,CM-1	0.00261577	0.000267732	9.7701
	HZ041,HZ001;HZ100,CM-1	0.0042673	0.000239401	17.8249
	HZ041,HZ100;HZ001,CM-1	0.00485975	0.00024462	19.8665
	SLLK,HZ013;HZ065,CM-1	-0.0028484	0.000235984	-12.0703
	SLLK,HZ065;HZ013,CM-1	-0.00114328	0.00026463	-4.32029
	HZ008,HZ063;HZ114,CM-1	0.000104045	0.000187821	0.553959
	HZ008,HZ114;HZ063,CM-1	0.0145845	0.000295916	49.2859
	LW-4,LW-1;NC,CM-1	-0.00030219	0.000188758	-1.60094
	LW-4,NC;LW-1,CM-1	0.0121181	0.000289056	41.923
	NBE-1,HZ125;JGL,CM-1	0.0102412	0.000268506	38.1415
	NBE-1,JGL;HZ125,CM-1	0.00158649	0.000204201	7.76926
	HZ071,XWY-2;XWY-3,CM-1	-0.000447907	0.00028272	-1.58428
	HZ071,XWY-3;XWY-2,CM-1	-0.00332502	0.000249701	-13.316
	XWY-1,HZ124;WLH-1,CM-1	0.00506544	0.000254952	19.8682
	XWY-1,WLH-1;HZ124,CM-1	-0.000168725	0.000212471	-0.79411
	HZ123,HZ068;HZ076,CM-1	-0.00533045	0.000254822	-20.9183
	HZ123,HZ076;HZ068,CM-1	-0.00357356	0.00026809	-13.3297
	HZ048,HZ072;WL,CM-1	0.00917131	0.000295148	31.0736
	HZ048,WL;HZ072,CM-1	6.73921e-05	0.000219317	0.307281
	HZ020,GE-4;XWY-5,CM-1	-7.42545e-05	0.000253001	-0.293495
	HZ020,XWY-5;GE-4,CM-1	0.000406417	0.000263799	1.54063
	GE-6,HZ054;HZ125,CM-1	0.000762474	0.000194236	3.92551
	GE-6,HZ125;HZ054,CM-1	0.0169247	0.000321532	52.6377
	HZ039,DBZ-1;HZ119,CM-1	-0.00369164	0.000241376	-15.2942
	HZ039,HZ119;DBZ-1,CM-1	-0.00248132	0.00026087	-9.51172
	HZ109,DHL;HZ082,CM-1	-0.00906967	0.000312024	-29.0672
	HZ109,HZ082;DHL,CM-1	-0.0101127	0.000299158	-33.8039
	DHL,XWY-1;XYDCS,CM-1	0.00171823	0.000218602	7.86007
	DHL,XYDCS;XWY-1,CM-1	0.0110701	0.0002832	39.0894
	GE-6,HZ094;HZ119,CM-1	0.0131328	0.000311518	42.1575
	GE-6,HZ119;HZ094,CM-1	-0.000822367	0.000193151	-4.25764
	HZ040,HZ009;SB,CM-1	0.00502184	0.000247726	20.2718
	HZ040,SB;HZ009,CM-1	0.000515644	0.000191299	2.69549
	XWY-1,HZ006;HZ125,CM-1	0.000873837	0.000201314	4.34067
	XWY-1,HZ125;HZ006,CM-1	0.0139346	0.000316181	44.0717
	HZ041,JGL;ZW,CM-1	-0.0054818	0.000261585	-20.9561
	HZ041,ZW;JGL,CM-1	-0.0061505	0.000252971	-24.3131
	HZ013,HZ082;s6-8,CM-1	-0.000980394	0.000213548	-4.59098
	HZ013,s6-8;HZ082,CM-1	0.00713559	0.000274598	25.9855
	HZ090,JGL;WLH-1,CM-1	0.00350237	0.000211366	16.5701
	HZ090,WLH-1;JGL,CM-1	0.00709514	0.000244335	29.0386
	NBE-4,HZ037;HZ119,CM-1	-0.000381507	0.000227025	-1.68046
	NBE-4,HZ119;HZ037,CM-1	0.00208212	0.000253905	8.20039
	HZ123,HZ016;HZ020,CM-1	-0.0107998	0.000317202	-34.047
	HZ123,HZ020;HZ016,CM-1	-0.0111516	0.000310233	-35.9458
	HZ069,HZ037;XWY-3,CM-1	0.000344911	0.000225568	1.52907
	HZ069,XWY-3;HZ037,CM-1	0.0057009	0.000268368	21.2428
	s6-8,HZ002;HZ059,CM-1	-0.00349531	0.000249046	-14.0348
	s6-8,HZ059;HZ002,CM-1	-0.00411912	0.000251736	-16.3628
	XH-1,HZ109;JX-4,CM-1	0.00545067	0.000266818	20.4284
	XH-1,JX-4;HZ109,CM-1	-5.76327e-05	0.000224156	-0.25711
	HZ008,HZ064;JGL,CM-1	-4.11826e-05	0.000199552	-0.206375
	HZ008,JGL;HZ064,CM-1	0.00565193	0.00024335	23.2255
	HZ070,HZ114;MZYCS,CM-1	0.018068	0.000336279	53.7293
	HZ070,MZYCS;HZ114,CM-1	-4.75277e-05	0.000190486	-0.249508
	HZ109,GE-4;HZ081,CM-1	-0.00949539	0.00030568	-31.0631
	HZ109,HZ081;GE-4,CM-1	-0.00981974	0.000309219	-31.7566
	QXDM-2,HZ001;HZ119,CM-1	0.00667613	0.000256271	26.051
	QXDM-2,HZ119;HZ001,CM-1	0.00339012	0.000222438	15.2408
	FL,HZ003;XH-1,CM-1	-0.000871432	0.000204082	-4.27001
	FL,XH-1;HZ003,CM-1	0.00680632	0.00026384	25.7971
	s6-8,HZ041;HZ054,CM-1	-0.00803937	0.000274257	-29.3133
	s6-8,HZ054;HZ041,CM-1	-0.00745328	0.000284123	-26.2326
	HZ064,HZ002;HZ036,CM-1	0.00797014	0.000268368	29.6985
	HZ064,HZ036;HZ002,CM-1	9.30067e-05	0.000206647	0.450075
	NBE-3,HZ008;HZ018,CM-1	-0.00613902	0.000259809	-23.629
	NBE-3,HZ018;HZ008,CM-1	-0.00500112	0.00027434	-18.2296
	JGL,HZ008;HZ112,CM-1	0.000247032	0.000232763	1.0613
	JGL,HZ112;HZ008,CM-1	0.00280739	0.000234634	11.965
	SB,BCS;s1-16,CM-1	-0.000344084	0.000143488	-2.398
	SB,s1-16;BCS,CM-1	0.0181906	0.000299034	60.8313
	HZ020,HZ016;JHZS,CM-1	-0.00101777	0.000263811	-3.85795
	HZ020,JHZS;HZ016,CM-1	-0.00178437	0.000250388	-7.12644
	HZ125,HZ074;SB,CM-1	-0.00608222	0.000269713	-22.5507
	HZ125,SB;HZ074,CM-1	-0.00647851	0.000250455	-25.867
	HZ077,JHZS;NBE-2,CM-1	-0.000383081	0.000224703	-1.70483
	HZ077,NBE-2;JHZS,CM-1	0.00746693	0.000308031	24.2409
	GE-1,HZ028;HZ060,CM-1	-0.00283785	0.000258263	-10.9882
	GE-1,HZ060;HZ028,CM-1	-0.00323334	0.000260511	-12.4115
	HZ010,HZ063;LW-2,CM-1	-0.000285033	0.000200891	-1.41884
	HZ010,LW-2;HZ063,CM-1	0.0107006	0.000305066	35.0762
	GE-1,HZ021;ZW,CM-1	0.00223809	0.000265826	8.41936
	GE-1,ZW;HZ021,CM-1	-0.00109477	0.000242498	-4.51453
	HZ122,HZ070;LC-1,CM-1	-0.0107153	0.00029302	-36.5683
	HZ122,LC-1;HZ070,CM-1	-0.0104544	0.000289106	-36.1612
	YNLDP2,HZ004;LW-4,CM-1	0.00179121	0.000243847	7.34564
	YNLDP2,LW-4;HZ004,CM-1	0.00436044	0.000261615	16.6674
	HZ061,NBE-1;YH-1-1,CM-1	-0.00558021	0.000263485	-21.1785
	HZ061,YH-1-1;NBE-1,CM-1	-0.00342354	0.000270215	-12.6697
	GE-8,HZ066;HZ075,CM-1	7.52326e-05	0.000215001	0.349917
	GE-8,HZ075;HZ066,CM-1	0.00735401	0.000276164	26.6291
	HZ031,HZ080;HZ088,CM-1	0.00128733	0.000278889	4.61591
	HZ031,HZ088;HZ080,CM-1	-0.00176573	0.000238255	-7.41108
	HZ057,HZ119;s301-1,CM-1	-0.00282443	0.000232022	-12.1731
	HZ057,s301-1;HZ119,CM-1	-0.00255083	0.000231493	-11.019
	HZ118,HZ017;HZ082,CM-1	-0.0115091	0.000323462	-35.5809
	HZ118,HZ082;HZ017,CM-1	-0.0118419	0.000319616	-37.0504
	HZ040,HZ117;HZ122,CM-1	-0.0110262	0.000274212	-40.2105
	HZ040,HZ122;HZ117,CM-1	-0.00845545	0.000293412	-28.8177
	s1-16,HZ045;YNLDP2,CM-1	-0.00150104	0.000211774	-7.08793
	s1-16,YNLDP2;HZ045,CM-1	-0.00122599	0.000225445	-5.43807
	HZ080,HZ013;s317,CM-1	0.000651573	0.000220698	2.95233
	HZ080,s317;HZ013,CM-1	0.00795447	0.00027723	28.6927
	HZ017,DBZ-1;HZ064,CM-1	0.00499612	0.000270917	18.4416
	HZ017,HZ064;DBZ-1,CM-1	0.000747142	0.000225409	3.3146
	HZ004,HZ078;s301-1,CM-1	3.77984e-05	0.000229485	0.164709
	HZ004,s301-1;HZ078,CM-1	0.00566368	0.00029038	19.5044
	HZ037,HZ057;ZBD,CM-1	0.00283269	0.000262031	10.8105
	HZ037,ZBD;HZ057,CM-1	-0.00218451	0.000209826	-10.4111
	HZ123,HZ013;HZ036,CM-1	-0.0105174	0.000301916	-34.8357
	HZ123,HZ036;HZ013,CM-1	-0.0115694	0.0002999	-38.5776
	HZ020,HZ100;HZ122,CM-1	-0.00999276	0.000306703	-32.5813
	HZ020,HZ122;HZ100,CM-1	-0.0106779	0.000298507	-35.7711
	LW-5,HZ018;NBE-1,CM-1	-0.00503597	0.000281639	-17.8809
	LW-5,NBE-1;HZ018,CM-1	-0.00578842	0.000269781	-21.456
	HZ059,HZ058;s6-8,CM-1	-0.00110014	0.000233536	-4.7108
	HZ059,s6-8;HZ058,CM-1	0.00620606	0.000307952	20.1527
	NBE-4,LC-1;NBE-5,CM-1	0.00400025	0.000277475	14.4166
	NBE-4,NBE-5;LC-1,CM-1	-0.0017465	0.000233311	-7.48571
	HZ016,HZ119;QXDM-2,CM-1	0.0135723	0.00030732	44.1634
	HZ016,QXDM-2;HZ119,CM-1	-0.000245155	0.000193012	-1.27015
	LW-5,HZ057;NBE-5,CM-1	-0.00247889	0.000286275	-8.65911
	LW-5,NBE-5;HZ057,CM-1	-0.00466372	0.000258398	-18.0485
	YNLDP1,HSKC;HZ109,CM-1	0.00196414	0.000217396	9.03482
	YNLDP1,HZ109;HSKC,CM-1	0.0055329	0.000255238	21.6774
	HZ050,HZ016;HZ074,CM-1	-9.10614e-05	0.000212148	-0.429236
	HZ050,HZ074;HZ016,CM-1	0.00946383	0.000307362	30.7905
	HSKC,HZ008;HZ060,CM-1	-0.0049766	0.000279526	-17.8037
	HSKC,HZ060;HZ008,CM-1	-0.00590316	0.000275994	-21.3887
	JX-4,HZ080;HZ088,CM-1	0.000166902	0.000251866	0.662664
	JX-4,HZ088;HZ080,CM-1	-0.00269991	0.000236307	-11.4254
	HZ008,HZ058;LW-4,CM-1	-0.000510702	0.00022755	-2.24435
	HZ008,LW-4;HZ058,CM-1	0.010462	0.000318524	32.8451
	HZ064,HZ045;ST312,CM-1	-0.000242913	0.000236192	-1.02845
	HZ064,ST312;HZ045,CM-1	0.00170406	0.00024769	6.8798
	HZ114,HZ064;QXDM-2,CM-1	-0.0201451	0.000357499	-56.35
	HZ114,QXDM-2;HZ064,CM-1	-0.0201049	0.000359727	-55.8893
	HZ014,HZ043;HZ059,CM-1	0.000937277	0.000258178	3.63035
	HZ014,HZ059;HZ043,CM-1	0.00281035	0.000273937	10.2591
	HZ001,JHZS;XWY-1,CM-1	-0.0111347	0.000273222	-40.7532
	HZ001,XWY-1;JHZS,CM-1	-0.00928078	0.000296698	-31.2802
	HZ021,NBE-2;XWY-1,CM-1	0.00233958	0.000290879	8.04312
	HZ021,XWY-1;NBE-2,CM-1	-0.000396874	0.000270175	-1.46895
	GLJYD,HZ016;HZ084,CM-1	-0.000676422	0.000232756	-2.90615
	GLJYD,HZ084;HZ016,CM-1	0.00665725	0.000287264	23.1747
	HZ118,HZ014;WL,CM-1	-0.0144981	0.000333541	-43.4673
	HZ118,WL;HZ014,CM-1	-0.0144448	0.000335949	-42.997
	HZ021,HZ028;HZ094,CM-1	0.000910754	0.00017631	5.16564
	HZ021,HZ094;HZ028,CM-1	0.0221827	0.000356176	62.2802
	HZ017,HZ045;HZ081,CM-1	0.00628026	0.000286874	21.892
	HZ017,HZ081;HZ045,CM-1	-0.00148203	0.000222962	-6.647
	WL,HZ027;XWY-3,CM-1	0.0185799	0.000323901	57.3628
	WL,XWY-3;HZ027,CM-1	-1.36505e-05	0.000172625	-0.0790762
	HZ054,HZ010;s301-1,CM-1	-0.000131058	0.000203107	-0.645265
	HZ054,s301-1;HZ010,CM-1	0.0103167	0.000294561	35.024
	HZ078,GLJYD;s1-16,CM-1	0.000719718	0.00021917	3.28384
	HZ078,s1-16;GLJYD,CM-1	0.0059178	0.000266063	22.2421
	LW-3,HZ041;XWY-3,CM-1	-0.0124084	0.000326672	-37.9841
	LW-3,XWY-3;HZ041,CM-1	-0.012558	0.00032536	-38.5972
	HZ077,HZ069;XH-1,CM-1	0.00109906	0.000214215	5.13064
	HZ077,XH-1;HZ069,CM-1	0.00740032	0.000260108	28.451
	ZBD,LW-2;ST312,CM-1	0.00196083	0.000259766	7.54843
	ZBD,ST312;LW-2,CM-1	-0.00187758	0.000236731	-7.93131
	HZ088,HZ020;JHZS,CM-1	-0.00112933	0.000272376	-4.1462
	HZ088,JHZS;HZ020,CM-1	-0.000441513	0.000270693	-1.63104
	LBDCS,LW-5;NBE-5,CM-1	-0.00232018	0.000276365	-8.39534
	LBDCS,NBE-5;LW-5,CM-1	-0.00516371	0.000246557	-20.9433
	HZ100,GE-6;HZ060,CM-1	-0.0122568	0.000327497	-37.4256
	HZ100,HZ060;GE-6,CM-1	-0.0113983	0.000336227	-33.9007
	HZ037,HZ013;HZ077,CM-1	0.00182983	0.000254618	7.18657
	HZ037,HZ077;HZ013,CM-1	-0.00199094	0.000233297	-8.53392
	HZ114,HSKC;ST312,CM-1	-0.000743501	0.000257553	-2.88679
	HZ114,ST312;HSKC,CM-1	-0.00493458	0.000232973	-21.1809
	NC,GE-8;LW-2,CM-1	-0.00331657	0.00021814	-15.2039
	NC,LW-2;GE-8,CM-1	0.00507702	0.000282425	17.9765
	HZ041,HZ028;HZ123,CM-1	0.00143306	0.000205295	6.98048
	HZ041,HZ123;HZ028,CM-1	0.01351	0.00030873	43.7598
	HZ117,HZ076;s301-1,CM-1	0.00313859	0.000236136	13.2915
	HZ117,s301-1;HZ076,CM-1	0.000362045	0.000211038	1.71554
	QXDM-2,HZ009;NBE-3,CM-1	0.00150137	0.000222367	6.75176
	QXDM-2,NBE-3;HZ009,CM-1	0.00678603	0.000275274	24.6519
	HZ071,HZ039;XH-1,CM-1	0.00770222	0.000259246	29.7101
	HZ071,XH-1;HZ039,CM-1	0.0017273	0.000208696	8.27664
	HZ004,GLJYD;HZ016,CM-1	0.00213102	0.000270568	7.87609
	HZ004,HZ016;GLJYD,CM-1	-0.000345565	0.000261004	-1.32398
	HZ084,HZ043;HZ058,CM-1	-0.00752095	0.000318691	-23.5995
	HZ084,HZ058;HZ043,CM-1	-0.0080756	0.000310609	-25.9993
	HZ071,LW-3;WLH-1,CM-1	-0.000248802	0.000239492	-1.03887
	HZ071,WLH-1;LW-3,CM-1	-0.00151559	0.000238714	-6.34896
	LW-4,GE-8;HZ031,CM-1	-0.0120888	0.000309258	-39.0897
	LW-4,HZ031;GE-8,CM-1	-0.0118036	0.000313899	-37.6031
	s317,HZ045;NBE-1,CM-1	0.00302468	0.000264582	11.4319
	s317,NBE-1;HZ045,CM-1	-0.000907771	0.000216168	-4.19937
	HZ094,HZ018;XSL,CM-1	-0.0231179	0.000365297	-63.2853
	HZ094,XSL;HZ018,CM-1	-0.0231456	0.000368051	-62.887
	HZ077,HZ027;LC-1,CM-1	0.011138	0.000274634	40.5558
	HZ077,LC-1;HZ027,CM-1	-0.000568505	0.000191829	-2.96361
	NBE-3,HSKC;HZ039,CM-1	0.000190787	0.000229643	0.830799
	NBE-3,HZ039;HSKC,CM-1	0.00371595	0.000261632	14.2029
	QXDM-1,HZ048;HZ050,CM-1	0.00439511	0.000270357	16.2567
	QXDM-1,HZ050;HZ048,CM-1	0.000106833	0.000238937	0.447116
	LBDCS,HZ054;XSL,CM-1	-0.0131422	0.000293862	-44.7225
	LBDCS,XSL;HZ054,CM-1	-0.0122982	0.000302035	-40.718
	HZ088,HZ070;XSL,CM-1	-0.0023869	0.000259284	-9.20574
	HZ088,XSL;HZ070,CM-1	-0.00344047	0.000261578	-13.1528
	HZ036,HZ080;LC-1,CM-1	0.00311752	0.000256374	12.1601
	HZ036,LC-1;HZ080,CM-1	-0.00138364	0.000214727	-6.44373
	HZ095,HZ057;XWY-4,CM-1	-0.0182285	0.000347279	-52.4896
	HZ095,XWY-4;HZ057,CM-1	-0.0154446	0.000365531	-42.2525
	XWY-5,HZ015;HZ068,CM-1	0.00248092	0.000255304	9.71753
	XWY-5,HZ068;HZ015,CM-1	-0.00116349	0.000227519	-5.11383
	YNLDP1,HZ040;HZ065,CM-1	-0.00251452	0.000228108	-11.0234
	YNLDP1,HZ065;HZ040,CM-1	0.0010358	0.000271509	3.81499
	WLH-1,HZ112;LW-1,CM-1	0.00134605	0.000240355	5.60026
	WLH-1,LW-1;HZ112,CM-1	0.00141418	0.000235514	6.00464
	HZ034,NBE-1;YNZ-1,CM-1	-0.00106777	0.000247176	-4.31989
	HZ034,YNZ-1;NBE-1,CM-1	0.00196808	0.000269936	7.29093
	SLLK,HZ040;LW-4,CM-1	0.00140492	0.000215471	6.52024
	SLLK,LW-4;HZ040,CM-1	0.00566581	0.00026008	21.7849
	HZ119,HZ013;HZ125,CM-1	0.00239335	0.000207206	11.5506
	HZ119,HZ125;HZ013,CM-1	0.00799042	0.000240412	33.2363
	HZ021,GE-6;HZ015,CM-1	-0.00201237	0.000249938	-8.05149
	HZ021,HZ015;GE-6,CM-1	0.00088991	0.000275179	3.23394
	HZ081,HZ043;LBDCS,CM-1	0.00101778	0.000224267	4.53823
	HZ081,LBDCS;HZ043,CM-1	0.0117175	0.00030338	38.623
	HZ066,GE-8;LW-5,CM-1	0.000254213	0.000206984	1.22818
	HZ066,LW-5;GE-8,CM-1	0.0121791	0.000326601	37.2903
	XWY-3,HZ014;HZ117,CM-1	-0.000838156	0.000227282	-3.68773
	XWY-3,HZ117;HZ014,CM-1	0.00878694	0.000318266	27.6088
	HZ080,HZ013;YNLDP1,CM-1	-0.00135591	0.000245686	-5.51886
	HZ080,YNLDP1;HZ013,CM-1	0.000302387	0.000259088	1.16712
	QXDM-1,GE-4;LW-2,CM-1	-0.000162463	0.000214026	-0.75908
	QXDM-1,LW-2;GE-4,CM-1	0.0114164	0.000309848	36.8451
	HZ082,NBE-1;YH-2,CM-1	-0.00798237	0.000263871	-30.2511
	HZ082,YH-2;NBE-1,CM-1	-0.00309029	0.000309831	-9.9741
	NBE-2,HZ074;LW-4,CM-1	0.000470501	0.000252914	1.86032
	NBE-2,LW-4;HZ074,CM-1	0.0011034	0.00024397	4.52267
	MZYCS,HZ069;HZ080,CM-1	0.000622161	0.000216764	2.87022
	MZYCS,HZ080;HZ069,CM-1	0.00622899	0.000265507	23.4607
	HZ063,HZ084;HZ119,CM-1	0.00325529	0.000217799	14.9463
	HZ063,HZ119;HZ084,CM-1	0.00618881	0.000244442	25.3181
	HZ002,HZ027;JX-4,CM-1	0.00734891	0.000281839	26.0748
	HZ002,JX-4;HZ027,CM-1	-0.000862043	0.000205367	-4.19758
	HZ125,HZ041;HZ072,CM-1	-0.000541438	0.000266307	-2.03314
	HZ125,HZ072;HZ041,CM-1	-0.00498099	0.000244974	-20.3327
	HZ045,HZ058;ZW,CM-1	-0.00731443	0.000296903	-24.6358
	HZ045,ZW;HZ058,CM-1	-0.00659807	0.000293382	-22.4897
	HZ124,HZ085;JHZS,CM-1	-0.0116833	0.00030213	-38.6697
	HZ124,JHZS;HZ085,CM-1	-0.011385	0.000305761	-37.2349
	DHL,HZ021;JGL,CM-1	0.00421917	0.000224693	18.7775
	DHL,JGL;HZ021,CM-1	0.000299537	0.000215182	1.39202
	ASM,HZ031;SB,CM-1	-0.0111054	0.000283994	-39.1044
	ASM,SB;HZ031,CM-1	-0.0110239	0.000287426	-38.3539
	JX-4,HZ057;XWY-1,CM-1	0.00422324	0.000266876	15.8247
	JX-4,XWY-1;HZ057,CM-1	0.00188382	0.000242029	7.78344
	XH-1,GZ;HZ110,CM-1	0.000942769	0.000196248	4.80396
	XH-1,HZ110;GZ,CM-1	0.00892915	0.000246595	36.2099
	HZ063,HZ064;NBE-2,CM-1	-0.00296125	0.000245408	-12.0666
	HZ063,NBE-2;HZ064,CM-1	0.00121244	0.000273892	4.42671
	HZ119,HZ048;LW-4,CM-1	0.00263696	0.000231748	11.3786
	HZ119,LW-4;HZ048,CM-1	0.00334283	0.000231391	14.4467
	DBZ-1,HZ050;s317,CM-1	-0.00170143	0.000207697	-8.19188
	DBZ-1,s317;HZ050,CM-1	0.00690631	0.000283773	24.3374
	HZ079,HZ018;HZ076,CM-1	-0.00169994	0.000214938	-7.90898
	HZ079,HZ076;HZ018,CM-1	0.00518879	0.000256251	20.2488
	HZ036,HZ124;NBE-5,CM-1	0.00957481	0.000293494	32.6235
	HZ036,NBE-5;HZ124,CM-1	-0.000399528	0.000213654	-1.86998
	HZ034,HZ014;LW-3,CM-1	1.01154e-05	0.000202451	0.0499649
	HZ034,LW-3;HZ014,CM-1	0.0120937	0.000309355	39.0934
	GE-1,HZ039;YH-2,CM-1	0.00213218	0.00024237	8.79721
	GE-1,YH-2;HZ039,CM-1	0.00347194	0.00025924	13.3927
	XYDCS,HZ070;HZ081,CM-1	-0.00837455	0.000289314	-28.9462
	XYDCS,HZ081;HZ070,CM-1	-0.0107106	0.000275438	-38.8856
	HZ056,HZ040;HZ043,CM-1	-0.00696189	0.000280263	-24.8406
	HZ056,HZ043;HZ040,CM-1	-0.0076003	0.000271046	-28.0406
	JX-4,HZ013;XSL,CM-1	0.000610236	0.00025873	2.35858
	JX-4,XSL;HZ013,CM-1	-0.00123642	0.000242733	-5.09374
	GE-1,HSKC;SLLK,CM-1	0.00257572	0.000241742	10.6549
	GE-1,SLLK;HSKC,CM-1	0.00426482	0.000256545	16.6241
	HZ018,XWY-3;YH-2,CM-1	-0.000465232	0.000214835	-2.16553
	HZ018,YH-2;XWY-3,CM-1	0.0137827	0.000337462	40.8422
	SLLK,JX-4;NBE-4,CM-1	-0.00193625	0.000255708	-7.5721
	SLLK,NBE-4;JX-4,CM-1	-0.00102196	0.000262099	-3.89915
	HZ054,HZ090;YNLDP1,CM-1	0.00291996	0.000241957	12.0681
	HZ054,YNLDP1;HZ090,CM-1	0.00198303	0.000242462	8.17872
	HZ015,FL;LW-5,CM-1	0.000427675	0.000222265	1.92417
	HZ015,LW-5;FL,CM-1	0.00827203	0.000303395	27.2649
	NBE-2,HZ045;HZ095,CM-1	0.000144805	0.000199198	0.72694
	NBE-2,HZ095;HZ045,CM-1	0.0142133	0.000314022	45.2622
	HZ094,HZ088;NBE-1,CM-1	-0.0139609	0.000339941	-41.0687
	HZ094,NBE-1;HZ088,CM-1	-0.014616	0.000329248	-44.3921
	WL,YH-2;s303-231,CM-1	-0.00759577	0.000322483	-23.554
	WL,s303-231;YH-2,CM-1	-0.0117388	0.000278531	-42.1454
	HZ085,HZ095;XH-1,CM-1	0.0162107	0.000327028	49.5697
	HZ085,XH-1;HZ095,CM-1	-0.000489184	0.000186637	-2.62104
	HZ050,GE-6;HSKC,CM-1	-0.000923232	0.000247492	-3.73035
	HZ050,HSKC;GE-6,CM-1	0.00213784	0.000276107	7.74277
	HZ095,GE-1;HSKC,CM-1	-0.0151874	0.000345326	-43.9799
	HZ095,HSKC;GE-1,CM-1	-0.0184103	0.00032299	-56.9997
	HZ122,HZ060;HZ074,CM-1	-0.00151553	0.00027912	-5.42968
	HZ122,HZ074;HZ060,CM-1	-0.00194814	0.000279334	-6.97422
	HZ073,HZ021;ZW,CM-1	0.00221939	0.000246874	8.98995
	HZ073,ZW;HZ021,CM-1	-0.00063978	0.000230276	-2.77832
	LBDCS,GE-6;SB,CM-1	-0.013561	0.000264764	-51.2191
	LBDCS,SB;GE-6,CM-1	-0.0124629	0.000276474	-45.0779
	QXDM-1,HZ104;ST312,CM-1	-0.00315029	0.000290751	-10.835
	QXDM-1,ST312;HZ104,CM-1	-0.00675374	0.000262439	-25.7345
	JHZS,XWY-1;XWY-4,CM-1	0.0110156	0.000279478	39.4149
	JHZS,XWY-4;XWY-1,CM-1	0.000686287	0.000204744	3.35194
	HZ064,XY-10;YNLDP2,CM-1	-0.000322442	0.000212128	-1.52003
	HZ064,YNLDP2;XY-10,CM-1	0.00891339	0.000296388	30.0734
	DHL,LW-3;XSX,CM-1	0.0190341	0.00034171	55.7026
	DHL,XSX;LW-3,CM-1	-0.00024321	0.000175721	-1.38407
	MZYCS,DHL;YNZ-1,CM-1	8.76372e-05	0.000177008	0.495103
	MZYCS,YNZ-1;DHL,CM-1	0.0169606	0.000320489	52.9211
	HZ085,HZ034;HZ125,CM-1	0.000134064	0.000186898	0.717308
	HZ085,HZ125;HZ034,CM-1	0.0173145	0.000331594	52.216
	LBDCS,YH-1-1;s303-231,CM-1	-0.0139124	0.000307608	-45.2276
	LBDCS,s303-231;YH-1-1,CM-1	-0.0154603	0.000292345	-52.8838
	HZ031,GE-6;HZ061,CM-1	-0.00183665	0.000223795	-8.20681
	HZ031,HZ061;GE-6,CM-1	0.0037399	0.000285464	13.1011
	HZ094,ASM;NBE-2,CM-1	-0.0142154	0.000320047	-44.4167
	HZ094,NBE-2;ASM,CM-1	-0.0140679	0.000321338	-43.779
	DHL,HZ094;LW-4,CM-1	0.00890892	0.000318522	27.9696
	DHL,LW-4;HZ094,CM-1	-0.00065926	0.000225474	-2.92389
	LW-4,HZ094;s301-1,CM-1	0.0117675	0.00031134	37.7962
	LW-4,s301-1;HZ094,CM-1	-8.80892e-05	0.000193592	-0.455025
	ASM,GE-4;HZ045,CM-1	-0.00224957	0.000258547	-8.70083
	ASM,HZ045;GE-4,CM-1	-0.00271812	0.000241331	-11.263
	HZ013,BCS;HZ074,CM-1	-0.00104182	0.000221056	-4.71292
	HZ013,HZ074;BCS,CM-1	0.00870501	0.000300371	28.9809
	HZ085,GZ;YH-2,CM-1	-0.00104295	0.000228999	-4.55439
	HZ085,YH-2;GZ,CM-1	0.00795177	0.000312798	25.4214
	HZ063,XWY-5;ZW,CM-1	-0.00400878	0.000274992	-14.5778
	HZ063,ZW;XWY-5,CM-1	-0.00642293	0.000239909	-26.7724
	HZ045,QXDM-1;XWY-3,CM-1	-0.00722203	0.000288296	-25.0507
	HZ045,XWY-3;QXDM-1,CM-1	-0.00792365	0.000285502	-27.7533
	HZ048,HZ119;HZ124,CM-1	-0.0012115	0.000221931	-5.45891
	HZ048,HZ124;HZ119,CM-1	0.00313134	0.000244196	12.8231
	ASM,HZ073;HZ118,CM-1	0.00442238	0.000252047	17.5458
	ASM,HZ118;HZ073,CM-1	0.00241461	0.00023264	10.3792
	GZ,HZ043;NBE-5,CM-1	-0.000191782	0.000255101	-0.751786
	GZ,NBE-5;HZ043,CM-1	0.00283207	0.000289901	9.7691
	YNZ-1,HZ069;ST330,CM-1	-0.0022045	0.000248534	-8.87002
	YNZ-1,ST330;HZ069,CM-1	-0.00226462	0.000256725	-8.82117
	LBDCS,HZ080;HZ125,CM-1	0.000756258	0.000216026	3.50077
	LBDCS,HZ125;HZ080,CM-1	0.00360361	0.00023877	15.0924
	SB,HZ048;s303-231,CM-1	0.00110613	0.000220539	5.01559
	SB,s303-231;HZ048,CM-1	0.00752121	0.000261924	28.7152
	XWY-2,HZ057;JGL,CM-1	0.00512467	0.000273747	18.7205
	XWY-2,JGL;HZ057,CM-1	-0.00198539	0.000214907	-9.23838
	LW-5,HZ013;HZ039,CM-1	-0.00167021	0.000259561	-6.43473
	LW-5,HZ039;HZ013,CM-1	-0.00104261	0.000273639	-3.81016
	NBE-4,HZ058;HZ063,CM-1	-0.00765468	0.000281994	-27.1448
	NBE-4,HZ063;HZ058,CM-1	-0.00609486	0.000291951	-20.8763
	LW-5,HZ117;JHZS,CM-1	-0.00303739	0.000251418	-12.081
	LW-5,JHZS;HZ117,CM-1	-0.00123344	0.000262458	-4.69959
	HZ119,FL;LC-2,CM-1	-0.00667169	0.000254627	-26.2018
	HZ119,LC-2;FL,CM-1	-0.00604591	0.000262074	-23.0695
	YH-2,BCS;XWY-4,CM-1	-0.0196594	0.000349416	-56.2636
	YH-2,XWY-4;BCS,CM-1	-0.0196839	0.000348637	-56.4597
	HZ003,GE-6;HZ077,CM-1	0.00310119	0.000242383	12.7946
	HZ003,HZ077;GE-6,CM-1	9.34416e-05	0.000232923	0.401169
	HZ104,ASM;ST330,CM-1	-0.00304629	0.000237185	-12.8435
	HZ104,ST330;ASM,CM-1	-0.0022461	0.000248699	-9.03141
	ZBD,HZ085;HZ117,CM-1	-0.00109336	0.000205842	-5.31167
	ZBD,HZ117;HZ085,CM-1	0.00737694	0.000278425	26.4952
	ZW,HZ073;HZ118,CM-1	-3.69472e-05	0.000198033	-0.186571
	ZW,HZ118;HZ073,CM-1	0.0154511	0.000334931	46.1321
	HSKC,HZ112;XWY-2,CM-1	-0.00236104	0.000247681	-9.53258
	HSKC,XWY-2;HZ112,CM-1	0.00048804	0.000290342	1.68091
	s303-231,HZ068;XSX,CM-1	-0.00956544	0.000320524	-29.8432
	s303-231,XSX;HZ068,CM-1	-0.0101605	0.000314667	-32.2897
	HZ125,HZ100;HZ112,CM-1	-0.00314886	0.000230778	-13.6445
	HZ125,HZ112;HZ100,CM-1	0.000997417	0.000258645	3.85632
	HZ056,HZ094;HZ117,CM-1	0.0137589	0.000325366	42.2873
	HZ056,HZ117;HZ094,CM-1	-0.000491855	0.00019213	-2.56001
	JHZS,HZ031;HZ078,CM-1	0.000711209	0.000246002	2.89107
	JHZS,HZ078;HZ031,CM-1	0.00366325	0.000268534	13.6417
	XY-10,HZ021;HZ110,CM-1	5.23162e-05	0.000192127	0.2723
	XY-10,HZ110;HZ021,CM-1	0.0149773	0.00032279	46.3994
	s301-1,HZ010;LW-2,CM-1	0.00187713	0.000221076	8.49089
	s301-1,LW-2;HZ010,CM-1	0.00526307	0.000252576	20.8376
	HZ110,HZ125;JX-4,CM-1	0.00046182	0.000198933	2.32149
	HZ110,JX-4;HZ125,CM-1	0.00584139	0.000255269	22.8833
	LC-2,HZ084;HZ112,CM-1	0.00546622	0.000285333	19.1574
	LC-2,HZ112;HZ084,CM-1	-0.00121324	0.000231319	-5.24486
	HZ104,HZ083;YNLDP1,CM-1	-0.00727596	0.000314105	-23.1641
	HZ104,YNLDP1;HZ083,CM-1	-0.0100204	0.000296439	-33.8025
	ST330,HZ076;HZ092,CM-1	0.000502619	0.000232952	2.1576
	ST330,HZ092;HZ076,CM-1	0.00102528	0.000235712	4.34972
	HZ119,HZ028;HZ086,CM-1	-0.00738056	0.000266364	-27.7086
	HZ119,HZ086;HZ028,CM-1	-0.0070798	0.000257454	-27.4993
	HZ090,HZ048;HZ072,CM-1	0.00416776	0.000242736	17.1699
	HZ090,HZ072;HZ048,CM-1	0.00476314	0.000231848	20.5443
	HZ056,HZ066;NBE-2,CM-1	-0.0021233	0.000230263	-9.22121
	HZ056,NBE-2;HZ066,CM-1	0.00212333	0.000271272	7.8273
	LW-3,FL;HZ122,CM-1	0.0018958	0.000258204	7.34224
	LW-3,HZ122;FL,CM-1	-0.000459589	0.000237853	-1.93223
	XYDCS,HZ011;XSX,CM-1	-0.014129	0.000287342	-49.1713
	XYDCS,XSX;HZ011,CM-1	-0.0146326	0.000295708	-49.4832
	HZ066,HZ082;HZ090,CM-1	0.000531869	0.000228928	2.3233
	HZ066,HZ090;HZ082,CM-1	0.0048826	0.000268778	18.166
	HZ068,HZ036;LW-1,CM-1	-0.000433675	0.000208129	-2.08368
	HZ068,LW-1;HZ036,CM-1	0.0125978	0.000329308	38.2555
	DHL,JGL;LW-4,CM-1	0.000178783	0.000174391	1.02518
	DHL,LW-4;JGL,CM-1	0.0165496	0.000306937	53.9186
	BCS,HZ045;s301-1,CM-1	0.00105067	0.000226098	4.64696
	BCS,s301-1;HZ045,CM-1	0.00275444	0.000241406	11.41
	HZ056,LBDCS;LW-4,CM-1	0.00559578	0.000240202	23.2961
	HZ056,LW-4;LBDCS,CM-1	0.00575619	0.000239205	24.0638
	HZ078,HZ110;MZYCS,CM-1	0.0119577	0.000295885	40.4134
	HZ078,MZYCS;HZ110,CM-1	0.0020371	0.000214971	9.47614
	LW-5,HZ082;HZ086,CM-1	-0.0116682	0.000321558	-36.2864
	LW-5,HZ086;HZ082,CM-1	-0.0114523	0.00031183	-36.726
	HZ069,HZ094;HZ114,CM-1	-0.000717061	0.000278713	-2.57276
	HZ069,HZ114;HZ094,CM-1	-0.00533503	0.000240623	-22.1717
	HZ028,HZ054;LW-2,CM-1	-0.000973685	0.000183657	-5.30164
	HZ028,LW-2;HZ054,CM-1	0.0153562	0.000337139	45.5486
	HZ066,NC;YNLDP2,CM-1	0.00536705	0.000214759	24.991
	HZ066,YNLDP2;NC,CM-1	0.00516815	0.000238785	21.6435
	XYDCS,HZ041;HZ114,CM-1	0.000360147	0.000224476	1.60439
	XYDCS,HZ114;HZ041,CM-1	0.00585688	0.00026347	22.2298
	LW-3,GE-6;JGL,CM-1	-0.0138106	0.000298875	-46.2086
	LW-3,JGL;GE-6,CM-1	-0.0129779	0.000315394	-41.1483
	HZ082,HZ018;HZ094,CM-1	0.000284702	0.000184002	1.54728
	HZ082,HZ094;HZ018,CM-1	0.0211067	0.000376827	56.0117
	YNLDP2,HZ037;HZ114,CM-1	0.00150835	0.000197798	7.62574
	YNLDP2,HZ114;HZ037,CM-1	0.00899913	0.0002667	33.7425
	GE-8,NC;XWY-5,CM-1	0.0100204	0.000254246	39.4121
	GE-8,XWY-5;NC,CM-1	0.00197998	0.000199981	9.90088
	ZBD,GE-1;NC,CM-1	0.000179308	0.00020428	0.877759
	ZBD,NC;GE-1,CM-1	0.0085773	0.000245145	34.9886
	HZ078,HZ027;HZ094,CM-1	-0.00696453	0.000226423	-30.759
	HZ078,HZ094;HZ027,CM-1	0.00181096	0.000294945	6.14001
	HZ081,JHZS;SB,CM-1	-0.00767483	0.000256114	-29.9665
	HZ081,SB;JHZS,CM-1	-0.00764085	0.000253404	-30.1528
	JGL,HZ010;HZ043,CM-1	-0.000480005	0.00023539	-2.03919
	JGL,HZ043;HZ010,CM-1	-0.00115434	0.000242382	-4.76249
	SLLK,HZ110;MZYCS,CM-1	0.00846161	0.000274491	30.8266
	SLLK,MZYCS;HZ110,CM-1	0.00111146	0.000218846	5.07874
	HZ122,DBZ-1;LW-5,CM-1	0.00311141	0.000265961	11.6988
	HZ122,LW-5;DBZ-1,CM-1	-8.17785e-05	0.000231874	-0.352686
	HZ112,HZ048;HZ059,CM-1	0.00247989	0.000274441	9.03617
	HZ112,HZ059;HZ048,CM-1	0.000287407	0.000257019	1.11823
	SB,HZ027;WLH-1,CM-1	0.00441178	0.000220931	19.969
	SB,WLH-1;HZ027,CM-1	0.00431752	0.000225672	19.1319
	HZ060,HZ001;HZ037,CM-1	0.0119792	0.000285826	41.9108
	HZ060,HZ037;HZ001,CM-1	0.000110713	0.000202455	0.546852
	s1-16,MZYCS;XWY-5,CM-1	-0.0123574	0.000294724	-41.9288
	s1-16,XWY-5;MZYCS,CM-1	-0.0125054	0.000292163	-42.8029
	BCS,HZ002;HZ077,CM-1	0.00552935	0.000262216	21.087
	BCS,HZ077;HZ002,CM-1	-0.000652177	0.000227008	-2.87293
	YH-1-1,HZ122;s6-8,CM-1	0.00576108	0.000238426	24.163
	YH-1-1,s6-8;HZ122,CM-1	0.00227699	0.000198368	11.4786
	HZ015,HZ059;XWY-5,CM-1	-0.00135644	0.000242229	-5.59982
	HZ015,XWY-5;HZ059,CM-1	0.00340216	0.000282039	12.0628
	HZ037,HZ040;HZ080,CM-1	-0.000193994	0.0002036	-0.952821
	HZ037,HZ080;HZ040,CM-1	0.00622242	0.000255496	24.3543
	HZ031,QXDM-1;ZBD,CM-1	0.00095519	0.000243646	3.9204
	HZ031,ZBD;QXDM-1,CM-1	0.000599443	0.000228726	2.62079
	JX-4,HZ018;HZ124,CM-1	0.000184126	0.000200222	0.919608
	JX-4,HZ124;HZ018,CM-1	0.0132375	0.000309913	42.7135
	HZ069,HZ081;JX-4,CM-1	-0.000354923	0.000246521	-1.43973
	HZ069,JX-4;HZ081,CM-1	0.000933391	0.000251136	3.71668
	HZ036,HZ084;LC-1,CM-1	0.00577568	0.000269619	21.4216
	HZ036,LC-1;HZ084,CM-1	-0.000946172	0.000206919	-4.57266
	DHL,HZ088;s317,CM-1	0.000192944	0.000217735	0.886141
	DHL,s317;HZ088,CM-1	0.0104727	0.000319801	32.7476
	HZ069,HZ077;LW-2,CM-1	0.000337651	0.0001981	1.70445
	HZ069,LW-2;HZ077,CM-1	0.0150348	0.000326699	46.0204
	HZ122,HZ058;ZW,CM-1	-0.0119339	0.000347061	-34.3857
	HZ122,ZW;HZ058,CM-1	-0.0117605	0.000334592	-35.1487
	XSL,GE-8;HZ027,CM-1	-0.00140534	0.000191851	-7.32514
	XSL,HZ027;GE-8,CM-1	0.0122377	0.000293244	41.7322
	HZ071,HZ028;HZ124,CM-1	0.000943274	0.000189515	4.97731
	HZ071,HZ124;HZ028,CM-1	0.0172269	0.000315581	54.5879
	HZ017,HZ013;XWY-1,CM-1	0.00250978	0.000237915	10.549
	HZ017,XWY-1;HZ013,CM-1	0.00480553	0.000263489	18.2381
	HZ048,HZ020;XH-1,CM-1	-0.0011418	0.000242637	-4.7058
	HZ048,XH-1;HZ020,CM-1	0.00344358	0.00025796	13.3493
	HZ001,NBE-2;WL,CM-1	-0.00620015	0.000298599	-20.7642
	HZ001,WL;NBE-2,CM-1	-0.00853609	0.000283915	-30.0657
	HZ056,HZ009;HZ085,CM-1	0.00243527	0.000286637	8.49602
	HZ056,HZ085;HZ009,CM-1	-0.00196322	0.000244328	-8.03518
	YNLDP1,HZ122;XWY-5,CM-1	0.00753953	0.000273061	27.6112
	YNLDP1,XWY-5;HZ122,CM-1	0.000643259	0.000204956	3.13852
	YNLDP1,XWY-3;YH-1-1,CM-1	0.00452425	0.000234132	19.3236
	YNLDP1,YH-1-1;XWY-3,CM-1	0.00886325	0.000291326	30.4238
	GLJYD,HZ011;HZ037,CM-1	-0.00330595	0.000259634	-12.7331
	GLJYD,HZ037;HZ011,CM-1	-0.00242001	0.0002536	-9.54262
	HZ076,GE-1;QXDM-1,CM-1	-0.00792661	0.000277015	-28.6144
	HZ076,QXDM-1;GE-1,CM-1	-0.00682829	0.000285277	-23.9357
	GE-1,HZ013;WL,CM-1	0.00228484	0.000249966	9.14061
	GE-1,WL;HZ013,CM-1	-0.000345738	0.000237072	-1.45837
	MZYCS,HZ016;XSX,CM-1	0.0100319	0.000298693	33.5862
	MZYCS,XSX;HZ016,CM-1	-0.000174043	0.000193594	-0.89901
	XWY-4,QXDM-2;XWY-5,CM-1	0.00103697	0.000268726	3.85885
	XWY-4,XWY-5;QXDM-2,CM-1	0.000232222	0.000254396	0.912836
	SLLK,JGL;YH-1-1,CM-1	0.0027377	0.000226711	12.0757
	SLLK,YH-1-1;JGL,CM-1	0.00539864	0.000260748	20.7045
	HZ002,HZ064;XSL,CM-1	-0.00520735	0.000256164	-20.3282
	HZ002,XSL;HZ064,CM-1	-0.00551906	0.00026543	-20.7929
	GE-8,HZ009;XWY-2,CM-1	0.00182425	0.000277668	6.5699
	GE-8,XWY-2;HZ009,CM-1	0.000106205	0.000258468	0.4109
	HZ057,SLLK;YH-2,CM-1	-0.00400254	0.000238312	-16.7954
	HZ057,YH-2;SLLK,CM-1	0.00249167	0.00029641	8.40616
	HZ045,HZ092;SLLK,CM-1	0.00595985	0.000237552	25.0886
	HZ045,SLLK;HZ092,CM-1	0.000625987	0.000206494	3.0315
	YH-2,HZ028;HZ074,CM-1	-0.00230568	0.000273049	-8.44419
	YH-2,HZ074;HZ028,CM-1	-0.00289395	0.000269846	-10.7245
	XYDCS,HZ050;HZ075,CM-1	-0.00670323	0.000245148	-27.3436
	XYDCS,HZ075;HZ050,CM-1	-0.00407136	0.000269161	-15.1261
	s303-231,HZ054;s1-16,CM-1	0.000129651	0.000240029	0.540148
	s303-231,s1-16;HZ054,CM-1	0.0023603	0.000255596	9.2345
	FL,ASM;GE-1,CM-1	0.0106427	0.000302722	35.1566
	FL,GE-1;ASM,CM-1	-0.000370902	0.000208832	-1.77608
	GE-8,JX-4;MZYCS,CM-1	0.00510379	0.000286187	17.8338
	GE-8,MZYCS;JX-4,CM-1	-0.00137234	0.000223308	-6.1455
	XYDCS,HZ068;SLLK,CM-1	-0.00501272	0.000261189	-19.192
	XYDCS,SLLK;HZ068,CM-1	-0.00421972	0.000265158	-15.914
	XWY-4,MZYCS;NBE-3,CM-1	-0.000509934	0.000201763	-2.52739
	XWY-4,NBE-3;MZYCS,CM-1	0.011158	0.000280116	39.8333
	ZBD,HZ061;XWY-1,CM-1	0.00370951	0.00022824	16.2527
	ZBD,XWY-1;HZ061,CM-1	0.00219929	0.000239406	9.18643
	HZ057,HZ086;XWY-1,CM-1	-0.00410465	0.000257667	-15.9301
	HZ057,XWY-1;HZ086,CM-1	-2.24529e-05	0.00029265	-0.0767229
	GE-4,HZ057;HZ104,CM-1	0.00181976	0.000216035	8.42346
	GE-4,HZ104;HZ057,CM-1	0.00934139	0.000305187	30.6088
	HZ065,HZ117;NBE-3,CM-1	0.00101039	0.000261527	3.86344
	HZ065,NBE-3;HZ117,CM-1	-0.00160222	0.00023021	-6.95981
	YH-1-1,HZ063;QXDM-2,CM-1	-0.00881124	0.000297169	-29.6506
	YH-1-1,QXDM-2;HZ063,CM-1	-0.00916526	0.000309002	-29.6608
	HZ092,HSKC;HZ065,CM-1	-0.00325799	0.000261816	-12.4438
	HZ092,HZ065;HSKC,CM-1	-0.00535189	0.000253121	-21.1436
	XY-10,NBE-4;s301-1,CM-1	-0.00065263	0.000257008	-2.53933
	XY-10,s301-1;NBE-4,CM-1	0.00136932	0.000276749	4.94786
	HZ070,HZ041;HZ084,CM-1	-0.000458658	0.000209477	-2.18954
	HZ070,HZ084;HZ041,CM-1	0.0102976	0.000292929	35.1541
	HZ048,HZ036;HZ077,CM-1	-0.00344619	0.000267886	-12.8644
	HZ048,HZ077;HZ036,CM-1	-0.004437	0.000262796	-16.8838
	HZ066,HZ063;YH-1-1,CM-1	0.000267761	0.000200116	1.33803
	HZ066,YH-1-1;HZ063,CM-1	0.0109403	0.000298203	36.6874
	HZ010,HZ090;WL,CM-1	0.00617497	0.000259597	23.7867
	HZ010,WL;HZ090,CM-1	0.002654	0.000233757	11.3537
	HZ036,GE-6;HZ086,CM-1	-9.59099e-05	0.000247905	-0.386881
	HZ036,HZ086;GE-6,CM-1	-0.000944239	0.000248964	-3.79267
	HZ010,HZ027;HZ085,CM-1	0.00748814	0.000272085	27.5213
	HZ010,HZ085;HZ027,CM-1	-0.00240884	0.000217442	-11.0781
	YH-1-1,HZ014;XH-1,CM-1	0.00609556	0.000282938	21.5438
	YH-1-1,XH-1;HZ014,CM-1	-0.0066192	0.000214609	-30.8431
	HZ082,HZ060;QXDM-2,CM-1	-0.00281135	0.000267346	-10.5158
	HZ082,QXDM-2;HZ060,CM-1	-0.00212088	0.000279448	-7.58952
	HZ061,HZ086;HZ110,CM-1	0.00165768	0.000211852	7.8247
	HZ061,HZ110;HZ086,CM-1	0.00975917	0.000268472	36.3507
	HZ064,ST330;XSX,CM-1	0.00887347	0.000298346	29.7422
	HZ064,XSX;ST330,CM-1	-0.00022004	0.00022007	-0.999862
	HZ114,HZ034;YNZ-1,CM-1	-0.00532773	0.00026872	-19.8263
	HZ114,YNZ-1;HZ034,CM-1	-0.00685874	0.000253595	-27.046
	GLJYD,HZ090;s303-231,CM-1	0.000194564	0.000238544	0.815632
	GLJYD,s303-231;HZ090,CM-1	0.00189801	0.000235155	8.07131
	HZ028,HZ059;ZW,CM-1	0.00388664	0.00027282	14.2462
	HZ028,ZW;HZ059,CM-1	-0.00129636	0.000228834	-5.66505
	GE-6,HZ061;ST312,CM-1	-0.000251343	0.000215541	-1.16611
	GE-6,ST312;HZ061,CM-1	0.00482825	0.000268422	17.9875
	HZ075,HZ013;YNZ-1,CM-1	0.00244125	0.000240713	10.1417
	HZ075,YNZ-1;HZ013,CM-1	0.00313663	0.000238367	13.1589
	HZ104,HZ027;HZ034,CM-1	-0.00416669	0.00028332	-14.7066
	HZ104,HZ034;HZ027,CM-1	-0.00750866	0.000268422	-27.9733
	NC,HZ077;HZ095,CM-1	0.00647431	0.000231231	27.9993
	NC,HZ095;HZ077,CM-1	0.0139072	0.000285497	48.7121
	HZ050,HZ061;XWY-3,CM-1	0.0049625	0.000263509	18.8324
	HZ050,XWY-3;HZ061,CM-1	0.000358784	0.000234671	1.52888
	XSX,FL;HZ086,CM-1	0.000870474	0.00020518	4.24248
	XSX,HZ086;FL,CM-1	0.00723921	0.000263824	27.4396
	HZ068,GE-4;YNZ-1,CM-1	0.000494238	0.000205947	2.39984
	HZ068,YNZ-1;GE-4,CM-1	0.00878281	0.000290344	30.2497
	SB,HZ008;HZ073,CM-1	0.00089755	0.000226802	3.95742
	SB,HZ073;HZ008,CM-1	-0.000262623	0.000214715	-1.22312
	HZ002,HZ016;HZ018,CM-1	-0.00388212	0.000265254	-14.6355
	HZ002,HZ018;HZ016,CM-1	-0.00464228	0.000260955	-17.7896
	HZ109,GE-1;GZ,CM-1	-0.00932308	0.00027865	-33.458
	HZ109,GZ;GE-1,CM-1	-0.00933701	0.000276479	-33.7711
	HZ068,HZ009;HZ100,CM-1	-0.000464497	0.000211381	-2.19744
	HZ068,HZ100;HZ009,CM-1	0.00954416	0.000315062	30.293
	s317,DBZ-1;XYDCS,CM-1	-0.00316993	0.000227116	-13.9573
	s317,XYDCS;DBZ-1,CM-1	3.85546e-06	0.000269079	0.0143284
	QXDM-2,HZ003;HZ114,CM-1	0.00022616	0.000186341	1.21369
	QXDM-2,HZ114;HZ003,CM-1	0.0187192	0.00033715	55.5218
	HZ045,HZ082;QXDM-1,CM-1	-0.00487128	0.000253343	-19.228
	HZ045,QXDM-1;HZ082,CM-1	-0.00104143	0.000279913	-3.72056
	HZ064,HZ011;LW-4,CM-1	0.000358636	0.000202356	1.7723
	HZ064,LW-4;HZ011,CM-1	0.0140927	0.000308663	45.6574
	HZ058,HZ015;HZ017,CM-1	0.00343353	0.000266932	12.8629
	HZ058,HZ017;HZ015,CM-1	0.00100775	0.000256865	3.92327
	HZ058,HZ016;XWY-3,CM-1	-0.000665142	0.000294969	-2.25496
	HZ058,XWY-3;HZ016,CM-1	-0.00132881	0.000273833	-4.85263
	ZW,XWY-5;s303-231,CM-1	-0.00186258	0.00022512	-8.27372
	ZW,s303-231;XWY-5,CM-1	0.00809621	0.000310112	26.1074
	NC,HZ117;JGL,CM-1	0.000538501	0.000252699	2.131
	NC,JGL;HZ117,CM-1	-0.00339953	0.000219203	-15.5086
	HZ125,HZ109;s1-16,CM-1	-0.0108997	0.00026948	-40.4472
	HZ125,s1-16;HZ109,CM-1	-0.0107043	0.000267182	-40.0638
	XYDCS,HZ066;HZ084,CM-1	-0.00172081	0.000277815	-6.19409
	XYDCS,HZ084;HZ066,CM-1	-0.0037225	0.000269374	-13.8191
	HZ104,HZ027;HZ125,CM-1	0.00136152	0.000255009	5.33911
	HZ104,HZ125;HZ027,CM-1	-0.0019662	0.000217987	-9.01978
	HZ013,HZ004;HZ027,CM-1	-0.000311409	0.000208322	-1.49485
	HZ013,HZ027;HZ004,CM-1	0.0109311	0.000281071	38.891
	HZ006,GLJYD;HZ011,CM-1	0.00574288	0.000291335	19.7123
	HZ006,HZ011;GLJYD,CM-1	-0.000278725	0.00023033	-1.21011
	WLH-1,HZ020;MZYCS,CM-1	-0.0107365	0.000310518	-34.576
	WLH-1,MZYCS;HZ020,CM-1	-0.0105848	0.00031352	-33.7611
	MZYCS,DBZ-1;GE-1,CM-1	0.00591336	0.000263111	22.4748
	MZYCS,GE-1;DBZ-1,CM-1	0.00116658	0.000223233	5.22585
	LW-4,HZ014;s303-231,CM-1	-0.00244724	0.000269586	-9.07777
	LW-4,s303-231;HZ014,CM-1	-0.00384749	0.00026392	-14.5783
	NC,HZ065;MZYCS,CM-1	-0.00408706	0.000278961	-14.651
	NC,MZYCS;HZ065,CM-1	-0.00738592	0.000241912	-30.5315
	HZ071,SLLK;YH-1-1,CM-1	-0.00240833	0.000243711	-9.88192
	HZ071,YH-1-1;SLLK,CM-1	0.00295365	0.000292647	10.0929
	NBE-1,HZ109;NBE-5,CM-1	0.0111299	0.000280173	39.7249
	NBE-1,NBE-5;HZ109,CM-1	-8.23943e-05	0.000186629	-0.441487
	HZ079,HZ031;LC-2,CM-1	-0.00280515	0.000252004	-11.1314
	HZ079,LC-2;HZ031,CM-1	-0.00191796	0.000255777	-7.49856
	YNZ-1,HZ090;XY-10,CM-1	-0.00566657	0.000265824	-21.317
	YNZ-1,XY-10;HZ090,CM-1	-0.00583122	0.000267661	-21.7859
	HZ034,LW-1;XWY-2,CM-1	0.00788418	0.00029967	26.3095
	HZ034,XWY-2;LW-1,CM-1	5.09874e-05	0.000229738	0.221937
	HZ057,HZ061;YH-2,CM-1	-0.00345717	0.000220422	-15.6843
	HZ057,YH-2;HZ061,CM-1	0.00382756	0.000287146	13.3296
	HZ112,JHZS;LW-1,CM-1	0.000263441	0.000212994	1.23685
	HZ112,LW-1;JHZS,CM-1	0.0106448	0.000313535	33.951
	HZ020,FL;XY-10,CM-1	-0.000625231	0.000259103	-2.41306
	HZ020,XY-10;FL,CM-1	-0.00178317	0.000243669	-7.31802
	XSX,HZ010;YH-1-1,CM-1	7.36343e-05	0.000206652	0.35632
	XSX,YH-1-1;HZ010,CM-1	0.0157388	0.000352553	44.6424
	FL,HZ090;LW-4,CM-1	-0.00114002	0.000224283	-5.08296
	FL,LW-4;HZ090,CM-1	0.00683897	0.000279284	24.4875
	HZ006,HZ092;XWY-1,CM-1	0.00974979	0.000308906	31.5624
	HZ006,XWY-1;HZ092,CM-1	0.000824386	0.000218593	3.77133
	HZ094,HZ071;HZ075,CM-1	-0.0148673	0.000311505	-47.7273
	HZ094,HZ075;HZ071,CM-1	-0.015492	0.000311896	-49.6705
	GE-6,GE-4;XWY-1,CM-1	8.78366e-06	0.000246084	0.0356938
	GE-6,XWY-1;GE-4,CM-1	0.00370578	0.000264899	13.9894
	WL,LW-5;NBE-2,CM-1	0.0063038	0.000308708	20.4199
	WL,NBE-2;LW-5,CM-1	-0.000659893	0.000228292	-2.89057
	HZ109,HZ068;HZ083,CM-1	-0.0136852	0.000322999	-42.3692
	HZ109,HZ083;HZ068,CM-1	-0.0136689	0.000323193	-42.2932
	LC-1,LW-4;XY-10,CM-1	0.0134394	0.000303222	44.3219
	LC-1,XY-10;LW-4,CM-1	-0.000589702	0.00019252	-3.06306
	HZ118,HZ123;XH-1,CM-1	-6.28425e-06	0.000193358	-0.0325006
	HZ118,XH-1;HZ123,CM-1	0.00681845	0.00024735	27.5659
	LC-1,HZ057;XWY-1,CM-1	0.00351658	0.000241948	14.5344
	LC-1,XWY-1;HZ057,CM-1	0.00453633	0.000238167	19.0469
	s303-231,HZ068;HZ123,CM-1	0.00402301	0.000247197	16.2745
	s303-231,HZ123;HZ068,CM-1	0.00366305	0.000242182	15.1252
	HZ045,HZ088;HZ109,CM-1	0.00077619	0.000215032	3.60965
	HZ045,HZ109;HZ088,CM-1	0.00723108	0.000265157	27.2709
	HZ006,HSKC;HZ109,CM-1	0.00166227	0.000219386	7.57692
	HZ006,HZ109;HSKC,CM-1	0.00913547	0.000288625	31.6517
	HZ117,HZ010;HZ086,CM-1	-0.00851735	0.000293045	-29.065
	HZ117,HZ086;HZ010,CM-1	-0.00918669	0.000292052	-31.4557
	HZ057,HZ045;NBE-4,CM-1	-0.00180095	0.000232983	-7.72994
	HZ057,NBE-4;HZ045,CM-1	0.00144277	0.000250222	5.76598
	HZ065,HZ048;HZ090,CM-1	-0.00158102	0.000237709	-6.65109
	HZ065,HZ090;HZ048,CM-1	0.000732819	0.000246784	2.96947
	SB,HZ069;NC,CM-1	0.00129173	0.000198166	6.51844
	SB,NC;HZ069,CM-1	0.00978222	0.000242274	40.3767
	HZ058,HZ008;HZ016,CM-1	-0.00917323	0.00028958	-31.6778
	HZ058,HZ016;HZ008,CM-1	-0.00875379	0.000295428	-29.6309
	HZ082,ST330;s1-16,CM-1	0.000370929	0.000232127	1.59796
	HZ082,s1-16;ST330,CM-1	0.00220043	0.000239447	9.18963
	HZ009,NBE-4;XSL,CM-1	0.00396349	0.000289376	13.6967
	HZ009,XSL;NBE-4,CM-1	-0.0012356	0.0002384	-5.18289
	HZ020,HZ080;NBE-2,CM-1	0.00200694	0.000255546	7.85353
	HZ020,NBE-2;HZ080,CM-1	0.00332863	0.000255414	13.0323
	s6-8,HZ040;SB,CM-1	-0.0100308	0.00026078	-38.4646
	s6-8,SB;HZ040,CM-1	-0.00996554	0.000260489	-38.2571
	HZ027,GE-8;HZ004,CM-1	-0.0125166	0.00029631	-42.2417
	HZ027,HZ004;GE-8,CM-1	-0.0111184	0.000303922	-36.5831
	HZ041,HZ048;YH-2,CM-1	0.000578741	0.0002192	2.64024
	HZ041,YH-2;HZ048,CM-1	0.0101571	0.000301193	33.7229
	HZ076,BCS;HZ094,CM-1	0.000343314	0.000194666	1.76361
	HZ076,HZ094;BCS,CM-1	0.0139743	0.000310363	45.0257
	HZ048,DBZ-1;HZ073,CM-1	-0.00161963	0.000248781	-6.51029
	HZ048,HZ073;DBZ-1,CM-1	-0.00377222	0.000237456	-15.886
	HZ002,HSKC;WL,CM-1	0.000612515	0.000255271	2.39947
	HZ002,WL;HSKC,CM-1	-0.00293208	0.000240438	-12.1948
	HZ082,HZ009;HZ010,CM-1	0.000550164	0.000274878	2.00149
	HZ082,HZ010;HZ009,CM-1	-0.00249677	0.000256887	-9.7193
	s301-1,HZ100;LW-1,CM-1	0.000487661	0.000237333	2.05476
	s301-1,LW-1;HZ100,CM-1	-0.000454728	0.000236156	-1.92555
	XWY-1,HZ070;XWY-5,CM-1	0.00497251	0.000293193	16.9598
	XWY-1,XWY-5;HZ070,CM-1	-0.00144354	0.00022958	-6.28776
	WL,HZ109;HZ125,CM-1	-0.00066686	0.000246001	-2.7108
	WL,HZ125;HZ109,CM-1	0.00361701	0.000256523	14.1001
	HZ027,HZ071;HZ119,CM-1	-0.0102968	0.000249092	-41.3375
	HZ027,HZ119;HZ071,CM-1	-0.0070459	0.000256819	-27.4353
	HZ037,HZ041;HZ074,CM-1	-0.000511786	0.000195007	-2.62445
	HZ037,HZ074;HZ041,CM-1	0.013627	0.000313613	43.4516
	YNZ-1,HZ118;MZYCS,CM-1	0.0030372	0.000264003	11.5044
	YNZ-1,MZYCS;HZ118,CM-1	0.00178824	0.000247116	7.23647
	HZ072,GE-6;HZ118,CM-1	0.0103525	0.000270095	38.329
	HZ072,HZ118;GE-6,CM-1	0.0015523	0.000195159	7.95404
	HZ076,HZ094;LW-2,CM-1	0.00707837	0.000275728	25.6716
	HZ076,LW-2;HZ094,CM-1	-0.000407896	0.000208888	-1.9527
	HZ123,HZ021;LW-1,CM-1	0.00387253	0.000262032	14.7789
	HZ123,LW-1;HZ021,CM-1	-2.92122e-05	0.000227926	-0.128166
	HZ123,HZ003;HZ036,CM-1	-0.0137768	0.00032792	-42.0126
	HZ123,HZ036;HZ003,CM-1	-0.0139085	0.000315682	-44.0584
	ASM,HZ048;HZ058,CM-1	-0.00760291	0.00030685	-24.7773
	ASM,HZ058;HZ048,CM-1	-0.00816528	0.000303265	-26.9246
	XSL,HZ017;XWY-4,CM-1	0.00679392	0.000260483	26.082
	XSL,XWY-4;HZ017,CM-1	9.1015e-05	0.000202078	0.450396
	s1-16,HZ039;HZ050,CM-1	0.000100716	0.000252464	0.39893
	s1-16,HZ050;HZ039,CM-1	-0.00160891	0.000233581	-6.88802
	HZ094,HZ043;LW-2,CM-1	-0.00706758	0.000345974	-20.4281
	HZ094,LW-2;HZ043,CM-1	-0.0078655	0.00033004	-23.8319
	HZ074,DBZ-1;HZ125,CM-1	0.000319731	0.000212809	1.50243
	HZ074,HZ125;DBZ-1,CM-1	0.00769726	0.000275932	27.8955
	GE-1,HZ020;HZ037,CM-1	0.000249462	0.000256012	0.974415
	GE-1,HZ037;HZ020,CM-1	0.000384566	0.000243088	1.582
	GE-1,HZ088;YH-1-1,CM-1	0.000497939	0.000214803	2.31812
	GE-1,YH-1-1;HZ088,CM-1	0.0121362	0.000319065	38.0368
	XSX,HZ057;HZ058,CM-1	0.00414913	0.00028388	14.6158
	XSX,HZ058;HZ057,CM-1	-0.000546915	0.000263401	-2.07636
	HZ085,HZ063;QXDM-1,CM-1	0.00121134	0.000241304	5.01996
	HZ085,QXDM-1;HZ063,CM-1	0.00380937	0.000268568	14.184
	HZ009,HZ020;LC-2,CM-1	-0.00356126	0.000263594	-13.5104
	HZ009,LC-2;HZ020,CM-1	-0.00264214	0.000278548	-9.48538
	HZ002,GZ;YNZ-1,CM-1	-0.000151432	0.000217048	-0.697689
	HZ002,YNZ-1;GZ,CM-1	0.00489942	0.000249785	19.6146
	YH-2,HZ010;YH-1-1,CM-1	0.0157933	0.000308651	51.1687
	YH-2,YH-1-1;HZ010,CM-1	-0.000259822	0.000167563	-1.55059
	LW-5,HZ074;YNLDP2,CM-1	-0.000404292	0.000255717	-1.58101
	LW-5,YNLDP2;HZ074,CM-1	-0.000619723	0.000253753	-2.44223
	HZ013,XWY-3;YNLDP2,CM-1	-0.00122353	0.000216034	-5.66361
	HZ013,YNLDP2;XWY-3,CM-1	0.00715598	0.000277856	25.7543
	HZ068,HZ063;HZ085,CM-1	-0.00188924	0.000262113	-7.20774
	HZ068,HZ085;HZ063,CM-1	-0.00297279	0.000250813	-11.8526
	SB,HZ063;s6-8,CM-1	0.00171712	0.000195963	8.76247
	SB,s6-8;HZ063,CM-1	0.00672281	0.000234476	28.6717
	JX-4,HZ065;HZ070,CM-1	0.0022978	0.000277173	8.29014
	JX-4,HZ070;HZ065,CM-1	-0.00162714	0.000230217	-7.06783
	HZ088,HZ118;XSL,CM-1	0.0112287	0.000320388	35.0472
	HZ088,XSL;HZ118,CM-1	0.000325555	0.000211254	1.54106
	HZ075,GE-6;HZ013,CM-1	-0.00696709	0.000260108	-26.7854
	HZ075,HZ013;GE-6,CM-1	-0.00580346	0.000268482	-21.6158
	HZ036,XWY-1;XYDCS,CM-1	0.00142279	0.00020646	6.89135
	HZ036,XYDCS;XWY-1,CM-1	0.0116635	0.000297699	39.1788
	HZ064,HZ039;MZYCS,CM-1	0.0124397	0.000327064	38.0343
	HZ064,MZYCS;HZ039,CM-1	0.000514496	0.000216037	2.38152
	HZ054,HZ060;SLLK,CM-1	0.000650196	0.000213988	3.03847
	HZ054,SLLK;HZ060,CM-1	0.00864688	0.000291777	29.6352
	HZ061,HZ104;XWY-2,CM-1	0.00421987	0.000261361	16.1457
	HZ061,XWY-2;HZ104,CM-1	0.000771615	0.000235574	3.27548
	LW-3,HZ104;YNLDP2,CM-1	0.000722923	0.000238874	3.02638
	LW-3,YNLDP2;HZ104,CM-1	0.000673031	0.000233361	2.88408
	HZ031,HZ068;XH-1,CM-1	-0.000359898	0.000219339	-1.64083
	HZ031,XH-1;HZ068,CM-1	0.00646463	0.000265164	24.3798
	HZ008,HZ036;LBDCS,CM-1	0.000142909	0.000152656	0.936151
	HZ008,LBDCS;HZ036,CM-1	0.0212797	0.00031683	67.1645
	HZ075,HZ065;HZ114,CM-1	0.00166283	0.000208985	7.95673
	HZ075,HZ114;HZ065,CM-1	0.00907618	0.000255133	35.5743
	LW-5,JX-4;NBE-3,CM-1	-0.00509431	0.000274913	-18.5306
	LW-5,NBE-3;JX-4,CM-1	-0.00540999	0.000263341	-20.5437
	GZ,HZ064;YH-2,CM-1	0.000970412	0.00021195	4.57849
	GZ,YH-2;HZ064,CM-1	0.0106359	0.000309767	34.3353
	HZ057,HZ034;HZ070,CM-1	-0.00315251	0.000248701	-12.6759
	HZ057,HZ070;HZ034,CM-1	0.00107308	0.000275466	3.89549
	HZ050,HZ021;LW-1,CM-1	0.000148927	0.00016771	0.888006
	HZ050,LW-1;HZ021,CM-1	0.0202191	0.000317196	63.7433
	GLJYD,HZ054;YH-1-1,CM-1	0.00125332	0.000214355	5.84693
	GLJYD,YH-1-1;HZ054,CM-1	0.0108068	0.000297232	36.3582
	HZ109,GLJYD;HZ082,CM-1	-0.00761586	0.000289274	-26.3275
	HZ109,HZ082;GLJYD,CM-1	-0.00816202	0.000292287	-27.9247
	HZ006,HZ061;XWY-3,CM-1	0.00829475	0.000293558	28.2559
	HZ006,XWY-3;HZ061,CM-1	0.000363399	0.000221993	1.63699
	HZ076,LC-1;XSL,CM-1	-0.00837307	0.000246598	-33.9544
	HZ076,XSL;LC-1,CM-1	-0.00762045	0.000250873	-30.3758
	GLJYD,HZ021;JX-4,CM-1	-0.00144931	0.00025228	-5.74484
	GLJYD,JX-4;HZ021,CM-1	-0.000387951	0.00026596	-1.45868
	HZ125,HZ109;NBE-1,CM-1	-0.0035953	0.000245525	-14.6433
	HZ125,NBE-1;HZ109,CM-1	-0.00420212	0.000246013	-17.0809
	GE-8,HSKC;HZ006,CM-1	0.00535775	0.000275862	19.4218
	GE-8,HZ006;HSKC,CM-1	-0.000213118	0.000244449	-0.871833
	HZ068,HZ015;HZ070,CM-1	0.00416408	0.000277667	14.9967
	HZ068,HZ070;HZ015,CM-1	0.00051269	0.000236691	2.16607
	JGL,GLJYD;ZBD,CM-1	0.00390973	0.000224384	17.4243
	JGL,ZBD;GLJYD,CM-1	0.000618909	0.000201107	3.07751
	s301-1,HZ004;XYDCS,CM-1	-0.00339564	0.000249602	-13.6042
	s301-1,XYDCS;HZ004,CM-1	0.00309472	0.000287624	10.7596
	HZ084,HZ002;HZ037,CM-1	-0.00369354	0.0002713	-13.6142
	HZ084,HZ037;HZ002,CM-1	-0.00551521	0.000262203	-21.0341
	HZ123,HZ058;HZ064,CM-1	-0.0111205	0.000331162	-33.5802
	HZ123,HZ064;HZ058,CM-1	-0.0107848	0.000328697	-32.8108
	HZ059,HZ075;HZ094,CM-1	-0.000373354	0.00019667	-1.89837
	HZ059,HZ094;HZ075,CM-1	0.0138988	0.000314575	44.1827
	YH-2,HZ050;ST330,CM-1	0.00579403	0.000303696	19.0784
	YH-2,ST330;HZ050,CM-1	-0.00335832	0.000213673	-15.7171
	HZ037,HZ064;HZ090,CM-1	-5.9854e-05	0.000184054	-0.325198
	HZ037,HZ090;HZ064,CM-1	0.0105086	0.000267342	39.3076
	HZ081,HZ002;LW-4,CM-1	2.74965e-05	0.000212491	0.1294
	HZ081,LW-4;HZ002,CM-1	0.00814961	0.000281621	28.9382
	HZ095,JGL;NBE-5,CM-1	-0.0179499	0.000348804	-51.4613
	HZ095,NBE-5;JGL,CM-1	-0.019139	0.000330319	-57.941
	GE-4,HZ020;XYDCS,CM-1	-0.000546821	0.00022836	-2.39455
	GE-4,XYDCS;HZ020,CM-1	0.00823765	0.000290585	28.3485
	HZ070,HZ110;YH-2,CM-1	0.000753517	0.000257851	2.9223
	HZ070,YH-2;HZ110,CM-1	-0.00175356	0.000250512	-6.9999
	ASM,HZ117;QXDM-1,CM-1	-0.000894325	0.000255273	-3.50341
	ASM,QXDM-1;HZ117,CM-1	0.000509581	0.000267268	1.90663
	HZ069,NBE-2;s317,CM-1	-0.00690956	0.000251333	-27.4916
	HZ069,s317;NBE-2,CM-1	0.000614591	0.000335811	1.83017
	NBE-2,HZ048;NBE-3,CM-1	0.0112451	0.000285113	39.4408
	NBE-2,NBE-3;HZ048,CM-1	0.000282316	0.000188324	1.4991
	BCS,HZ015;JGL,CM-1	0.00892321	0.00025085	35.572
	BCS,JGL;HZ015,CM-1	0.00101508	0.000192526	5.27243
	LBDCS,HZ050;HZ061,CM-1	-0.00663377	0.000268929	-24.6674
	LBDCS,HZ061;HZ050,CM-1	-0.00635249	0.000256431	-24.7727
	HZ034,HZ110;XWY-2,CM-1	0.0110074	0.000303119	36.3137
	HZ034,XWY-2;HZ110,CM-1	0.000410611	0.000204756	2.00537
	HZ122,HZ075;HZ076,CM-1	-0.00221862	0.000221517	-10.0156
	HZ122,HZ076;HZ075,CM-1	0.00100205	0.000245752	4.07747
	QXDM-1,HZ085;ZW,CM-1	0.0014476	0.000292836	4.94337
	QXDM-1,ZW;HZ085,CM-1	-0.0016002	0.0002598	-6.15936
	FL,HZ041;LW-5,CM-1	3.8469e-06	0.000203438	0.0189094
	FL,LW-5;HZ041,CM-1	0.0127578	0.000321432	39.6906
	ST312,HZ010;NC,CM-1	-0.00563537	0.000246716	-22.8415
	ST312,NC;HZ010,CM-1	-0.000226972	0.000276414	-0.821129
	HZ064,HZ040;NBE-2,CM-1	0.000790043	0.000216863	3.64305
	HZ064,NBE-2;HZ040,CM-1	0.00638807	0.00027569	23.1712
	HZ059,HZ010;HZ072,CM-1	0.000233808	0.000224648	1.04078
	HZ059,HZ072;HZ010,CM-1	0.00974978	0.000313987	31.0515
	HZ112,HZ070;HZ125,CM-1	0.000604843	0.000202869	2.98145
	HZ112,HZ125;HZ070,CM-1	0.0132659	0.000307426	43.1515
	HZ009,GE-1;s317,CM-1	-0.000578055	0.000223369	-2.58789
	HZ009,s317;GE-1,CM-1	0.00859387	0.000301758	28.4793
	HZ063,DHL;HZ014,CM-1	-0.00223971	0.000251524	-8.90456
	HZ063,HZ014;DHL,CM-1	-0.00402781	0.000244272	-16.489
	GE-6,HZ001;HZ090,CM-1	0.0078976	0.000250492	31.5283
	GE-6,HZ090;HZ001,CM-1	0.00305105	0.000225759	13.5147
	HZ003,HZ010;HZ014,CM-1	-0.00402607	0.000240404	-16.7471
	HZ003,HZ014;HZ010,CM-1	-0.00250316	0.000260383	-9.61336
	ST330,JHZS;LC-1,CM-1	-0.00899359	0.000269645	-33.3534
	ST330,LC-1;JHZS,CM-1	-0.00767989	0.000276341	-27.7913
	HZ071,FL;HZ124,CM-1	-0.000168413	0.000202053	-0.833511
	HZ071,HZ124;FL,CM-1	0.0150033	0.000311607	48.148
	NBE-2,HZ079;HZ117,CM-1	-0.00340297	0.000244802	-13.9009
	NBE-2,HZ117;HZ079,CM-1	-0.00120568	0.000272023	-4.43226
	YH-1-1,HZ031;WLH-1,CM-1	0.0134768	0.00028203	47.785
	YH-1-1,WLH-1;HZ031,CM-1	-0.00121838	0.000173744	-7.01253
	DBZ-1,NBE-2;SLLK,CM-1	-2.5026e-05	0.000251159	-0.099642
	DBZ-1,SLLK;NBE-2,CM-1	0.00109867	0.000258269	4.25396
	s1-16,HZ092;ZW,CM-1	0.000414644	0.000262212	1.58133
	s1-16,ZW;HZ092,CM-1	-0.00123751	0.000253725	-4.87735
	HZ079,HZ011;LBDCS,CM-1	-0.00129944	0.000217973	-5.96146
	HZ079,LBDCS;HZ011,CM-1	0.00916135	0.000277883	32.9683
	ZW,HZ109;YNLDP1,CM-1	0.00801018	0.000305048	26.2587
	ZW,YNLDP1;HZ109,CM-1	-0.000537064	0.000212521	-2.52711
	YNLDP2,HZ039;HZ057,CM-1	0.0013428	0.000256283	5.23951
	YNLDP2,HZ057;HZ039,CM-1	-0.000707666	0.00024189	-2.92558
	YNLDP2,HZ001;HZ018,CM-1	0.00284582	0.000264887	10.7435
	YNLDP2,HZ018;HZ001,CM-1	-0.00363423	0.00021735	-16.7207
	YH-2,HZ014;HZ061,CM-1	-0.0054854	0.000287007	-19.1124
	YH-2,HZ061;HZ014,CM-1	-0.007461	0.00026419	-28.241
	HZ043,HZ010;HZ118,CM-1	-1.51537e-05	0.00021725	-0.0697524
	HZ043,HZ118;HZ010,CM-1	0.0153613	0.000363015	42.3159
	FL,XWY-2;s301-1,CM-1	-0.000607188	0.000208768	-2.90843
	FL,s301-1;XWY-2,CM-1	0.00697467	0.000275718	25.2964
	HZ037,XWY-4;YNLDP1,CM-1	0.000210261	0.000240064	0.875855
	HZ037,YNLDP1;XWY-4,CM-1	0.00404413	0.00026402	15.3175
	HZ017,HZ061;HZ085,CM-1	0.00300725	0.000269551	11.1565
	HZ017,HZ085;HZ061,CM-1	-0.00168497	0.000229861	-7.33038
	LW-2,FL;HZ118,CM-1	0.00200322	0.000255924	7.8274
	LW-2,HZ118;FL,CM-1	-0.000457657	0.000228833	-1.99996
	YNZ-1,HZ064;HZ090,CM-1	-0.00524034	0.000259048	-20.2292
	YNZ-1,HZ090;HZ064,CM-1	-0.00517714	0.000261355	-19.8088
	GE-8,HZ021;WLH-1,CM-1	-8.48477e-05	0.000213785	-0.396882
	GE-8,WLH-1;HZ021,CM-1	0.0103396	0.000299944	34.4718
	HZ011,HZ070;ZW,CM-1	0.00324271	0.00026881	12.0632
	HZ011,ZW;HZ070,CM-1	0.000212684	0.000241032	0.882388
	JHZS,HZ050;HZ066,CM-1	0.00144471	0.000247831	5.82943
	JHZS,HZ066;HZ050,CM-1	0.000762313	0.000241196	3.16056
	HZ003,HZ001;XSL,CM-1	0.0137449	0.000295893	46.4522
	HZ003,XSL;HZ001,CM-1	0.000533108	0.000192615	2.76775
	SLLK,HZ028;JHZS,CM-1	-0.00857845	0.000298865	-28.7035
	SLLK,JHZS;HZ028,CM-1	-0.00955153	0.000284139	-33.6157
	HZ011,HZ078;HZ122,CM-1	-0.00451729	0.000234871	-19.2331
	HZ011,HZ122;HZ078,CM-1	0.00469331	0.00031661	14.8237
	HZ085,GE-4;HZ017,CM-1	-8.65229e-05	0.000270836	-0.319466
	HZ085,HZ017;GE-4,CM-1	-0.00114337	0.000258754	-4.41875
	HZ040,DHL;JHZS,CM-1	-0.0027686	0.000242298	-11.4264
	HZ040,JHZS;DHL,CM-1	-0.00350257	0.000232187	-15.0851
	ST312,HZ009;HZ054,CM-1	-0.00721729	0.000289425	-24.9366
	ST312,HZ054;HZ009,CM-1	-0.00753589	0.000285413	-26.4034
	HZ037,HZ011;HZ017,CM-1	-0.00230181	0.000262425	-8.77129
	HZ037,HZ017;HZ011,CM-1	-0.00199441	0.000255551	-7.80435
	XH-1,HZ124;XYDCS,CM-1	0.00350443	0.000228244	15.3539
	XH-1,XYDCS;HZ124,CM-1	0.00360635	0.000242445	14.8749
	LW-1,HZ109;HZ114,CM-1	0.00020178	0.000204298	0.987673
	LW-1,HZ114;HZ109,CM-1	0.0100059	0.000287714	34.7773
	HZ119,GE-1;HZ057,CM-1	-0.00703214	0.000257725	-27.2854
	HZ119,HZ057;GE-1,CM-1	-0.00441261	0.000273942	-16.1079
	HZ074,HZ082;XSX,CM-1	-0.0087405	0.000305993	-28.5644
	HZ074,XSX;HZ082,CM-1	-0.00791591	0.000303417	-26.0892
	HZ027,HZ056;NBE-3,CM-1	-0.00568961	0.000238177	-23.8882
	HZ027,NBE-3;HZ056,CM-1	-0.00201046	0.000279133	-7.20251
	HZ017,HZ081;HZ090,CM-1	0.00104289	0.000224047	4.65479
	HZ017,HZ090;HZ081,CM-1	0.00566594	0.000258507	21.918
	HZ003,HZ001;ZW,CM-1	0.0145092	0.000312207	46.4729
	HZ003,ZW;HZ001,CM-1	0.000131243	0.000196142	0.669119
	HZ006,ST312;ZW,CM-1	0.0129064	0.000333128	38.7431
	HZ006,ZW;ST312,CM-1	-3.82004e-06	0.000211965	-0.018022
	JGL,HZ112;ST312,CM-1	0.000614937	0.000198986	3.09035
	JGL,ST312;HZ112,CM-1	0.00829667	0.000277797	29.8659
	GE-1,HZ104;WLH-1,CM-1	-0.00481533	0.000273608	-17.5994
	GE-1,WLH-1;HZ104,CM-1	-0.00706916	0.000246721	-28.6524
	LW-5,HZ110;XH-1,CM-1	0.00328663	0.00025213	13.0355
	LW-5,XH-1;HZ110,CM-1	-0.000948035	0.000217181	-4.36519
	NBE-4,XWY-3;s1-16,CM-1	1.90779e-05	0.000227875	0.083721
	NBE-4,s1-16;XWY-3,CM-1	0.00509602	0.000272239	18.719
	NC,GE-4;HZ070,CM-1	-0.008235	0.000260957	-31.5569
	NC,HZ070;GE-4,CM-1	-0.00788648	0.000273482	-28.8373
	HZ017,HZ020;HZ080,CM-1	-0.000411113	0.000227478	-1.80727
	HZ017,HZ080;HZ020,CM-1	0.00470319	0.000251199	18.723
	BCS,LW-1;WL,CM-1	0.0206661	0.000326389	63.3174
	BCS,WL;LW-1,CM-1	8.24479e-05	0.000166174	0.496154
	LW-5,GE-1;XWY-2,CM-1	-0.00969159	0.000306359	-31.6348
	LW-5,XWY-2;GE-1,CM-1	-0.00989757	0.000310841	-31.8413
	HZ077,YH-2;YNZ-1,CM-1	0.000247071	0.000289943	0.852137
	HZ077,YNZ-1;YH-2,CM-1	-0.00253633	0.000253937	-9.98804
	XH-1,GE-1;XWY-4,CM-1	-0.0064804	0.000260818	-24.8464
	XH-1,XWY-4;GE-1,CM-1	-0.00699376	0.000269153	-25.9844
	HZ010,HZ014;HZ124,CM-1	-0.000206502	0.000165839	-1.2452
	HZ010,HZ124;HZ014,CM-1	0.0192235	0.000315317	60.9656
	GE-1,GE-6;HZ114,CM-1	-0.000249125	0.000183385	-1.35848
	GE-1,HZ114;GE-6,CM-1	0.0180088	0.000332314	54.1921
	HZ081,HZ050;HZ082,CM-1	0.00369924	0.000260728	14.1881
	HZ081,HZ082;HZ050,CM-1	0.00128977	0.000231583	5.56938
	XWY-3,HZ063;ZW,CM-1	0.00826014	0.000281982	29.2931
	XWY-3,ZW;HZ063,CM-1	-0.000442976	0.000210013	-2.10928
	HZ080,HZ017;HZ040,CM-1	-0.00855497	0.000261798	-32.6777
	HZ080,HZ040;HZ017,CM-1	-0.00812418	0.000262782	-30.9161
	HZ075,HZ073;LC-1,CM-1	-0.00739521	0.0002506	-29.51
	HZ075,LC-1;HZ073,CM-1	-0.0071246	0.000249379	-28.5694
	HZ095,ST330;XWY-5,CM-1	-0.016404	0.000328104	-49.9964
	HZ095,XWY-5;ST330,CM-1	-0.0159359	0.000332783	-47.8869
	XYDCS,NBE-5;XWY-2,CM-1	-0.00868856	0.000281838	-30.8282
	XYDCS,XWY-2;NBE-5,CM-1	-0.00948164	0.000277223	-34.2022
	XWY-3,HZ013;HZ071,CM-1	0.00240251	0.000263878	9.10465
	XWY-3,HZ071;HZ013,CM-1	-0.000377912	0.000231438	-1.63288
	HZ065,XY-10;s1-16,CM-1	-0.00110454	0.000218716	-5.0501
	HZ065,s1-16;XY-10,CM-1	0.00647486	0.000282385	22.9292
	HZ100,GZ;HZ016,CM-1	-0.0109936	0.000320521	-34.299
	HZ100,HZ016;GZ,CM-1	-0.0104755	0.000326891	-32.0459
	NBE-3,HZ117;s1-16,CM-1	-0.00112396	0.000217053	-5.17826
	NBE-3,s1-16;HZ117,CM-1	0.00137675	0.000222075	6.19948
	HZ122,HZ112;YNLDP2,CM-1	-0.000382592	0.000275046	-1.39101
	HZ122,YNLDP2;HZ112,CM-1	-0.00198649	0.000250025	-7.94518
	HZ001,GLJYD;HZ075,CM-1	-0.00631475	0.000238968	-26.4251
	HZ001,HZ075;GLJYD,CM-1	-0.00422839	0.000271661	-15.5649
	LC-2,HZ045;ST312,CM-1	-0.00146313	0.000222694	-6.57013
	LC-2,ST312;HZ045,CM-1	0.0036313	0.000261231	13.9007
	HZ081,HZ072;HZ122,CM-1	-0.00870147	0.000281608	-30.8992
	HZ081,HZ122;HZ072,CM-1	-0.00817368	0.000283803	-28.8006
	DBZ-1,HZ092;ST312,CM-1	0.00269482	0.000228257	11.8061
	DBZ-1,ST312;HZ092,CM-1	0.00194767	0.00023663	8.23087
	HZ066,BCS;YH-2,CM-1	0.000188984	0.000205438	0.919909
	HZ066,YH-2;BCS,CM-1	0.0126783	0.000324412	39.0808
	HZ092,HZ003;HZ054,CM-1	-0.0142212	0.000315747	-45.04
	HZ092,HZ054;HZ003,CM-1	-0.0139623	0.000317973	-43.9103
	HZ017,HZ088;XYDCS,CM-1	-0.00291149	0.00022932	-12.6962
	HZ017,XYDCS;HZ088,CM-1	0.00731236	0.00030639	23.8662
	HZ076,GE-4;HZ092,CM-1	-0.00215576	0.000224642	-9.59645
	HZ076,HZ092;GE-4,CM-1	0.00235414	0.000259981	9.05502
	YNLDP2,HZ112;s6-8,CM-1	-0.00149224	0.000232304	-6.42363
	YNLDP2,s6-8;HZ112,CM-1	-0.00020681	0.000249009	-0.830531
	HZ066,HZ039;WL,CM-1	0.0114772	0.000313268	36.637
	HZ066,WL;HZ039,CM-1	0.000589119	0.000210436	2.79951
	HZ077,HZ015;NBE-1,CM-1	0.00258292	0.000238566	10.8269
	HZ077,NBE-1;HZ015,CM-1	0.00533918	0.000259606	20.5665
	HZ058,HZ084;LC-2,CM-1	0.00474539	0.000291161	16.2982
	HZ058,LC-2;HZ084,CM-1	-0.00116389	0.000240489	-4.8397
	HZ061,HZ065;MZYCS,CM-1	-0.00143971	0.000267381	-5.3845
	HZ061,MZYCS;HZ065,CM-1	-0.00344987	0.000253903	-13.5873
	HZ123,HZ045;HZ080,CM-1	-0.00490907	0.000224111	-21.9047
	HZ123,HZ080;HZ045,CM-1	0.00020662	0.000257914	0.801123
	SLLK,HZ001;HZ110,CM-1	-0.000157457	0.000229132	-0.687191
	SLLK,HZ110;HZ001,CM-1	0.00157703	0.000234733	6.7184
	HZ081,HZ117;HZ125,CM-1	-0.00450798	0.000233375	-19.3164
	HZ081,HZ125;HZ117,CM-1	0.00289731	0.000285999	10.1305
	HZ041,HZ060;HZ117,CM-1	0.00050188	0.00022131	2.26777
	HZ041,HZ117;HZ060,CM-1	0.00956225	0.000304042	31.4504
	NBE-3,HZ086;HZ110,CM-1	-0.000125759	0.000197801	-0.635784
	NBE-3,HZ110;HZ086,CM-1	0.00860274	0.000263653	32.629
	HZ070,NBE-5;s6-8,CM-1	-0.00221196	0.000237649	-9.30768
	HZ070,s6-8;NBE-5,CM-1	0.000812279	0.000281822	2.88224
	HZ058,HZ036;HZ037,CM-1	-0.00364494	0.000280639	-12.988
	HZ058,HZ037;HZ036,CM-1	-0.00342953	0.000276897	-12.3855
	SB,HZ010;XWY-5,CM-1	0.00165638	0.000207023	8.00097
	SB,XWY-5;HZ010,CM-1	0.00269695	0.000231712	11.6392
	HSKC,HZ015;LW-5,CM-1	-0.00228599	0.000215221	-10.6216
	HSKC,LW-5;HZ015,CM-1	0.00602806	0.00029473	20.4528
	HZ109,DBZ-1;HZ011,CM-1	-0.0093613	0.000284617	-32.8909
	HZ109,HZ011;DBZ-1,CM-1	-0.0101323	0.000291052	-34.8125
	LBDCS,ASM;HZ119,CM-1	-0.00607709	0.000244763	-24.8285
	LBDCS,HZ119;ASM,CM-1	-0.0066884	0.000245408	-27.2543
	HZ122,FL;LW-4,CM-1	0.00274261	0.000248282	11.0463
	HZ122,LW-4;FL,CM-1	0.000749376	0.000238911	3.13663
	XWY-3,FL;JGL,CM-1	0.00233445	0.000224409	10.4027
	XWY-3,JGL;FL,CM-1	0.000893565	0.000209206	4.27122
	YNZ-1,JGL;XYDCS,CM-1	-0.00433917	0.000228976	-18.9504
	YNZ-1,XYDCS;JGL,CM-1	0.0013458	0.000271944	4.9488
	HZ090,JGL;s301-1,CM-1	-0.000405901	0.000208947	-1.94261
	HZ090,s301-1;JGL,CM-1	0.00420599	0.000250713	16.7761
	HZ090,HZ118;XWY-4,CM-1	0.00814139	0.000253517	32.1138
	HZ090,XWY-4;HZ118,CM-1	0.00686815	0.000246598	27.8516
	GE-8,HZ110;XWY-4,CM-1	0.0179119	0.00032168	55.6823
	GE-8,XWY-4;HZ110,CM-1	0.000385847	0.000178388	2.16296
	HZ010,HZ028;XWY-2,CM-1	0.000898881	0.000228939	3.92629
	HZ010,XWY-2;HZ028,CM-1	0.00439428	0.000264808	16.5942
	HZ016,HZ056;HZ078,CM-1	0.00188848	0.00027268	6.92562
	HZ016,HZ078;HZ056,CM-1	0.000647563	0.000264228	2.45077
	HZ114,ASM;HZ010,CM-1	-0.00712329	0.000254983	-27.9363
	HZ114,HZ010;ASM,CM-1	-0.00305897	0.000286432	-10.6796
	ZBD,NBE-4;XH-1,CM-1	-0.00116935	0.00023911	-4.89042
	ZBD,XH-1;NBE-4,CM-1	-0.00224916	0.000229329	-9.80759
	HZ057,HZ001;ZW,CM-1	0.00635343	0.000261721	24.2756
	HZ057,ZW;HZ001,CM-1	0.00287071	0.000228841	12.5445
	LBDCS,HZ017;HZ027,CM-1	0.00211803	0.000252106	8.40133
	LBDCS,HZ027;HZ017,CM-1	-0.000514103	0.000227946	-2.25537
	HZ076,HZ071;HZ080,CM-1	-0.00427162	0.000252798	-16.8973
	HZ076,HZ080;HZ071,CM-1	-0.00389481	0.000262859	-14.8171
	HZ075,DBZ-1;JX-4,CM-1	-0.00356642	0.000252813	-14.107
	HZ075,JX-4;DBZ-1,CM-1	-0.00484232	0.000258054	-18.7648
	GE-1,LBDCS;YH-2,CM-1	0.00486232	0.000246307	19.7408
	GE-1,YH-2;LBDCS,CM-1	0.0057732	0.000252789	22.8381
	XWY-3,LC-1;ZW,CM-1	0.00518691	0.000266269	19.48
	XWY-3,ZW;LC-1,CM-1	-0.0007119	0.000211577	-3.36473
	QXDM-2,HZ031;HZ125,CM-1	0.000324998	0.000181876	1.78692
	QXDM-2,HZ125;HZ031,CM-1	0.0163865	0.000323682	50.6253
[truncated: 2 more rows]
