# Supplementary material for: Population sequencing enhances understanding of tea plant evolution
Source: Nat Commun. 2020 Sep 7;11:4447. doi: 10.1038/s41467-020-18228-8 (PMC7477583; doi:10.1038/s41467-020-18228-8)
Supplement: Supplementary file 15 — Source Data [file 41467_2020_18228_MOESM15_ESM.zip]

Archive with 35 entries (34 files):
- source data/
- source data/Fig 1a.xlsx
- source data/Fig 2d.zip
- source data/Fig1c.txt
- source data/Fig2a.xlsx
- source data/Fig2b.eigenval
- source data/Fig2b.eigenvec
- source data/Fig2c and supplementary fig 12.contree
- source data/Fig3c.xlsx
- source data/Fig3d.xlsx
- source data/supplementary fig 1.xlsx
- source data/supplementary fig 10.txt
- source data/supplementary fig 11.txt
- source data/supplementary fig 12.txt
- source data/supplementary fig 13.txt
- source data/supplementary fig 13_CSA_w50000s10000.windowed.pi
- source data/supplementary fig 13_CSR_w50000s10000.windowed.pi
- source data/supplementary fig 13_CSS_w50000s10000.windowed.pi
- source data/supplementary fig 15.txt
- source data/supplementary fig 16_CSA_w50000s10000.windowed.pi
- source data/supplementary fig 16_CSR_w50000s10000.windowed.pi
- source data/supplementary fig 16_CSS_w50000s10000.windowed.pi
- source data/supplementary fig 17 CSA source data.txt
- source data/supplementary fig 17 CSR source data.txt
- source data/supplementary fig 17 CSS source data.txt
- source data/supplementary fig 6.xlsx
- source data/supplementary fig 8.txt
- source data/supplementary fig14.txt
- source data/supplementary fig7 source data.xlsx
- source data/supplementary-fig15-source-data-CSA_CSS_w50000s10000.windowed.weir.fst
- source data/supplementary-fig15-source-data-CSS_w50000s10000.Tajima.D
- source data/supplementary-fig15-source-data-CSS_w50000s10000.windowed.pi
- source data/supplementary-fig18-source-data-CSA_CSS_w50000s10000.windowed.weir.fst
- source data/supplementary-fig18-source-data-CSS_w50000s10000.Tajima.D
- source data/supplementary-fig18-source-data-CSS_w50000s10000.windowed.pi
