# Supplementary material for: Population sequencing enhances understanding of tea plant evolution
Source: Nat Commun. 2020 Sep 7;11:4447. doi: 10.1038/s41467-020-18228-8 (PMC7477583; doi:10.1038/s41467-020-18228-8)
Supplement: Supplementary file 15 — Source Data [file 41467_2020_18228_MOESM15_ESM.zip › source data/Fig 1a.xlsx]

## Sheet: chromosome
	chr	-	chr1	chr1	0	212836540	dgrey
	chr	-	chr2	chr2	0	176915849	dgrey
	chr	-	chr3	chr3	0	183890166	dgrey
	chr	-	chr4	chr4	0	186373697	dgrey
	chr	-	chr5	chr5	0	164367896	dgrey
	chr	-	chr6	chr6	0	165692706	dgrey
	chr	-	chr7	chr7	0	168674416	dgrey
	chr	-	chr8	chr8	0	156400540	dgrey
	chr	-	chr9	chr9	0	150683509	dgrey
	chr	-	chr10	chr10	0	143847528	dgrey
	chr	-	chr11	chr11	0	118392856	dgrey
	chr	-	chr12	chr12	0	132670985	dgrey
	chr	-	chr13	chr13	0	116245086	dgrey
	chr	-	chr14	chr14	0	120058856	dgrey
	chr	-	chr15	chr15	0	114499147	dgrey

## Sheet: GC content
	chr1	0	99999	0.3938
	chr1	100000	199999	0.3945
	chr1	200000	299999	0.3926
	chr1	300000	399999	0.3503
	chr1	400000	499999	0.3789
	chr1	500000	599999	0.3921
	chr1	600000	699999	0.4298
	chr1	700000	799999	0.3696
	chr1	800000	899999	0.3926
	chr1	900000	999999	0.3657
	chr1	1000000	1099999	0.3972
	chr1	1100000	1199999	0.4163
	chr1	1200000	1299999	0.3696
	chr1	1300000	1399999	0.3481
	chr1	1400000	1499999	0.3622
	chr1	1500000	1599999	0.3958
	chr1	1600000	1699999	0.3796
	chr1	1700000	1799999	0.3762
	chr1	1800000	1899999	0.3615
	chr1	1900000	1999999	0.3698
	chr1	2000000	2099999	0.3668
	chr1	2100000	2199999	0.3796
	chr1	2200000	2299999	0.4017
	chr1	2300000	2399999	0.3612
	chr1	2400000	2499999	0.3813
	chr1	2500000	2599999	0.3519
	chr1	2600000	2699999	0.3434
	chr1	2700000	2799999	0.3867
	chr1	2800000	2899999	0.3843
	chr1	2900000	2999999	0.3912
	chr1	3000000	3099999	0.3873
	chr1	3100000	3199999	0.3887
	chr1	3200000	3299999	0.4216
	chr1	3300000	3399999	0.4458
	chr1	3400000	3499999	0.4366
	chr1	3500000	3599999	0.4237
	chr1	3600000	3699999	0.4468
	chr1	3700000	3799999	0.407
	chr1	3800000	3899999	0.4484
	chr1	3900000	3999999	0.3656
	chr1	4000000	4099999	0.3904
	chr1	4100000	4199999	0.3989
	chr1	4200000	4299999	0.4331
	chr1	4300000	4399999	0.3788
	chr1	4400000	4499999	0.3945
	chr1	4500000	4599999	0.3672
	chr1	4600000	4699999	0.4033
	chr1	4700000	4799999	0.3208
	chr1	4800000	4899999	0.3523
	chr1	4900000	4999999	0.383
	chr1	5000000	5099999	0.3971
	chr1	5100000	5199999	0.4109
	chr1	5200000	5299999	0.3941
	chr1	5300000	5399999	0.4056
	chr1	5400000	5499999	0.3562
	chr1	5500000	5599999	0.3864
	chr1	5600000	5699999	0.3968
	chr1	5700000	5799999	0.3588
	chr1	5800000	5899999	0.3936
	chr1	5900000	5999999	0.389
	chr1	6000000	6099999	0.3953
	chr1	6100000	6199999	0.4084
	chr1	6200000	6299999	0.4259
	chr1	6300000	6399999	0.3879
	chr1	6400000	6499999	0.3334
	chr1	6500000	6599999	0.3432
	chr1	6600000	6699999	0.3738
	chr1	6700000	6799999	0.3814
	chr1	6800000	6899999	0.3847
	chr1	6900000	6999999	0.3625
	chr1	7000000	7099999	0.383
	chr1	7100000	7199999	0.3753
	chr1	7200000	7299999	0.371
	chr1	7300000	7399999	0.347
	chr1	7400000	7499999	0.3643
	chr1	7500000	7599999	0.3484
	chr1	7600000	7699999	0.3808
	chr1	7700000	7799999	0.4049
	chr1	7800000	7899999	0.3852
	chr1	7900000	7999999	0.3945
	chr1	8000000	8099999	0.3267
	chr1	8100000	8199999	0.4091
	chr1	8200000	8299999	0.3598
	chr1	8300000	8399999	0.3795
	chr1	8400000	8499999	0.3501
	chr1	8500000	8599999	0.3704
	chr1	8600000	8699999	0.3837
	chr1	8700000	8799999	0.3555
	chr1	8800000	8899999	0.3409
	chr1	8900000	8999999	0.3553
	chr1	9000000	9099999	0.3631
	chr1	9100000	9199999	0.3544
	chr1	9200000	9299999	0.3917
	chr1	9300000	9399999	0.3798
	chr1	9400000	9499999	0.3448
	chr1	9500000	9599999	0.4041
	chr1	9600000	9699999	0.3906
	chr1	9700000	9799999	0.3718
	chr1	9800000	9899999	0.3637
	chr1	9900000	9999999	0.3987
	chr1	10000000	10099999	0.3824
	chr1	10100000	10199999	0.4255
	chr1	10200000	10299999	0.3828
	chr1	10300000	10399999	0.3677
	chr1	10400000	10499999	0.3972
	chr1	10500000	10599999	0.396
	chr1	10600000	10699999	0.4206
	chr1	10700000	10799999	0.37
	chr1	10800000	10899999	0.4538
	chr1	10900000	10999999	0.3939
	chr1	11000000	11099999	0.3703
	chr1	11100000	11199999	0.3931
	chr1	11200000	11299999	0.4628
	chr1	11300000	11399999	0.452
	chr1	11400000	11499999	0.4139
	chr1	11500000	11599999	0.4263
	chr1	11600000	11699999	0.4424
	chr1	11700000	11799999	0.4469
	chr1	11800000	11899999	0.4367
	chr1	11900000	11999999	0.3936
	chr1	12000000	12099999	0.37
	chr1	12100000	12199999	0.3714
	chr1	12200000	12299999	0.3878
	chr1	12300000	12399999	0.3856
	chr1	12400000	12499999	0.3687
	chr1	12500000	12599999	0.3739
	chr1	12600000	12699999	0.4331
	chr1	12700000	12799999	0.3647
	chr1	12800000	12899999	0.3969
	chr1	12900000	12999999	0.3839
	chr1	13000000	13099999	0.4264
	chr1	13100000	13199999	0.4079
	chr1	13200000	13299999	0.3889
	chr1	13300000	13399999	0.4523
	chr1	13400000	13499999	0.3738
	chr1	13500000	13599999	0.3866
	chr1	13600000	13699999	0.3518
	chr1	13700000	13799999	0.3955
	chr1	13800000	13899999	0.4075
	chr1	13900000	13999999	0.3722
	chr1	14000000	14099999	0.424
	chr1	14100000	14199999	0.3503
	chr1	14200000	14299999	0.3598
	chr1	14300000	14399999	0.368
	chr1	14400000	14499999	0.3943
	chr1	14500000	14599999	0.3666
	chr1	14600000	14699999	0.3832
	chr1	14700000	14799999	0.3801
	chr1	14800000	14899999	0.3432
	chr1	14900000	14999999	0.3244
	chr1	15000000	15099999	0.373
	chr1	15100000	15199999	0.3755
	chr1	15200000	15299999	0.3489
	chr1	15300000	15399999	0.3787
	chr1	15400000	15499999	0.3512
	chr1	15500000	15599999	0.3747
	chr1	15600000	15699999	0.3757
	chr1	15700000	15799999	0.3805
	chr1	15800000	15899999	0.3622
	chr1	15900000	15999999	0.3428
	chr1	16000000	16099999	0.3933
	chr1	16100000	16199999	0.3794
	chr1	16200000	16299999	0.3617
	chr1	16300000	16399999	0.3711
	chr1	16400000	16499999	0.3628
	chr1	16500000	16599999	0.3815
	chr1	16600000	16699999	0.3631
	chr1	16700000	16799999	0.3593
	chr1	16800000	16899999	0.3621
	chr1	16900000	16999999	0.353
	chr1	17000000	17099999	0.3256
	chr1	17100000	17199999	0.3368
	chr1	17200000	17299999	0.3722
	chr1	17300000	17399999	0.3439
	chr1	17400000	17499999	0.3305
	chr1	17500000	17599999	0.3386
	chr1	17600000	17699999	0.3616
	chr1	17700000	17799999	0.3921
	chr1	17800000	17899999	0.4047
	chr1	17900000	17999999	0.3455
	chr1	18000000	18099999	0.3656
	chr1	18100000	18199999	0.36
	chr1	18200000	18299999	0.3865
	chr1	18300000	18399999	0.367
	chr1	18400000	18499999	0.3751
	chr1	18500000	18599999	0.3994
	chr1	18600000	18699999	0.3678
	chr1	18700000	18799999	0.3453
	chr1	18800000	18899999	0.3936
	chr1	18900000	18999999	0.3691
	chr1	19000000	19099999	0.3811
	chr1	19100000	19199999	0.4423
	chr1	19200000	19299999	0.3542
	chr1	19300000	19399999	0.3767
	chr1	19400000	19499999	0.3581
	chr1	19500000	19599999	0.3642
	chr1	19600000	19699999	0.3487
	chr1	19700000	19799999	0.3705
	chr1	19800000	19899999	0.3556
	chr1	19900000	19999999	0.3594
	chr1	20000000	20099999	0.3606
	chr1	20100000	20199999	0.3436
	chr1	20200000	20299999	0.3489
	chr1	20300000	20399999	0.378
	chr1	20400000	20499999	0.3877
	chr1	20500000	20599999	0.3737
	chr1	20600000	20699999	0.3583
	chr1	20700000	20799999	0.361
	chr1	20800000	20899999	0.313
	chr1	20900000	20999999	0.3507
	chr1	21000000	21099999	0.3426
	chr1	21100000	21199999	0.3795
	chr1	21200000	21299999	0.3685
	chr1	21300000	21399999	0.3313
	chr1	21400000	21499999	0.351
	chr1	21500000	21599999	0.3798
	chr1	21600000	21699999	0.3872
	chr1	21700000	21799999	0.3718
	chr1	21800000	21899999	0.4063
	chr1	21900000	21999999	0.3375
	chr1	22000000	22099999	0.3647
	chr1	22100000	22199999	0.37
	chr1	22200000	22299999	0.412
	chr1	22300000	22399999	0.3899
	chr1	22400000	22499999	0.3378
	chr1	22500000	22599999	0.3877
	chr1	22600000	22699999	0.3945
	chr1	22700000	22799999	0.3399
	chr1	22800000	22899999	0.3399
	chr1	22900000	22999999	0.361
	chr1	23000000	23099999	0.3667
	chr1	23100000	23199999	0.3561
	chr1	23200000	23299999	0.3735
	chr1	23300000	23399999	0.4074
	chr1	23400000	23499999	0.4112
	chr1	23500000	23599999	0.3852
	chr1	23600000	23699999	0.4238
	chr1	23700000	23799999	0.3624
	chr1	23800000	23899999	0.345
	chr1	23900000	23999999	0.3963
	chr1	24000000	24099999	0.3856
	chr1	24100000	24199999	0.3915
	chr1	24200000	24299999	0.3768
	chr1	24300000	24399999	0.424
	chr1	24400000	24499999	0.3265
	chr1	24500000	24599999	0.4334
	chr1	24600000	24699999	0.3728
	chr1	24700000	24799999	0.378
	chr1	24800000	24899999	0.4246
	chr1	24900000	24999999	0.4016
	chr1	25000000	25099999	0.364
	chr1	25100000	25199999	0.3258
	chr1	25200000	25299999	0.3477
	chr1	25300000	25399999	0.3837
	chr1	25400000	25499999	0.39
	chr1	25500000	25599999	0.399
	chr1	25600000	25699999	0.433
	chr1	25700000	25799999	0.3852
	chr1	25800000	25899999	0.3395
	chr1	25900000	25999999	0.3754
	chr1	26000000	26099999	0.3424
	chr1	26100000	26199999	0.3612
	chr1	26200000	26299999	0.3663
	chr1	26300000	26399999	0.3528
	chr1	26400000	26499999	0.4184
	chr1	26500000	26599999	0.3844
	chr1	26600000	26699999	0.3735
	chr1	26700000	26799999	0.3759
	chr1	26800000	26899999	0.3959
	chr1	26900000	26999999	0.3619
	chr1	27000000	27099999	0.361
	chr1	27100000	27199999	0.3322
	chr1	27200000	27299999	0.3572
	chr1	27300000	27399999	0.3836
	chr1	27400000	27499999	0.4276
	chr1	27500000	27599999	0.4471
	chr1	27600000	27699999	0.4047
	chr1	27700000	27799999	0.4079
	chr1	27800000	27899999	0.3997
	chr1	27900000	27999999	0.422
	chr1	28000000	28099999	0.4538
	chr1	28100000	28199999	0.4203
	chr1	28200000	28299999	0.4142
	chr1	28300000	28399999	0.3971
	chr1	28400000	28499999	0.3769
	chr1	28500000	28599999	0.3524
	chr1	28600000	28699999	0.3817
	chr1	28700000	28799999	0.3698
	chr1	28800000	28899999	0.3778
	chr1	28900000	28999999	0.3518
	chr1	29000000	29099999	0.3676
	chr1	29100000	29199999	0.3587
	chr1	29200000	29299999	0.3823
	chr1	29300000	29399999	0.4003
	chr1	29400000	29499999	0.3551
	chr1	29500000	29599999	0.3305
	chr1	29600000	29699999	0.3753
	chr1	29700000	29799999	0.372
	chr1	29800000	29899999	0.3482
	chr1	29900000	29999999	0.4322
	chr1	30000000	30099999	0.3772
	chr1	30100000	30199999	0.3372
	chr1	30200000	30299999	0.3013
	chr1	30300000	30399999	0.3554
	chr1	30400000	30499999	0.3824
	chr1	30500000	30599999	0.4201
	chr1	30600000	30699999	0.4361
	chr1	30700000	30799999	0.4202
	chr1	30800000	30899999	0.4048
	chr1	30900000	30999999	0.4342
	chr1	31000000	31099999	0.3963
	chr1	31100000	31199999	0.3518
	chr1	31200000	31299999	0.3581
	chr1	31300000	31399999	0.3991
	chr1	31400000	31499999	0.3759
	chr1	31500000	31599999	0.4221
	chr1	31600000	31699999	0.404
	chr1	31700000	31799999	0.4233
	chr1	31800000	31899999	0.3863
	chr1	31900000	31999999	0.3917
	chr1	32000000	32099999	0.3785
	chr1	32100000	32199999	0.3873
	chr1	32200000	32299999	0.4276
	chr1	32300000	32399999	0.42
	chr1	32400000	32499999	0.4187
	chr1	32500000	32599999	0.393
	chr1	32600000	32699999	0.4167
	chr1	32700000	32799999	0.4103
	chr1	32800000	32899999	0.4111
	chr1	32900000	32999999	0.3737
	chr1	33000000	33099999	0.3792
	chr1	33100000	33199999	0.378
	chr1	33200000	33299999	0.3821
	chr1	33300000	33399999	0.4128
	chr1	33400000	33499999	0.3937
	chr1	33500000	33599999	0.4165
	chr1	33600000	33699999	0.3832
	chr1	33700000	33799999	0.4173
	chr1	33800000	33899999	0.3886
	chr1	33900000	33999999	0.3791
	chr1	34000000	34099999	0.3856
	chr1	34100000	34199999	0.4233
	chr1	34200000	34299999	0.381
	chr1	34300000	34399999	0.4161
	chr1	34400000	34499999	0.4255
	chr1	34500000	34599999	0.4035
	chr1	34600000	34699999	0.4496
	chr1	34700000	34799999	0.4061
	chr1	34800000	34899999	0.3958
	chr1	34900000	34999999	0.4129
	chr1	35000000	35099999	0.4059
	chr1	35100000	35199999	0.3994
	chr1	35200000	35299999	0.3942
	chr1	35300000	35399999	0.3785
	chr1	35400000	35499999	0.3874
	chr1	35500000	35599999	0.3543
	chr1	35600000	35699999	0.3667
	chr1	35700000	35799999	0.3635
	chr1	35800000	35899999	0.3467
	chr1	35900000	35999999	0.3865
	chr1	36000000	36099999	0.3922
	chr1	36100000	36199999	0.4024
	chr1	36200000	36299999	0.3628
	chr1	36300000	36399999	0.3838
	chr1	36400000	36499999	0.3597
	chr1	36500000	36599999	0.3785
	chr1	36600000	36699999	0.4171
	chr1	36700000	36799999	0.4235
	chr1	36800000	36899999	0.4048
	chr1	36900000	36999999	0.4067
	chr1	37000000	37099999	0.3674
	chr1	37100000	37199999	0.3509
	chr1	37200000	37299999	0.3932
	chr1	37300000	37399999	0.3706
	chr1	37400000	37499999	0.4018
	chr1	37500000	37599999	0.3512
	chr1	37600000	37699999	0.3409
	chr1	37700000	37799999	0.3345
	chr1	37800000	37899999	0.3808
	chr1	37900000	37999999	0.3653
	chr1	38000000	38099999	0.3787
	chr1	38100000	38199999	0.3516
	chr1	38200000	38299999	0.3735
	chr1	38300000	38399999	0.3471
	chr1	38400000	38499999	0.4142
	chr1	38500000	38599999	0.3501
	chr1	38600000	38699999	0.3519
	chr1	38700000	38799999	0.3758
	chr1	38800000	38899999	0.4252
	chr1	38900000	38999999	0.38
	chr1	39000000	39099999	0.3968
	chr1	39100000	39199999	0.3818
	chr1	39200000	39299999	0.4392
	chr1	39300000	39399999	0.4192
	chr1	39400000	39499999	0.4203
	chr1	39500000	39599999	0.3733
	chr1	39600000	39699999	0.3919
	chr1	39700000	39799999	0.3611
	chr1	39800000	39899999	0.346
	chr1	39900000	39999999	0.4092
	chr1	40000000	40099999	0.4473
	chr1	40100000	40199999	0.4546
	chr1	40200000	40299999	0.4355
	chr1	40300000	40399999	0.4351
	chr1	40400000	40499999	0.4487
	chr1	40500000	40599999	0.4309
	chr1	40600000	40699999	0.4311
	chr1	40700000	40799999	0.4187
	chr1	40800000	40899999	0.3761
	chr1	40900000	40999999	0.3615
	chr1	41000000	41099999	0.3747
	chr1	41100000	41199999	0.3457
	chr1	41200000	41299999	0.3667
	chr1	41300000	41399999	0.3854
	chr1	41400000	41499999	0.3935
	chr1	41500000	41599999	0.3515
	chr1	41600000	41699999	0.3726
	chr1	41700000	41799999	0.3857
	chr1	41800000	41899999	0.3841
	chr1	41900000	41999999	0.3946
	chr1	42000000	42099999	0.3817
	chr1	42100000	42199999	0.3663
	chr1	42200000	42299999	0.3648
	chr1	42300000	42399999	0.323
	chr1	42400000	42499999	0.4036
	chr1	42500000	42599999	0.3803
	chr1	42600000	42699999	0.3788
	chr1	42700000	42799999	0.3737
	chr1	42800000	42899999	0.3714
	chr1	42900000	42999999	0.3788
	chr1	43000000	43099999	0.3688
	chr1	43100000	43199999	0.3586
	chr1	43200000	43299999	0.3593
	chr1	43300000	43399999	0.3901
	chr1	43400000	43499999	0.3836
	chr1	43500000	43599999	0.3572
	chr1	43600000	43699999	0.3744
	chr1	43700000	43799999	0.3451
	chr1	43800000	43899999	0.3642
	chr1	43900000	43999999	0.3509
	chr1	44000000	44099999	0.4026
	chr1	44100000	44199999	0.3551
	chr1	44200000	44299999	0.3717
	chr1	44300000	44399999	0.3654
	chr1	44400000	44499999	0.361
	chr1	44500000	44599999	0.3594
	chr1	44600000	44699999	0.37
	chr1	44700000	44799999	0.4062
	chr1	44800000	44899999	0.3896
	chr1	44900000	44999999	0.4246
	chr1	45000000	45099999	0.4078
	chr1	45100000	45199999	0.3715
	chr1	45200000	45299999	0.3462
	chr1	45300000	45399999	0.3638
	chr1	45400000	45499999	0.388
	chr1	45500000	45599999	0.387
	chr1	45600000	45699999	0.3795
	chr1	45700000	45799999	0.3765
	chr1	45800000	45899999	0.3867
	chr1	45900000	45999999	0.367
	chr1	46000000	46099999	0.3497
	chr1	46100000	46199999	0.4186
	chr1	46200000	46299999	0.4384
	chr1	46300000	46399999	0.4073
	chr1	46400000	46499999	0.4221
	chr1	46500000	46599999	0.4034
	chr1	46600000	46699999	0.4045
	chr1	46700000	46799999	0.436
	chr1	46800000	46899999	0.4275
	chr1	46900000	46999999	0.4015
	chr1	47000000	47099999	0.3978
	chr1	47100000	47199999	0.3835
	chr1	47200000	47299999	0.3769
	chr1	47300000	47399999	0.4102
	chr1	47400000	47499999	0.4105
	chr1	47500000	47599999	0.3628
	chr1	47600000	47699999	0.3965
	chr1	47700000	47799999	0.386
	chr1	47800000	47899999	0.4068
	chr1	47900000	47999999	0.4047
	chr1	48000000	48099999	0.3953
	chr1	48100000	48199999	0.3963
	chr1	48200000	48299999	0.3643
	chr1	48300000	48399999	0.3996
	chr1	48400000	48499999	0.4251
	chr1	48500000	48599999	0.4025
	chr1	48600000	48699999	0.3747
	chr1	48700000	48799999	0.3765
	chr1	48800000	48899999	0.3843
	chr1	48900000	48999999	0.3587
	chr1	49000000	49099999	0.3507
	chr1	49100000	49199999	0.3962
	chr1	49200000	49299999	0.329
	chr1	49300000	49399999	0.3963
	chr1	49400000	49499999	0.424
	chr1	49500000	49599999	0.3722
	chr1	49600000	49699999	0.3524
	chr1	49700000	49799999	0.3795
	chr1	49800000	49899999	0.3733
	chr1	49900000	49999999	0.4079
	chr1	50000000	50099999	0.4074
	chr1	50100000	50199999	0.3706
	chr1	50200000	50299999	0.4026
	chr1	50300000	50399999	0.4015
	chr1	50400000	50499999	0.4298
	chr1	50500000	50599999	0.421
	chr1	50600000	50699999	0.4358
	chr1	50700000	50799999	0.4077
	chr1	50800000	50899999	0.4076
	chr1	50900000	50999999	0.4055
	chr1	51000000	51099999	0.411
	chr1	51100000	51199999	0.4633
	chr1	51200000	51299999	0.4526
	chr1	51300000	51399999	0.4043
	chr1	51400000	51499999	0.433
	chr1	51500000	51599999	0.4218
	chr1	51600000	51699999	0.3912
	chr1	51700000	51799999	0.4051
	chr1	51800000	51899999	0.416
	chr1	51900000	51999999	0.4108
	chr1	52000000	52099999	0.4107
	chr1	52100000	52199999	0.4151
	chr1	52200000	52299999	0.4015
	chr1	52300000	52399999	0.4051
	chr1	52400000	52499999	0.3773
	chr1	52500000	52599999	0.3995
	chr1	52600000	52699999	0.3775
	chr1	52700000	52799999	0.3627
	chr1	52800000	52899999	0.4071
	chr1	52900000	52999999	0.3818
	chr1	53000000	53099999	0.374
	chr1	53100000	53199999	0.3796
	chr1	53200000	53299999	0.4115
	chr1	53300000	53399999	0.4455
	chr1	53400000	53499999	0.3676
	chr1	53500000	53599999	0.3845
	chr1	53600000	53699999	0.3863
	chr1	53700000	53799999	0.3646
	chr1	53800000	53899999	0.3966
	chr1	53900000	53999999	0.3643
	chr1	54000000	54099999	0.4335
	chr1	54100000	54199999	0.4059
	chr1	54200000	54299999	0.4107
	chr1	54300000	54399999	0.3761
	chr1	54400000	54499999	0.3606
	chr1	54500000	54599999	0.3712
	chr1	54600000	54699999	0.3281
	chr1	54700000	54799999	0.3329
	chr1	54800000	54899999	0.4014
	chr1	54900000	54999999	0.381
	chr1	55000000	55099999	0.3594
	chr1	55100000	55199999	0.4236
	chr1	55200000	55299999	0.4008
	chr1	55300000	55399999	0.378
	chr1	55400000	55499999	0.3516
	chr1	55500000	55599999	0.3584
	chr1	55600000	55699999	0.3943
	chr1	55700000	55799999	0.3531
	chr1	55800000	55899999	0.3542
	chr1	55900000	55999999	0.4006
	chr1	56000000	56099999	0.3648
	chr1	56100000	56199999	0.3763
	chr1	56200000	56299999	0.3789
	chr1	56300000	56399999	0.3994
	chr1	56400000	56499999	0.4338
	chr1	56500000	56599999	0.4223
	chr1	56600000	56699999	0.4493
	chr1	56700000	56799999	0.4028
	chr1	56800000	56899999	0.4069
	chr1	56900000	56999999	0.3838
	chr1	57000000	57099999	0.4239
	chr1	57100000	57199999	0.4146
	chr1	57200000	57299999	0.3606
	chr1	57300000	57399999	0.3957
	chr1	57400000	57499999	0.3726
	chr1	57500000	57599999	0.3998
	chr1	57600000	57699999	0.4367
	chr1	57700000	57799999	0.4255
	chr1	57800000	57899999	0.4453
	chr1	57900000	57999999	0.398
	chr1	58000000	58099999	0.4032
	chr1	58100000	58199999	0.446
	chr1	58200000	58299999	0.4183
	chr1	58300000	58399999	0.4285
	chr1	58400000	58499999	0.4207
	chr1	58500000	58599999	0.3875
	chr1	58600000	58699999	0.4268
	chr1	58700000	58799999	0.3797
	chr1	58800000	58899999	0.3588
	chr1	58900000	58999999	0.3658
	chr1	59000000	59099999	0.4065
	chr1	59100000	59199999	0.4378
	chr1	59200000	59299999	0.4237
	chr1	59300000	59399999	0.4277
	chr1	59400000	59499999	0.4466
	chr1	59500000	59599999	0.4135
	chr1	59600000	59699999	0.3842
	chr1	59700000	59799999	0.4129
	chr1	59800000	59899999	0.4332
	chr1	59900000	59999999	0.3707
	chr1	60000000	60099999	0.3727
	chr1	60100000	60199999	0.3714
	chr1	60200000	60299999	0.4274
	chr1	60300000	60399999	0.4087
	chr1	60400000	60499999	0.4004
	chr1	60500000	60599999	0.4473
	chr1	60600000	60699999	0.401
	chr1	60700000	60799999	0.3446
	chr1	60800000	60899999	0.4126
	chr1	60900000	60999999	0.4539
	chr1	61000000	61099999	0.3716
	chr1	61100000	61199999	0.3646
	chr1	61200000	61299999	0.3799
	chr1	61300000	61399999	0.3775
	chr1	61400000	61499999	0.3747
	chr1	61500000	61599999	0.3397
	chr1	61600000	61699999	0.3903
	chr1	61700000	61799999	0.3713
	chr1	61800000	61899999	0.4343
	chr1	61900000	61999999	0.4068
	chr1	62000000	62099999	0.4387
	chr1	62100000	62199999	0.3748
	chr1	62200000	62299999	0.4296
	chr1	62300000	62399999	0.4224
	chr1	62400000	62499999	0.3982
	chr1	62500000	62599999	0.3749
	chr1	62600000	62699999	0.4312
	chr1	62700000	62799999	0.4234
	chr1	62800000	62899999	0.4201
	chr1	62900000	62999999	0.4399
	chr1	63000000	63099999	0.3621
	chr1	63100000	63199999	0.4053
	chr1	63200000	63299999	0.3804
	chr1	63300000	63399999	0.3988
	chr1	63400000	63499999	0.41
	chr1	63500000	63599999	0.3957
	chr1	63600000	63699999	0.386
	chr1	63700000	63799999	0.3825
	chr1	63800000	63899999	0.3909
	chr1	63900000	63999999	0.3613
	chr1	64000000	64099999	0.3922
	chr1	64100000	64199999	0.38
	chr1	64200000	64299999	0.3644
	chr1	64300000	64399999	0.3444
	chr1	64400000	64499999	0.4463
	chr1	64500000	64599999	0.3623
	chr1	64600000	64699999	0.3592
	chr1	64700000	64799999	0.3774
	chr1	64800000	64899999	0.4149
	chr1	64900000	64999999	0.4019
	chr1	65000000	65099999	0.3911
	chr1	65100000	65199999	0.3608
	chr1	65200000	65299999	0.4202
	chr1	65300000	65399999	0.3769
	chr1	65400000	65499999	0.4323
	chr1	65500000	65599999	0.3812
	chr1	65600000	65699999	0.3976
	chr1	65700000	65799999	0.3497
	chr1	65800000	65899999	0.3652
	chr1	65900000	65999999	0.4499
	chr1	66000000	66099999	0.4177
	chr1	66100000	66199999	0.3685
	chr1	66200000	66299999	0.4243
	chr1	66300000	66399999	0.4257
	chr1	66400000	66499999	0.4417
	chr1	66500000	66599999	0.4196
	chr1	66600000	66699999	0.4242
	chr1	66700000	66799999	0.4404
	chr1	66800000	66899999	0.3962
	chr1	66900000	66999999	0.4435
	chr1	67000000	67099999	0.4112
	chr1	67100000	67199999	0.4095
	chr1	67200000	67299999	0.4033
	chr1	67300000	67399999	0.4154
	chr1	67400000	67499999	0.4067
	chr1	67500000	67599999	0.4339
	chr1	67600000	67699999	0.4501
	chr1	67700000	67799999	0.4002
	chr1	67800000	67899999	0.4151
	chr1	67900000	67999999	0.4387
	chr1	68000000	68099999	0.4214
	chr1	68100000	68199999	0.44
	chr1	68200000	68299999	0.4039
	chr1	68300000	68399999	0.4182
	chr1	68400000	68499999	0.4172
	chr1	68500000	68599999	0.4365
	chr1	68600000	68699999	0.3896
	chr1	68700000	68799999	0.4495
	chr1	68800000	68899999	0.4389
	chr1	68900000	68999999	0.4318
	chr1	69000000	69099999	0.4167
	chr1	69100000	69199999	0.4024
	chr1	69200000	69299999	0.4544
	chr1	69300000	69399999	0.4306
	chr1	69400000	69499999	0.4151
	chr1	69500000	69599999	0.4282
	chr1	69600000	69699999	0.424
	chr1	69700000	69799999	0.3995
	chr1	69800000	69899999	0.4078
	chr1	69900000	69999999	0.4135
	chr1	70000000	70099999	0.4112
	chr1	70100000	70199999	0.4326
	chr1	70200000	70299999	0.4412
	chr1	70300000	70399999	0.4435
	chr1	70400000	70499999	0.4468
	chr1	70500000	70599999	0.4339
	chr1	70600000	70699999	0.4306
	chr1	70700000	70799999	0.4126
	chr1	70800000	70899999	0.3855
	chr1	70900000	70999999	0.4067
	chr1	71000000	71099999	0.3808
	chr1	71100000	71199999	0.4222
	chr1	71200000	71299999	0.4039
	chr1	71300000	71399999	0.4232
	chr1	71400000	71499999	0.4355
	chr1	71500000	71599999	0.4248
	chr1	71600000	71699999	0.4224
	chr1	71700000	71799999	0.4371
	chr1	71800000	71899999	0.4388
	chr1	71900000	71999999	0.4208
	chr1	72000000	72099999	0.4209
	chr1	72100000	72199999	0.4168
	chr1	72200000	72299999	0.4216
	chr1	72300000	72399999	0.3975
	chr1	72400000	72499999	0.3923
	chr1	72500000	72599999	0.4523
	chr1	72600000	72699999	0.4035
	chr1	72700000	72799999	0.3796
	chr1	72800000	72899999	0.3904
	chr1	72900000	72999999	0.4156
	chr1	73000000	73099999	0.4332
	chr1	73100000	73199999	0.4373
	chr1	73200000	73299999	0.452
	chr1	73300000	73399999	0.3727
	chr1	73400000	73499999	0.414
	chr1	73500000	73599999	0.4503
	chr1	73600000	73699999	0.4433
	chr1	73700000	73799999	0.3756
	chr1	73800000	73899999	0.3875
	chr1	73900000	73999999	0.3809
	chr1	74000000	74099999	0.3894
	chr1	74100000	74199999	0.407
	chr1	74200000	74299999	0.3905
	chr1	74300000	74399999	0.401
	chr1	74400000	74499999	0.4096
	chr1	74500000	74599999	0.3673
	chr1	74600000	74699999	0.3895
	chr1	74700000	74799999	0.3707
	chr1	74800000	74899999	0.428
	chr1	74900000	74999999	0.3854
	chr1	75000000	75099999	0.4269
	chr1	75100000	75199999	0.3994
	chr1	75200000	75299999	0.4413
	chr1	75300000	75399999	0.4362
	chr1	75400000	75499999	0.4449
	chr1	75500000	75599999	0.3883
	chr1	75600000	75699999	0.4508
	chr1	75700000	75799999	0.4312
	chr1	75800000	75899999	0.4278
	chr1	75900000	75999999	0.4292
	chr1	76000000	76099999	0.4073
	chr1	76100000	76199999	0.4102
	chr1	76200000	76299999	0.3979
	chr1	76300000	76399999	0.4418
	chr1	76400000	76499999	0.4302
	chr1	76500000	76599999	0.4191
	chr1	76600000	76699999	0.3529
	chr1	76700000	76799999	0.4123
	chr1	76800000	76899999	0.4184
	chr1	76900000	76999999	0.4258
	chr1	77000000	77099999	0.4427
	chr1	77100000	77199999	0.426
	chr1	77200000	77299999	0.429
	chr1	77300000	77399999	0.4048
	chr1	77400000	77499999	0.4096
	chr1	77500000	77599999	0.4283
	chr1	77600000	77699999	0.4
	chr1	77700000	77799999	0.3508
	chr1	77800000	77899999	0.392
	chr1	77900000	77999999	0.3774
	chr1	78000000	78099999	0.4153
	chr1	78100000	78199999	0.3544
	chr1	78200000	78299999	0.4125
	chr1	78300000	78399999	0.4227
	chr1	78400000	78499999	0.4417
	chr1	78500000	78599999	0.4208
	chr1	78600000	78699999	0.4011
	chr1	78700000	78799999	0.4241
	chr1	78800000	78899999	0.4272
	chr1	78900000	78999999	0.387
	chr1	79000000	79099999	0.4242
	chr1	79100000	79199999	0.4075
	chr1	79200000	79299999	0.4017
	chr1	79300000	79399999	0.3775
	chr1	79400000	79499999	0.3615
	chr1	79500000	79599999	0.4026
	chr1	79600000	79699999	0.3889
	chr1	79700000	79799999	0.3728
	chr1	79800000	79899999	0.3815
	chr1	79900000	79999999	0.4424
	chr1	80000000	80099999	0.3773
	chr1	80100000	80199999	0.3845
	chr1	80200000	80299999	0.3997
	chr1	80300000	80399999	0.3764
	chr1	80400000	80499999	0.3444
	chr1	80500000	80599999	0.4129
	chr1	80600000	80699999	0.3913
	chr1	80700000	80799999	0.375
	chr1	80800000	80899999	0.4125
	chr1	80900000	80999999	0.4485
	chr1	81000000	81099999	0.4254
	chr1	81100000	81199999	0.4198
	chr1	81200000	81299999	0.4149
	chr1	81300000	81399999	0.413
	chr1	81400000	81499999	0.4111
	chr1	81500000	81599999	0.4322
	chr1	81600000	81699999	0.3947
	chr1	81700000	81799999	0.3696
	chr1	81800000	81899999	0.3771
	chr1	81900000	81999999	0.442
	chr1	82000000	82099999	0.4065
	chr1	82100000	82199999	0.4094
	chr1	82200000	82299999	0.4249
	chr1	82300000	82399999	0.4153
	chr1	82400000	82499999	0.3935
	chr1	82500000	82599999	0.3655
	chr1	82600000	82699999	0.4328
	chr1	82700000	82799999	0.4216
	chr1	82800000	82899999	0.4363
	chr1	82900000	82999999	0.4176
	chr1	83000000	83099999	0.4372
	chr1	83100000	83199999	0.3982
	chr1	83200000	83299999	0.381
	chr1	83300000	83399999	0.3811
	chr1	83400000	83499999	0.3815
	chr1	83500000	83599999	0.4355
	chr1	83600000	83699999	0.4018
	chr1	83700000	83799999	0.3625
	chr1	83800000	83899999	0.3993
	chr1	83900000	83999999	0.3693
	chr1	84000000	84099999	0.3619
	chr1	84100000	84199999	0.3636
	chr1	84200000	84299999	0.4148
	chr1	84300000	84399999	0.4181
	chr1	84400000	84499999	0.4037
	chr1	84500000	84599999	0.4102
	chr1	84600000	84699999	0.3643
	chr1	84700000	84799999	0.377
	chr1	84800000	84899999	0.3969
	chr1	84900000	84999999	0.3887
	chr1	85000000	85099999	0.4158
	chr1	85100000	85199999	0.3766
	chr1	85200000	85299999	0.3583
	chr1	85300000	85399999	0.4118
	chr1	85400000	85499999	0.4137
	chr1	85500000	85599999	0.3893
	chr1	85600000	85699999	0.3963
	chr1	85700000	85799999	0.4275
	chr1	85800000	85899999	0.4207
	chr1	85900000	85999999	0.3463
	chr1	86000000	86099999	0.3195
	chr1	86100000	86199999	0.3524
	chr1	86200000	86299999	0.3334
	chr1	86300000	86399999	0.344
	chr1	86400000	86499999	0.2884
	chr1	86500000	86599999	0.3087
	chr1	86600000	86699999	0.3845
	chr1	86700000	86799999	0.3336
	chr1	86800000	86899999	0.335
	chr1	86900000	86999999	0.3695
	chr1	87000000	87099999	0.3968
	chr1	87100000	87199999	0.3777
	chr1	87200000	87299999	0.3901
	chr1	87300000	87399999	0.37
	chr1	87400000	87499999	0.3938
	chr1	87500000	87599999	0.3624
	chr1	87600000	87699999	0.4027
	chr1	87700000	87799999	0.3534
	chr1	87800000	87899999	0.395
	chr1	87900000	87999999	0.4024
	chr1	88000000	88099999	0.3842
	chr1	88100000	88199999	0.3769
	chr1	88200000	88299999	0.3849
	chr1	88300000	88399999	0.3772
	chr1	88400000	88499999	0.3888
	chr1	88500000	88599999	0.3973
	chr1	88600000	88699999	0.4011
	chr1	88700000	88799999	0.3725
	chr1	88800000	88899999	0.3775
	chr1	88900000	88999999	0.378
	chr1	89000000	89099999	0.4162
	chr1	89100000	89199999	0.4283
	chr1	89200000	89299999	0.4098
	chr1	89300000	89399999	0.4099
	chr1	89400000	89499999	0.4305
	chr1	89500000	89599999	0.4046
	chr1	89600000	89699999	0.3971
	chr1	89700000	89799999	0.3984
	chr1	89800000	89899999	0.3825
	chr1	89900000	89999999	0.3739
	chr1	90000000	90099999	0.4047
	chr1	90100000	90199999	0.4092
	chr1	90200000	90299999	0.3884
	chr1	90300000	90399999	0.3998
	chr1	90400000	90499999	0.4176
	chr1	90500000	90599999	0.3691
	chr1	90600000	90699999	0.3612
	chr1	90700000	90799999	0.3983
	chr1	90800000	90899999	0.3888
	chr1	90900000	90999999	0.3773
	chr1	91000000	91099999	0.388
	chr1	91100000	91199999	0.44
	chr1	91200000	91299999	0.428
	chr1	91300000	91399999	0.4392
	chr1	91400000	91499999	0.3882
	chr1	91500000	91599999	0.4133
	chr1	91600000	91699999	0.4269
	chr1	91700000	91799999	0.3814
	chr1	91800000	91899999	0.3859
	chr1	91900000	91999999	0.3751
	chr1	92000000	92099999	0.3858
	chr1	92100000	92199999	0.3973
	chr1	92200000	92299999	0.4087
	chr1	92300000	92399999	0.3779
	chr1	92400000	92499999	0.4351
	chr1	92500000	92599999	0.3791
	chr1	92600000	92699999	0.3711
	chr1	92700000	92799999	0.377
	chr1	92800000	92899999	0.3699
	chr1	92900000	92999999	0.3765
	chr1	93000000	93099999	0.3952
	chr1	93100000	93199999	0.443
	chr1	93200000	93299999	0.4489
	chr1	93300000	93399999	0.4259
	chr1	93400000	93499999	0.3684
	chr1	93500000	93599999	0.4111
	chr1	93600000	93699999	0.4052
	chr1	93700000	93799999	0.3634
	chr1	93800000	93899999	0.431
	chr1	93900000	93999999	0.3789
	chr1	94000000	94099999	0.412
	chr1	94100000	94199999	0.3566
	chr1	94200000	94299999	0.3777
	chr1	94300000	94399999	0.4088
	chr1	94400000	94499999	0.4294
	chr1	94500000	94599999	0.4263
	chr1	94600000	94699999	0.4525
	chr1	94700000	94799999	0.4127
	chr1	94800000	94899999	0.4083
	chr1	94900000	94999999	0.3823
	chr1	95000000	95099999	0.367
	chr1	95100000	95199999	0.3967
	chr1	95200000	95299999	0.356
	chr1	95300000	95399999	0.3854
	chr1	95400000	95499999	0.4037
	chr1	95500000	95599999	0.3933
	chr1	95600000	95699999	0.3764
	chr1	95700000	95799999	0.3947
	chr1	95800000	95899999	0.4185
	chr1	95900000	95999999	0.3953
	chr1	96000000	96099999	0.3773
	chr1	96100000	96199999	0.3592
	chr1	96200000	96299999	0.3953
	chr1	96300000	96399999	0.4154
	chr1	96400000	96499999	0.4081
	chr1	96500000	96599999	0.3882
	chr1	96600000	96699999	0.3773
	chr1	96700000	96799999	0.3786
	chr1	96800000	96899999	0.362
	chr1	96900000	96999999	0.395
	chr1	97000000	97099999	0.3986
	chr1	97100000	97199999	0.3819
	chr1	97200000	97299999	0.405
	chr1	97300000	97399999	0.3922
	chr1	97400000	97499999	0.4136
	chr1	97500000	97599999	0.4168
	chr1	97600000	97699999	0.4168
	chr1	97700000	97799999	0.399
	chr1	97800000	97899999	0.4288
	chr1	97900000	97999999	0.411
	chr1	98000000	98099999	0.3929
	chr1	98100000	98199999	0.4024
	chr1	98200000	98299999	0.3484
	chr1	98300000	98399999	0.377
	chr1	98400000	98499999	0.413
	chr1	98500000	98599999	0.3912
	chr1	98600000	98699999	0.4362
	chr1	98700000	98799999	0.4335
	chr1	98800000	98899999	0.3889
	chr1	98900000	98999999	0.3913
	chr1	99000000	99099999	0.3994
	chr1	99100000	99199999	0.395
	chr1	99200000	99299999	0.3886
	chr1	99300000	99399999	0.3475
	chr1	99400000	99499999	0.3693
	chr1	99500000	99599999	0.3734
	chr1	99600000	99699999	0.3844
	chr1	99700000	99799999	0.3813
	chr1	99800000	99899999	0.4038
	chr1	99900000	99999999	0.356
	chr1	100000000	100099999	0.4114
	chr1	100100000	100199999	0.3758
	chr1	100200000	100299999	0.3855
	chr1	100300000	100399999	0.399
	chr1	100400000	100499999	0.4249
	chr1	100500000	100599999	0.3868
	chr1	100600000	100699999	0.3793
	chr1	100700000	100799999	0.4014
	chr1	100800000	100899999	0.399
	chr1	100900000	100999999	0.4186
	chr1	101000000	101099999	0.4044
	chr1	101100000	101199999	0.3671
	chr1	101200000	101299999	0.4026
	chr1	101300000	101399999	0.4104
	chr1	101400000	101499999	0.387
	chr1	101500000	101599999	0.3794
	chr1	101600000	101699999	0.3398
	chr1	101700000	101799999	0.3603
	chr1	101800000	101899999	0.3597
	chr1	101900000	101999999	0.4009
	chr1	102000000	102099999	0.42
	chr1	102100000	102199999	0.3987
	chr1	102200000	102299999	0.41
	chr1	102300000	102399999	0.4103
	chr1	102400000	102499999	0.3722
	chr1	102500000	102599999	0.3695
	chr1	102600000	102699999	0.4173
	chr1	102700000	102799999	0.3434
	chr1	102800000	102899999	0.3864
	chr1	102900000	102999999	0.3882
	chr1	103000000	103099999	0.3664
	chr1	103100000	103199999	0.3933
	chr1	103200000	103299999	0.3676
	chr1	103300000	103399999	0.4105
	chr1	103400000	103499999	0.3705
	chr1	103500000	103599999	0.3662
	chr1	103600000	103699999	0.3985
	chr1	103700000	103799999	0.3774
	chr1	103800000	103899999	0.429
	chr1	103900000	103999999	0.3382
	chr1	104000000	104099999	0.3843
	chr1	104100000	104199999	0.3689
	chr1	104200000	104299999	0.4274
	chr1	104300000	104399999	0.359
	chr1	104400000	104499999	0.3665
	chr1	104500000	104599999	0.448
	chr1	104600000	104699999	0.3944
	chr1	104700000	104799999	0.3892
	chr1	104800000	104899999	0.3819
	chr1	104900000	104999999	0.3798
	chr1	105000000	105099999	0.421
	chr1	105100000	105199999	0.3544
	chr1	105200000	105299999	0.3805
	chr1	105300000	105399999	0.4204
	chr1	105400000	105499999	0.3673
	chr1	105500000	105599999	0.4016
	chr1	105600000	105699999	0.4287
	chr1	105700000	105799999	0.3654
	chr1	105800000	105899999	0.3566
	chr1	105900000	105999999	0.4096
	chr1	106000000	106099999	0.3505
	chr1	106100000	106199999	0.3934
	chr1	106200000	106299999	0.3829
	chr1	106300000	106399999	0.3862
	chr1	106400000	106499999	0.377
	chr1	106500000	106599999	0.3607
	chr1	106600000	106699999	0.3733
	chr1	106700000	106799999	0.3495
	chr1	106800000	106899999	0.3638
	chr1	106900000	106999999	0.3654
	chr1	107000000	107099999	0.3602
	chr1	107100000	107199999	0.3586
	chr1	107200000	107299999	0.3541
	chr1	107300000	107399999	0.3804
	chr1	107400000	107499999	0.4009
	chr1	107500000	107599999	0.4149
	chr1	107600000	107699999	0.3928
	chr1	107700000	107799999	0.4045
	chr1	107800000	107899999	0.3897
	chr1	107900000	107999999	0.4119
	chr1	108000000	108099999	0.4128
	chr1	108100000	108199999	0.4003
	chr1	108200000	108299999	0.4191
	chr1	108300000	108399999	0.4484
	chr1	108400000	108499999	0.4495
	chr1	108500000	108599999	0.3832
	chr1	108600000	108699999	0.4046
	chr1	108700000	108799999	0.3572
	chr1	108800000	108899999	0.38
	chr1	108900000	108999999	0.3897
	chr1	109000000	109099999	0.3799
	chr1	109100000	109199999	0.4102
	chr1	109200000	109299999	0.3848
	chr1	109300000	109399999	0.3603
	chr1	109400000	109499999	0.3863
	chr1	109500000	109599999	0.4011
	chr1	109600000	109699999	0.3822
	chr1	109700000	109799999	0.4407
	chr1	109800000	109899999	0.4283
	chr1	109900000	109999999	0.4185
	chr1	110000000	110099999	0.4336
	chr1	110100000	110199999	0.3853
	chr1	110200000	110299999	0.3802
	chr1	110300000	110399999	0.3792
	chr1	110400000	110499999	0.3863
	chr1	110500000	110599999	0.3824
	chr1	110600000	110699999	0.3806
	chr1	110700000	110799999	0.3879
	chr1	110800000	110899999	0.3825
	chr1	110900000	110999999	0.3701
	chr1	111000000	111099999	0.3729
	chr1	111100000	111199999	0.3565
	chr1	111200000	111299999	0.3965
	chr1	111300000	111399999	0.3622
	chr1	111400000	111499999	0.3866
	chr1	111500000	111599999	0.3669
	chr1	111600000	111699999	0.3632
	chr1	111700000	111799999	0.3684
	chr1	111800000	111899999	0.3772
	chr1	111900000	111999999	0.3856
	chr1	112000000	112099999	0.3472
	chr1	112100000	112199999	0.361
	chr1	112200000	112299999	0.3598
	chr1	112300000	112399999	0.389
	chr1	112400000	112499999	0.367
	chr1	112500000	112599999	0.3732
	chr1	112600000	112699999	0.3397
	chr1	112700000	112799999	0.4088
	chr1	112800000	112899999	0.4012
	chr1	112900000	112999999	0.4005
	chr1	113000000	113099999	0.4291
	chr1	113100000	113199999	0.4219
	chr1	113200000	113299999	0.3719
	chr1	113300000	113399999	0.405
	chr1	113400000	113499999	0.3776
	chr1	113500000	113599999	0.4014
	chr1	113600000	113699999	0.3679
	chr1	113700000	113799999	0.3782
	chr1	113800000	113899999	0.3942
	chr1	113900000	113999999	0.3613
	chr1	114000000	114099999	0.3791
	chr1	114100000	114199999	0.3634
	chr1	114200000	114299999	0.3974
	chr1	114300000	114399999	0.3671
	chr1	114400000	114499999	0.3907
	chr1	114500000	114599999	0.3675
	chr1	114600000	114699999	0.3876
	chr1	114700000	114799999	0.4051
	chr1	114800000	114899999	0.364
	chr1	114900000	114999999	0.3674
	chr1	115000000	115099999	0.3535
	chr1	115100000	115199999	0.3934
	chr1	115200000	115299999	0.3725
	chr1	115300000	115399999	0.3711
	chr1	115400000	115499999	0.401
	chr1	115500000	115599999	0.4006
	chr1	115600000	115699999	0.3611
	chr1	115700000	115799999	0.3705
	chr1	115800000	115899999	0.3744
	chr1	115900000	115999999	0.3715
	chr1	116000000	116099999	0.3806
	chr1	116100000	116199999	0.3767
	chr1	116200000	116299999	0.3846
	chr1	116300000	116399999	0.3476
	chr1	116400000	116499999	0.403
	chr1	116500000	116599999	0.3638
	chr1	116600000	116699999	0.4085
	chr1	116700000	116799999	0.3938
	chr1	116800000	116899999	0.394
	chr1	116900000	116999999	0.3864
	chr1	117000000	117099999	0.357
	chr1	117100000	117199999	0.3699
	chr1	117200000	117299999	0.3774
	chr1	117300000	117399999	0.3785
	chr1	117400000	117499999	0.3945
	chr1	117500000	117599999	0.3543
	chr1	117600000	117699999	0.3739
	chr1	117700000	117799999	0.3487
	chr1	117800000	117899999	0.3546
	chr1	117900000	117999999	0.3723
	chr1	118000000	118099999	0.3706
	chr1	118100000	118199999	0.3992
	chr1	118200000	118299999	0.3767
	chr1	118300000	118399999	0.3526
	chr1	118400000	118499999	0.3873
	chr1	118500000	118599999	0.4041
	chr1	118600000	118699999	0.382
	chr1	118700000	118799999	0.3469
	chr1	118800000	118899999	0.3559
	chr1	118900000	118999999	0.3602
	chr1	119000000	119099999	0.3903
	chr1	119100000	119199999	0.4118
	chr1	119200000	119299999	0.4116
	chr1	119300000	119399999	0.4212
	chr1	119400000	119499999	0.4147
	chr1	119500000	119599999	0.3775
	chr1	119600000	119699999	0.3799
	chr1	119700000	119799999	0.3738
	chr1	119800000	119899999	0.3649
	chr1	119900000	119999999	0.3415
	chr1	120000000	120099999	0.3756
	chr1	120100000	120199999	0.3876
	chr1	120200000	120299999	0.4244
	chr1	120300000	120399999	0.3794
	chr1	120400000	120499999	0.3732
	chr1	120500000	120599999	0.4223
	chr1	120600000	120699999	0.4363
	chr1	120700000	120799999	0.3804
	chr1	120800000	120899999	0.3826
	chr1	120900000	120999999	0.4126
	chr1	121000000	121099999	0.3627
	chr1	121100000	121199999	0.3895
	chr1	121200000	121299999	0.3847
	chr1	121300000	121399999	0.4004
	chr1	121400000	121499999	0.435
	chr1	121500000	121599999	0.3492
	chr1	121600000	121699999	0.3628
	chr1	121700000	121799999	0.3869
	chr1	121800000	121899999	0.4004
	chr1	121900000	121999999	0.387
	chr1	122000000	122099999	0.4282
	chr1	122100000	122199999	0.399
	chr1	122200000	122299999	0.3905
	chr1	122300000	122399999	0.4076
	chr1	122400000	122499999	0.3741
	chr1	122500000	122599999	0.4238
	chr1	122600000	122699999	0.4444
	chr1	122700000	122799999	0.4385
	chr1	122800000	122899999	0.3899
	chr1	122900000	122999999	0.4569
	chr1	123000000	123099999	0.3766
	chr1	123100000	123199999	0.3895
	chr1	123200000	123299999	0.4
	chr1	123300000	123399999	0.4115
	chr1	123400000	123499999	0.4185
	chr1	123500000	123599999	0.3845
	chr1	123600000	123699999	0.3928
	chr1	123700000	123799999	0.4525
	chr1	123800000	123899999	0.3903
	chr1	123900000	123999999	0.4257
	chr1	124000000	124099999	0.4042
	chr1	124100000	124199999	0.4105
	chr1	124200000	124299999	0.4183
	chr1	124300000	124399999	0.4254
	chr1	124400000	124499999	0.4364
	chr1	124500000	124599999	0.4464
	chr1	124600000	124699999	0.4156
	chr1	124700000	124799999	0.3947
	chr1	124800000	124899999	0.4271
	chr1	124900000	124999999	0.4171
	chr1	125000000	125099999	0.3856
	chr1	125100000	125199999	0.4293
	chr1	125200000	125299999	0.4107
	chr1	125300000	125399999	0.4227
	chr1	125400000	125499999	0.4223
	chr1	125500000	125599999	0.4026
	chr1	125600000	125699999	0.4337
	chr1	125700000	125799999	0.3908
	chr1	125800000	125899999	0.409
	chr1	125900000	125999999	0.3585
	chr1	126000000	126099999	0.3922
	chr1	126100000	126199999	0.359
	chr1	126200000	126299999	0.3698
	chr1	126300000	126399999	0.3638
	chr1	126400000	126499999	0.3314
	chr1	126500000	126599999	0.3389
	chr1	126600000	126699999	0.3472
	chr1	126700000	126799999	0.3976
	chr1	126800000	126899999	0.3771
	chr1	126900000	126999999	0.3818
	chr1	127000000	127099999	0.3969
	chr1	127100000	127199999	0.3995
	chr1	127200000	127299999	0.3788
	chr1	127300000	127399999	0.3658
	chr1	127400000	127499999	0.3792
	chr1	127500000	127599999	0.3559
	chr1	127600000	127699999	0.3817
	chr1	127700000	127799999	0.3625
	chr1	127800000	127899999	0.345
	chr1	127900000	127999999	0.3677
	chr1	128000000	128099999	0.3705
	chr1	128100000	128199999	0.3772
	chr1	128200000	128299999	0.4206
	chr1	128300000	128399999	0.3869
	chr1	128400000	128499999	0.366
	chr1	128500000	128599999	0.4042
	chr1	128600000	128699999	0.3634
	chr1	128700000	128799999	0.3612
	chr1	128800000	128899999	0.4141
	chr1	128900000	128999999	0.4289
	chr1	129000000	129099999	0.3652
	chr1	129100000	129199999	0.3559
	chr1	129200000	129299999	0.3985
	chr1	129300000	129399999	0.4572
	chr1	129400000	129499999	0.4194
	chr1	129500000	129599999	0.4319
	chr1	129600000	129699999	0.4326
	chr1	129700000	129799999	0.4009
	chr1	129800000	129899999	0.3964
	chr1	129900000	129999999	0.4305
	chr1	130000000	130099999	0.411
	chr1	130100000	130199999	0.388
	chr1	130200000	130299999	0.3728
	chr1	130300000	130399999	0.3755
	chr1	130400000	130499999	0.3974
	chr1	130500000	130599999	0.3924
	chr1	130600000	130699999	0.4009
	chr1	130700000	130799999	0.3608
	chr1	130800000	130899999	0.4123
	chr1	130900000	130999999	0.3907
	chr1	131000000	131099999	0.3788
	chr1	131100000	131199999	0.3858
	chr1	131200000	131299999	0.4065
	chr1	131300000	131399999	0.4385
	chr1	131400000	131499999	0.4165
	chr1	131500000	131599999	0.4074
	chr1	131600000	131699999	0.4313
	chr1	131700000	131799999	0.3771
	chr1	131800000	131899999	0.4346
	chr1	131900000	131999999	0.4
	chr1	132000000	132099999	0.4276
	chr1	132100000	132199999	0.3561
	chr1	132200000	132299999	0.3486
	chr1	132300000	132399999	0.4169
	chr1	132400000	132499999	0.4087
	chr1	132500000	132599999	0.3551
	chr1	132600000	132699999	0.3901
	chr1	132700000	132799999	0.4187
	chr1	132800000	132899999	0.3439
	chr1	132900000	132999999	0.3588
	chr1	133000000	133099999	0.3848
	chr1	133100000	133199999	0.3693
	chr1	133200000	133299999	0.3793
	chr1	133300000	133399999	0.3858
	chr1	133400000	133499999	0.4362
	chr1	133500000	133599999	0.4209
	chr1	133600000	133699999	0.3829
	chr1	133700000	133799999	0.3806
	chr1	133800000	133899999	0.4288
	chr1	133900000	133999999	0.4284
	chr1	134000000	134099999	0.4038
	chr1	134100000	134199999	0.383
	chr1	134200000	134299999	0.4235
	chr1	134300000	134399999	0.4258
	chr1	134400000	134499999	0.4362
	chr1	134500000	134599999	0.4301
	chr1	134600000	134699999	0.447
	chr1	134700000	134799999	0.4316
	chr1	134800000	134899999	0.3746
	chr1	134900000	134999999	0.4401
	chr1	135000000	135099999	0.3516
	chr1	135100000	135199999	0.3593
	chr1	135200000	135299999	0.4059
	chr1	135300000	135399999	0.4107
	chr1	135400000	135499999	0.4138
	chr1	135500000	135599999	0.4443
	chr1	135600000	135699999	0.3584
	chr1	135700000	135799999	0.3847
	chr1	135800000	135899999	0.3755
	chr1	135900000	135999999	0.4108
	chr1	136000000	136099999	0.3713
	chr1	136100000	136199999	0.3707
	chr1	136200000	136299999	0.3851
	chr1	136300000	136399999	0.4176
	chr1	136400000	136499999	0.4173
	chr1	136500000	136599999	0.3341
	chr1	136600000	136699999	0.3832
	chr1	136700000	136799999	0.3773
	chr1	136800000	136899999	0.3752
	chr1	136900000	136999999	0.3459
	chr1	137000000	137099999	0.3544
	chr1	137100000	137199999	0.3543
	chr1	137200000	137299999	0.4518
	chr1	137300000	137399999	0.4239
	chr1	137400000	137499999	0.3534
	chr1	137500000	137599999	0.3835
	chr1	137600000	137699999	0.3834
	chr1	137700000	137799999	0.3967
	chr1	137800000	137899999	0.3661
	chr1	137900000	137999999	0.3929
	chr1	138000000	138099999	0.3973
	chr1	138100000	138199999	0.4193
	chr1	138200000	138299999	0.4183
	chr1	138300000	138399999	0.3752
	chr1	138400000	138499999	0.3989
	chr1	138500000	138599999	0.3747
	chr1	138600000	138699999	0.4071
	chr1	138700000	138799999	0.3718
	chr1	138800000	138899999	0.4015
	chr1	138900000	138999999	0.3834
	chr1	139000000	139099999	0.3764
	chr1	139100000	139199999	0.415
	chr1	139200000	139299999	0.3952
	chr1	139300000	139399999	0.3842
	chr1	139400000	139499999	0.3904
	chr1	139500000	139599999	0.4122
	chr1	139600000	139699999	0.387
	chr1	139700000	139799999	0.3559
	chr1	139800000	139899999	0.3772
	chr1	139900000	139999999	0.3478
	chr1	140000000	140099999	0.3664
	chr1	140100000	140199999	0.3877
	chr1	140200000	140299999	0.3785
	chr1	140300000	140399999	0.3639
	chr1	140400000	140499999	0.3414
	chr1	140500000	140599999	0.3657
	chr1	140600000	140699999	0.3791
	chr1	140700000	140799999	0.4022
	chr1	140800000	140899999	0.3897
	chr1	140900000	140999999	0.3657
	chr1	141000000	141099999	0.3575
	chr1	141100000	141199999	0.3404
	chr1	141200000	141299999	0.4106
	chr1	141300000	141399999	0.3597
	chr1	141400000	141499999	0.3672
	chr1	141500000	141599999	0.3518
	chr1	141600000	141699999	0.3516
	chr1	141700000	141799999	0.3331
	chr1	141800000	141899999	0.3599
	chr1	141900000	141999999	0.3694
	chr1	142000000	142099999	0.3466
	chr1	142100000	142199999	0.3991
	chr1	142200000	142299999	0.416
	chr1	142300000	142399999	0.3707
	chr1	142400000	142499999	0.4324
	chr1	142500000	142599999	0.3701
	chr1	142600000	142699999	0.3951
	chr1	142700000	142799999	0.4242
	chr1	142800000	142899999	0.4384
	chr1	142900000	142999999	0.3721
	chr1	143000000	143099999	0.3846
	chr1	143100000	143199999	0.367
	chr1	143200000	143299999	0.3973
	chr1	143300000	143399999	0.4254
	chr1	143400000	143499999	0.3881
	chr1	143500000	143599999	0.3929
	chr1	143600000	143699999	0.3297
	chr1	143700000	143799999	0.4025
	chr1	143800000	143899999	0.3367
	chr1	143900000	143999999	0.3653
	chr1	144000000	144099999	0.404
	chr1	144100000	144199999	0.364
	chr1	144200000	144299999	0.4032
	chr1	144300000	144399999	0.3546
	chr1	144400000	144499999	0.373
	chr1	144500000	144599999	0.3406
	chr1	144600000	144699999	0.3969
	chr1	144700000	144799999	0.3777
	chr1	144800000	144899999	0.3935
	chr1	144900000	144999999	0.3734
	chr1	145000000	145099999	0.3841
	chr1	145100000	145199999	0.4115
	chr1	145200000	145299999	0.3553
	chr1	145300000	145399999	0.3501
	chr1	145400000	145499999	0.3726
	chr1	145500000	145599999	0.393
	chr1	145600000	145699999	0.3969
	chr1	145700000	145799999	0.4414
	chr1	145800000	145899999	0.4077
	chr1	145900000	145999999	0.4197
	chr1	146000000	146099999	0.3645
	chr1	146100000	146199999	0.3943
	chr1	146200000	146299999	0.3948
	chr1	146300000	146399999	0.3745
	chr1	146400000	146499999	0.3585
	chr1	146500000	146599999	0.3525
	chr1	146600000	146699999	0.3866
	chr1	146700000	146799999	0.3637
	chr1	146800000	146899999	0.3486
	chr1	146900000	146999999	0.3938
	chr1	147000000	147099999	0.3814
	chr1	147100000	147199999	0.4004
	chr1	147200000	147299999	0.4019
	chr1	147300000	147399999	0.41
	chr1	147400000	147499999	0.4156
	chr1	147500000	147599999	0.4148
	chr1	147600000	147699999	0.4446
	chr1	147700000	147799999	0.4377
	chr1	147800000	147899999	0.4112
	chr1	147900000	147999999	0.3665
	chr1	148000000	148099999	0.3623
	chr1	148100000	148199999	0.3489
	chr1	148200000	148299999	0.3796
	chr1	148300000	148399999	0.4064
	chr1	148400000	148499999	0.373
	chr1	148500000	148599999	0.3654
	chr1	148600000	148699999	0.4016
	chr1	148700000	148799999	0.3945
	chr1	148800000	148899999	0.3971
	chr1	148900000	148999999	0.3779
	chr1	149000000	149099999	0.3873
	chr1	149100000	149199999	0.3856
	chr1	149200000	149299999	0.4102
	chr1	149300000	149399999	0.4131
	chr1	149400000	149499999	0.4128
	chr1	149500000	149599999	0.4103
	chr1	149600000	149699999	0.4007
	chr1	149700000	149799999	0.362
	chr1	149800000	149899999	0.3443
	chr1	149900000	149999999	0.4006
	chr1	150000000	150099999	0.392
	chr1	150100000	150199999	0.3629
	chr1	150200000	150299999	0.389
	chr1	150300000	150399999	0.3531
	chr1	150400000	150499999	0.3682
	chr1	150500000	150599999	0.3688
	chr1	150600000	150699999	0.3799
	chr1	150700000	150799999	0.3817
	chr1	150800000	150899999	0.3818
	chr1	150900000	150999999	0.3799
	chr1	151000000	151099999	0.3466
	chr1	151100000	151199999	0.3785
	chr1	151200000	151299999	0.3812
	chr1	151300000	151399999	0.3543
	chr1	151400000	151499999	0.3215
	chr1	151500000	151599999	0.3918
	chr1	151600000	151699999	0.4182
	chr1	151700000	151799999	0.4072
	chr1	151800000	151899999	0.3704
	chr1	151900000	151999999	0.3883
	chr1	152000000	152099999	0.39
	chr1	152100000	152199999	0.3809
	chr1	152200000	152299999	0.3798
	chr1	152300000	152399999	0.3996
	chr1	152400000	152499999	0.4533
	chr1	152500000	152599999	0.4474
	chr1	152600000	152699999	0.4116
	chr1	152700000	152799999	0.3898
	chr1	152800000	152899999	0.3753
	chr1	152900000	152999999	0.4262
	chr1	153000000	153099999	0.3706
	chr1	153100000	153199999	0.4078
	chr1	153200000	153299999	0.3612
	chr1	153300000	153399999	0.355
	chr1	153400000	153499999	0.3987
	chr1	153500000	153599999	0.4336
	chr1	153600000	153699999	0.404
	chr1	153700000	153799999	0.3946
	chr1	153800000	153899999	0.3786
	chr1	153900000	153999999	0.3861
	chr1	154000000	154099999	0.3539
	chr1	154100000	154199999	0.3695
	chr1	154200000	154299999	0.3617
	chr1	154300000	154399999	0.3569
	chr1	154400000	154499999	0.3634
	chr1	154500000	154599999	0.3726
	chr1	154600000	154699999	0.3962
	chr1	154700000	154799999	0.4033
	chr1	154800000	154899999	0.3684
	chr1	154900000	154999999	0.3757
	chr1	155000000	155099999	0.3557
	chr1	155100000	155199999	0.3715
	chr1	155200000	155299999	0.4219
	chr1	155300000	155399999	0.392
	chr1	155400000	155499999	0.3462
	chr1	155500000	155599999	0.3657
	chr1	155600000	155699999	0.3862
	chr1	155700000	155799999	0.3639
	chr1	155800000	155899999	0.3399
	chr1	155900000	155999999	0.3623
	chr1	156000000	156099999	0.353
	chr1	156100000	156199999	0.3818
	chr1	156200000	156299999	0.3891
	chr1	156300000	156399999	0.3646
	chr1	156400000	156499999	0.3951
	chr1	156500000	156599999	0.3405
	chr1	156600000	156699999	0.3777
	chr1	156700000	156799999	0.3837
	chr1	156800000	156899999	0.3641
	chr1	156900000	156999999	0.3795
	chr1	157000000	157099999	0.3966
	chr1	157100000	157199999	0.3429
	chr1	157200000	157299999	0.3898
	chr1	157300000	157399999	0.3556
	chr1	157400000	157499999	0.3527
	chr1	157500000	157599999	0.3659
	chr1	157600000	157699999	0.3737
	chr1	157700000	157799999	0.366
	chr1	157800000	157899999	0.4033
	chr1	157900000	157999999	0.3772
	chr1	158000000	158099999	0.3994
	chr1	158100000	158199999	0.3272
	chr1	158200000	158299999	0.3751
	chr1	158300000	158399999	0.3388
	chr1	158400000	158499999	0.3607
	chr1	158500000	158599999	0.3656
	chr1	158600000	158699999	0.3694
	chr1	158700000	158799999	0.3586
	chr1	158800000	158899999	0.403
	chr1	158900000	158999999	0.355
	chr1	159000000	159099999	0.3747
	chr1	159100000	159199999	0.3411
	chr1	159200000	159299999	0.361
	chr1	159300000	159399999	0.3904
	chr1	159400000	159499999	0.3693
	chr1	159500000	159599999	0.3482
	chr1	159600000	159699999	0.382
	chr1	159700000	159799999	0.4233
	chr1	159800000	159899999	0.3694
	chr1	159900000	159999999	0.3709
	chr1	160000000	160099999	0.37
	chr1	160100000	160199999	0.3813
	chr1	160200000	160299999	0.3914
	chr1	160300000	160399999	0.3946
	chr1	160400000	160499999	0.3915
	chr1	160500000	160599999	0.3914
	chr1	160600000	160699999	0.3644
	chr1	160700000	160799999	0.3884
	chr1	160800000	160899999	0.3919
	chr1	160900000	160999999	0.3793
	chr1	161000000	161099999	0.4203
	chr1	161100000	161199999	0.3811
	chr1	161200000	161299999	0.348
	chr1	161300000	161399999	0.365
	chr1	161400000	161499999	0.3379
	chr1	161500000	161599999	0.3783
	chr1	161600000	161699999	0.3494
	chr1	161700000	161799999	0.3622
	chr1	161800000	161899999	0.3831
	chr1	161900000	161999999	0.3532
	chr1	162000000	162099999	0.4019
	chr1	162100000	162199999	0.3743
	chr1	162200000	162299999	0.4104
	chr1	162300000	162399999	0.3725
	chr1	162400000	162499999	0.3875
	chr1	162500000	162599999	0.3817
	chr1	162600000	162699999	0.4148
	chr1	162700000	162799999	0.3465
	chr1	162800000	162899999	0.3862
	chr1	162900000	162999999	0.3664
	chr1	163000000	163099999	0.3699
	chr1	163100000	163199999	0.3815
	chr1	163200000	163299999	0.3849
	chr1	163300000	163399999	0.377
	chr1	163400000	163499999	0.3915
	chr1	163500000	163599999	0.3781
	chr1	163600000	163699999	0.3834
	chr1	163700000	163799999	0.3779
	chr1	163800000	163899999	0.3429
	chr1	163900000	163999999	0.3823
	chr1	164000000	164099999	0.3916
	chr1	164100000	164199999	0.3407
	chr1	164200000	164299999	0.3484
	chr1	164300000	164399999	0.355
	chr1	164400000	164499999	0.3773
	chr1	164500000	164599999	0.391
	chr1	164600000	164699999	0.3497
	chr1	164700000	164799999	0.3501
	chr1	164800000	164899999	0.3383
	chr1	164900000	164999999	0.3611
	chr1	165000000	165099999	0.3756
	chr1	165100000	165199999	0.3542
	chr1	165200000	165299999	0.3649
	chr1	165300000	165399999	0.3592
	chr1	165400000	165499999	0.3376
	chr1	165500000	165599999	0.369
	chr1	165600000	165699999	0.3511
	chr1	165700000	165799999	0.3834
	chr1	165800000	165899999	0.3686
	chr1	165900000	165999999	0.3695
	chr1	166000000	166099999	0.3969
	chr1	166100000	166199999	0.4269
	chr1	166200000	166299999	0.4244
	chr1	166300000	166399999	0.3917
	chr1	166400000	166499999	0.3842
	chr1	166500000	166599999	0.3493
	chr1	166600000	166699999	0.3834
	chr1	166700000	166799999	0.3686
	chr1	166800000	166899999	0.3314
	chr1	166900000	166999999	0.3414
	chr1	167000000	167099999	0.3948
	chr1	167100000	167199999	0.4434
	chr1	167200000	167299999	0.406
	chr1	167300000	167399999	0.3804
	chr1	167400000	167499999	0.3538
	chr1	167500000	167599999	0.3899
	chr1	167600000	167699999	0.3515
	chr1	167700000	167799999	0.4357
	chr1	167800000	167899999	0.3936
	chr1	167900000	167999999	0.3551
	chr1	168000000	168099999	0.3589
	chr1	168100000	168199999	0.3639
	chr1	168200000	168299999	0.3708
	chr1	168300000	168399999	0.3767
	chr1	168400000	168499999	0.3745
	chr1	168500000	168599999	0.3543
	chr1	168600000	168699999	0.3769
	chr1	168700000	168799999	0.3623
	chr1	168800000	168899999	0.4092
	chr1	168900000	168999999	0.4201
	chr1	169000000	169099999	0.4073
	chr1	169100000	169199999	0.4115
	chr1	169200000	169299999	0.3413
	chr1	169300000	169399999	0.3479
	chr1	169400000	169499999	0.3881
	chr1	169500000	169599999	0.3841
	chr1	169600000	169699999	0.3858
	chr1	169700000	169799999	0.4294
	chr1	169800000	169899999	0.4157
	chr1	169900000	169999999	0.3627
	chr1	170000000	170099999	0.3694
	chr1	170100000	170199999	0.4363
	chr1	170200000	170299999	0.385
	chr1	170300000	170399999	0.4421
	chr1	170400000	170499999	0.3935
	chr1	170500000	170599999	0.4186
	chr1	170600000	170699999	0.3752
	chr1	170700000	170799999	0.3633
	chr1	170800000	170899999	0.3607
	chr1	170900000	170999999	0.3809
	chr1	171000000	171099999	0.4044
	chr1	171100000	171199999	0.3877
	chr1	171200000	171299999	0.3612
	chr1	171300000	171399999	0.3753
	chr1	171400000	171499999	0.3519
	chr1	171500000	171599999	0.3641
	chr1	171600000	171699999	0.3535
	chr1	171700000	171799999	0.3532
	chr1	171800000	171899999	0.4075
	chr1	171900000	171999999	0.4098
	chr1	172000000	172099999	0.4025
	chr1	172100000	172199999	0.389
	chr1	172200000	172299999	0.3889
	chr1	172300000	172399999	0.3933
	chr1	172400000	172499999	0.3877
	chr1	172500000	172599999	0.3705
	chr1	172600000	172699999	0.3649
	chr1	172700000	172799999	0.377
	chr1	172800000	172899999	0.3973
	chr1	172900000	172999999	0.366
	chr1	173000000	173099999	0.3637
	chr1	173100000	173199999	0.41
	chr1	173200000	173299999	0.4113
	chr1	173300000	173399999	0.4399
	chr1	173400000	173499999	0.4413
	chr1	173500000	173599999	0.4413
	chr1	173600000	173699999	0.3712
	chr1	173700000	173799999	0.3446
	chr1	173800000	173899999	0.3933
	chr1	173900000	173999999	0.3599
	chr1	174000000	174099999	0.3765
	chr1	174100000	174199999	0.3977
	chr1	174200000	174299999	0.3641
	chr1	174300000	174399999	0.3925
	chr1	174400000	174499999	0.3556
	chr1	174500000	174599999	0.416
	chr1	174600000	174699999	0.3751
	chr1	174700000	174799999	0.3789
	chr1	174800000	174899999	0.3873
	chr1	174900000	174999999	0.3546
	chr1	175000000	175099999	0.3451
	chr1	175100000	175199999	0.4093
	chr1	175200000	175299999	0.3964
	chr1	175300000	175399999	0.406
	chr1	175400000	175499999	0.399
	chr1	175500000	175599999	0.4174
	chr1	175600000	175699999	0.3872
	chr1	175700000	175799999	0.345
	chr1	175800000	175899999	0.362
	chr1	175900000	175999999	0.3771
	chr1	176000000	176099999	0.3971
	chr1	176100000	176199999	0.44
	chr1	176200000	176299999	0.4296
	chr1	176300000	176399999	0.3647
	chr1	176400000	176499999	0.4028
	chr1	176500000	176599999	0.4269
	chr1	176600000	176699999	0.4184
	chr1	176700000	176799999	0.444
	chr1	176800000	176899999	0.4574
	chr1	176900000	176999999	0.4521
	chr1	177000000	177099999	0.4235
	chr1	177100000	177199999	0.4234
	chr1	177200000	177299999	0.395
	chr1	177300000	177399999	0.4074
	chr1	177400000	177499999	0.3409
	chr1	177500000	177599999	0.3945
	chr1	177600000	177699999	0.3796
	chr1	177700000	177799999	0.4221
	chr1	177800000	177899999	0.4299
	chr1	177900000	177999999	0.4319
	chr1	178000000	178099999	0.4401
	chr1	178100000	178199999	0.4128
	chr1	178200000	178299999	0.3742
	chr1	178300000	178399999	0.3846
	chr1	178400000	178499999	0.3927
	chr1	178500000	178599999	0.3837
	chr1	178600000	178699999	0.3548
	chr1	178700000	178799999	0.3967
	chr1	178800000	178899999	0.4117
	chr1	178900000	178999999	0.3937
	chr1	179000000	179099999	0.4153
	chr1	179100000	179199999	0.3765
	chr1	179200000	179299999	0.4175
	chr1	179300000	179399999	0.4139
	chr1	179400000	179499999	0.3587
	chr1	179500000	179599999	0.3683
	chr1	179600000	179699999	0.3913
	chr1	179700000	179799999	0.3886
	chr1	179800000	179899999	0.3845
	chr1	179900000	179999999	0.3635
	chr1	180000000	180099999	0.3427
	chr1	180100000	180199999	0.3442
	chr1	180200000	180299999	0.3429
	chr1	180300000	180399999	0.365
	chr1	180400000	180499999	0.3173
	chr1	180500000	180599999	0.3985
	chr1	180600000	180699999	0.3649
	chr1	180700000	180799999	0.3637
	chr1	180800000	180899999	0.355
	chr1	180900000	180999999	0.3652
	chr1	181000000	181099999	0.3712
	chr1	181100000	181199999	0.3974
	chr1	181200000	181299999	0.4011
	chr1	181300000	181399999	0.3776
	chr1	181400000	181499999	0.3646
	chr1	181500000	181599999	0.3575
	chr1	181600000	181699999	0.3652
	chr1	181700000	181799999	0.3651
	chr1	181800000	181899999	0.3735
	chr1	181900000	181999999	0.3416
	chr1	182000000	182099999	0.405
	chr1	182100000	182199999	0.3513
	chr1	182200000	182299999	0.3701
	chr1	182300000	182399999	0.3864
	chr1	182400000	182499999	0.3825
	chr1	182500000	182599999	0.3712
	chr1	182600000	182699999	0.3537
	chr1	182700000	182799999	0.3536
	chr1	182800000	182899999	0.3552
	chr1	182900000	182999999	0.3731
	chr1	183000000	183099999	0.4026
	chr1	183100000	183199999	0.3559
	chr1	183200000	183299999	0.3592
	chr1	183300000	183399999	0.3767
	chr1	183400000	183499999	0.3771
	chr1	183500000	183599999	0.3807
	chr1	183600000	183699999	0.3793
	chr1	183700000	183799999	0.4272
	chr1	183800000	183899999	0.3873
	chr1	183900000	183999999	0.3579
	chr1	184000000	184099999	0.3134
	chr1	184100000	184199999	0.376
	chr1	184200000	184299999	0.4056
	chr1	184300000	184399999	0.4278
	chr1	184400000	184499999	0.3861
	chr1	184500000	184599999	0.3401
	chr1	184600000	184699999	0.3773
	chr1	184700000	184799999	0.3489
	chr1	184800000	184899999	0.3657
	chr1	184900000	184999999	0.3778
	chr1	185000000	185099999	0.3502
	chr1	185100000	185199999	0.3877
	chr1	185200000	185299999	0.3565
	chr1	185300000	185399999	0.3418
	chr1	185400000	185499999	0.3785
	chr1	185500000	185599999	0.3626
	chr1	185600000	185699999	0.3555
	chr1	185700000	185799999	0.3951
	chr1	185800000	185899999	0.3496
	chr1	185900000	185999999	0.3665
	chr1	186000000	186099999	0.35
	chr1	186100000	186199999	0.357
	chr1	186200000	186299999	0.3588
	chr1	186300000	186399999	0.3687
	chr1	186400000	186499999	0.3841
	chr1	186500000	186599999	0.4344
	chr1	186600000	186699999	0.4159
	chr1	186700000	186799999	0.421
	chr1	186800000	186899999	0.3363
	chr1	186900000	186999999	0.3756
	chr1	187000000	187099999	0.3645
	chr1	187100000	187199999	0.3531
	chr1	187200000	187299999	0.4094
	chr1	187300000	187399999	0.3697
	chr1	187400000	187499999	0.4052
	chr1	187500000	187599999	0.3701
	chr1	187600000	187699999	0.4026
	chr1	187700000	187799999	0.3968
	chr1	187800000	187899999	0.4358
	chr1	187900000	187999999	0.4184
	chr1	188000000	188099999	0.4261
	chr1	188100000	188199999	0.3596
	chr1	188200000	188299999	0.3998
	chr1	188300000	188399999	0.3948
	chr1	188400000	188499999	0.3503
	chr1	188500000	188599999	0.392
	chr1	188600000	188699999	0.3694
	chr1	188700000	188799999	0.4148
	chr1	188800000	188899999	0.3817
	chr1	188900000	188999999	0.4513
	chr1	189000000	189099999	0.3804
	chr1	189100000	189199999	0.3891
	chr1	189200000	189299999	0.4055
	chr1	189300000	189399999	0.3606
	chr1	189400000	189499999	0.3891
	chr1	189500000	189599999	0.371
	chr1	189600000	189699999	0.3423
	chr1	189700000	189799999	0.4282
	chr1	189800000	189899999	0.3808
	chr1	189900000	189999999	0.3693
	chr1	190000000	190099999	0.3853
	chr1	190100000	190199999	0.3773
	chr1	190200000	190299999	0.3871
	chr1	190300000	190399999	0.3314
	chr1	190400000	190499999	0.3619
	chr1	190500000	190599999	0.3645
	chr1	190600000	190699999	0.3452
	chr1	190700000	190799999	0.3868
	chr1	190800000	190899999	0.3873
	chr1	190900000	190999999	0.3653
	chr1	191000000	191099999	0.4033
	chr1	191100000	191199999	0.3412
	chr1	191200000	191299999	0.4156
	chr1	191300000	191399999	0.3634
	chr1	191400000	191499999	0.4053
	chr1	191500000	191599999	0.4445
	chr1	191600000	191699999	0.3865
	chr1	191700000	191799999	0.359
	chr1	191800000	191899999	0.3777
	chr1	191900000	191999999	0.417
	chr1	192000000	192099999	0.3963
	chr1	192100000	192199999	0.4059
	chr1	192200000	192299999	0.4013
	chr1	192300000	192399999	0.4117
	chr1	192400000	192499999	0.3867
	chr1	192500000	192599999	0.4017
	chr1	192600000	192699999	0.4275
	chr1	192700000	192799999	0.4363
	chr1	192800000	192899999	0.4367
	chr1	192900000	192999999	0.4513
	chr1	193000000	193099999	0.4343
	chr1	193100000	193199999	0.4393
	chr1	193200000	193299999	0.4294
	chr1	193300000	193399999	0.4409
	chr1	193400000	193499999	0.4425
	chr1	193500000	193599999	0.4255
	chr1	193600000	193699999	0.4427
	chr1	193700000	193799999	0.4453
	chr1	193800000	193899999	0.406
	chr1	193900000	193999999	0.4051
	chr1	194000000	194099999	0.4372
	chr1	194100000	194199999	0.3966
	chr1	194200000	194299999	0.371
	chr1	194300000	194399999	0.3799
	chr1	194400000	194499999	0.3809
	chr1	194500000	194599999	0.4321
	chr1	194600000	194699999	0.4311
	chr1	194700000	194799999	0.4043
	chr1	194800000	194899999	0.3731
	chr1	194900000	194999999	0.3768
	chr1	195000000	195099999	0.3726
	chr1	195100000	195199999	0.3633
	chr1	195200000	195299999	0.3824
	chr1	195300000	195399999	0.3659
	chr1	195400000	195499999	0.337
	chr1	195500000	195599999	0.3399
	chr1	195600000	195699999	0.4034
	chr1	195700000	195799999	0.3617
	chr1	195800000	195899999	0.392
	chr1	195900000	195999999	0.3957
	chr1	196000000	196099999	0.3443
	chr1	196100000	196199999	0.3758
	chr1	196200000	196299999	0.3509
	chr1	196300000	196399999	0.3729
	chr1	196400000	196499999	0.3734
	chr1	196500000	196599999	0.3629
	chr1	196600000	196699999	0.3606
	chr1	196700000	196799999	0.36
	chr1	196800000	196899999	0.3244
	chr1	196900000	196999999	0.3838
	chr1	197000000	197099999	0.3694
	chr1	197100000	197199999	0.4105
	chr1	197200000	197299999	0.4465
	chr1	197300000	197399999	0.4444
	chr1	197400000	197499999	0.425
	chr1	197500000	197599999	0.405
	chr1	197600000	197699999	0.4198
	chr1	197700000	197799999	0.4141
	chr1	197800000	197899999	0.3631
	chr1	197900000	197999999	0.4108
	chr1	198000000	198099999	0.3954
	chr1	198100000	198199999	0.3486
	chr1	198200000	198299999	0.3542
	chr1	198300000	198399999	0.3633
	chr1	198400000	198499999	0.3853
	chr1	198500000	198599999	0.3672
	chr1	198600000	198699999	0.3818
	chr1	198700000	198799999	0.3966
	chr1	198800000	198899999	0.3704
	chr1	198900000	198999999	0.3522
	chr1	199000000	199099999	0.3743
	chr1	199100000	199199999	0.3467
	chr1	199200000	199299999	0.3746
	chr1	199300000	199399999	0.3671
	chr1	199400000	199499999	0.3401
	chr1	199500000	199599999	0.3873
	chr1	199600000	199699999	0.3687
	chr1	199700000	199799999	0.3675
	chr1	199800000	199899999	0.3569
	chr1	199900000	199999999	0.365
[truncated: 21,121 more rows]

## Sheet: gene density
	chr1	1	1000000	1.3e-05
	chr1	1000001	2000000	2.1e-05
	chr1	2000001	3000000	2.2e-05
	chr1	3000001	4000000	8e-06
	chr1	4000001	5000000	1.9e-05
	chr1	5000001	6000000	9e-06
	chr1	6000001	7000000	1.2e-05
	chr1	7000001	8000000	1.2e-05
	chr1	8000001	9000000	2.7e-05
	chr1	9000001	10000000	3.3e-05
	chr1	10000001	11000000	1.1e-05
	chr1	11000001	12000000	5e-06
	chr1	12000001	13000000	8e-06
	chr1	13000001	14000000	7e-06
	chr1	14000001	15000000	1e-05
	chr1	15000001	16000000	2.4e-05
	chr1	16000001	17000000	3.3e-05
	chr1	17000001	18000000	2.5e-05
	chr1	18000001	19000000	1.8e-05
	chr1	19000001	20000000	2.1e-05
	chr1	20000001	21000000	2.7e-05
	chr1	21000001	22000000	2.2e-05
	chr1	22000001	23000000	1e-05
	chr1	23000001	24000000	1.9e-05
	chr1	24000001	25000000	0
	chr1	25000001	26000000	3.1e-05
	chr1	26000001	27000000	1.1e-05
	chr1	27000001	28000000	8e-06
	chr1	28000001	29000000	1.6e-05
	chr1	29000001	30000000	1.9e-05
	chr1	30000001	31000000	6e-06
	chr1	31000001	32000000	5e-06
	chr1	32000001	33000000	6e-06
	chr1	33000001	34000000	5e-06
	chr1	34000001	35000000	3e-06
	chr1	35000001	36000000	9e-06
	chr1	36000001	37000000	8e-06
	chr1	37000001	38000000	2e-05
	chr1	38000001	39000000	1.2e-05
	chr1	39000001	40000000	3e-06
	chr1	40000001	41000000	3e-06
	chr1	41000001	42000000	1.3e-05
	chr1	42000001	43000000	1.8e-05
	chr1	43000001	44000000	1.6e-05
	chr1	44000001	45000000	1.4e-05
	chr1	45000001	46000000	1.2e-05
	chr1	46000001	47000000	0
	chr1	47000001	48000000	7e-06
	chr1	48000001	49000000	1.1e-05
	chr1	49000001	50000000	1.4e-05
	chr1	50000001	51000000	0
	chr1	51000001	52000000	7e-06
	chr1	52000001	53000000	8e-06
	chr1	53000001	54000000	8e-06
	chr1	54000001	55000000	1e-05
	chr1	55000001	56000000	1.2e-05
	chr1	56000001	57000000	4e-06
	chr1	57000001	58000000	5e-06
	chr1	58000001	59000000	3e-06
	chr1	59000001	60000000	3e-06
	chr1	60000001	61000000	6e-06
	chr1	61000001	62000000	6e-06
	chr1	62000001	63000000	1.1e-05
	chr1	63000001	64000000	8e-06
	chr1	64000001	65000000	8e-06
	chr1	65000001	66000000	6e-06
	chr1	66000001	67000000	6e-06
	chr1	67000001	68000000	3e-06
	chr1	68000001	69000000	1e-06
	chr1	69000001	70000000	0
	chr1	70000001	71000000	4e-06
	chr1	71000001	72000000	2e-06
	chr1	72000001	73000000	0
	chr1	73000001	74000000	5e-06
	chr1	74000001	75000000	8e-06
	chr1	75000001	76000000	3e-06
	chr1	76000001	77000000	2e-06
	chr1	77000001	78000000	9e-06
	chr1	78000001	79000000	4e-06
	chr1	79000001	80000000	6e-06
	chr1	80000001	81000000	5e-06
	chr1	81000001	82000000	2e-06
	chr1	82000001	83000000	0
	chr1	83000001	84000000	8e-06
	chr1	84000001	85000000	8e-06
	chr1	85000001	86000000	3e-06
	chr1	86000001	87000000	2e-06
	chr1	87000001	88000000	7e-06
	chr1	88000001	89000000	7e-06
	chr1	89000001	90000000	4e-06
	chr1	90000001	91000000	3e-06
	chr1	91000001	92000000	5e-06
	chr1	92000001	93000000	1e-05
	chr1	93000001	94000000	6e-06
	chr1	94000001	95000000	2e-06
	chr1	95000001	96000000	1.3e-05
	chr1	96000001	97000000	5e-06
	chr1	97000001	98000000	5e-06
	chr1	98000001	99000000	8e-06
	chr1	99000001	100000000	9e-06
	chr1	100000001	101000000	7e-06
	chr1	101000001	102000000	7e-06
	chr1	102000001	103000000	3e-06
	chr1	103000001	104000000	9e-06
	chr1	104000001	105000000	1.2e-05
	chr1	105000001	106000000	3e-06
	chr1	106000001	107000000	1.6e-05
	chr1	107000001	108000000	7e-06
	chr1	108000001	109000000	0
	chr1	109000001	110000000	1.3e-05
	chr1	110000001	111000000	1.5e-05
	chr1	111000001	112000000	1.7e-05
	chr1	112000001	113000000	1.6e-05
	chr1	113000001	114000000	1.5e-05
	chr1	114000001	115000000	4e-06
	chr1	115000001	116000000	2.7e-05
	chr1	116000001	117000000	1.1e-05
	chr1	117000001	118000000	1.3e-05
	chr1	118000001	119000000	1.2e-05
	chr1	119000001	120000000	8e-06
	chr1	120000001	121000000	9e-06
	chr1	121000001	122000000	5e-06
	chr1	122000001	123000000	8e-06
	chr1	123000001	124000000	3e-06
	chr1	124000001	125000000	1e-06
	chr1	125000001	126000000	2e-06
	chr1	126000001	127000000	2.1e-05
	chr1	127000001	128000000	1.2e-05
	chr1	128000001	129000000	6e-06
	chr1	129000001	130000000	3e-06
	chr1	130000001	131000000	9e-06
	chr1	131000001	132000000	1e-06
	chr1	132000001	133000000	1.7e-05
	chr1	133000001	134000000	1.4e-05
	chr1	134000001	135000000	2e-06
	chr1	135000001	136000000	7e-06
	chr1	136000001	137000000	1.3e-05
	chr1	137000001	138000000	6e-06
	chr1	138000001	139000000	1.5e-05
	chr1	139000001	140000000	6e-06
	chr1	140000001	141000000	2.2e-05
	chr1	141000001	142000000	1.2e-05
	chr1	142000001	143000000	9e-06
	chr1	143000001	144000000	9e-06
	chr1	144000001	145000000	2e-05
	chr1	145000001	146000000	1.3e-05
	chr1	146000001	147000000	1.9e-05
	chr1	147000001	148000000	7e-06
	chr1	148000001	149000000	8e-06
	chr1	149000001	150000000	5e-06
	chr1	150000001	151000000	1.9e-05
	chr1	151000001	152000000	1.5e-05
	chr1	152000001	153000000	3e-06
	chr1	153000001	154000000	7e-06
	chr1	154000001	155000000	1.5e-05
	chr1	155000001	156000000	5e-06
	chr1	156000001	157000000	3.8e-05
	chr1	157000001	158000000	1.4e-05
	chr1	158000001	159000000	1.1e-05
	chr1	159000001	160000000	2.9e-05
	chr1	160000001	161000000	2e-05
	chr1	161000001	162000000	0
	chr1	162000001	163000000	3e-05
	chr1	163000001	164000000	2.5e-05
	chr1	164000001	165000000	1.4e-05
	chr1	165000001	166000000	1.6e-05
	chr1	166000001	167000000	4e-06
	chr1	167000001	168000000	0
	chr1	168000001	169000000	6e-05
	chr1	169000001	170000000	1e-05
	chr1	170000001	171000000	2e-06
	chr1	171000001	172000000	2.8e-05
	chr1	172000001	173000000	1.3e-05
	chr1	173000001	174000000	1.9e-05
	chr1	174000001	175000000	2.1e-05
	chr1	175000001	176000000	1.2e-05
	chr1	176000001	177000000	4e-06
	chr1	177000001	178000000	6e-06
	chr1	178000001	179000000	1.2e-05
	chr1	179000001	180000000	7e-06
	chr1	180000001	181000000	2.1e-05
	chr1	181000001	182000000	2.5e-05
	chr1	182000001	183000000	1.7e-05
	chr1	183000001	184000000	2.3e-05
	chr1	184000001	185000000	2.1e-05
	chr1	185000001	186000000	4e-06
	chr1	186000001	187000000	3.5e-05
	chr1	187000001	188000000	1.4e-05
	chr1	188000001	189000000	1.6e-05
	chr1	189000001	190000000	1.5e-05
	chr1	190000001	191000000	0
	chr1	191000001	192000000	4e-05
	chr1	192000001	193000000	3e-06
	chr1	193000001	194000000	1e-06
	chr1	194000001	195000000	3e-06
	chr1	195000001	196000000	3.5e-05
	chr1	196000001	197000000	2.9e-05
	chr1	197000001	198000000	2e-06
	chr1	198000001	199000000	2.5e-05
	chr1	199000001	200000000	4e-05
	chr1	200000001	201000000	1.6e-05
	chr1	201000001	202000000	1.8e-05
	chr1	202000001	203000000	1.1e-05
	chr1	203000001	204000000	2.3e-05
	chr1	204000001	205000000	1.9e-05
	chr1	205000001	206000000	2.5e-05
	chr1	206000001	207000000	2.9e-05
	chr1	207000001	208000000	2.1e-05
	chr1	208000001	209000000	2.7e-05
	chr1	209000001	210000000	3.1e-05
	chr1	210000001	211000000	3e-05
	chr1	211000001	212000000	2.1e-05
	chr1	212000000	212836540	3.5862e-05
	chr2	1	1000000	1.1e-05
	chr2	1000001	2000000	1e-06
	chr2	2000001	3000000	3e-06
	chr2	3000001	4000000	1.6e-05
	chr2	4000001	5000000	2.1e-05
	chr2	5000001	6000000	1.6e-05
	chr2	6000001	7000000	1.5e-05
	chr2	7000001	8000000	2.1e-05
	chr2	8000001	9000000	2.3e-05
	chr2	9000001	10000000	1.3e-05
	chr2	10000001	11000000	1e-05
	chr2	11000001	12000000	6e-06
	chr2	12000001	13000000	8e-06
	chr2	13000001	14000000	1.8e-05
	chr2	14000001	15000000	9e-06
	chr2	15000001	16000000	7e-06
	chr2	16000001	17000000	1.1e-05
	chr2	17000001	18000000	2.5e-05
	chr2	18000001	19000000	1.6e-05
	chr2	19000001	20000000	1.4e-05
	chr2	20000001	21000000	6e-06
	chr2	21000001	22000000	1.7e-05
	chr2	22000001	23000000	1.7e-05
	chr2	23000001	24000000	3e-06
	chr2	24000001	25000000	0
	chr2	25000001	26000000	1.6e-05
	chr2	26000001	27000000	9e-06
	chr2	27000001	28000000	1.2e-05
	chr2	28000001	29000000	1.6e-05
	chr2	29000001	30000000	9e-06
	chr2	30000001	31000000	8e-06
	chr2	31000001	32000000	1.2e-05
	chr2	32000001	33000000	5e-06
	chr2	33000001	34000000	1.1e-05
	chr2	34000001	35000000	1e-05
	chr2	35000001	36000000	9e-06
	chr2	36000001	37000000	7e-06
	chr2	37000001	38000000	6e-06
	chr2	38000001	39000000	7e-06
	chr2	39000001	40000000	1.8e-05
	chr2	40000001	41000000	1e-05
	chr2	41000001	42000000	3e-06
	chr2	42000001	43000000	1.4e-05
	chr2	43000001	44000000	1.1e-05
	chr2	44000001	45000000	5e-06
	chr2	45000001	46000000	4e-06
	chr2	46000001	47000000	1.3e-05
	chr2	47000001	48000000	1.4e-05
	chr2	48000001	49000000	2e-06
	chr2	49000001	50000000	1.8e-05
	chr2	50000001	51000000	5e-06
	chr2	51000001	52000000	1e-05
	chr2	52000001	53000000	5e-06
	chr2	53000001	54000000	9e-06
	chr2	54000001	55000000	1.4e-05
	chr2	55000001	56000000	4e-06
	chr2	56000001	57000000	6e-06
	chr2	57000001	58000000	5e-06
	chr2	58000001	59000000	8e-06
	chr2	59000001	60000000	8e-06
	chr2	60000001	61000000	5e-06
	chr2	61000001	62000000	9e-06
	chr2	62000001	63000000	1e-06
	chr2	63000001	64000000	9e-06
	chr2	64000001	65000000	2e-06
	chr2	65000001	66000000	8e-06
	chr2	66000001	67000000	4e-06
	chr2	67000001	68000000	2e-06
	chr2	68000001	69000000	1e-05
	chr2	69000001	70000000	8e-06
	chr2	70000001	71000000	1e-06
	chr2	71000001	72000000	8e-06
	chr2	72000001	73000000	1.7e-05
	chr2	73000001	74000000	7e-06
	chr2	74000001	75000000	4e-06
	chr2	75000001	76000000	0
	chr2	76000001	77000000	2e-06
	chr2	77000001	78000000	3e-06
	chr2	78000001	79000000	6e-06
	chr2	79000001	80000000	0
	chr2	80000001	81000000	8e-06
	chr2	81000001	82000000	6e-06
	chr2	82000001	83000000	8e-06
	chr2	83000001	84000000	1.1e-05
	chr2	84000001	85000000	3e-06
	chr2	85000001	86000000	4e-06
	chr2	86000001	87000000	1e-05
	chr2	87000001	88000000	5e-06
	chr2	88000001	89000000	4e-06
	chr2	89000001	90000000	9e-06
	chr2	90000001	91000000	1e-05
	chr2	91000001	92000000	8e-06
	chr2	92000001	93000000	1e-06
	chr2	93000001	94000000	3e-06
	chr2	94000001	95000000	2e-06
	chr2	95000001	96000000	1e-06
	chr2	96000001	97000000	4e-06
	chr2	97000001	98000000	1.3e-05
	chr2	98000001	99000000	3e-06
	chr2	99000001	100000000	8e-06
	chr2	100000001	101000000	8e-06
	chr2	101000001	102000000	1.3e-05
	chr2	102000001	103000000	1e-05
	chr2	103000001	104000000	1e-05
	chr2	104000001	105000000	3e-06
	chr2	105000001	106000000	8e-06
	chr2	106000001	107000000	7e-06
	chr2	107000001	108000000	0
	chr2	108000001	109000000	2.5e-05
	chr2	109000001	110000000	1.3e-05
	chr2	110000001	111000000	1.4e-05
	chr2	111000001	112000000	2.3e-05
	chr2	112000001	113000000	1e-05
	chr2	113000001	114000000	3e-06
	chr2	114000001	115000000	9e-06
	chr2	115000001	116000000	1.5e-05
	chr2	116000001	117000000	2e-05
	chr2	117000001	118000000	1.1e-05
	chr2	118000001	119000000	2.3e-05
	chr2	119000001	120000000	1.8e-05
	chr2	120000001	121000000	1.3e-05
	chr2	121000001	122000000	1.5e-05
	chr2	122000001	123000000	7e-06
	chr2	123000001	124000000	2.7e-05
	chr2	124000001	125000000	1.5e-05
	chr2	125000001	126000000	4e-06
	chr2	126000001	127000000	1.7e-05
	chr2	127000001	128000000	1.6e-05
	chr2	128000001	129000000	5e-06
	chr2	129000001	130000000	5e-06
	chr2	130000001	131000000	8e-06
	chr2	131000001	132000000	4e-06
	chr2	132000001	133000000	0
	chr2	133000001	134000000	3.2e-05
	chr2	134000001	135000000	2.6e-05
	chr2	135000001	136000000	1.7e-05
	chr2	136000001	137000000	1.1e-05
	chr2	137000001	138000000	9e-06
	chr2	138000001	139000000	2.2e-05
	chr2	139000001	140000000	1.8e-05
	chr2	140000001	141000000	1.6e-05
	chr2	141000001	142000000	3.5e-05
	chr2	142000001	143000000	4e-06
	chr2	143000001	144000000	1.3e-05
	chr2	144000001	145000000	4e-06
	chr2	145000001	146000000	1.1e-05
	chr2	146000001	147000000	4e-06
	chr2	147000001	148000000	3.2e-05
	chr2	148000001	149000000	3e-06
	chr2	149000001	150000000	3.4e-05
	chr2	150000001	151000000	2.5e-05
	chr2	151000001	152000000	2e-05
	chr2	152000001	153000000	2.7e-05
	chr2	153000001	154000000	1.8e-05
	chr2	154000001	155000000	1.2e-05
	chr2	155000001	156000000	3.7e-05
	chr2	156000001	157000000	1.1e-05
	chr2	157000001	158000000	3.2e-05
	chr2	158000001	159000000	1.8e-05
	chr2	159000001	160000000	1.5e-05
	chr2	160000001	161000000	2.5e-05
	chr2	161000001	162000000	2.8e-05
	chr2	162000001	163000000	9e-06
	chr2	163000001	164000000	2.4e-05
	chr2	164000001	165000000	2.2e-05
	chr2	165000001	166000000	4.6e-05
	chr2	166000001	167000000	2.4e-05
	chr2	167000001	168000000	0
	chr2	168000001	169000000	0
	chr2	169000001	170000000	0
	chr2	170000001	171000000	7e-06
	chr2	176000000	176915849	1.09188e-06
	chr3	1	1000000	9e-06
	chr3	1000001	2000000	1.1e-05
	chr3	2000001	3000000	9e-06
	chr3	3000001	4000000	2.3e-05
	chr3	4000001	5000000	2.2e-05
	chr3	5000001	6000000	9e-06
	chr3	6000001	7000000	1.1e-05
	chr3	7000001	8000000	1.4e-05
	chr3	8000001	9000000	1.9e-05
	chr3	9000001	10000000	1.6e-05
	chr3	10000001	11000000	5e-06
	chr3	11000001	12000000	1.5e-05
	chr3	12000001	13000000	1e-05
	chr3	13000001	14000000	7e-06
	chr3	14000001	15000000	9e-06
	chr3	15000001	16000000	4e-06
	chr3	16000001	17000000	8e-06
	chr3	17000001	18000000	1e-05
	chr3	18000001	19000000	9e-06
	chr3	19000001	20000000	6e-06
	chr3	20000001	21000000	1.2e-05
	chr3	21000001	22000000	7e-06
	chr3	22000001	23000000	1.1e-05
	chr3	23000001	24000000	3e-06
	chr3	24000001	25000000	1.2e-05
	chr3	25000001	26000000	4e-06
	chr3	26000001	27000000	3e-06
	chr3	27000001	28000000	5e-06
	chr3	28000001	29000000	2e-06
	chr3	29000001	30000000	7e-06
	chr3	30000001	31000000	6e-06
	chr3	31000001	32000000	1.8e-05
	chr3	32000001	33000000	1e-05
	chr3	33000001	34000000	2e-06
	chr3	34000001	35000000	6e-06
	chr3	35000001	36000000	4e-06
	chr3	36000001	37000000	7e-06
	chr3	37000001	38000000	6e-06
	chr3	38000001	39000000	1.1e-05
	chr3	39000001	40000000	1.1e-05
	chr3	40000001	41000000	6e-06
	chr3	41000001	42000000	1e-05
	chr3	42000001	43000000	6e-06
	chr3	43000001	44000000	3e-06
	chr3	44000001	45000000	4e-06
	chr3	45000001	46000000	6e-06
	chr3	46000001	47000000	2e-06
	chr3	47000001	48000000	1.1e-05
	chr3	48000001	49000000	8e-06
	chr3	49000001	50000000	2e-06
	chr3	50000001	51000000	1.8e-05
	chr3	51000001	52000000	4e-06
	chr3	52000001	53000000	1e-06
	chr3	53000001	54000000	5e-06
	chr3	54000001	55000000	3e-06
	chr3	55000001	56000000	5e-06
	chr3	56000001	57000000	1e-06
	chr3	57000001	58000000	2e-06
	chr3	58000001	59000000	1e-06
	chr3	59000001	60000000	5e-06
	chr3	60000001	61000000	2e-06
	chr3	61000001	62000000	7e-06
	chr3	62000001	63000000	1.1e-05
	chr3	63000001	64000000	4e-06
	chr3	64000001	65000000	2e-06
	chr3	65000001	66000000	2e-06
	chr3	66000001	67000000	2e-06
	chr3	67000001	68000000	1.4e-05
	chr3	68000001	69000000	3e-06
	chr3	69000001	70000000	0
	chr3	70000001	71000000	0
	chr3	71000001	72000000	1e-06
	chr3	72000001	73000000	1e-06
	chr3	73000001	74000000	7e-06
	chr3	74000001	75000000	6e-06
	chr3	75000001	76000000	1e-05
	chr3	76000001	77000000	1.5e-05
	chr3	77000001	78000000	7e-06
	chr3	78000001	79000000	7e-06
	chr3	79000001	80000000	8e-06
	chr3	80000001	81000000	7e-06
	chr3	81000001	82000000	6e-06
	chr3	82000001	83000000	1.1e-05
	chr3	83000001	84000000	4e-06
	chr3	84000001	85000000	9e-06
	chr3	85000001	86000000	1.6e-05
	chr3	86000001	87000000	6e-06
	chr3	87000001	88000000	0
	chr3	88000001	89000000	2.4e-05
	chr3	89000001	90000000	1.5e-05
	chr3	90000001	91000000	1.2e-05
	chr3	91000001	92000000	4e-06
	chr3	92000001	93000000	7e-06
	chr3	93000001	94000000	1.3e-05
	chr3	94000001	95000000	4e-06
	chr3	95000001	96000000	9e-06
	chr3	96000001	97000000	2e-05
	chr3	97000001	98000000	3e-06
	chr3	98000001	99000000	2.1e-05
	chr3	99000001	100000000	2.4e-05
	chr3	100000001	101000000	9e-06
	chr3	101000001	102000000	1.1e-05
	chr3	102000001	103000000	1.3e-05
	chr3	103000001	104000000	8e-06
	chr3	104000001	105000000	1.7e-05
	chr3	105000001	106000000	1e-05
	chr3	106000001	107000000	2.1e-05
	chr3	107000001	108000000	1.6e-05
	chr3	108000001	109000000	1.5e-05
	chr3	109000001	110000000	6e-06
	chr3	110000001	111000000	1.6e-05
	chr3	111000001	112000000	1.2e-05
	chr3	112000001	113000000	1.4e-05
	chr3	113000001	114000000	2.9e-05
	chr3	114000001	115000000	7e-06
	chr3	115000001	116000000	2.2e-05
	chr3	116000001	117000000	1.9e-05
	chr3	117000001	118000000	2.5e-05
	chr3	118000001	119000000	2.4e-05
	chr3	119000001	120000000	2.6e-05
	chr3	120000001	121000000	5e-06
	chr3	121000001	122000000	3.5e-05
	chr3	122000001	123000000	2.5e-05
	chr3	123000001	124000000	1.3e-05
	chr3	124000001	125000000	1.9e-05
	chr3	125000001	126000000	2.4e-05
	chr3	126000001	127000000	1.2e-05
	chr3	127000001	128000000	2.9e-05
	chr3	128000001	129000000	2.1e-05
	chr3	129000001	130000000	1.3e-05
	chr3	130000001	131000000	2e-05
	chr3	131000001	132000000	1.6e-05
	chr3	132000001	133000000	8e-06
	chr3	133000001	134000000	0
	chr3	134000001	135000000	2.9e-05
	chr3	135000001	136000000	1.2e-05
	chr3	136000001	137000000	1.3e-05
	chr3	137000001	138000000	8e-06
	chr3	138000001	139000000	2.1e-05
	chr3	139000001	140000000	2.2e-05
	chr3	140000001	141000000	2e-05
	chr3	141000001	142000000	1.3e-05
	chr3	142000001	143000000	1.2e-05
	chr3	143000001	144000000	2e-05
	chr3	144000001	145000000	5e-06
	chr3	145000001	146000000	2.1e-05
	chr3	146000001	147000000	1.2e-05
	chr3	147000001	148000000	3e-05
	chr3	148000001	149000000	1.5e-05
	chr3	149000001	150000000	2e-05
	chr3	150000001	151000000	1e-05
	chr3	151000001	152000000	2.7e-05
	chr3	152000001	153000000	1.6e-05
	chr3	153000001	154000000	5e-06
	chr3	154000001	155000000	2e-05
	chr3	155000001	156000000	2.4e-05
	chr3	156000001	157000000	1.9e-05
	chr3	157000001	158000000	1e-06
	chr3	158000001	159000000	8e-06
	chr3	159000001	160000000	2.1e-05
	chr3	160000001	161000000	1.6e-05
	chr3	161000001	162000000	1.1e-05
	chr3	162000001	163000000	7e-06
	chr3	163000001	164000000	1.7e-05
	chr3	164000001	165000000	2.2e-05
	chr3	165000001	166000000	2.6e-05
	chr3	166000001	167000000	2.7e-05
	chr3	167000001	168000000	1.6e-05
	chr3	168000001	169000000	2.7e-05
	chr3	169000001	170000000	2.5e-05
	chr3	170000001	171000000	2.2e-05
	chr3	171000001	172000000	2.7e-05
	chr3	172000001	173000000	2.4e-05
	chr3	173000001	174000000	2.4e-05
	chr3	174000001	175000000	7e-06
	chr3	175000001	176000000	4e-05
	chr3	176000001	177000000	3.7e-05
	chr3	177000001	178000000	3e-06
	chr3	178000001	179000000	1.8e-05
	chr3	179000001	180000000	3.3e-05
	chr3	183000000	183890166	1.12339e-06
	chr4	1	1000000	1.2e-05
	chr4	1000001	2000000	1.5e-05
	chr4	2000001	3000000	1.3e-05
	chr4	3000001	4000000	1e-05
	chr4	4000001	5000000	1.8e-05
	chr4	5000001	6000000	2.1e-05
	chr4	6000001	7000000	2.3e-05
	chr4	7000001	8000000	1.9e-05
	chr4	8000001	9000000	6e-06
	chr4	9000001	10000000	1.4e-05
	chr4	10000001	11000000	2.1e-05
	chr4	11000001	12000000	1.8e-05
	chr4	12000001	13000000	1.8e-05
	chr4	13000001	14000000	2.4e-05
	chr4	14000001	15000000	2.6e-05
	chr4	15000001	16000000	1.2e-05
	chr4	16000001	17000000	3.3e-05
	chr4	17000001	18000000	1.3e-05
	chr4	18000001	19000000	2.1e-05
	chr4	19000001	20000000	6e-06
	chr4	20000001	21000000	1.6e-05
	chr4	21000001	22000000	1.2e-05
	chr4	22000001	23000000	7e-06
	chr4	23000001	24000000	2.2e-05
	chr4	24000001	25000000	2.3e-05
	chr4	25000001	26000000	2.1e-05
	chr4	26000001	27000000	1.8e-05
	chr4	27000001	28000000	1e-05
	chr4	28000001	29000000	1.9e-05
	chr4	29000001	30000000	8e-06
	chr4	30000001	31000000	3e-06
	chr4	31000001	32000000	1.7e-05
	chr4	32000001	33000000	1.5e-05
	chr4	33000001	34000000	2.6e-05
	chr4	34000001	35000000	1.1e-05
	chr4	35000001	36000000	1.4e-05
	chr4	36000001	37000000	4e-06
	chr4	37000001	38000000	2e-06
	chr4	38000001	39000000	2.6e-05
	chr4	39000001	40000000	5e-06
	chr4	40000001	41000000	1.8e-05
	chr4	41000001	42000000	2e-05
	chr4	42000001	43000000	6e-06
	chr4	43000001	44000000	8e-06
	chr4	44000001	45000000	0
	chr4	45000001	46000000	3.1e-05
	chr4	46000001	47000000	2.4e-05
	chr4	47000001	48000000	1.4e-05
	chr4	48000001	49000000	1.6e-05
	chr4	49000001	50000000	7e-06
	chr4	50000001	51000000	8e-06
	chr4	51000001	52000000	1.1e-05
	chr4	52000001	53000000	1.8e-05
	chr4	53000001	54000000	1.2e-05
	chr4	54000001	55000000	2e-06
	chr4	55000001	56000000	1e-06
	chr4	56000001	57000000	3e-06
	chr4	57000001	58000000	2e-06
	chr4	58000001	59000000	2e-06
	chr4	59000001	60000000	3e-06
	chr4	60000001	61000000	5e-06
	chr4	61000001	62000000	1e-05
	chr4	62000001	63000000	8e-06
	chr4	63000001	64000000	1e-06
	chr4	64000001	65000000	6e-06
	chr4	65000001	66000000	3e-06
	chr4	66000001	67000000	2.6e-05
	chr4	67000001	68000000	3e-06
	chr4	68000001	69000000	1e-05
	chr4	69000001	70000000	1e-05
	chr4	70000001	71000000	9e-06
	chr4	71000001	72000000	1.2e-05
	chr4	72000001	73000000	1e-05
	chr4	73000001	74000000	1.6e-05
	chr4	74000001	75000000	1.1e-05
	chr4	75000001	76000000	4e-06
	chr4	76000001	77000000	9e-06
	chr4	77000001	78000000	4e-06
	chr4	78000001	79000000	2e-06
	chr4	79000001	80000000	1.6e-05
	chr4	80000001	81000000	8e-06
	chr4	81000001	82000000	2e-06
	chr4	82000001	83000000	0
	chr4	83000001	84000000	1.3e-05
	chr4	84000001	85000000	7e-06
	chr4	85000001	86000000	1e-06
	chr4	86000001	87000000	5e-06
	chr4	87000001	88000000	0
	chr4	88000001	89000000	1.1e-05
	chr4	89000001	90000000	9e-06
	chr4	90000001	91000000	3e-06
	chr4	91000001	92000000	4e-06
	chr4	92000001	93000000	3e-06
	chr4	93000001	94000000	4e-06
	chr4	94000001	95000000	5e-06
	chr4	95000001	96000000	9e-06
	chr4	96000001	97000000	8e-06
	chr4	97000001	98000000	5e-06
	chr4	98000001	99000000	1.6e-05
	chr4	99000001	100000000	3e-06
	chr4	100000001	101000000	7e-06
	chr4	101000001	102000000	5e-06
	chr4	102000001	103000000	0
	chr4	103000001	104000000	1.2e-05
	chr4	104000001	105000000	4e-06
	chr4	105000001	106000000	7e-06
	chr4	106000001	107000000	8e-06
	chr4	107000001	108000000	6e-06
	chr4	108000001	109000000	6e-06
	chr4	109000001	110000000	1.8e-05
	chr4	110000001	111000000	9e-06
	chr4	111000001	112000000	6e-06
	chr4	112000001	113000000	1.3e-05
	chr4	113000001	114000000	2e-06
	chr4	114000001	115000000	1.9e-05
	chr4	115000001	116000000	4e-06
	chr4	116000001	117000000	1.8e-05
	chr4	117000001	118000000	1.2e-05
	chr4	118000001	119000000	1.4e-05
	chr4	119000001	120000000	1e-05
	chr4	120000001	121000000	6e-06
	chr4	121000001	122000000	1.9e-05
	chr4	122000001	123000000	9e-06
	chr4	123000001	124000000	1.1e-05
	chr4	124000001	125000000	7e-06
	chr4	125000001	126000000	1.4e-05
	chr4	126000001	127000000	6e-06
	chr4	127000001	128000000	1.4e-05
	chr4	128000001	129000000	1.1e-05
	chr4	129000001	130000000	1.9e-05
	chr4	130000001	131000000	2e-06
	chr4	131000001	132000000	2.1e-05
	chr4	132000001	133000000	1.2e-05
	chr4	133000001	134000000	5e-06
	chr4	134000001	135000000	8e-06
	chr4	135000001	136000000	1.3e-05
	chr4	136000001	137000000	1.5e-05
	chr4	137000001	138000000	1.7e-05
	chr4	138000001	139000000	1.5e-05
	chr4	139000001	140000000	1e-06
	chr4	140000001	141000000	2.4e-05
	chr4	141000001	142000000	5e-06
	chr4	142000001	143000000	5e-06
	chr4	143000001	144000000	3e-06
	chr4	144000001	145000000	2e-05
	chr4	145000001	146000000	7e-06
	chr4	146000001	147000000	7e-06
	chr4	147000001	148000000	3e-06
	chr4	148000001	149000000	5e-06
	chr4	149000001	150000000	7e-06
	chr4	150000001	151000000	1.9e-05
	chr4	151000001	152000000	2.4e-05
	chr4	152000001	153000000	8e-06
	chr4	153000001	154000000	1e-05
	chr4	154000001	155000000	2.2e-05
	chr4	155000001	156000000	1.6e-05
	chr4	156000001	157000000	1.8e-05
	chr4	157000001	158000000	1.4e-05
	chr4	158000001	159000000	2.5e-05
	chr4	159000001	160000000	1.4e-05
	chr4	160000001	161000000	1.4e-05
	chr4	161000001	162000000	1.6e-05
	chr4	162000001	163000000	1.8e-05
	chr4	163000001	164000000	1.5e-05
	chr4	164000001	165000000	2.3e-05
	chr4	165000001	166000000	1.7e-05
	chr4	166000001	167000000	1.3e-05
	chr4	167000001	168000000	1.8e-05
	chr4	168000001	169000000	2.4e-05
	chr4	169000001	170000000	2.5e-05
	chr4	170000001	171000000	2.7e-05
	chr4	171000001	172000000	2e-05
	chr4	172000001	173000000	9e-06
	chr4	173000001	174000000	2.9e-05
	chr4	174000001	175000000	2.2e-05
	chr4	175000001	176000000	1e-05
	chr4	176000001	177000000	1.9e-05
	chr4	177000001	178000000	1.1e-05
	chr4	178000001	179000000	2.5e-05
	chr4	179000001	180000000	2e-05
	chr4	180000001	181000000	1.8e-05
	chr4	181000001	182000000	1.3e-05
	chr4	182000001	183000000	4.2e-05
	chr4	183000001	184000000	1.6e-05
	chr4	184000001	185000000	2.6e-05
	chr4	185000001	186000000	2.2e-05
	chr4	186000000	186373697	1.07039e-05
	chr5	1	1000000	1.4e-05
	chr5	1000001	2000000	2.8e-05
	chr5	2000001	3000000	2.1e-05
	chr5	3000001	4000000	1.1e-05
	chr5	4000001	5000000	2.8e-05
	chr5	5000001	6000000	1.8e-05
	chr5	6000001	7000000	1.6e-05
	chr5	7000001	8000000	2.1e-05
	chr5	8000001	9000000	1.6e-05
	chr5	9000001	10000000	0
	chr5	10000001	11000000	4.9e-05
	chr5	11000001	12000000	4e-06
	chr5	12000001	13000000	2.5e-05
	chr5	13000001	14000000	1.7e-05
	chr5	14000001	15000000	1.5e-05
	chr5	15000001	16000000	1.2e-05
	chr5	16000001	17000000	9e-06
	chr5	17000001	18000000	3e-06
	chr5	18000001	19000000	1.9e-05
	chr5	19000001	20000000	5e-06
	chr5	20000001	21000000	5e-06
	chr5	21000001	22000000	7e-06
	chr5	22000001	23000000	5e-06
	chr5	23000001	24000000	6e-06
	chr5	24000001	25000000	9e-06
	chr5	25000001	26000000	1.6e-05
	chr5	26000001	27000000	9e-06
	chr5	27000001	28000000	1.7e-05
	chr5	28000001	29000000	1.7e-05
	chr5	29000001	30000000	9e-06
	chr5	30000001	31000000	8e-06
	chr5	31000001	32000000	1.3e-05
	chr5	32000001	33000000	1e-05
	chr5	33000001	34000000	7e-06
	chr5	34000001	35000000	0
	chr5	35000001	36000000	5e-06
	chr5	36000001	37000000	5e-06
	chr5	37000001	38000000	7e-06
	chr5	38000001	39000000	4e-06
	chr5	39000001	40000000	5e-06
	chr5	40000001	41000000	1e-05
	chr5	41000001	42000000	4e-06
	chr5	42000001	43000000	9e-06
	chr5	43000001	44000000	3e-06
	chr5	44000001	45000000	1e-05
	chr5	45000001	46000000	1.5e-05
	chr5	46000001	47000000	5e-06
	chr5	47000001	48000000	4e-06
	chr5	48000001	49000000	1.2e-05
	chr5	49000001	50000000	9e-06
	chr5	50000001	51000000	7e-06
	chr5	51000001	52000000	7e-06
	chr5	52000001	53000000	9e-06
	chr5	53000001	54000000	1e-05
	chr5	54000001	55000000	1e-06
	chr5	55000001	56000000	1.1e-05
	chr5	56000001	57000000	1.4e-05
	chr5	57000001	58000000	1.2e-05
	chr5	58000001	59000000	1.3e-05
	chr5	59000001	60000000	1.1e-05
	chr5	60000001	61000000	4e-06
	chr5	61000001	62000000	6e-06
	chr5	62000001	63000000	1.5e-05
	chr5	63000001	64000000	4e-06
	chr5	64000001	65000000	4e-06
	chr5	65000001	66000000	9e-06
	chr5	66000001	67000000	4e-06
	chr5	67000001	68000000	5e-06
	chr5	68000001	69000000	1e-06
	chr5	69000001	70000000	2e-06
	chr5	70000001	71000000	3e-06
	chr5	71000001	72000000	4e-06
	chr5	72000001	73000000	9e-06
	chr5	73000001	74000000	2e-06
	chr5	74000001	75000000	6e-06
	chr5	75000001	76000000	3e-06
	chr5	76000001	77000000	5e-06
	chr5	77000001	78000000	7e-06
	chr5	78000001	79000000	8e-06
	chr5	79000001	80000000	6e-06
	chr5	80000001	81000000	9e-06
	chr5	81000001	82000000	4e-06
	chr5	82000001	83000000	1.1e-05
	chr5	83000001	84000000	1.4e-05
	chr5	84000001	85000000	1.1e-05
	chr5	85000001	86000000	8e-06
	chr5	86000001	87000000	9e-06
	chr5	87000001	88000000	6e-06
	chr5	88000001	89000000	9e-06
	chr5	89000001	90000000	1.3e-05
	chr5	90000001	91000000	1.3e-05
	chr5	91000001	92000000	5e-06
	chr5	92000001	93000000	7e-06
	chr5	93000001	94000000	2e-06
	chr5	94000001	95000000	8e-06
	chr5	95000001	96000000	2e-06
	chr5	96000001	97000000	0
	chr5	97000001	98000000	1e-06
	chr5	98000001	99000000	1.1e-05
	chr5	99000001	100000000	8e-06
	chr5	100000001	101000000	1.1e-05
	chr5	101000001	102000000	8e-06
	chr5	102000001	103000000	2e-06
	chr5	103000001	104000000	3e-06
	chr5	104000001	105000000	7e-06
	chr5	105000001	106000000	7e-06
	chr5	106000001	107000000	3e-06
	chr5	107000001	108000000	9e-06
	chr5	108000001	109000000	6e-06
	chr5	109000001	110000000	1.7e-05
	chr5	110000001	111000000	9e-06
	chr5	111000001	112000000	4e-06
	chr5	112000001	113000000	1e-06
	chr5	113000001	114000000	2e-06
	chr5	114000001	115000000	0
	chr5	115000001	116000000	1.8e-05
	chr5	116000001	117000000	9e-06
	chr5	117000001	118000000	2.3e-05
	chr5	118000001	119000000	4e-06
	chr5	119000001	120000000	6e-06
	chr5	120000001	121000000	8e-06
	chr5	121000001	122000000	2e-06
	chr5	122000001	123000000	0
	chr5	123000001	124000000	5e-06
	chr5	124000001	125000000	1.7e-05
	chr5	125000001	126000000	4e-06
	chr5	126000001	127000000	6e-06
	chr5	127000001	128000000	6e-06
	chr5	128000001	129000000	3e-06
	chr5	129000001	130000000	4e-06
	chr5	130000001	131000000	4e-06
	chr5	131000001	132000000	3e-06
	chr5	132000001	133000000	2e-06
	chr5	133000001	134000000	8e-06
	chr5	134000001	135000000	8e-06
	chr5	135000001	136000000	8e-06
	chr5	136000001	137000000	2.4e-05
	chr5	137000001	138000000	1.7e-05
	chr5	138000001	139000000	1.7e-05
	chr5	139000001	140000000	9e-06
	chr5	140000001	141000000	1.7e-05
	chr5	141000001	142000000	1.4e-05
	chr5	142000001	143000000	1.2e-05
	chr5	143000001	144000000	1.5e-05
	chr5	144000001	145000000	0
	chr5	145000001	146000000	4.3e-05
	chr5	146000001	147000000	1e-06
	chr5	147000001	148000000	9e-06
	chr5	148000001	149000000	1.6e-05
	chr5	149000001	150000000	8e-06
	chr5	150000001	151000000	1.2e-05
	chr5	151000001	152000000	3.6e-05
	chr5	152000001	153000000	1.7e-05
	chr5	153000001	154000000	2.4e-05
	chr5	154000001	155000000	1.3e-05
	chr5	155000001	156000000	4.5e-05
	chr5	156000001	157000000	1.4e-05
	chr5	157000001	158000000	3.6e-05
	chr5	158000001	159000000	2.1e-05
	chr5	159000001	160000000	3.3e-05
	chr5	160000001	161000000	2.2e-05
	chr5	161000001	162000000	1e-06
	chr5	162000001	163000000	3.5e-05
	chr5	163000001	164000000	8e-06
	chr5	164000000	164367896	1.35908e-05
	chr6	1	1000000	4e-06
	chr6	1000001	2000000	1.5e-05
	chr6	2000001	3000000	1.4e-05
	chr6	3000001	4000000	2.4e-05
	chr6	4000001	5000000	7e-06
	chr6	5000001	6000000	1.4e-05
	chr6	6000001	7000000	2.3e-05
	chr6	7000001	8000000	1.7e-05
	chr6	8000001	9000000	2.5e-05
	chr6	9000001	10000000	9e-06
	chr6	10000001	11000000	8e-06
	chr6	11000001	12000000	1.5e-05
	chr6	12000001	13000000	1e-05
	chr6	13000001	14000000	1.5e-05
	chr6	14000001	15000000	1.7e-05
	chr6	15000001	16000000	1.5e-05
	chr6	16000001	17000000	1.5e-05
	chr6	17000001	18000000	1.1e-05
	chr6	18000001	19000000	7e-06
	chr6	19000001	20000000	5e-06
	chr6	20000001	21000000	1.2e-05
	chr6	21000001	22000000	1.2e-05
	chr6	22000001	23000000	9e-06
	chr6	23000001	24000000	5e-06
	chr6	24000001	25000000	2e-06
	chr6	25000001	26000000	3e-06
	chr6	26000001	27000000	1.2e-05
	chr6	27000001	28000000	1.1e-05
	chr6	28000001	29000000	9e-06
	chr6	29000001	30000000	1.2e-05
	chr6	30000001	31000000	8e-06
	chr6	31000001	32000000	1.2e-05
	chr6	32000001	33000000	1.5e-05
	chr6	33000001	34000000	1.1e-05
	chr6	34000001	35000000	7e-06
	chr6	35000001	36000000	4e-06
	chr6	36000001	37000000	0
	chr6	37000001	38000000	0
	chr6	38000001	39000000	2.3e-05
	chr6	39000001	40000000	1.2e-05
	chr6	40000001	41000000	8e-06
	chr6	41000001	42000000	9e-06
	chr6	42000001	43000000	8e-06
	chr6	43000001	44000000	3e-06
	chr6	44000001	45000000	8e-06
	chr6	45000001	46000000	6e-06
	chr6	46000001	47000000	9e-06
	chr6	47000001	48000000	7e-06
	chr6	48000001	49000000	8e-06
	chr6	49000001	50000000	1e-06
	chr6	50000001	51000000	1.3e-05
	chr6	51000001	52000000	6e-06
	chr6	52000001	53000000	3e-06
	chr6	53000001	54000000	7e-06
	chr6	54000001	55000000	0
	chr6	55000001	56000000	0
	chr6	56000001	57000000	4e-06
	chr6	57000001	58000000	8e-06
	chr6	58000001	59000000	1e-05
	chr6	59000001	60000000	6e-06
	chr6	60000001	61000000	0
	chr6	61000001	62000000	7e-06
	chr6	62000001	63000000	4e-06
	chr6	63000001	64000000	1e-06
	chr6	64000001	65000000	6e-06
	chr6	65000001	66000000	8e-06
	chr6	66000001	67000000	1e-06
	chr6	67000001	68000000	1.2e-05
	chr6	68000001	69000000	1e-05
	chr6	69000001	70000000	1.3e-05
	chr6	70000001	71000000	5e-06
	chr6	71000001	72000000	2e-05
	chr6	72000001	73000000	6e-06
	chr6	73000001	74000000	9e-06
	chr6	74000001	75000000	1e-05
	chr6	75000001	76000000	5e-06
	chr6	76000001	77000000	9e-06
	chr6	77000001	78000000	1.8e-05
	chr6	78000001	79000000	1e-05
	chr6	79000001	80000000	1.8e-05
	chr6	80000001	81000000	1.1e-05
	chr6	81000001	82000000	1.3e-05
	chr6	82000001	83000000	3e-06
	chr6	83000001	84000000	9e-06
	chr6	84000001	85000000	7e-06
	chr6	85000001	86000000	4e-06
	chr6	86000001	87000000	4e-06
	chr6	87000001	88000000	9e-06
	chr6	88000001	89000000	1.5e-05
	chr6	89000001	90000000	1.4e-05
	chr6	90000001	91000000	4e-06
	chr6	91000001	92000000	2e-06
	chr6	92000001	93000000	1.1e-05
	chr6	93000001	94000000	0
	chr6	94000001	95000000	8e-06
	chr6	95000001	96000000	1.1e-05
	chr6	96000001	97000000	1.8e-05
	chr6	97000001	98000000	8e-06
	chr6	98000001	99000000	6e-06
	chr6	99000001	100000000	2.2e-05
	chr6	100000001	101000000	4.2e-05
	chr6	101000001	102000000	1.7e-05
	chr6	102000001	103000000	1.7e-05
	chr6	103000001	104000000	1.8e-05
	chr6	104000001	105000000	5e-06
	chr6	105000001	106000000	1.6e-05
	chr6	106000001	107000000	2e-05
	chr6	107000001	108000000	1.8e-05
	chr6	108000001	109000000	2.8e-05
	chr6	109000001	110000000	7e-06
	chr6	110000001	111000000	2.1e-05
	chr6	111000001	112000000	0
	chr6	112000001	113000000	4.4e-05
	chr6	113000001	114000000	2e-05
	chr6	114000001	115000000	1.8e-05
	chr6	115000001	116000000	1.9e-05
	chr6	116000001	117000000	1.4e-05
	chr6	117000001	118000000	2.2e-05
	chr6	118000001	119000000	2.5e-05
	chr6	119000001	120000000	9e-06
	chr6	120000001	121000000	1.8e-05
	chr6	121000001	122000000	2e-06
	chr6	122000001	123000000	1.7e-05
	chr6	123000001	124000000	1e-05
	chr6	124000001	125000000	1.6e-05
	chr6	125000001	126000000	3e-06
	chr6	126000001	127000000	1.5e-05
	chr6	127000001	128000000	6e-06
	chr6	128000001	129000000	1.5e-05
	chr6	129000001	130000000	2.5e-05
	chr6	130000001	131000000	1e-06
	chr6	131000001	132000000	1.5e-05
	chr6	132000001	133000000	8e-06
	chr6	133000001	134000000	2.2e-05
	chr6	134000001	135000000	2.1e-05
	chr6	135000001	136000000	8e-06
	chr6	136000001	137000000	1.3e-05
	chr6	137000001	138000000	2.2e-05
	chr6	138000001	139000000	2.2e-05
	chr6	139000001	140000000	0
	chr6	140000001	141000000	4.6e-05
	chr6	141000001	142000000	2.7e-05
	chr6	142000001	143000000	1.9e-05
	chr6	143000001	144000000	2.5e-05
	chr6	144000001	145000000	2e-05
	chr6	145000001	146000000	4.3e-05
	chr6	146000001	147000000	2.6e-05
	chr6	147000001	148000000	2.4e-05
	chr6	148000001	149000000	2.2e-05
	chr6	149000001	150000000	2e-05
	chr6	150000001	151000000	3e-06
	chr6	151000001	152000000	2.9e-05
	chr6	152000001	153000000	1.8e-05
	chr6	153000001	154000000	2.5e-05
	chr6	154000001	155000000	1.1e-05
	chr6	155000001	156000000	7e-06
	chr6	156000001	157000000	1.9e-05
	chr6	157000001	158000000	2e-05
	chr6	158000001	159000000	1.9e-05
	chr6	159000001	160000000	2.7e-05
	chr6	160000001	161000000	2.1e-05
	chr6	161000001	162000000	1e-05
	chr6	162000001	163000000	3.4e-05
	chr6	165000000	165692706	1.44361e-06
	chr7	1	1000000	2.1e-05
	chr7	1000001	2000000	4e-06
	chr7	2000001	3000000	3e-05
	chr7	3000001	4000000	2e-05
	chr7	4000001	5000000	3e-05
	chr7	5000001	6000000	9e-06
	chr7	6000001	7000000	2.2e-05
	chr7	7000001	8000000	9e-06
	chr7	8000001	9000000	2.3e-05
	chr7	9000001	10000000	1.2e-05
	chr7	10000001	11000000	1.5e-05
	chr7	11000001	12000000	1e-06
	chr7	12000001	13000000	8e-06
	chr7	13000001	14000000	2e-06
	chr7	14000001	15000000	7e-06
	chr7	15000001	16000000	1.8e-05
	chr7	16000001	17000000	7e-06
	chr7	17000001	18000000	0
	chr7	18000001	19000000	3.5e-05
	chr7	19000001	20000000	7e-06
	chr7	20000001	21000000	1.1e-05
	chr7	21000001	22000000	1.3e-05
	chr7	22000001	23000000	7e-06
	chr7	23000001	24000000	1.9e-05
	chr7	24000001	25000000	1.2e-05
	chr7	25000001	26000000	2.3e-05
	chr7	26000001	27000000	1.4e-05
	chr7	27000001	28000000	1.1e-05
	chr7	28000001	29000000	2.3e-05
	chr7	29000001	30000000	2.3e-05
	chr7	30000001	31000000	7e-06
	chr7	31000001	32000000	1.5e-05
	chr7	32000001	33000000	4e-06
	chr7	33000001	34000000	5e-06
	chr7	34000001	35000000	1.8e-05
	chr7	35000001	36000000	0
	chr7	36000001	37000000	3.4e-05
	chr7	37000001	38000000	1.8e-05
	chr7	38000001	39000000	1.8e-05
	chr7	39000001	40000000	1.5e-05
	chr7	40000001	41000000	2.1e-05
	chr7	41000001	42000000	1.3e-05
	chr7	42000001	43000000	2.2e-05
	chr7	43000001	44000000	7e-06
	chr7	44000001	45000000	1.3e-05
	chr7	45000001	46000000	7e-06
	chr7	46000001	47000000	2e-06
	chr7	47000001	48000000	3e-06
	chr7	48000001	49000000	7e-06
	chr7	49000001	50000000	4e-06
	chr7	50000001	51000000	1.7e-05
	chr7	51000001	52000000	3e-06
	chr7	52000001	53000000	9e-06
	chr7	53000001	54000000	1.2e-05
	chr7	54000001	55000000	5e-06
	chr7	55000001	56000000	2.1e-05
	chr7	56000001	57000000	1.1e-05
	chr7	57000001	58000000	4e-06
	chr7	58000001	59000000	8e-06
	chr7	59000001	60000000	4e-06
	chr7	60000001	61000000	0
	chr7	61000001	62000000	1.6e-05
	chr7	62000001	63000000	1.1e-05
	chr7	63000001	64000000	6e-06
	chr7	64000001	65000000	1.1e-05
	chr7	65000001	66000000	1.1e-05
	chr7	66000001	67000000	1.2e-05
	chr7	67000001	68000000	6e-06
	chr7	68000001	69000000	1e-06
	chr7	69000001	70000000	4e-06
	chr7	70000001	71000000	5e-06
	chr7	71000001	72000000	5e-06
	chr7	72000001	73000000	8e-06
	chr7	73000001	74000000	1e-06
	chr7	74000001	75000000	6e-06
	chr7	75000001	76000000	3e-06
	chr7	76000001	77000000	9e-06
	chr7	77000001	78000000	5e-06
	chr7	78000001	79000000	4e-06
	chr7	79000001	80000000	3e-06
	chr7	80000001	81000000	6e-06
	chr7	81000001	82000000	4e-06
	chr7	82000001	83000000	4e-06
	chr7	83000001	84000000	4e-06
	chr7	84000001	85000000	5e-06
	chr7	85000001	86000000	7e-06
	chr7	86000001	87000000	7e-06
	chr7	87000001	88000000	6e-06
	chr7	88000001	89000000	3e-06
	chr7	89000001	90000000	4e-06
	chr7	90000001	91000000	4e-06
	chr7	91000001	92000000	2e-06
	chr7	92000001	93000000	2e-06
	chr7	93000001	94000000	2e-06
	chr7	94000001	95000000	5e-06
	chr7	95000001	96000000	7e-06
	chr7	96000001	97000000	1.1e-05
	chr7	97000001	98000000	1e-06
	chr7	98000001	99000000	3e-06
	chr7	99000001	100000000	3e-06
	chr7	100000001	101000000	9e-06
	chr7	101000001	102000000	6e-06
	chr7	102000001	103000000	6e-06
	chr7	103000001	104000000	4e-06
	chr7	104000001	105000000	8e-06
	chr7	105000001	106000000	4e-06
	chr7	106000001	107000000	1e-05
	chr7	107000001	108000000	7e-06
	chr7	108000001	109000000	3e-06
	chr7	109000001	110000000	2e-06
	chr7	110000001	111000000	5e-06
	chr7	111000001	112000000	1e-06
	chr7	112000001	113000000	3e-06
	chr7	113000001	114000000	6e-06
	chr7	114000001	115000000	4e-06
	chr7	115000001	116000000	1e-06
	chr7	116000001	117000000	4e-06
	chr7	117000001	118000000	1e-06
	chr7	118000001	119000000	1e-06
	chr7	119000001	120000000	4e-06
	chr7	120000001	121000000	0
	chr7	121000001	122000000	3e-06
	chr7	122000001	123000000	4e-06
	chr7	123000001	124000000	4e-06
	chr7	124000001	125000000	1e-05
	chr7	125000001	126000000	6e-06
	chr7	126000001	127000000	4e-06
	chr7	127000001	128000000	1.6e-05
	chr7	128000001	129000000	1.1e-05
	chr7	129000001	130000000	9e-06
	chr7	130000001	131000000	9e-06
	chr7	131000001	132000000	6e-06
	chr7	132000001	133000000	1.2e-05
	chr7	133000001	134000000	2.4e-05
	chr7	134000001	135000000	1.1e-05
	chr7	135000001	136000000	1.8e-05
	chr7	136000001	137000000	1.6e-05
	chr7	137000001	138000000	1.8e-05
	chr7	138000001	139000000	9e-06
	chr7	139000001	140000000	1e-05
	chr7	140000001	141000000	8e-06
	chr7	141000001	142000000	5e-06
	chr7	142000001	143000000	4e-06
	chr7	143000001	144000000	3e-06
	chr7	144000001	145000000	1.7e-05
	chr7	145000001	146000000	7e-06
	chr7	146000001	147000000	8e-06
	chr7	147000001	148000000	8e-06
	chr7	148000001	149000000	8e-06
	chr7	149000001	150000000	4e-06
	chr7	150000001	151000000	5e-06
	chr7	151000001	152000000	4e-06
	chr7	152000001	153000000	8e-06
	chr7	153000001	154000000	8e-06
	chr7	154000001	155000000	5e-06
	chr7	155000001	156000000	8e-06
	chr7	156000001	157000000	2.2e-05
	chr7	157000001	158000000	1.3e-05
	chr7	158000001	159000000	1.9e-05
	chr7	159000001	160000000	4e-06
	chr7	160000001	161000000	8e-06
	chr7	161000001	162000000	1.5e-05
	chr7	162000001	163000000	1.5e-05
	chr7	163000001	164000000	1.5e-05
	chr7	164000001	165000000	2.2e-05
	chr7	165000001	166000000	1e-05
	chr7	166000001	167000000	1.9e-05
	chr7	167000001	168000000	1.4e-05
	chr7	168000000	168674416	2.07587e-05
	chr8	1	1000000	4e-06
	chr8	1000001	2000000	5e-06
	chr8	2000001	3000000	3.4e-05
	chr8	3000001	4000000	2.1e-05
	chr8	4000001	5000000	2.8e-05
	chr8	5000001	6000000	1.6e-05
	chr8	6000001	7000000	1.6e-05
	chr8	7000001	8000000	1.5e-05
	chr8	8000001	9000000	9e-06
	chr8	9000001	10000000	0
	chr8	10000001	11000000	3.8e-05
	chr8	11000001	12000000	5e-06
	chr8	12000001	13000000	3.2e-05
	chr8	13000001	14000000	1.6e-05
	chr8	14000001	15000000	2.1e-05
	chr8	15000001	16000000	1.3e-05
	chr8	16000001	17000000	3e-06
	chr8	17000001	18000000	9e-06
	chr8	18000001	19000000	4e-06
	chr8	19000001	20000000	0
	chr8	20000001	21000000	2e-06
	chr8	21000001	22000000	8e-06
	chr8	22000001	23000000	1.9e-05
	chr8	23000001	24000000	0
	chr8	24000001	25000000	2.3e-05
	chr8	25000001	26000000	1.1e-05
	chr8	26000001	27000000	1.7e-05
	chr8	27000001	28000000	9e-06
	chr8	28000001	29000000	1.6e-05
	chr8	29000001	30000000	1.7e-05
	chr8	30000001	31000000	5e-06
	chr8	31000001	32000000	6e-06
	chr8	32000001	33000000	3e-06
	chr8	33000001	34000000	1.6e-05
	chr8	34000001	35000000	1.2e-05
	chr8	35000001	36000000	1e-05
	chr8	36000001	37000000	8e-06
	chr8	37000001	38000000	1e-06
	chr8	38000001	39000000	1.1e-05
	chr8	39000001	40000000	1.4e-05
	chr8	40000001	41000000	8e-06
	chr8	41000001	42000000	1e-05
	chr8	42000001	43000000	2e-06
	chr8	43000001	44000000	9e-06
	chr8	44000001	45000000	6e-06
	chr8	45000001	46000000	6e-06
	chr8	46000001	47000000	7e-06
	chr8	47000001	48000000	9e-06
	chr8	48000001	49000000	1.1e-05
	chr8	49000001	50000000	5e-06
	chr8	50000001	51000000	2e-06
	chr8	51000001	52000000	3e-06
	chr8	52000001	53000000	1e-06
	chr8	53000001	54000000	2e-06
	chr8	54000001	55000000	0
	chr8	55000001	56000000	2e-06
	chr8	56000001	57000000	7e-06
	chr8	57000001	58000000	1.4e-05
	chr8	58000001	59000000	1e-06
	chr8	59000001	60000000	2e-06
	chr8	60000001	61000000	0
	chr8	61000001	62000000	7e-06
	chr8	62000001	63000000	6e-06
	chr8	63000001	64000000	2e-06
	chr8	64000001	65000000	8e-06
	chr8	65000001	66000000	1e-06
	chr8	66000001	67000000	0
	chr8	67000001	68000000	6e-06
	chr8	68000001	69000000	1.4e-05
	chr8	69000001	70000000	4e-06
	chr8	70000001	71000000	4e-06
	chr8	71000001	72000000	5e-06
	chr8	72000001	73000000	1e-06
	chr8	73000001	74000000	3e-06
	chr8	74000001	75000000	3e-06
	chr8	75000001	76000000	9e-06
	chr8	76000001	77000000	7e-06
	chr8	77000001	78000000	1.1e-05
	chr8	78000001	79000000	1e-05
	chr8	79000001	80000000	7e-06
	chr8	80000001	81000000	1.3e-05
	chr8	81000001	82000000	3e-06
	chr8	82000001	83000000	1e-06
	chr8	83000001	84000000	1.3e-05
	chr8	84000001	85000000	1.4e-05
	chr8	85000001	86000000	8e-06
	chr8	86000001	87000000	1e-05
	chr8	87000001	88000000	6e-06
	chr8	88000001	89000000	8e-06
	chr8	89000001	90000000	2.7e-05
	chr8	90000001	91000000	1.3e-05
	chr8	91000001	92000000	8e-06
	chr8	92000001	93000000	1.7e-05
	chr8	93000001	94000000	1.2e-05
	chr8	94000001	95000000	2.2e-05
	chr8	95000001	96000000	1.1e-05
	chr8	96000001	97000000	7e-06
	chr8	97000001	98000000	1e-06
	chr8	98000001	99000000	6e-06
	chr8	99000001	100000000	5e-06
	chr8	100000001	101000000	1.4e-05
	chr8	101000001	102000000	3e-06
	chr8	102000001	103000000	3.2e-05
	chr8	103000001	104000000	2.6e-05
	chr8	104000001	105000000	2e-06
	chr8	105000001	106000000	2.7e-05
	chr8	106000001	107000000	1.7e-05
	chr8	107000001	108000000	2.6e-05
	chr8	108000001	109000000	1.3e-05
	chr8	109000001	110000000	1e-05
	chr8	110000001	111000000	2e-06
	chr8	111000001	112000000	2.7e-05
	chr8	112000001	113000000	1.4e-05
	chr8	113000001	114000000	1.1e-05
	chr8	114000001	115000000	1.7e-05
	chr8	115000001	116000000	2.6e-05
	chr8	116000001	117000000	1.8e-05
	chr8	117000001	118000000	1.5e-05
	chr8	118000001	119000000	3.1e-05
	chr8	119000001	120000000	2.3e-05
	chr8	120000001	121000000	2.5e-05
	chr8	121000001	122000000	1.9e-05
	chr8	122000001	123000000	1.4e-05
	chr8	123000001	124000000	1.3e-05
	chr8	124000001	125000000	6e-06
	chr8	125000001	126000000	1.8e-05
	chr8	126000001	127000000	2.5e-05
	chr8	127000001	128000000	2e-05
	chr8	128000001	129000000	1.9e-05
	chr8	129000001	130000000	1.3e-05
	chr8	130000001	131000000	2.3e-05
	chr8	131000001	132000000	2.3e-05
	chr8	132000001	133000000	2.4e-05
	chr8	133000001	134000000	1.7e-05
	chr8	134000001	135000000	1e-05
	chr8	135000001	136000000	2.4e-05
	chr8	136000001	137000000	1.3e-05
	chr8	137000001	138000000	1.5e-05
	chr8	138000001	139000000	9e-06
	chr8	139000001	140000000	2.1e-05
	chr8	140000001	141000000	1.1e-05
	chr8	141000001	142000000	3.3e-05
	chr8	142000001	143000000	3.2e-05
	chr8	143000001	144000000	2.8e-05
	chr8	144000001	145000000	2.3e-05
	chr8	145000001	146000000	1.2e-05
	chr8	146000001	147000000	2.6e-05
	chr8	147000001	148000000	2.7e-05
	chr8	148000001	149000000	1.5e-05
	chr8	149000001	150000000	2e-06
	chr8	150000001	151000000	2.4e-05
	chr8	151000001	152000000	2e-05
	chr8	152000001	153000000	1.4e-05
	chr8	153000001	154000000	0
	chr8	154000001	155000000	0
	chr8	155000001	156000000	4e-06
	chr8	156000000	156400540	1.74764e-05
	chr9	1	1000000	1.2e-05
	chr9	1000001	2000000	1.1e-05
	chr9	2000001	3000000	1.8e-05
	chr9	3000001	4000000	1.8e-05
	chr9	4000001	5000000	5e-06
	chr9	5000001	6000000	7e-06
	chr9	6000001	7000000	3e-06
	chr9	7000001	8000000	0
	chr9	8000001	9000000	1e-05
	chr9	9000001	10000000	8e-06
	chr9	10000001	11000000	5e-06
	chr9	11000001	12000000	1.4e-05
	chr9	12000001	13000000	7e-06
	chr9	13000001	14000000	1.1e-05
	chr9	14000001	15000000	1.3e-05
	chr9	15000001	16000000	9e-06
	chr9	16000001	17000000	1e-05
	chr9	17000001	18000000	1.1e-05
	chr9	18000001	19000000	1.4e-05
	chr9	19000001	20000000	2e-06
	chr9	20000001	21000000	3e-06
	chr9	21000001	22000000	1.6e-05
	chr9	22000001	23000000	1e-05
	chr9	23000001	24000000	5e-06
	chr9	24000001	25000000	1.2e-05
	chr9	25000001	26000000	1e-06
	chr9	26000001	27000000	9e-06
	chr9	27000001	28000000	1.1e-05
	chr9	28000001	29000000	8e-06
	chr9	29000001	30000000	4e-06
	chr9	30000001	31000000	3e-06
	chr9	31000001	32000000	3e-06
	chr9	32000001	33000000	1.1e-05
	chr9	33000001	34000000	4e-06
	chr9	34000001	35000000	5e-06
	chr9	35000001	36000000	3e-06
	chr9	36000001	37000000	0
	chr9	37000001	38000000	7e-06
	chr9	38000001	39000000	1.2e-05
	chr9	39000001	40000000	0
	chr9	40000001	41000000	7e-06
	chr9	41000001	42000000	2e-06
	chr9	42000001	43000000	1e-06
	chr9	43000001	44000000	7e-06
	chr9	44000001	45000000	5e-06
	chr9	45000001	46000000	1.2e-05
	chr9	46000001	47000000	3e-06
	chr9	47000001	48000000	8e-06
	chr9	48000001	49000000	4e-06
	chr9	49000001	50000000	1.1e-05
	chr9	50000001	51000000	1e-05
	chr9	51000001	52000000	7e-06
	chr9	52000001	53000000	0
	chr9	53000001	54000000	7e-06
	chr9	54000001	55000000	9e-06
	chr9	55000001	56000000	9e-06
	chr9	56000001	57000000	3e-06
	chr9	57000001	58000000	5e-06
	chr9	58000001	59000000	9e-06
	chr9	59000001	60000000	1.3e-05
	chr9	60000001	61000000	1.7e-05
	chr9	61000001	62000000	8e-06
	chr9	62000001	63000000	9e-06
	chr9	63000001	64000000	1e-06
	chr9	64000001	65000000	2e-06
	chr9	65000001	66000000	1.9e-05
	chr9	66000001	67000000	8e-06
	chr9	67000001	68000000	1.5e-05
	chr9	68000001	69000000	1e-05
	chr9	69000001	70000000	6e-06
	chr9	70000001	71000000	8e-06
	chr9	71000001	72000000	1.1e-05
	chr9	72000001	73000000	1e-05
	chr9	73000001	74000000	1.7e-05
	chr9	74000001	75000000	9e-06
	chr9	75000001	76000000	1.5e-05
	chr9	76000001	77000000	1.3e-05
	chr9	77000001	78000000	1.9e-05
	chr9	78000001	79000000	1e-05
	chr9	79000001	80000000	2.8e-05
	chr9	80000001	81000000	2.4e-05
	chr9	81000001	82000000	7e-06
	chr9	82000001	83000000	2.6e-05
	chr9	83000001	84000000	3e-06
	chr9	84000001	85000000	0
	chr9	85000001	86000000	1e-06
	chr9	86000001	87000000	2.8e-05
	chr9	87000001	88000000	2.3e-05
	chr9	88000001	89000000	2.6e-05
	chr9	89000001	90000000	1.5e-05
	chr9	90000001	91000000	1.4e-05
	chr9	91000001	92000000	1e-05
	chr9	92000001	93000000	2e-05
	chr9	93000001	94000000	1.3e-05
	chr9	94000001	95000000	1e-06
	chr9	95000001	96000000	0
	chr9	96000001	97000000	3.1e-05
	chr9	97000001	98000000	2.6e-05
	chr9	98000001	99000000	9e-06
	chr9	99000001	100000000	2.4e-05
	chr9	100000001	101000000	2.2e-05
	chr9	101000001	102000000	1.6e-05
	chr9	102000001	103000000	1.6e-05
	chr9	103000001	104000000	2.3e-05
	chr9	104000001	105000000	2e-05
	chr9	105000001	106000000	1.4e-05
	chr9	106000001	107000000	2.1e-05
	chr9	107000001	108000000	1.6e-05
	chr9	108000001	109000000	1e-05
	chr9	109000001	110000000	1.8e-05
	chr9	110000001	111000000	6e-06
	chr9	111000001	112000000	2.6e-05
	chr9	112000001	113000000	0
	chr9	113000001	114000000	1.3e-05
	chr9	114000001	115000000	2e-05
	chr9	115000001	116000000	1.1e-05
	chr9	116000001	117000000	3e-06
	chr9	117000001	118000000	8e-06
	chr9	118000001	119000000	1.5e-05
	chr9	119000001	120000000	1e-05
	chr9	120000001	121000000	2.7e-05
	chr9	121000001	122000000	2e-06
	chr9	122000001	123000000	1.9e-05
	chr9	123000001	124000000	4e-06
	chr9	124000001	125000000	2.5e-05
	chr9	125000001	126000000	2.4e-05
	chr9	126000001	127000000	7e-06
	chr9	127000001	128000000	1.4e-05
	chr9	128000001	129000000	1.9e-05
	chr9	129000001	130000000	2.3e-05
	chr9	130000001	131000000	1.4e-05
	chr9	131000001	132000000	1e-06
	chr9	132000001	133000000	3e-06
	chr9	133000001	134000000	2e-06
	chr9	134000001	135000000	1.4e-05
	chr9	135000001	136000000	2.3e-05
	chr9	136000001	137000000	1.2e-05
	chr9	137000001	138000000	2.1e-05
	chr9	138000001	139000000	2.7e-05
	chr9	139000001	140000000	3.1e-05
	chr9	140000001	141000000	1.6e-05
	chr9	141000001	142000000	2.6e-05
	chr9	142000001	143000000	1.5e-05
	chr9	143000001	144000000	2.3e-05
	chr9	144000001	145000000	2.2e-05
	chr9	145000001	146000000	3.5e-05
	chr9	146000001	147000000	2.5e-05
	chr9	147000001	148000000	2.3e-05
	chr9	148000001	149000000	1.5e-05
	chr9	149000001	150000000	1.5e-05
	chr9	150000000	150683509	2.77977e-05
	chr10	1	1000000	1.8e-05
	chr10	1000001	2000000	3.2e-05
	chr10	2000001	3000000	1.3e-05
	chr10	3000001	4000000	2e-05
	chr10	4000001	5000000	2.1e-05
	chr10	5000001	6000000	9e-06
	chr10	6000001	7000000	2.1e-05
	chr10	7000001	8000000	2.7e-05
	chr10	8000001	9000000	1.1e-05
	chr10	9000001	10000000	6e-06
	chr10	10000001	11000000	1e-05
	chr10	11000001	12000000	9e-06
	chr10	12000001	13000000	1.5e-05
	chr10	13000001	14000000	1.4e-05
	chr10	14000001	15000000	1.7e-05
	chr10	15000001	16000000	1.7e-05
	chr10	16000001	17000000	8e-06
	chr10	17000001	18000000	4e-06
	chr10	18000001	19000000	2e-06
	chr10	19000001	20000000	2e-05
	chr10	20000001	21000000	4.1e-05
	chr10	21000001	22000000	2e-05
	chr10	22000001	23000000	2e-05
	chr10	23000001	24000000	1.7e-05
	chr10	24000001	25000000	2e-05
	chr10	25000001	26000000	6e-06
	chr10	26000001	27000000	1.6e-05
	chr10	27000001	28000000	6e-06
	chr10	28000001	29000000	5e-06
	chr10	29000001	30000000	6e-06
	chr10	30000001	31000000	2e-06
	chr10	31000001	32000000	1e-06
	chr10	32000001	33000000	5e-06
	chr10	33000001	34000000	6e-06
	chr10	34000001	35000000	3e-06
	chr10	35000001	36000000	1.1e-05
	chr10	36000001	37000000	1.8e-05
	chr10	37000001	38000000	1.6e-05
	chr10	38000001	39000000	1.3e-05
	chr10	39000001	40000000	6e-06
	chr10	40000001	41000000	1.8e-05
	chr10	41000001	42000000	1.2e-05
	chr10	42000001	43000000	1.9e-05
	chr10	43000001	44000000	1.1e-05
	chr10	44000001	45000000	1.2e-05
	chr10	45000001	46000000	1.3e-05
	chr10	46000001	47000000	2.3e-05
	chr10	47000001	48000000	1.6e-05
	chr10	48000001	49000000	3e-06
	chr10	49000001	50000000	1.7e-05
	chr10	50000001	51000000	9e-06
	chr10	51000001	52000000	9e-06
	chr10	52000001	53000000	1.1e-05
	chr10	53000001	54000000	1.1e-05
	chr10	54000001	55000000	5e-06
	chr10	55000001	56000000	6e-06
	chr10	56000001	57000000	7e-06
	chr10	57000001	58000000	8e-06
	chr10	58000001	59000000	8e-06
	chr10	59000001	60000000	9e-06
	chr10	60000001	61000000	5e-06
	chr10	61000001	62000000	1.7e-05
	chr10	62000001	63000000	8e-06
	chr10	63000001	64000000	1e-05
	chr10	64000001	65000000	3e-06
	chr10	65000001	66000000	0
	chr10	66000001	67000000	0
	chr10	67000001	68000000	8e-06
	chr10	68000001	69000000	7e-06
	chr10	69000001	70000000	6e-06
	chr10	70000001	71000000	8e-06
	chr10	71000001	72000000	1e-05
	chr10	72000001	73000000	6e-06
	chr10	73000001	74000000	3e-06
	chr10	74000001	75000000	1e-05
	chr10	75000001	76000000	1e-05
	chr10	76000001	77000000	2e-06
	chr10	77000001	78000000	0
	chr10	78000001	79000000	9e-06
	chr10	79000001	80000000	1e-05
	chr10	80000001	81000000	4e-06
	chr10	81000001	82000000	1.3e-05
	chr10	82000001	83000000	1e-06
	chr10	83000001	84000000	8e-06
	chr10	84000001	85000000	0
	chr10	85000001	86000000	7e-06
	chr10	86000001	87000000	9e-06
	chr10	87000001	88000000	1e-05
	chr10	88000001	89000000	1.4e-05
	chr10	89000001	90000000	8e-06
	chr10	90000001	91000000	6e-06
	chr10	91000001	92000000	1.1e-05
	chr10	92000001	93000000	8e-06
	chr10	93000001	94000000	1.3e-05
	chr10	94000001	95000000	3e-06
	chr10	95000001	96000000	3e-06
	chr10	96000001	97000000	7e-06
	chr10	97000001	98000000	8e-06
	chr10	98000001	99000000	1.5e-05
	chr10	99000001	100000000	7e-06
	chr10	100000001	101000000	8e-06
	chr10	101000001	102000000	4e-06
	chr10	102000001	103000000	9e-06
	chr10	103000001	104000000	6e-06
	chr10	104000001	105000000	6e-06
	chr10	105000001	106000000	1e-06
	chr10	106000001	107000000	1e-06
	chr10	107000001	108000000	4e-06
	chr10	108000001	109000000	7e-06
	chr10	109000001	110000000	9e-06
	chr10	110000001	111000000	8e-06
	chr10	111000001	112000000	8e-06
	chr10	112000001	113000000	1.5e-05
	chr10	113000001	114000000	7e-06
	chr10	114000001	115000000	1.3e-05
	chr10	115000001	116000000	1.5e-05
	chr10	116000001	117000000	1.1e-05
	chr10	117000001	118000000	7e-06
	chr10	118000001	119000000	1.5e-05
	chr10	119000001	120000000	1.6e-05
	chr10	120000001	121000000	1.3e-05
	chr10	121000001	122000000	5e-06
	chr10	122000001	123000000	1.2e-05
	chr10	123000001	124000000	8e-06
	chr10	124000001	125000000	1.5e-05
	chr10	125000001	126000000	1.3e-05
	chr10	126000001	127000000	3e-06
	chr10	127000001	128000000	9e-06
	chr10	128000001	129000000	1.5e-05
	chr10	129000001	130000000	1.4e-05
	chr10	130000001	131000000	1.2e-05
	chr10	131000001	132000000	0
	chr10	132000001	133000000	2.1e-05
	chr10	133000001	134000000	1.3e-05
	chr10	134000001	135000000	2.3e-05
	chr10	135000001	136000000	1.6e-05
	chr10	136000001	137000000	6e-06
	chr10	137000001	138000000	1.9e-05
	chr10	138000001	139000000	2.2e-05
	chr10	139000001	140000000	2.5e-05
	chr10	140000001	141000000	1.6e-05
	chr10	141000001	142000000	9e-06
	chr10	142000001	143000000	0
	chr10	143000000	143847528	5.07358e-05
	chr11	1	1000000	3e-06
	chr11	1000001	2000000	0
	chr11	2000001	3000000	5e-06
	chr11	3000001	4000000	1.7e-05
	chr11	4000001	5000000	2e-06
	chr11	5000001	6000000	2e-06
	chr11	6000001	7000000	6e-06
	chr11	7000001	8000000	3.9e-05
	chr11	8000001	9000000	1.2e-05
	chr11	9000001	10000000	3.3e-05
	chr11	10000001	11000000	2.6e-05
	chr11	11000001	12000000	2e-06
	chr11	12000001	13000000	6e-06
	chr11	13000001	14000000	1.7e-05
	chr11	14000001	15000000	1.8e-05
	chr11	15000001	16000000	1.4e-05
	chr11	16000001	17000000	0
	chr11	17000001	18000000	4e-06
	chr11	18000001	19000000	2e-06
	chr11	19000001	20000000	2e-06
	chr11	20000001	21000000	1e-06
	chr11	21000001	22000000	6e-06
	chr11	22000001	23000000	1e-06
	chr11	23000001	24000000	7e-06
	chr11	24000001	25000000	4e-06
	chr11	25000001	26000000	1e-05
	chr11	26000001	27000000	1e-05
	chr11	27000001	28000000	4e-06
	chr11	28000001	29000000	3e-06
	chr11	29000001	30000000	3e-06
	chr11	30000001	31000000	1.5e-05
	chr11	31000001	32000000	4e-06
	chr11	32000001	33000000	2e-06
	chr11	33000001	34000000	3e-06
	chr11	34000001	35000000	5e-06
	chr11	35000001	36000000	3e-06
	chr11	36000001	37000000	5e-06
	chr11	37000001	38000000	1.5e-05
	chr11	38000001	39000000	1.4e-05
	chr11	39000001	40000000	2.2e-05
	chr11	40000001	41000000	1.3e-05
	chr11	41000001	42000000	7e-06
	chr11	42000001	43000000	1.9e-05
	chr11	43000001	44000000	9e-06
	chr11	44000001	45000000	1.3e-05
	chr11	45000001	46000000	7e-06
	chr11	46000001	47000000	8e-06
	chr11	47000001	48000000	1.6e-05
	chr11	48000001	49000000	1.4e-05
	chr11	49000001	50000000	1e-05
	chr11	50000001	51000000	2.2e-05
	chr11	51000001	52000000	1.7e-05
	chr11	52000001	53000000	1.7e-05
	chr11	53000001	54000000	9e-06
	chr11	54000001	55000000	1.5e-05
	chr11	55000001	56000000	3e-05
	chr11	56000001	57000000	3.2e-05
	chr11	57000001	58000000	5e-06
	chr11	58000001	59000000	2.5e-05
	chr11	59000001	60000000	1.5e-05
	chr11	60000001	61000000	1.8e-05
	chr11	61000001	62000000	5.2e-05
	chr11	62000001	63000000	1.3e-05
	chr11	63000001	64000000	2.9e-05
	chr11	64000001	65000000	2.6e-05
	chr11	65000001	66000000	1.1e-05
	chr11	66000001	67000000	1.8e-05
	chr11	67000001	68000000	2e-05
	chr11	68000001	69000000	7e-06
	chr11	69000001	70000000	1.2e-05
	chr11	70000001	71000000	1.9e-05
	chr11	71000001	72000000	2.5e-05
	chr11	72000001	73000000	0
	chr11	73000001	74000000	1.8e-05
	chr11	74000001	75000000	3.4e-05
	chr11	75000001	76000000	5e-06
	chr11	76000001	77000000	1.7e-05
	chr11	77000001	78000000	9e-06
	chr11	78000001	79000000	3e-05
	chr11	79000001	80000000	2.2e-05
	chr11	80000001	81000000	3.6e-05
	chr11	81000001	82000000	5e-06
	chr11	82000001	83000000	1.6e-05
	chr11	83000001	84000000	2.1e-05
	chr11	84000001	85000000	8e-06
	chr11	85000001	86000000	1.9e-05
	chr11	86000001	87000000	2.3e-05
	chr11	87000001	88000000	2.2e-05
	chr11	88000001	89000000	4.7e-05
	chr11	89000001	90000000	1.1e-05
	chr11	90000001	91000000	9e-06
	chr11	91000001	92000000	1.3e-05
	chr11	92000001	93000000	6e-06
	chr11	93000001	94000000	0
	chr11	94000001	95000000	2.1e-05
	chr11	95000001	96000000	1e-05
	chr11	96000001	97000000	1e-05
	chr11	97000001	98000000	1.9e-05
	chr11	98000001	99000000	2.2e-05
	chr11	99000001	100000000	1e-05
	chr11	100000001	101000000	1.7e-05
	chr11	101000001	102000000	1.1e-05
	chr11	102000001	103000000	1.5e-05
	chr11	103000001	104000000	1.3e-05
	chr11	104000001	105000000	7e-06
	chr11	105000001	106000000	1.3e-05
	chr11	106000001	107000000	9e-06
	chr11	107000001	108000000	1.4e-05
	chr11	108000001	109000000	1.1e-05
	chr11	109000001	110000000	1.1e-05
	chr11	110000001	111000000	8e-06
	chr11	111000001	112000000	0
	chr11	112000001	113000000	0
	chr11	118000000	118392856	2.54546e-06
	chr12	1	1000000	8e-06
	chr12	1000001	2000000	1.4e-05
	chr12	2000001	3000000	2.9e-05
	chr12	3000001	4000000	1.9e-05
	chr12	4000001	5000000	1.7e-05
	chr12	5000001	6000000	3.5e-05
	chr12	6000001	7000000	2.4e-05
	chr12	7000001	8000000	8e-06
	chr12	8000001	9000000	2.9e-05
	chr12	9000001	10000000	1.6e-05
	chr12	10000001	11000000	2e-05
	chr12	11000001	12000000	6e-06
	chr12	12000001	13000000	3.5e-05
	chr12	13000001	14000000	8e-06
	chr12	14000001	15000000	2.3e-05
	chr12	15000001	16000000	1.4e-05
	chr12	16000001	17000000	2.1e-05
	chr12	17000001	18000000	3e-06
	chr12	18000001	19000000	1.8e-05
	chr12	19000001	20000000	2.3e-05
	chr12	20000001	21000000	1.1e-05
	chr12	21000001	22000000	1e-05
	chr12	22000001	23000000	3.2e-05
	chr12	23000001	24000000	1.1e-05
	chr12	24000001	25000000	2.2e-05
	chr12	25000001	26000000	1e-05
	chr12	26000001	27000000	5e-06
	chr12	27000001	28000000	2e-05
	chr12	28000001	29000000	2.2e-05
	chr12	29000001	30000000	2.3e-05
	chr12	30000001	31000000	1.1e-05
	chr12	31000001	32000000	3e-06
	chr12	32000001	33000000	1.4e-05
	chr12	33000001	34000000	1e-05
	chr12	34000001	35000000	2e-05
	chr12	35000001	36000000	2e-06
	chr12	36000001	37000000	1.2e-05
	chr12	37000001	38000000	2.2e-05
	chr12	38000001	39000000	1.2e-05
	chr12	39000001	40000000	2e-06
	chr12	40000001	41000000	2.2e-05
	chr12	41000001	42000000	1e-05
	chr12	42000001	43000000	0
	chr12	43000001	44000000	2.8e-05
	chr12	44000001	45000000	1.4e-05
	chr12	45000001	46000000	1.9e-05
	chr12	46000001	47000000	1.5e-05
	chr12	47000001	48000000	9e-06
	chr12	48000001	49000000	6e-06
	chr12	49000001	50000000	9e-06
	chr12	50000001	51000000	1e-06
	chr12	51000001	52000000	1.1e-05
	chr12	52000001	53000000	1.7e-05
	chr12	53000001	54000000	5e-06
	chr12	54000001	55000000	1.7e-05
	chr12	55000001	56000000	7e-06
	chr12	56000001	57000000	8e-06
	chr12	57000001	58000000	1.1e-05
	chr12	58000001	59000000	1.3e-05
	chr12	59000001	60000000	8e-06
	chr12	60000001	61000000	1.5e-05
	chr12	61000001	62000000	5e-06
	chr12	62000001	63000000	1e-06
	chr12	63000001	64000000	6e-06
	chr12	64000001	65000000	6e-06
	chr12	65000001	66000000	5e-06
	chr12	66000001	67000000	3e-06
	chr12	67000001	68000000	1e-05
	chr12	68000001	69000000	1e-06
	chr12	69000001	70000000	0
	chr12	70000001	71000000	1.1e-05
	chr12	71000001	72000000	1e-05
	chr12	72000001	73000000	8e-06
	chr12	73000001	74000000	1.1e-05
	chr12	74000001	75000000	6e-06
	chr12	75000001	76000000	4e-06
	chr12	76000001	77000000	0
	chr12	77000001	78000000	0
	chr12	78000001	79000000	2e-06
	chr12	79000001	80000000	0
	chr12	80000001	81000000	1e-06
	chr12	81000001	82000000	2e-06
	chr12	82000001	83000000	8e-06
	chr12	83000001	84000000	7e-06
	chr12	84000001	85000000	1.9e-05
	chr12	85000001	86000000	1e-06
	chr12	86000001	87000000	1e-06
	chr12	87000001	88000000	3e-06
	chr12	88000001	89000000	7e-06
	chr12	89000001	90000000	3e-06
	chr12	90000001	91000000	7e-06
	chr12	91000001	92000000	2e-06
	chr12	92000001	93000000	3e-06
	chr12	93000001	94000000	1.6e-05
	chr12	94000001	95000000	5e-06
	chr12	95000001	96000000	6e-06
	chr12	96000001	97000000	5e-06
	chr12	97000001	98000000	5e-06
	chr12	98000001	99000000	4e-06
	chr12	99000001	100000000	1e-06
	chr12	100000001	101000000	1.3e-05
	chr12	101000001	102000000	4e-06
	chr12	102000001	103000000	1e-06
	chr12	103000001	104000000	1.4e-05
	chr12	104000001	105000000	4e-06
	chr12	105000001	106000000	6e-06
	chr12	106000001	107000000	5e-06
	chr12	107000001	108000000	5e-06
	chr12	108000001	109000000	7e-06
	chr12	109000001	110000000	5e-06
	chr12	110000001	111000000	1.2e-05
	chr12	111000001	112000000	4e-06
	chr12	112000001	113000000	1.6e-05
	chr12	113000001	114000000	6e-06
	chr12	114000001	115000000	6e-06
	chr12	115000001	116000000	5e-06
	chr12	116000001	117000000	7e-06
	chr12	117000001	118000000	1e-06
	chr12	118000001	119000000	6e-06
	chr12	119000001	120000000	1.2e-05
	chr12	120000001	121000000	4e-06
	chr12	121000001	122000000	6e-06
	chr12	122000001	123000000	2e-06
	chr12	123000001	124000000	3e-06
	chr12	124000001	125000000	5e-06
	chr12	125000001	126000000	2e-06
	chr12	126000001	127000000	7e-06
	chr12	127000001	128000000	1.5e-05
	chr12	128000001	129000000	3e-06
	chr12	129000001	130000000	2e-05
	chr12	130000001	131000000	1.6e-05
	chr12	131000001	132000000	2.2e-05
	chr12	132000000	132670985	1.63938e-05
	chr13	1	1000000	7e-06
	chr13	1000001	2000000	4e-06
	chr13	2000001	3000000	9e-06
	chr13	3000001	4000000	8e-06
	chr13	4000001	5000000	1e-06
	chr13	5000001	6000000	1e-06
	chr13	6000001	7000000	1.2e-05
	chr13	7000001	8000000	1.2e-05
	chr13	8000001	9000000	6e-06
	chr13	9000001	10000000	8e-06
	chr13	10000001	11000000	8e-06
	chr13	11000001	12000000	7e-06
	chr13	12000001	13000000	1.9e-05
	chr13	13000001	14000000	7e-06
	chr13	14000001	15000000	1.5e-05
	chr13	15000001	16000000	1.1e-05
	chr13	16000001	17000000	1e-06
	chr13	17000001	18000000	4e-06
	chr13	18000001	19000000	8e-06
	chr13	19000001	20000000	3e-06
	chr13	20000001	21000000	2e-05
	chr13	21000001	22000000	6e-06
	chr13	22000001	23000000	9e-06
	chr13	23000001	24000000	7e-06
	chr13	24000001	25000000	3e-06
	chr13	25000001	26000000	5e-06
	chr13	26000001	27000000	1e-05
	chr13	27000001	28000000	5e-06
	chr13	28000001	29000000	2e-06
	chr13	29000001	30000000	9e-06
	chr13	30000001	31000000	9e-06
	chr13	31000001	32000000	9e-06
	chr13	32000001	33000000	1.1e-05
	chr13	33000001	34000000	0
	chr13	34000001	35000000	1.6e-05
	chr13	35000001	36000000	6e-06
	chr13	36000001	37000000	3e-06
	chr13	37000001	38000000	1.7e-05
	chr13	38000001	39000000	9e-06
	chr13	39000001	40000000	1e-05
	chr13	40000001	41000000	7e-06
	chr13	41000001	42000000	7e-06
	chr13	42000001	43000000	8e-06
	chr13	43000001	44000000	6e-06
	chr13	44000001	45000000	3e-06
	chr13	45000001	46000000	1.1e-05
	chr13	46000001	47000000	6e-06
	chr13	47000001	48000000	1.1e-05
	chr13	48000001	49000000	1.5e-05
	chr13	49000001	50000000	1.5e-05
[truncated: 301 more rows]

## Sheet: SNP denstiy
	chr1	1	1000000	0.007246
	chr1	1000001	2000000	0.004828
	chr1	2000001	3000000	0.006456
	chr1	3000001	4000000	0.008749
	chr1	4000001	5000000	0.005221
	chr1	5000001	6000000	0.005155
	chr1	6000001	7000000	0.009284
	chr1	7000001	8000000	0.006114
	chr1	8000001	9000000	0.005929
	chr1	9000001	10000000	0.005495
	chr1	10000001	11000000	0.006187
	chr1	11000001	12000000	0.001284
	chr1	12000001	13000000	0.003122
	chr1	13000001	14000000	0.007332
	chr1	14000001	15000000	0.00487
	chr1	15000001	16000000	0.004645
	chr1	16000001	17000000	0.004025
	chr1	17000001	18000000	0.005096
	chr1	18000001	19000000	0.006026
	chr1	19000001	20000000	0.006167
	chr1	20000001	21000000	0.004258
	chr1	21000001	22000000	0.005482
	chr1	22000001	23000000	0.004084
	chr1	23000001	24000000	0.00159
	chr1	24000001	25000000	0.010104
	chr1	25000001	26000000	0.006525
	chr1	26000001	27000000	0.004415
	chr1	27000001	28000000	0.007246
	chr1	28000001	29000000	0.003488
	chr1	29000001	30000000	0.006703
	chr1	30000001	31000000	0.007116
	chr1	31000001	32000000	0.007037
	chr1	32000001	33000000	0.003059
	chr1	33000001	34000000	0.006167
	chr1	34000001	35000000	0.001674
	chr1	35000001	36000000	0.00329
	chr1	36000001	37000000	0.009324
	chr1	37000001	38000000	0.006851
	chr1	38000001	39000000	0.005154
	chr1	39000001	40000000	0.006219
	chr1	40000001	41000000	0.006794
	chr1	41000001	42000000	0.005307
	chr1	42000001	43000000	0.007655
	chr1	43000001	44000000	0.003622
	chr1	44000001	45000000	0.001573
	chr1	45000001	46000000	0.006578
	chr1	46000001	47000000	0.006141
	chr1	47000001	48000000	0.011979
	chr1	48000001	49000000	0.005663
	chr1	49000001	50000000	0.008673
	chr1	50000001	51000000	0.005457
	chr1	51000001	52000000	0.007693
	chr1	52000001	53000000	0.006488
	chr1	53000001	54000000	0.003233
	chr1	54000001	55000000	0.007146
	chr1	55000001	56000000	0.009215
	chr1	56000001	57000000	0.005146
	chr1	57000001	58000000	0.004364
	chr1	58000001	59000000	0.004349
	chr1	59000001	60000000	0.006065
	chr1	60000001	61000000	0.007669
	chr1	61000001	62000000	0.008285
	chr1	62000001	63000000	0.007458
	chr1	63000001	64000000	0.011108
	chr1	64000001	65000000	0.007746
	chr1	65000001	66000000	0.00648
	chr1	66000001	67000000	0.004351
	chr1	67000001	68000000	0.006343
	chr1	68000001	69000000	0.007545
	chr1	69000001	70000000	0.008993
	chr1	70000001	71000000	0.007427
	chr1	71000001	72000000	0.008431
	chr1	72000001	73000000	0.007785
	chr1	73000001	74000000	0.007851
	chr1	74000001	75000000	0.009116
	chr1	75000001	76000000	0.007401
	chr1	76000001	77000000	0.006281
	chr1	77000001	78000000	0.012266
	chr1	78000001	79000000	0.006688
	chr1	79000001	80000000	0.005184
	chr1	80000001	81000000	0.008321
	chr1	81000001	82000000	0.010857
	chr1	82000001	83000000	0.003147
	chr1	83000001	84000000	0.011931
	chr1	84000001	85000000	0.00772
	chr1	85000001	86000000	0.007204
	chr1	86000001	87000000	0.002526
	chr1	87000001	88000000	0.004367
	chr1	88000001	89000000	0.007899
	chr1	89000001	90000000	0.002087
	chr1	90000001	91000000	0.007435
	chr1	91000001	92000000	0.007364
	chr1	92000001	93000000	0.010687
	chr1	93000001	94000000	0.005382
	chr1	94000001	95000000	0.008795
	chr1	95000001	96000000	0.007359
	chr1	96000001	97000000	0.012572
	chr1	97000001	98000000	0.011214
	chr1	98000001	99000000	0.006807
	chr1	99000001	100000000	0.007144
	chr1	100000001	101000000	0.009323
	chr1	101000001	102000000	0.006892
	chr1	102000001	103000000	0.00598
	chr1	103000001	104000000	0.008728
	chr1	104000001	105000000	0.007595
	chr1	105000001	106000000	0.007421
	chr1	106000001	107000000	0.007833
	chr1	107000001	108000000	0.003523
	chr1	108000001	109000000	0.000844
	chr1	109000001	110000000	0.002357
	chr1	110000001	111000000	0.003813
	chr1	111000001	112000000	0.005537
	chr1	112000001	113000000	0.006612
	chr1	113000001	114000000	0.004605
	chr1	114000001	115000000	0.0062
	chr1	115000001	116000000	0.005611
	chr1	116000001	117000000	0.00688
	chr1	117000001	118000000	0.006632
	chr1	118000001	119000000	0.004897
	chr1	119000001	120000000	0.005743
	chr1	120000001	121000000	0.00476
	chr1	121000001	122000000	0.00546
	chr1	122000001	123000000	0.004544
	chr1	123000001	124000000	0.004803
	chr1	124000001	125000000	0.009248
	chr1	125000001	126000000	0.006593
	chr1	126000001	127000000	0.003943
	chr1	127000001	128000000	0.005744
	chr1	128000001	129000000	0.006346
	chr1	129000001	130000000	0.007583
	chr1	130000001	131000000	0.005712
	chr1	131000001	132000000	0.007188
	chr1	132000001	133000000	0.007521
	chr1	133000001	134000000	0.007264
	chr1	134000001	135000000	0.004807
	chr1	135000001	136000000	0.005927
	chr1	136000001	137000000	0.005286
	chr1	137000001	138000000	0.006812
	chr1	138000001	139000000	0.007153
	chr1	139000001	140000000	0.009449
	chr1	140000001	141000000	0.005175
	chr1	141000001	142000000	0.004677
	chr1	142000001	143000000	0.007303
	chr1	143000001	144000000	0.006227
	chr1	144000001	145000000	0.005959
	chr1	145000001	146000000	0.008955
	chr1	146000001	147000000	0.007252
	chr1	147000001	148000000	0.005548
	chr1	148000001	149000000	0.002099
	chr1	149000001	150000000	0.002279
	chr1	150000001	151000000	0.005894
	chr1	151000001	152000000	0.002688
	chr1	152000001	153000000	0.001681
	chr1	153000001	154000000	0.00109
	chr1	154000001	155000000	0.004015
	chr1	155000001	156000000	0.005107
	chr1	156000001	157000000	0.006569
	chr1	157000001	158000000	0.005425
	chr1	158000001	159000000	0.00537
	chr1	159000001	160000000	0.006481
	chr1	160000001	161000000	0.006468
	chr1	161000001	162000000	0.003381
	chr1	162000001	163000000	0.00472
	chr1	163000001	164000000	0.008001
	chr1	164000001	165000000	0.006437
	chr1	165000001	166000000	0.005379
	chr1	166000001	167000000	0.002894
	chr1	167000001	168000000	0.002838
	chr1	168000001	169000000	0.006635
	chr1	169000001	170000000	0.005853
	chr1	170000001	171000000	0.008895
	chr1	171000001	172000000	0.005457
	chr1	172000001	173000000	0.008238
	chr1	173000001	174000000	0.010075
	chr1	174000001	175000000	0.008449
	chr1	175000001	176000000	0.008973
	chr1	176000001	177000000	0.001703
	chr1	177000001	178000000	0.006136
	chr1	178000001	179000000	0.005836
	chr1	179000001	180000000	0.003791
	chr1	180000001	181000000	0.003996
	chr1	181000001	182000000	0.00588
	chr1	182000001	183000000	0.00456
	chr1	183000001	184000000	0.006888
	chr1	184000001	185000000	0.003623
	chr1	185000001	186000000	0.004281
	chr1	186000001	187000000	0.002525
	chr1	187000001	188000000	0.005635
	chr1	188000001	189000000	0.006067
	chr1	189000001	190000000	0.006316
	chr1	190000001	191000000	0.007236
	chr1	191000001	192000000	0.005139
	chr1	192000001	193000000	0.00072
	chr1	193000001	194000000	0.000696
	chr1	194000001	195000000	0.002489
	chr1	195000001	196000000	0.005571
	chr1	196000001	197000000	0.004749
	chr1	197000001	198000000	0.00081
	chr1	198000001	199000000	0.005139
	chr1	199000001	200000000	0.005524
	chr1	200000001	201000000	0.003753
	chr1	201000001	202000000	0.006122
	chr1	202000001	203000000	0.00252
	chr1	203000001	204000000	0.006198
	chr1	204000001	205000000	0.006949
	chr1	205000001	206000000	0.00481
	chr1	206000001	207000000	0.006795
	chr1	207000001	208000000	0.006986
	chr1	208000001	209000000	0.006077
	chr1	209000001	210000000	0.004983
	chr1	210000001	211000000	0.00364
	chr1	211000001	212000000	0.005488
	chr1	212000001	212836540	0.00434289
	chr2	1	1000000	0.00872
	chr2	1000001	2000000	0.003133
	chr2	2000001	3000000	0.000643
	chr2	3000001	4000000	0.002721
	chr2	4000001	5000000	0.001691
	chr2	5000001	6000000	0.006879
	chr2	6000001	7000000	0.005502
	chr2	7000001	8000000	0.004329
	chr2	8000001	9000000	0.006539
	chr2	9000001	10000000	0.004907
	chr2	10000001	11000000	0.0026
	chr2	11000001	12000000	0.004757
	chr2	12000001	13000000	0.002272
	chr2	13000001	14000000	0.005757
	chr2	14000001	15000000	0.001928
	chr2	15000001	16000000	0.00219
	chr2	16000001	17000000	0.005248
	chr2	17000001	18000000	0.006683
	chr2	18000001	19000000	0.002502
	chr2	19000001	20000000	0.008182
	chr2	20000001	21000000	0.007246
	chr2	21000001	22000000	0.005518
	chr2	22000001	23000000	0.005072
	chr2	23000001	24000000	0.004566
	chr2	24000001	25000000	0.005917
	chr2	25000001	26000000	0.003862
	chr2	26000001	27000000	0.003316
	chr2	27000001	28000000	0.005917
	chr2	28000001	29000000	0.00512
	chr2	29000001	30000000	0.006491
	chr2	30000001	31000000	0.005922
	chr2	31000001	32000000	0.005323
	chr2	32000001	33000000	0.006268
	chr2	33000001	34000000	0.004151
	chr2	34000001	35000000	0.006062
	chr2	35000001	36000000	0.004658
	chr2	36000001	37000000	0.005938
	chr2	37000001	38000000	0.006654
	chr2	38000001	39000000	0.009966
	chr2	39000001	40000000	0.005384
	chr2	40000001	41000000	0.00768
	chr2	41000001	42000000	0.001738
	chr2	42000001	43000000	0.00565
	chr2	43000001	44000000	0.006584
	chr2	44000001	45000000	0.00749
	chr2	45000001	46000000	0.004808
	chr2	46000001	47000000	0.00431
	chr2	47000001	48000000	0.008651
	chr2	48000001	49000000	0.00625
	chr2	49000001	50000000	0.001474
	chr2	50000001	51000000	0.008006
	chr2	51000001	52000000	0.005079
	chr2	52000001	53000000	0.003419
	chr2	53000001	54000000	0.006651
	chr2	54000001	55000000	0.007351
	chr2	55000001	56000000	0.006429
	chr2	56000001	57000000	0.005146
	chr2	57000001	58000000	0.005962
	chr2	58000001	59000000	0.007702
	chr2	59000001	60000000	0.005638
	chr2	60000001	61000000	0.007173
	chr2	61000001	62000000	0.002366
	chr2	62000001	63000000	0.003836
	chr2	63000001	64000000	0.005364
	chr2	64000001	65000000	0.00338
	chr2	65000001	66000000	0.004821
	chr2	66000001	67000000	0.003758
	chr2	67000001	68000000	0.005425
	chr2	68000001	69000000	0.003067
	chr2	69000001	70000000	0.010042
	chr2	70000001	71000000	0.009305
	chr2	71000001	72000000	0.005577
	chr2	72000001	73000000	0.011061
	chr2	73000001	74000000	0.009352
	chr2	74000001	75000000	0.002476
	chr2	75000001	76000000	0.000968
	chr2	76000001	77000000	0.000536
	chr2	77000001	78000000	0.005879
	chr2	78000001	79000000	0.008134
	chr2	79000001	80000000	0.003544
	chr2	80000001	81000000	0.009264
	chr2	81000001	82000000	0.008929
	chr2	82000001	83000000	0.011779
	chr2	83000001	84000000	0.008255
	chr2	84000001	85000000	0.001295
	chr2	85000001	86000000	0.004773
	chr2	86000001	87000000	0.010337
	chr2	87000001	88000000	0.007934
	chr2	88000001	89000000	0.001562
	chr2	89000001	90000000	0.003224
	chr2	90000001	91000000	0.008396
	chr2	91000001	92000000	0.003752
	chr2	92000001	93000000	0.003067
	chr2	93000001	94000000	0.003722
	chr2	94000001	95000000	0.001822
	chr2	95000001	96000000	0.002798
	chr2	96000001	97000000	0.001032
	chr2	97000001	98000000	0.006847
	chr2	98000001	99000000	0.007604
	chr2	99000001	100000000	0.004658
	chr2	100000001	101000000	0.007849
	chr2	101000001	102000000	0.006041
	chr2	102000001	103000000	0.007658
	chr2	103000001	104000000	0.004971
	chr2	104000001	105000000	0.00732
	chr2	105000001	106000000	0.006004
	chr2	106000001	107000000	0.004201
	chr2	107000001	108000000	0.000673
	chr2	108000001	109000000	0.004394
	chr2	109000001	110000000	0.005601
	chr2	110000001	111000000	0.004931
	chr2	111000001	112000000	0.006382
	chr2	112000001	113000000	0.006017
	chr2	113000001	114000000	0.009393
	chr2	114000001	115000000	0.004959
	chr2	115000001	116000000	0.008202
	chr2	116000001	117000000	0.005155
	chr2	117000001	118000000	0.006752
	chr2	118000001	119000000	0.005342
	chr2	119000001	120000000	0.00504
	chr2	120000001	121000000	0.004325
	chr2	121000001	122000000	0.010498
	chr2	122000001	123000000	0.008025
	chr2	123000001	124000000	0.00542
	chr2	124000001	125000000	0.007614
	chr2	125000001	126000000	0.002059
	chr2	126000001	127000000	0.007959
	chr2	127000001	128000000	0.00437
	chr2	128000001	129000000	0.001753
	chr2	129000001	130000000	0.001024
	chr2	130000001	131000000	0.002774
	chr2	131000001	132000000	0.002404
	chr2	132000001	133000000	0.001301
	chr2	133000001	134000000	0.00745
	chr2	134000001	135000000	0.00539
	chr2	135000001	136000000	0.00623
	chr2	136000001	137000000	0.006231
	chr2	137000001	138000000	0.003501
	chr2	138000001	139000000	0.003682
	chr2	139000001	140000000	0.007572
	chr2	140000001	141000000	0.005615
	chr2	141000001	142000000	0.005454
	chr2	142000001	143000000	0.00624
	chr2	143000001	144000000	0.003824
	chr2	144000001	145000000	0.003952
	chr2	145000001	146000000	0.003617
	chr2	146000001	147000000	0.006342
	chr2	147000001	148000000	0.007373
	chr2	148000001	149000000	0.004918
	chr2	149000001	150000000	0.003748
	chr2	150000001	151000000	0.004942
	chr2	151000001	152000000	0.003374
	chr2	152000001	153000000	0.008794
	chr2	153000001	154000000	0.00746
	chr2	154000001	155000000	0.005051
	chr2	155000001	156000000	0.00384
	chr2	156000001	157000000	0.005738
	chr2	157000001	158000000	0.003904
	chr2	158000001	159000000	0.006391
	chr2	159000001	160000000	0.005563
	chr2	160000001	161000000	0.008043
	chr2	161000001	162000000	0.004992
	chr2	162000001	163000000	0.003305
	chr2	163000001	164000000	0.007806
	chr2	164000001	165000000	0.00396
	chr2	165000001	166000000	0.001791
	chr2	166000001	167000000	0.003649
	chr2	167000001	168000000	0.003334
	chr2	168000001	169000000	0.004153
	chr2	169000001	170000000	0.003047
	chr2	170000001	171000000	0.003619
	chr2	171000001	172000000	0.005239
	chr2	172000001	173000000	0.001008
	chr2	173000001	174000000	0.001464
	chr2	174000001	175000000	0.00123
	chr2	175000001	176000000	0.001553
	chr2	176000001	176915849	0.00158105
	chr3	1	1000000	0.005953
	chr3	1000001	2000000	0.004121
	chr3	2000001	3000000	0.006254
	chr3	3000001	4000000	0.005938
	chr3	4000001	5000000	0.004986
	chr3	5000001	6000000	0.005109
	chr3	6000001	7000000	0.006416
	chr3	7000001	8000000	0.006928
	chr3	8000001	9000000	0.004032
	chr3	9000001	10000000	0.00738
	chr3	10000001	11000000	0.005458
	chr3	11000001	12000000	0.008028
	chr3	12000001	13000000	0.006716
	chr3	13000001	14000000	0.005935
	chr3	14000001	15000000	0.006187
	chr3	15000001	16000000	0.006766
	chr3	16000001	17000000	0.005217
	chr3	17000001	18000000	0.007668
	chr3	18000001	19000000	0.006262
	chr3	19000001	20000000	0.007058
	chr3	20000001	21000000	0.008454
	chr3	21000001	22000000	0.004042
	chr3	22000001	23000000	0.005132
	chr3	23000001	24000000	0.005385
	chr3	24000001	25000000	0.006556
	chr3	25000001	26000000	0.002764
	chr3	26000001	27000000	0.001225
	chr3	27000001	28000000	0.003287
	chr3	28000001	29000000	0.004716
	chr3	29000001	30000000	0.004709
	chr3	30000001	31000000	0.003577
	chr3	31000001	32000000	0.002878
	chr3	32000001	33000000	0.002354
	chr3	33000001	34000000	0.004246
	chr3	34000001	35000000	0.005458
	chr3	35000001	36000000	0.008088
	chr3	36000001	37000000	0.003637
	chr3	37000001	38000000	0.005094
	chr3	38000001	39000000	0.007212
	chr3	39000001	40000000	0.008825
	chr3	40000001	41000000	0.002855
	chr3	41000001	42000000	0.002411
	chr3	42000001	43000000	0.009506
	chr3	43000001	44000000	0.003108
	chr3	44000001	45000000	0.006534
	chr3	45000001	46000000	0.007067
	chr3	46000001	47000000	0.001036
	chr3	47000001	48000000	0.006537
	chr3	48000001	49000000	0.003837
	chr3	49000001	50000000	0.003183
	chr3	50000001	51000000	0.004881
	chr3	51000001	52000000	0.002217
	chr3	52000001	53000000	0.005306
	chr3	53000001	54000000	0.009841
	chr3	54000001	55000000	0.008979
	chr3	55000001	56000000	0.013026
	chr3	56000001	57000000	0.007771
	chr3	57000001	58000000	0.007914
	chr3	58000001	59000000	0.003148
	chr3	59000001	60000000	0.004736
	chr3	60000001	61000000	0.009285
	chr3	61000001	62000000	0.007036
	chr3	62000001	63000000	0.008822
	chr3	63000001	64000000	0.009597
	chr3	64000001	65000000	0.008974
	chr3	65000001	66000000	0.006522
	chr3	66000001	67000000	0.009117
	chr3	67000001	68000000	0.006891
	chr3	68000001	69000000	0.002947
	chr3	69000001	70000000	0.005613
	chr3	70000001	71000000	0.004483
	chr3	71000001	72000000	0.005035
	chr3	72000001	73000000	0.001484
	chr3	73000001	74000000	0.000582
	chr3	74000001	75000000	0.000429
	chr3	75000001	76000000	0.003195
	chr3	76000001	77000000	0.009046
	chr3	77000001	78000000	0.008925
	chr3	78000001	79000000	0.007906
	chr3	79000001	80000000	0.007871
	chr3	80000001	81000000	0.008025
	chr3	81000001	82000000	0.007169
	chr3	82000001	83000000	0.010905
	chr3	83000001	84000000	0.009539
	chr3	84000001	85000000	0.00652
	chr3	85000001	86000000	0.007685
	chr3	86000001	87000000	0.007345
	chr3	87000001	88000000	0.000774
	chr3	88000001	89000000	0.003778
	chr3	89000001	90000000	0.005214
	chr3	90000001	91000000	0.008989
	chr3	91000001	92000000	0.006535
	chr3	92000001	93000000	0.008597
	chr3	93000001	94000000	0.004641
	chr3	94000001	95000000	0.003674
	chr3	95000001	96000000	0.007564
	chr3	96000001	97000000	0.007213
	chr3	97000001	98000000	0.004933
	chr3	98000001	99000000	0.006384
	chr3	99000001	100000000	0.009369
	chr3	100000001	101000000	0.007128
	chr3	101000001	102000000	0.006195
	chr3	102000001	103000000	0.005141
	chr3	103000001	104000000	0.005836
	chr3	104000001	105000000	0.006109
	chr3	105000001	106000000	0.004784
	chr3	106000001	107000000	0.007802
	chr3	107000001	108000000	0.006674
	chr3	108000001	109000000	0.005359
	chr3	109000001	110000000	0.005261
	chr3	110000001	111000000	0.006726
	chr3	111000001	112000000	0.008533
	chr3	112000001	113000000	0.005557
	chr3	113000001	114000000	0.008042
	chr3	114000001	115000000	0.009463
	chr3	115000001	116000000	0.007015
	chr3	116000001	117000000	0.007798
	chr3	117000001	118000000	0.008345
	chr3	118000001	119000000	0.00472
	chr3	119000001	120000000	0.005379
	chr3	120000001	121000000	0.006921
	chr3	121000001	122000000	0.002194
	chr3	122000001	123000000	0.00574
	chr3	123000001	124000000	0.005398
	chr3	124000001	125000000	0.005763
	chr3	125000001	126000000	0.007543
	chr3	126000001	127000000	0.001328
	chr3	127000001	128000000	0.004866
	chr3	128000001	129000000	0.006878
	chr3	129000001	130000000	0.005349
	chr3	130000001	131000000	0.006572
	chr3	131000001	132000000	0.005822
	chr3	132000001	133000000	0.006115
	chr3	133000001	134000000	0.007893
	chr3	134000001	135000000	0.008224
	chr3	135000001	136000000	0.008153
	chr3	136000001	137000000	0.008365
	chr3	137000001	138000000	0.006617
	chr3	138000001	139000000	0.008026
	chr3	139000001	140000000	0.009242
	chr3	140000001	141000000	0.006618
	chr3	141000001	142000000	0.007294
	chr3	142000001	143000000	0.007327
	chr3	143000001	144000000	0.007874
	chr3	144000001	145000000	0.011091
	chr3	145000001	146000000	0.004645
	chr3	146000001	147000000	0.006588
	chr3	147000001	148000000	0.004681
	chr3	148000001	149000000	0.008174
	chr3	149000001	150000000	0.005231
	chr3	150000001	151000000	0.005404
	chr3	151000001	152000000	0.007149
	chr3	152000001	153000000	0.003278
	chr3	153000001	154000000	0.000492
	chr3	154000001	155000000	0.000538
	chr3	155000001	156000000	0.00209
	chr3	156000001	157000000	0.002463
	chr3	157000001	158000000	0.003322
	chr3	158000001	159000000	0.000607
	chr3	159000001	160000000	0.006514
	chr3	160000001	161000000	0.006945
	chr3	161000001	162000000	0.006451
	chr3	162000001	163000000	0.005347
	chr3	163000001	164000000	0.005907
	chr3	164000001	165000000	0.007007
	chr3	165000001	166000000	0.007421
	chr3	166000001	167000000	0.005369
	chr3	167000001	168000000	0.005328
	chr3	168000001	169000000	0.005778
	chr3	169000001	170000000	0.007418
	chr3	170000001	171000000	0.006837
	chr3	171000001	172000000	0.005931
	chr3	172000001	173000000	0.00633
	chr3	173000001	174000000	0.005626
	chr3	174000001	175000000	0.00495
	chr3	175000001	176000000	0.006306
	chr3	176000001	177000000	0.005348
	chr3	177000001	178000000	0.005148
	chr3	178000001	179000000	0.004369
	chr3	179000001	180000000	0.006503
	chr3	180000001	181000000	0.001238
	chr3	181000001	182000000	0.003744
	chr3	182000001	183000000	0.00135
	chr3	183000001	183890166	0.000967236
	chr4	1	1000000	0.004514
	chr4	1000001	2000000	0.007044
	chr4	2000001	3000000	0.006468
	chr4	3000001	4000000	0.003877
	chr4	4000001	5000000	0.006633
	chr4	5000001	6000000	0.005492
	chr4	6000001	7000000	0.003
	chr4	7000001	8000000	0.001223
	chr4	8000001	9000000	0.001386
	chr4	9000001	10000000	0.005027
	chr4	10000001	11000000	0.00475
	chr4	11000001	12000000	0.00574
	chr4	12000001	13000000	0.006876
	chr4	13000001	14000000	0.006111
	chr4	14000001	15000000	0.006386
	chr4	15000001	16000000	0.006133
	chr4	16000001	17000000	0.004882
	chr4	17000001	18000000	0.001912
	chr4	18000001	19000000	0.005542
	chr4	19000001	20000000	0.004617
	chr4	20000001	21000000	0.005064
	chr4	21000001	22000000	0.005004
	chr4	22000001	23000000	0.003103
	chr4	23000001	24000000	0.005084
	chr4	24000001	25000000	0.005222
	chr4	25000001	26000000	0.004709
	chr4	26000001	27000000	0.004837
	chr4	27000001	28000000	0.003066
	chr4	28000001	29000000	0.005675
	chr4	29000001	30000000	0.006413
	chr4	30000001	31000000	0.00129
	chr4	31000001	32000000	0.002349
	chr4	32000001	33000000	0.001671
	chr4	33000001	34000000	0.005733
	chr4	34000001	35000000	0.003962
	chr4	35000001	36000000	0.002785
	chr4	36000001	37000000	0.004054
	chr4	37000001	38000000	0.004741
	chr4	38000001	39000000	0.005499
	chr4	39000001	40000000	0.005469
	chr4	40000001	41000000	0.005838
	chr4	41000001	42000000	0.006895
	chr4	42000001	43000000	0.002527
	chr4	43000001	44000000	0.006973
	chr4	44000001	45000000	0.006318
	chr4	45000001	46000000	0.007525
	chr4	46000001	47000000	0.008704
	chr4	47000001	48000000	0.007582
	chr4	48000001	49000000	0.006249
	chr4	49000001	50000000	0.003529
	chr4	50000001	51000000	0.005738
	chr4	51000001	52000000	0.005341
	chr4	52000001	53000000	0.005208
	chr4	53000001	54000000	0.005641
	chr4	54000001	55000000	0.006915
	chr4	55000001	56000000	0.002407
	chr4	56000001	57000000	0.001323
	chr4	57000001	58000000	0.005303
	chr4	58000001	59000000	0.005462
	chr4	59000001	60000000	0.004541
	chr4	60000001	61000000	0.00386
	chr4	61000001	62000000	0.002306
	chr4	62000001	63000000	0.000983
	chr4	63000001	64000000	0.001254
	chr4	64000001	65000000	0.004281
	chr4	65000001	66000000	0.006795
	chr4	66000001	67000000	0.007666
	chr4	67000001	68000000	0.007094
	chr4	68000001	69000000	0.004133
	chr4	69000001	70000000	0.007701
	chr4	70000001	71000000	0.007564
	chr4	71000001	72000000	0.006902
	chr4	72000001	73000000	0.008605
	chr4	73000001	74000000	0.007652
	chr4	74000001	75000000	0.010922
	chr4	75000001	76000000	0.011532
	chr4	76000001	77000000	0.007907
	chr4	77000001	78000000	0.011638
	chr4	78000001	79000000	0.007532
	chr4	79000001	80000000	0.005232
	chr4	80000001	81000000	0.008284
	chr4	81000001	82000000	0.007696
	chr4	82000001	83000000	0.005687
	chr4	83000001	84000000	0.006572
	chr4	84000001	85000000	0.007214
	chr4	85000001	86000000	0.006018
	chr4	86000001	87000000	0.007095
	chr4	87000001	88000000	0.006327
	chr4	88000001	89000000	0.009083
	chr4	89000001	90000000	0.009246
	chr4	90000001	91000000	0.006932
	chr4	91000001	92000000	0.005941
	chr4	92000001	93000000	0.00992
	chr4	93000001	94000000	0.0107
	chr4	94000001	95000000	0.006994
	chr4	95000001	96000000	0.008835
	chr4	96000001	97000000	0.004462
	chr4	97000001	98000000	0.006255
	chr4	98000001	99000000	0.006928
	chr4	99000001	100000000	0.006866
	chr4	100000001	101000000	0.009402
	chr4	101000001	102000000	0.004986
	chr4	102000001	103000000	0.002689
	chr4	103000001	104000000	0.005285
	chr4	104000001	105000000	0.000398
	chr4	105000001	106000000	0.003144
	chr4	106000001	107000000	0.007662
	chr4	107000001	108000000	0.008527
	chr4	108000001	109000000	0.007893
	chr4	109000001	110000000	0.007291
	chr4	110000001	111000000	0.006427
	chr4	111000001	112000000	0.005922
	chr4	112000001	113000000	0.007805
	chr4	113000001	114000000	0.006574
	chr4	114000001	115000000	0.010106
	chr4	115000001	116000000	0.00708
	chr4	116000001	117000000	0.007725
	chr4	117000001	118000000	0.006012
	chr4	118000001	119000000	0.006332
	chr4	119000001	120000000	0.007968
	chr4	120000001	121000000	0.009203
	chr4	121000001	122000000	0.006006
	chr4	122000001	123000000	0.00507
	chr4	123000001	124000000	0.006247
	chr4	124000001	125000000	0.004417
	chr4	125000001	126000000	0.006413
	chr4	126000001	127000000	0.009574
	chr4	127000001	128000000	0.007918
	chr4	128000001	129000000	0.007184
	chr4	129000001	130000000	0.006581
	chr4	130000001	131000000	0.005719
	chr4	131000001	132000000	0.005475
	chr4	132000001	133000000	0.006299
	chr4	133000001	134000000	0.007309
	chr4	134000001	135000000	0.010337
	chr4	135000001	136000000	0.005503
	chr4	136000001	137000000	0.007704
	chr4	137000001	138000000	0.006297
	chr4	138000001	139000000	0.004727
	chr4	139000001	140000000	0.005357
	chr4	140000001	141000000	0.00859
	chr4	141000001	142000000	0.008237
	chr4	142000001	143000000	0.002127
	chr4	143000001	144000000	0.002464
	chr4	144000001	145000000	0.001809
	chr4	145000001	146000000	0.001604
	chr4	146000001	147000000	0.003529
	chr4	147000001	148000000	0.006733
	chr4	148000001	149000000	0.004387
	chr4	149000001	150000000	0.005734
	chr4	150000001	151000000	0.006255
	chr4	151000001	152000000	0.007359
	chr4	152000001	153000000	0.006331
	chr4	153000001	154000000	0.007576
	chr4	154000001	155000000	0.005416
	chr4	155000001	156000000	0.005221
	chr4	156000001	157000000	0.005212
	chr4	157000001	158000000	0.006251
	chr4	158000001	159000000	0.003365
	chr4	159000001	160000000	0.006427
	chr4	160000001	161000000	0.00518
	chr4	161000001	162000000	0.009146
	chr4	162000001	163000000	0.006381
	chr4	163000001	164000000	0.00625
	chr4	164000001	165000000	0.005722
	chr4	165000001	166000000	0.005257
	chr4	166000001	167000000	0.00301
	chr4	167000001	168000000	0.005352
	chr4	168000001	169000000	0.003476
	chr4	169000001	170000000	0.001985
	chr4	170000001	171000000	0.00581
	chr4	171000001	172000000	0.009006
	chr4	172000001	173000000	0.005831
	chr4	173000001	174000000	0.004753
	chr4	174000001	175000000	0.004117
	chr4	175000001	176000000	0.005922
	chr4	176000001	177000000	0.006811
	chr4	177000001	178000000	0.005611
	chr4	178000001	179000000	0.002066
	chr4	179000001	180000000	0.00542
	chr4	180000001	181000000	0.007206
	chr4	181000001	182000000	0.005997
	chr4	182000001	183000000	0.008404
	chr4	183000001	184000000	0.00519
	chr4	184000001	185000000	0.006244
	chr4	185000001	186000000	0.008622
	chr4	186000001	186373697	0.00646247
	chr5	1	1000000	0.004613
	chr5	1000001	2000000	0.006188
	chr5	2000001	3000000	0.005679
	chr5	3000001	4000000	0.00532
	chr5	4000001	5000000	0.006045
	chr5	5000001	6000000	0.005708
	chr5	6000001	7000000	0.008879
	chr5	7000001	8000000	0.001922
	chr5	8000001	9000000	0.007622
	chr5	9000001	10000000	0.005518
	chr5	10000001	11000000	0.007712
	chr5	11000001	12000000	0.007141
	chr5	12000001	13000000	0.006123
	chr5	13000001	14000000	0.005177
	chr5	14000001	15000000	0.006344
	chr5	15000001	16000000	0.007792
	chr5	16000001	17000000	0.002219
	chr5	17000001	18000000	0.001724
	chr5	18000001	19000000	0.005899
	chr5	19000001	20000000	0.003421
	chr5	20000001	21000000	0.007091
	chr5	21000001	22000000	0.003988
	chr5	22000001	23000000	0.005393
	chr5	23000001	24000000	0.005484
	chr5	24000001	25000000	0.005284
	chr5	25000001	26000000	0.007377
	chr5	26000001	27000000	0.006897
	chr5	27000001	28000000	0.00513
	chr5	28000001	29000000	0.008484
	chr5	29000001	30000000	0.011183
	chr5	30000001	31000000	0.00461
	chr5	31000001	32000000	0.004306
	chr5	32000001	33000000	0.006807
	chr5	33000001	34000000	0.00498
	chr5	34000001	35000000	0.003268
	chr5	35000001	36000000	0.004547
	chr5	36000001	37000000	0.001163
	chr5	37000001	38000000	0.002983
	chr5	38000001	39000000	0.003846
	chr5	39000001	40000000	0.007231
	chr5	40000001	41000000	0.006358
	chr5	41000001	42000000	0.007226
	chr5	42000001	43000000	0.007067
	chr5	43000001	44000000	0.00493
	chr5	44000001	45000000	0.004132
	chr5	45000001	46000000	0.00587
	chr5	46000001	47000000	0.005917
	chr5	47000001	48000000	0.005224
	chr5	48000001	49000000	0.005252
	chr5	49000001	50000000	0.004453
	chr5	50000001	51000000	0.006336
	chr5	51000001	52000000	0.008101
	chr5	52000001	53000000	0.008303
	chr5	53000001	54000000	0.00664
	chr5	54000001	55000000	0.005349
	chr5	55000001	56000000	0.006296
	chr5	56000001	57000000	0.006733
	chr5	57000001	58000000	0.005089
	chr5	58000001	59000000	0.00714
	chr5	59000001	60000000	0.007268
	chr5	60000001	61000000	0.006496
	chr5	61000001	62000000	0.006994
	chr5	62000001	63000000	0.0078
	chr5	63000001	64000000	0.004145
	chr5	64000001	65000000	0.003755
	chr5	65000001	66000000	0.000456
	chr5	66000001	67000000	0.003129
	chr5	67000001	68000000	0.004417
	chr5	68000001	69000000	0.004088
	chr5	69000001	70000000	0.007549
	chr5	70000001	71000000	0.00621
	chr5	71000001	72000000	0.005714
	chr5	72000001	73000000	0.005416
	chr5	73000001	74000000	0.003587
	chr5	74000001	75000000	0.010154
	chr5	75000001	76000000	0.004668
	chr5	76000001	77000000	0.012227
	chr5	77000001	78000000	0.003619
	chr5	78000001	79000000	0.010179
	chr5	79000001	80000000	0.004461
	chr5	80000001	81000000	0.008131
	chr5	81000001	82000000	0.003072
	chr5	82000001	83000000	0.009542
	chr5	83000001	84000000	0.007538
	chr5	84000001	85000000	0.004051
	chr5	85000001	86000000	0.006477
	chr5	86000001	87000000	0.002888
	chr5	87000001	88000000	0.001981
	chr5	88000001	89000000	0.003784
	chr5	89000001	90000000	0.005171
	chr5	90000001	91000000	0.006682
	chr5	91000001	92000000	0.000835
	chr5	92000001	93000000	0.003697
	chr5	93000001	94000000	0.006552
	chr5	94000001	95000000	0.005152
	chr5	95000001	96000000	0.002974
	chr5	96000001	97000000	0.001072
	chr5	97000001	98000000	0.000774
	chr5	98000001	99000000	0.006907
	chr5	99000001	100000000	0.000568
	chr5	100000001	101000000	0.00441
	chr5	101000001	102000000	0.00509
	chr5	102000001	103000000	0.004032
	chr5	103000001	104000000	0.00474
	chr5	104000001	105000000	0.003423
	chr5	105000001	106000000	0.005448
	chr5	106000001	107000000	0.004415
	chr5	107000001	108000000	0.007928
	chr5	108000001	109000000	0.006471
	chr5	109000001	110000000	0.007189
	chr5	110000001	111000000	0.010321
	chr5	111000001	112000000	0.005253
	chr5	112000001	113000000	0.001836
	chr5	113000001	114000000	0.000928
	chr5	114000001	115000000	0.004017
	chr5	115000001	116000000	0.00456
	chr5	116000001	117000000	0.006585
	chr5	117000001	118000000	0.007089
	chr5	118000001	119000000	0.006055
	chr5	119000001	120000000	0.002933
	chr5	120000001	121000000	0.00272
	chr5	121000001	122000000	0.001045
	chr5	122000001	123000000	0.001936
	chr5	123000001	124000000	0.004896
	chr5	124000001	125000000	0.005582
	chr5	125000001	126000000	0.003246
	chr5	126000001	127000000	0.00364
	chr5	127000001	128000000	0.007087
	chr5	128000001	129000000	0.00171
	chr5	129000001	130000000	0.004473
	chr5	130000001	131000000	0.004029
	chr5	131000001	132000000	0.008458
	chr5	132000001	133000000	0.003877
	chr5	133000001	134000000	0.008122
	chr5	134000001	135000000	0.007376
	chr5	135000001	136000000	0.00895
	chr5	136000001	137000000	0.005448
	chr5	137000001	138000000	0.004153
	chr5	138000001	139000000	0.007006
	chr5	139000001	140000000	0.005521
	chr5	140000001	141000000	0.006055
	chr5	141000001	142000000	0.005532
	chr5	142000001	143000000	0.007664
	chr5	143000001	144000000	0.007743
	chr5	144000001	145000000	0.001826
	chr5	145000001	146000000	0.006728
	chr5	146000001	147000000	0.005391
	chr5	147000001	148000000	0.004588
	chr5	148000001	149000000	0.004583
	chr5	149000001	150000000	0.001757
	chr5	150000001	151000000	0.002976
	chr5	151000001	152000000	0.004632
	chr5	152000001	153000000	0.002861
	chr5	153000001	154000000	0.005274
	chr5	154000001	155000000	0.00491
	chr5	155000001	156000000	0.005689
	chr5	156000001	157000000	0.007866
	chr5	157000001	158000000	0.005604
	chr5	158000001	159000000	0.00524
	chr5	159000001	160000000	0.005046
	chr5	160000001	161000000	0.005605
	chr5	161000001	162000000	0.00284
	chr5	162000001	163000000	0.004691
	chr5	163000001	164000000	0.004485
	chr5	164000001	164367896	0.00119871
	chr6	1	1000000	0.004567
	chr6	1000001	2000000	0.002737
	chr6	2000001	3000000	0.005839
	chr6	3000001	4000000	0.001643
	chr6	4000001	5000000	0.003284
	chr6	5000001	6000000	0.00545
	chr6	6000001	7000000	0.006439
	chr6	7000001	8000000	0.004157
	chr6	8000001	9000000	0.001498
	chr6	9000001	10000000	0.003702
	chr6	10000001	11000000	0.004542
	chr6	11000001	12000000	0.005587
	chr6	12000001	13000000	0.006049
	chr6	13000001	14000000	0.005468
	chr6	14000001	15000000	0.006781
	chr6	15000001	16000000	0.004434
	chr6	16000001	17000000	0.008617
	chr6	17000001	18000000	0.006085
	chr6	18000001	19000000	0.005577
	chr6	19000001	20000000	0.009149
	chr6	20000001	21000000	0.009552
	chr6	21000001	22000000	0.005912
	chr6	22000001	23000000	0.007897
	chr6	23000001	24000000	0.003249
	chr6	24000001	25000000	0.006973
	chr6	25000001	26000000	0.001997
	chr6	26000001	27000000	0.008241
	chr6	27000001	28000000	0.006478
	chr6	28000001	29000000	0.007178
	chr6	29000001	30000000	0.004825
	chr6	30000001	31000000	0.006409
	chr6	31000001	32000000	0.006594
	chr6	32000001	33000000	0.008051
	chr6	33000001	34000000	0.006061
	chr6	34000001	35000000	0.009181
	chr6	35000001	36000000	0.008261
	chr6	36000001	37000000	0.009384
	chr6	37000001	38000000	0.011037
	chr6	38000001	39000000	0.009356
	chr6	39000001	40000000	0.008355
	chr6	40000001	41000000	0.003699
	chr6	41000001	42000000	0.007045
	chr6	42000001	43000000	0.007864
	chr6	43000001	44000000	0.004523
	chr6	44000001	45000000	0.004513
	chr6	45000001	46000000	0.003247
	chr6	46000001	47000000	0.006643
	chr6	47000001	48000000	0.008042
	chr6	48000001	49000000	0.006359
	chr6	49000001	50000000	0.00762
	chr6	50000001	51000000	0.006028
	chr6	51000001	52000000	0.007752
	chr6	52000001	53000000	0.007531
	chr6	53000001	54000000	0.009549
	chr6	54000001	55000000	0.002048
	chr6	55000001	56000000	0.001665
	chr6	56000001	57000000	0.007653
	chr6	57000001	58000000	0.011511
	chr6	58000001	59000000	0.007311
	chr6	59000001	60000000	0.00584
	chr6	60000001	61000000	0.006827
	chr6	61000001	62000000	0.005443
	chr6	62000001	63000000	0.002502
	chr6	63000001	64000000	0.010243
	chr6	64000001	65000000	0.0109
	chr6	65000001	66000000	0.005661
	chr6	66000001	67000000	0.00589
	chr6	67000001	68000000	0.003985
	chr6	68000001	69000000	0.0082
	chr6	69000001	70000000	0.00541
	chr6	70000001	71000000	0.008655
	chr6	71000001	72000000	0.00567
	chr6	72000001	73000000	0.006658
	chr6	73000001	74000000	0.006866
	chr6	74000001	75000000	0.008229
	chr6	75000001	76000000	0.0055
	chr6	76000001	77000000	0.007958
	chr6	77000001	78000000	0.00915
	chr6	78000001	79000000	0.007543
	chr6	79000001	80000000	0.005684
	chr6	80000001	81000000	0.009336
	chr6	81000001	82000000	0.00668
	chr6	82000001	83000000	0.004939
	chr6	83000001	84000000	0.004215
	chr6	84000001	85000000	0.008977
	chr6	85000001	86000000	0.008161
	chr6	86000001	87000000	0.005777
	chr6	87000001	88000000	0.006496
	chr6	88000001	89000000	0.005898
	chr6	89000001	90000000	0.005657
	chr6	90000001	91000000	0.006499
	chr6	91000001	92000000	0.007105
	chr6	92000001	93000000	0.001922
	chr6	93000001	94000000	0.000963
	chr6	94000001	95000000	0.001681
	chr6	95000001	96000000	0.003912
	chr6	96000001	97000000	0.007181
	chr6	97000001	98000000	0.004791
	chr6	98000001	99000000	0.006421
	chr6	99000001	100000000	0.002577
	chr6	100000001	101000000	0.004658
	chr6	101000001	102000000	0.00667
	chr6	102000001	103000000	0.004426
	chr6	103000001	104000000	0.004211
	chr6	104000001	105000000	0.006482
	chr6	105000001	106000000	0.003268
	chr6	106000001	107000000	0.006513
	chr6	107000001	108000000	0.007019
	chr6	108000001	109000000	0.005239
	chr6	109000001	110000000	0.003594
	chr6	110000001	111000000	0.006862
	chr6	111000001	112000000	0.000826
	chr6	112000001	113000000	0.001509
	chr6	113000001	114000000	0.006204
	chr6	114000001	115000000	0.005473
	chr6	115000001	116000000	0.00521
	chr6	116000001	117000000	0.004713
	chr6	117000001	118000000	0.004008
	chr6	118000001	119000000	0.004004
	chr6	119000001	120000000	0.003733
	chr6	120000001	121000000	0.004128
	chr6	121000001	122000000	0.006612
	chr6	122000001	123000000	0.005945
	chr6	123000001	124000000	0.007289
	chr6	124000001	125000000	0.007707
	chr6	125000001	126000000	0.006384
	chr6	126000001	127000000	0.003517
	chr6	127000001	128000000	0.005315
	chr6	128000001	129000000	0.007034
	chr6	129000001	130000000	0.006475
	chr6	130000001	131000000	0.003726
	chr6	131000001	132000000	0.005775
	chr6	132000001	133000000	0.006657
	chr6	133000001	134000000	0.005917
	chr6	134000001	135000000	0.005281
	chr6	135000001	136000000	0.007639
	chr6	136000001	137000000	0.004644
	chr6	137000001	138000000	0.006943
	chr6	138000001	139000000	0.005171
	chr6	139000001	140000000	0.005941
	chr6	140000001	141000000	0.004078
	chr6	141000001	142000000	0.004533
	chr6	142000001	143000000	0.004605
	chr6	143000001	144000000	0.003639
	chr6	144000001	145000000	0.006914
	chr6	145000001	146000000	0.003311
	chr6	146000001	147000000	0.005417
	chr6	147000001	148000000	0.005125
	chr6	148000001	149000000	0.005198
	chr6	149000001	150000000	0.005707
	chr6	150000001	151000000	0.005718
	chr6	151000001	152000000	0.006283
	chr6	152000001	153000000	0.004627
	chr6	153000001	154000000	0.006747
	chr6	154000001	155000000	0.004019
	chr6	155000001	156000000	0.002068
	chr6	156000001	157000000	0.004275
	chr6	157000001	158000000	0.006031
	chr6	158000001	159000000	0.007494
	chr6	159000001	160000000	0.002451
	chr6	160000001	161000000	0.005846
	chr6	161000001	162000000	0.004401
	chr6	162000001	163000000	0.004732
	chr6	163000001	164000000	0.005164
	chr6	164000001	165000000	0.003961
	chr6	165000001	165692706	0.000858952
	chr7	1	1000000	0.006465
	chr7	1000001	2000000	0.003822
	chr7	2000001	3000000	0.00398
	chr7	3000001	4000000	0.002972
	chr7	4000001	5000000	0.004897
	chr7	5000001	6000000	0.00596
	chr7	6000001	7000000	0.004098
	chr7	7000001	8000000	0.001742
	chr7	8000001	9000000	0.008003
	chr7	9000001	10000000	0.006464
	chr7	10000001	11000000	0.006473
	chr7	11000001	12000000	0.005842
	chr7	12000001	13000000	0.00293
	chr7	13000001	14000000	0.007156
	chr7	14000001	15000000	0.006557
	chr7	15000001	16000000	0.0051
	chr7	16000001	17000000	0.006266
	chr7	17000001	18000000	0.007363
	chr7	18000001	19000000	0.006803
	chr7	19000001	20000000	0.003583
	chr7	20000001	21000000	0.006363
	chr7	21000001	22000000	0.00977
	chr7	22000001	23000000	0.005526
	chr7	23000001	24000000	0.006047
	chr7	24000001	25000000	0.004484
	chr7	25000001	26000000	0.007037
	chr7	26000001	27000000	0.006094
	chr7	27000001	28000000	0.005049
	chr7	28000001	29000000	0.00448
	chr7	29000001	30000000	0.00503
	chr7	30000001	31000000	0.005819
	chr7	31000001	32000000	0.008849
	chr7	32000001	33000000	0.009618
	chr7	33000001	34000000	0.006037
	chr7	34000001	35000000	0.005275
	chr7	35000001	36000000	0.006032
	chr7	36000001	37000000	0.006159
	chr7	37000001	38000000	0.004563
	chr7	38000001	39000000	0.006132
	chr7	39000001	40000000	0.005158
	chr7	40000001	41000000	0.006537
	chr7	41000001	42000000	0.004637
	chr7	42000001	43000000	0.003186
	chr7	43000001	44000000	0.008971
	chr7	44000001	45000000	0.004011
	chr7	45000001	46000000	0.00164
	chr7	46000001	47000000	0.002792
	chr7	47000001	48000000	0.002982
	chr7	48000001	49000000	0.00363
	chr7	49000001	50000000	0.00673
	chr7	50000001	51000000	0.005617
	chr7	51000001	52000000	0.001737
	chr7	52000001	53000000	0.006726
	chr7	53000001	54000000	0.005453
	chr7	54000001	55000000	0.005621
	chr7	55000001	56000000	0.005091
	chr7	56000001	57000000	0.007379
	chr7	57000001	58000000	0.002557
	chr7	58000001	59000000	0.00639
	chr7	59000001	60000000	0.008871
	chr7	60000001	61000000	0.004791
	chr7	61000001	62000000	0.009488
	chr7	62000001	63000000	0.008911
	chr7	63000001	64000000	0.005857
	chr7	64000001	65000000	0.010121
	chr7	65000001	66000000	0.005672
	chr7	66000001	67000000	0.005029
	chr7	67000001	68000000	0.011185
	chr7	68000001	69000000	0.005873
	chr7	69000001	70000000	0.00891
	chr7	70000001	71000000	0.004966
	chr7	71000001	72000000	0.007771
	chr7	72000001	73000000	0.01022
	chr7	73000001	74000000	0.0022
	chr7	74000001	75000000	0.006818
	chr7	75000001	76000000	0.006831
	chr7	76000001	77000000	0.008302
	chr7	77000001	78000000	0.009074
	chr7	78000001	79000000	0.01034
	chr7	79000001	80000000	0.006136
	chr7	80000001	81000000	0.007339
	chr7	81000001	82000000	0.00603
	chr7	82000001	83000000	0.00683
	chr7	83000001	84000000	0.007978
	chr7	84000001	85000000	0.008565
	chr7	85000001	86000000	0.006291
	chr7	86000001	87000000	0.007705
	chr7	87000001	88000000	0.006637
	chr7	88000001	89000000	0.008896
	chr7	89000001	90000000	0.007437
	chr7	90000001	91000000	0.013015
	chr7	91000001	92000000	0.009503
	chr7	92000001	93000000	0.008256
	chr7	93000001	94000000	0.00747
	chr7	94000001	95000000	0.010383
	chr7	95000001	96000000	0.005323
	chr7	96000001	97000000	0.006313
	chr7	97000001	98000000	0.00894
	chr7	98000001	99000000	0.009843
	chr7	99000001	100000000	0.005007
	chr7	100000001	101000000	0.008715
	chr7	101000001	102000000	0.006166
	chr7	102000001	103000000	0.000826
	chr7	103000001	104000000	0.001162
	chr7	104000001	105000000	0.003607
	chr7	105000001	106000000	0.004626
	chr7	106000001	107000000	0.009324
	chr7	107000001	108000000	0.009549
	chr7	108000001	109000000	0.001873
	chr7	109000001	110000000	0.004992
	chr7	110000001	111000000	0.006377
	chr7	111000001	112000000	0.004637
	chr7	112000001	113000000	0.004512
	chr7	113000001	114000000	0.007335
	chr7	114000001	115000000	0.005509
	chr7	115000001	116000000	0.002423
	chr7	116000001	117000000	0.001968
	chr7	117000001	118000000	0.000816
	chr7	118000001	119000000	0.000568
	chr7	119000001	120000000	0.003144
	chr7	120000001	121000000	0.001748
	chr7	121000001	122000000	0.006766
	chr7	122000001	123000000	0.007453
	chr7	123000001	124000000	0.006626
	chr7	124000001	125000000	0.002807
	chr7	125000001	126000000	0.009381
	chr7	126000001	127000000	0.005459
	chr7	127000001	128000000	0.008697
	chr7	128000001	129000000	0.006781
	chr7	129000001	130000000	0.004169
	chr7	130000001	131000000	0.005358
	chr7	131000001	132000000	0.005266
	chr7	132000001	133000000	0.008727
	chr7	133000001	134000000	0.007685
	chr7	134000001	135000000	0.005673
	chr7	135000001	136000000	0.006686
	chr7	136000001	137000000	0.006979
	chr7	137000001	138000000	0.006893
	chr7	138000001	139000000	0.003073
	chr7	139000001	140000000	0.007302
	chr7	140000001	141000000	0.006182
	chr7	141000001	142000000	0.001271
	chr7	142000001	143000000	0.000834
	chr7	143000001	144000000	0.002446
	chr7	144000001	145000000	0.006913
	chr7	145000001	146000000	0.008247
	chr7	146000001	147000000	0.001808
	chr7	147000001	148000000	0.004617
	chr7	148000001	149000000	0.003192
	chr7	149000001	150000000	0.003429
	chr7	150000001	151000000	0.001424
	chr7	151000001	152000000	0.000937
	chr7	152000001	153000000	0.001293
	chr7	153000001	154000000	0.004079
	chr7	154000001	155000000	0.002603
	chr7	155000001	156000000	0.004499
	chr7	156000001	157000000	0.004315
	chr7	157000001	158000000	0.004235
	chr7	158000001	159000000	0.006708
	chr7	159000001	160000000	0.002109
	chr7	160000001	161000000	0.000619
	chr7	161000001	162000000	0.003367
	chr7	162000001	163000000	0.00434
	chr7	163000001	164000000	0.003925
	chr7	164000001	165000000	0.001013
	chr7	165000001	166000000	0.001916
	chr7	166000001	167000000	0.001572
	chr7	167000001	168000000	0.003582
	chr7	168000001	168674416	0.00774301
	chr8	1	1000000	0.000758
	chr8	1000001	2000000	0.006286
	chr8	2000001	3000000	0.007886
	chr8	3000001	4000000	0.007352
	chr8	4000001	5000000	0.006602
	chr8	5000001	6000000	0.004588
	chr8	6000001	7000000	0.005679
	chr8	7000001	8000000	0.004821
	chr8	8000001	9000000	0.004175
	chr8	9000001	10000000	0.007227
	chr8	10000001	11000000	0.006024
	chr8	11000001	12000000	0.007081
	chr8	12000001	13000000	0.006171
	chr8	13000001	14000000	0.003754
	chr8	14000001	15000000	0.005785
	chr8	15000001	16000000	0.005734
	chr8	16000001	17000000	0.00748
	chr8	17000001	18000000	0.005922
	chr8	18000001	19000000	0.00392
	chr8	19000001	20000000	0.005883
	chr8	20000001	21000000	0.005066
	chr8	21000001	22000000	0.009356
	chr8	22000001	23000000	0.009379
	chr8	23000001	24000000	0.006123
	chr8	24000001	25000000	0.005383
	chr8	25000001	26000000	0.003138
	chr8	26000001	27000000	0.006043
	chr8	27000001	28000000	0.006644
	chr8	28000001	29000000	0.00609
	chr8	29000001	30000000	0.005981
	chr8	30000001	31000000	0.005728
	chr8	31000001	32000000	0.005812
	chr8	32000001	33000000	0.004521
	chr8	33000001	34000000	0.005236
	chr8	34000001	35000000	0.007702
	chr8	35000001	36000000	0.006437
	chr8	36000001	37000000	0.005607
	chr8	37000001	38000000	0.004713
	chr8	38000001	39000000	0.010989
	chr8	39000001	40000000	0.007605
	chr8	40000001	41000000	0.007084
	chr8	41000001	42000000	0.009193
	chr8	42000001	43000000	0.007594
	chr8	43000001	44000000	0.008491
	chr8	44000001	45000000	0.005384
	chr8	45000001	46000000	0.007972
	chr8	46000001	47000000	0.008464
	chr8	47000001	48000000	0.008708
	chr8	48000001	49000000	0.007908
	chr8	49000001	50000000	0.004539
	chr8	50000001	51000000	0.002978
	chr8	51000001	52000000	0.009248
	chr8	52000001	53000000	0.001749
	chr8	53000001	54000000	0.004748
	chr8	54000001	55000000	0.000968
	chr8	55000001	56000000	0.000849
	chr8	56000001	57000000	0.007829
	chr8	57000001	58000000	0.00653
	chr8	58000001	59000000	0.009872
	chr8	59000001	60000000	0.005253
	chr8	60000001	61000000	0.008892
	chr8	61000001	62000000	0.002241
	chr8	62000001	63000000	0.005131
	chr8	63000001	64000000	0.000963
	chr8	64000001	65000000	0.001703
	chr8	65000001	66000000	0.000682
	chr8	66000001	67000000	0.000725
	chr8	67000001	68000000	0.001175
	chr8	68000001	69000000	0.004504
	chr8	69000001	70000000	0.008269
	chr8	70000001	71000000	0.005125
	chr8	71000001	72000000	0.007923
	chr8	72000001	73000000	0.005197
	chr8	73000001	74000000	0.005616
	chr8	74000001	75000000	0.004506
	chr8	75000001	76000000	0.010501
	chr8	76000001	77000000	0.005819
	chr8	77000001	78000000	0.010678
	chr8	78000001	79000000	0.006175
	chr8	79000001	80000000	0.010171
	chr8	80000001	81000000	0.009414
	chr8	81000001	82000000	0.009509
	chr8	82000001	83000000	0.00932
	chr8	83000001	84000000	0.005463
	chr8	84000001	85000000	0.011955
	chr8	85000001	86000000	0.007839
	chr8	86000001	87000000	0.008438
	chr8	87000001	88000000	0.004902
	chr8	88000001	89000000	0.005703
	chr8	89000001	90000000	0.006122
	chr8	90000001	91000000	0.008941
	chr8	91000001	92000000	0.003994
	chr8	92000001	93000000	0.00758
	chr8	93000001	94000000	0.001038
	chr8	94000001	95000000	0.004543
	chr8	95000001	96000000	0.008776
	chr8	96000001	97000000	0.008608
	chr8	97000001	98000000	0.005692
	chr8	98000001	99000000	0.006204
	chr8	99000001	100000000	0.004938
	chr8	100000001	101000000	0.004841
	chr8	101000001	102000000	0.005624
	chr8	102000001	103000000	0.006576
	chr8	103000001	104000000	0.007788
	chr8	104000001	105000000	0.00654
	chr8	105000001	106000000	0.006482
	chr8	106000001	107000000	0.007117
	chr8	107000001	108000000	0.006862
	chr8	108000001	109000000	0.00633
	chr8	109000001	110000000	0.009722
	chr8	110000001	111000000	0.007798
	chr8	111000001	112000000	0.007124
	chr8	112000001	113000000	0.005728
	chr8	113000001	114000000	0.005136
	chr8	114000001	115000000	0.007463
	chr8	115000001	116000000	0.005229
	chr8	116000001	117000000	0.005329
	chr8	117000001	118000000	0.004562
	chr8	118000001	119000000	0.005419
	chr8	119000001	120000000	0.006777
	chr8	120000001	121000000	0.006421
	chr8	121000001	122000000	0.005523
	chr8	122000001	123000000	0.005286
	chr8	123000001	124000000	0.002623
	chr8	124000001	125000000	0.000902
	chr8	125000001	126000000	0.000557
	chr8	126000001	127000000	0.003516
	chr8	127000001	128000000	0.005219
	chr8	128000001	129000000	0.006044
	chr8	129000001	130000000	0.004391
	chr8	130000001	131000000	0.005827
	chr8	131000001	132000000	0.007525
	chr8	132000001	133000000	0.005116
	chr8	133000001	134000000	0.005292
	chr8	134000001	135000000	0.006352
	chr8	135000001	136000000	0.005514
	chr8	136000001	137000000	0.004263
	chr8	137000001	138000000	0.008162
	chr8	138000001	139000000	0.002849
	chr8	139000001	140000000	0.003826
	chr8	140000001	141000000	0.006187
	chr8	141000001	142000000	0.006211
	chr8	142000001	143000000	0.005236
	chr8	143000001	144000000	0.007438
	chr8	144000001	145000000	0.006496
	chr8	145000001	146000000	0.004303
	chr8	146000001	147000000	0.005046
	chr8	147000001	148000000	0.005639
	chr8	148000001	149000000	0.005058
	chr8	149000001	150000000	0.006801
	chr8	150000001	151000000	0.005713
	chr8	151000001	152000000	0.003932
	chr8	152000001	153000000	0.004543
	chr8	153000001	154000000	0.001343
	chr8	154000001	155000000	0.00266
	chr8	155000001	156000000	0.003247
	chr8	156000001	156400540	0.00655866
	chr9	1	1000000	0.006034
	chr9	1000001	2000000	0.007564
	chr9	2000001	3000000	0.007
	chr9	3000001	4000000	0.004926
	chr9	4000001	5000000	0.005284
	chr9	5000001	6000000	0.00431
	chr9	6000001	7000000	0.006853
	chr9	7000001	8000000	0.008356
	chr9	8000001	9000000	0.005565
	chr9	9000001	10000000	0.006064
	chr9	10000001	11000000	0.005084
	chr9	11000001	12000000	0.00463
	chr9	12000001	13000000	0.002995
	chr9	13000001	14000000	0.006314
	chr9	14000001	15000000	0.008907
	chr9	15000001	16000000	0.00562
	chr9	16000001	17000000	0.007774
	chr9	17000001	18000000	0.007979
	chr9	18000001	19000000	0.00922
	chr9	19000001	20000000	0.01192
	chr9	20000001	21000000	0.00964
	chr9	21000001	22000000	0.007917
	chr9	22000001	23000000	0.003039
	chr9	23000001	24000000	0.003533
	chr9	24000001	25000000	0.008672
	chr9	25000001	26000000	0.006423
	chr9	26000001	27000000	0.005464
	chr9	27000001	28000000	0.004866
	chr9	28000001	29000000	0.005094
	chr9	29000001	30000000	0.008871
	chr9	30000001	31000000	0.004342
	chr9	31000001	32000000	0.002989
	chr9	32000001	33000000	0.006806
	chr9	33000001	34000000	0.010528
	chr9	34000001	35000000	0.006418
	chr9	35000001	36000000	0.004279
	chr9	36000001	37000000	0.001434
	chr9	37000001	38000000	0.009719
	chr9	38000001	39000000	0.002412
	chr9	39000001	40000000	0.003325
	chr9	40000001	41000000	0.007052
	chr9	41000001	42000000	0.003401
	chr9	42000001	43000000	0.003339
	chr9	43000001	44000000	0.006731
	chr9	44000001	45000000	0.007536
	chr9	45000001	46000000	0.007726
	chr9	46000001	47000000	0.008456
	chr9	47000001	48000000	0.011788
	chr9	48000001	49000000	0.009154
	chr9	49000001	50000000	0.002255
	chr9	50000001	51000000	0.002385
	chr9	51000001	52000000	0.000554
	chr9	52000001	53000000	0.000847
	chr9	53000001	54000000	0.00773
	chr9	54000001	55000000	0.005287
	chr9	55000001	56000000	0.008826
	chr9	56000001	57000000	0.00362
	chr9	57000001	58000000	0.006683
	chr9	58000001	59000000	0.008293
	chr9	59000001	60000000	0.006863
	chr9	60000001	61000000	0.00673
	chr9	61000001	62000000	0.00245
	chr9	62000001	63000000	0.001029
	chr9	63000001	64000000	0.004823
	chr9	64000001	65000000	0.006577
	chr9	65000001	66000000	0.005412
	chr9	66000001	67000000	0.006741
	chr9	67000001	68000000	0.006815
	chr9	68000001	69000000	0.006389
	chr9	69000001	70000000	0.008327
	chr9	70000001	71000000	0.007028
	chr9	71000001	72000000	0.005899
	chr9	72000001	73000000	0.006643
	chr9	73000001	74000000	0.007659
	chr9	74000001	75000000	0.009531
	chr9	75000001	76000000	0.00817
	chr9	76000001	77000000	0.007184
	chr9	77000001	78000000	0.007526
	chr9	78000001	79000000	0.004978
	chr9	79000001	80000000	0.004766
	chr9	80000001	81000000	0.006072
	chr9	81000001	82000000	0.006026
	chr9	82000001	83000000	0.003685
	chr9	83000001	84000000	0.006223
	chr9	84000001	85000000	0.006107
	chr9	85000001	86000000	0.005451
	chr9	86000001	87000000	0.006737
	chr9	87000001	88000000	0.006605
	chr9	88000001	89000000	0.007483
	chr9	89000001	90000000	0.007148
	chr9	90000001	91000000	0.007246
	chr9	91000001	92000000	0.006027
	chr9	92000001	93000000	0.006357
	chr9	93000001	94000000	0.00534
	chr9	94000001	95000000	0.002784
	chr9	95000001	96000000	0.008007
	chr9	96000001	97000000	0.004766
	chr9	97000001	98000000	0.005318
	chr9	98000001	99000000	0.004963
	chr9	99000001	100000000	0.004102
	chr9	100000001	101000000	0.006847
	chr9	101000001	102000000	0.007203
	chr9	102000001	103000000	0.00553
	chr9	103000001	104000000	0.006437
	chr9	104000001	105000000	0.004183
	chr9	105000001	106000000	0.002089
	chr9	106000001	107000000	0.004585
	chr9	107000001	108000000	0.006174
	chr9	108000001	109000000	0.005904
	chr9	109000001	110000000	0.007635
	chr9	110000001	111000000	0.00408
	chr9	111000001	112000000	0.007284
	chr9	112000001	113000000	0.003272
	chr9	113000001	114000000	0.006836
	chr9	114000001	115000000	0.003749
	chr9	115000001	116000000	0.004876
	chr9	116000001	117000000	0.005711
	chr9	117000001	118000000	0.001319
	chr9	118000001	119000000	0.001017
	chr9	119000001	120000000	0.004258
	chr9	120000001	121000000	0.006
	chr9	121000001	122000000	0.000997
	chr9	122000001	123000000	0.003968
	chr9	123000001	124000000	0.002932
	chr9	124000001	125000000	0.003468
	chr9	125000001	126000000	0.006526
	chr9	126000001	127000000	0.006847
	chr9	127000001	128000000	0.007248
	chr9	128000001	129000000	0.005845
	chr9	129000001	130000000	0.005663
	chr9	130000001	131000000	0.003968
	chr9	131000001	132000000	0.000663
	chr9	132000001	133000000	0.001678
	chr9	133000001	134000000	0.003628
	chr9	134000001	135000000	0.004536
	chr9	135000001	136000000	0.004414
	chr9	136000001	137000000	0.004758
	chr9	137000001	138000000	0.004963
	chr9	138000001	139000000	0.004727
	chr9	139000001	140000000	0.003457
	chr9	140000001	141000000	0.00642
	chr9	141000001	142000000	0.004304
	chr9	142000001	143000000	0.003604
	chr9	143000001	144000000	0.005322
	chr9	144000001	145000000	0.003907
	chr9	145000001	146000000	0.008176
	chr9	146000001	147000000	0.004378
	chr9	147000001	148000000	0.005183
	chr9	148000001	149000000	0.006017
	chr9	149000001	150000000	0.006284
	chr9	150000001	150683509	0.00796918
	chr10	1	1000000	0.004908
	chr10	1000001	2000000	0.006
	chr10	2000001	3000000	0.004722
	chr10	3000001	4000000	0.007691
	chr10	4000001	5000000	0.00597
	chr10	5000001	6000000	0.005222
	chr10	6000001	7000000	0.008103
	chr10	7000001	8000000	0.00497
	chr10	8000001	9000000	0.003923
	chr10	9000001	10000000	0.000918
	chr10	10000001	11000000	0.001297
	chr10	11000001	12000000	0.00432
	chr10	12000001	13000000	0.003286
	chr10	13000001	14000000	0.002475
	chr10	14000001	15000000	0.005647
	chr10	15000001	16000000	0.0014
	chr10	16000001	17000000	0.0064
	chr10	17000001	18000000	0.004683
	chr10	18000001	19000000	0.002785
	chr10	19000001	20000000	0.004777
	chr10	20000001	21000000	0.005027
	chr10	21000001	22000000	0.004197
	chr10	22000001	23000000	0.005297
	chr10	23000001	24000000	0.007782
	chr10	24000001	25000000	0.005112
	chr10	25000001	26000000	0.005657
	chr10	26000001	27000000	0.005718
	chr10	27000001	28000000	0.006406
	chr10	28000001	29000000	0.003387
	chr10	29000001	30000000	0.001195
	chr10	30000001	31000000	0.001572
	chr10	31000001	32000000	0.000699
	chr10	32000001	33000000	0.001428
	chr10	33000001	34000000	0.002893
	chr10	34000001	35000000	0.005305
	chr10	35000001	36000000	0.007426
	chr10	36000001	37000000	0.006747
	chr10	37000001	38000000	0.005148
	chr10	38000001	39000000	0.005549
	chr10	39000001	40000000	0.004119
	chr10	40000001	41000000	0.005108
	chr10	41000001	42000000	0.005738
	chr10	42000001	43000000	0.003856
	chr10	43000001	44000000	0.005854
	chr10	44000001	45000000	0.002769
	chr10	45000001	46000000	0.005719
	chr10	46000001	47000000	0.006938
	chr10	47000001	48000000	0.007264
	chr10	48000001	49000000	0.006696
	chr10	49000001	50000000	0.005477
	chr10	50000001	51000000	0.00412
	chr10	51000001	52000000	0.005193
	chr10	52000001	53000000	0.008064
	chr10	53000001	54000000	0.009236
	chr10	54000001	55000000	0.007652
	chr10	55000001	56000000	0.005861
	chr10	56000001	57000000	0.004081
	chr10	57000001	58000000	0.008417
	chr10	58000001	59000000	0.004308
	chr10	59000001	60000000	0.006923
	chr10	60000001	61000000	0.0058
	chr10	61000001	62000000	0.008758
	chr10	62000001	63000000	0.011831
	chr10	63000001	64000000	0.008218
	chr10	64000001	65000000	0.008216
	chr10	65000001	66000000	0.002043
	chr10	66000001	67000000	0.001747
	chr10	67000001	68000000	0.0047
	chr10	68000001	69000000	0.004751
	chr10	69000001	70000000	0.007412
	chr10	70000001	71000000	0.008476
	chr10	71000001	72000000	0.009321
	chr10	72000001	73000000	0.006099
	chr10	73000001	74000000	0.008561
	chr10	74000001	75000000	0.0069
	chr10	75000001	76000000	0.00704
	chr10	76000001	77000000	0.009784
	chr10	77000001	78000000	0.001219
	chr10	78000001	79000000	0.007063
	chr10	79000001	80000000	0.008146
	chr10	80000001	81000000	0.007913
	chr10	81000001	82000000	0.006486
	chr10	82000001	83000000	0.001624
	chr10	83000001	84000000	0.005798
	chr10	84000001	85000000	0.001678
	chr10	85000001	86000000	0.002219
	chr10	86000001	87000000	0.004381
	chr10	87000001	88000000	0.008033
	chr10	88000001	89000000	0.004034
	chr10	89000001	90000000	0.005342
	chr10	90000001	91000000	0.009664
	chr10	91000001	92000000	0.010143
	chr10	92000001	93000000	0.010519
	chr10	93000001	94000000	0.008097
	chr10	94000001	95000000	0.002982
	chr10	95000001	96000000	0.000946
	chr10	96000001	97000000	0.001321
	chr10	97000001	98000000	0.003422
	chr10	98000001	99000000	0.003155
	chr10	99000001	100000000	0.005589
	chr10	100000001	101000000	0.000681
	chr10	101000001	102000000	0.000725
	chr10	102000001	103000000	0.006028
	chr10	103000001	104000000	0.005385
	chr10	104000001	105000000	0.005658
	chr10	105000001	106000000	0.005391
	chr10	106000001	107000000	0.001631
	chr10	107000001	108000000	0.006502
	chr10	108000001	109000000	0.004769
	chr10	109000001	110000000	0.00513
	chr10	110000001	111000000	0.006892
	chr10	111000001	112000000	0.004644
	chr10	112000001	113000000	0.007485
	chr10	113000001	114000000	0.00532
	chr10	114000001	115000000	0.007745
	chr10	115000001	116000000	0.006976
	chr10	116000001	117000000	0.006264
	chr10	117000001	118000000	0.007118
	chr10	118000001	119000000	0.009588
	chr10	119000001	120000000	0.006394
	chr10	120000001	121000000	0.00472
	chr10	121000001	122000000	0.005621
	chr10	122000001	123000000	0.006098
	chr10	123000001	124000000	0.005746
	chr10	124000001	125000000	0.005574
	chr10	125000001	126000000	0.004016
	chr10	126000001	127000000	0.007339
	chr10	127000001	128000000	0.0025
	chr10	128000001	129000000	0.007561
	chr10	129000001	130000000	0.003644
	chr10	130000001	131000000	0.007555
	chr10	131000001	132000000	0.007055
	chr10	132000001	133000000	0.004152
	chr10	133000001	134000000	0.003581
	chr10	134000001	135000000	0.002592
	chr10	135000001	136000000	0.003771
	chr10	136000001	137000000	0.009136
	chr10	137000001	138000000	0.006362
	chr10	138000001	139000000	0.004613
	chr10	139000001	140000000	0.00591
	chr10	140000001	141000000	0.006562
	chr10	141000001	142000000	0.004535
	chr10	142000001	143000000	0.006873
	chr10	143000001	143847528	0.004591
	chr11	1	1000000	0.003923
	chr11	1000001	2000000	0.002414
	chr11	2000001	3000000	0.002342
	chr11	3000001	4000000	0.0051
	chr11	4000001	5000000	0.004223
	chr11	5000001	6000000	0.003784
	chr11	6000001	7000000	0.00652
	chr11	7000001	8000000	0.005678
	chr11	8000001	9000000	0.005387
	chr11	9000001	10000000	0.006128
	chr11	10000001	11000000	0.004022
	chr11	11000001	12000000	0.004701
	chr11	12000001	13000000	0.006188
	chr11	13000001	14000000	0.007294
	chr11	14000001	15000000	0.005944
	chr11	15000001	16000000	0.006864
	chr11	16000001	17000000	0.006427
	chr11	17000001	18000000	0.007149
	chr11	18000001	19000000	0.007084
	chr11	19000001	20000000	0.004815
	chr11	20000001	21000000	0.008403
	chr11	21000001	22000000	0.009669
	chr11	22000001	23000000	0.009303
	chr11	23000001	24000000	0.008907
	chr11	24000001	25000000	0.008459
	chr11	25000001	26000000	0.008044
	chr11	26000001	27000000	0.003913
	chr11	27000001	28000000	0.006619
	chr11	28000001	29000000	0.008573
	chr11	29000001	30000000	0.011476
	chr11	30000001	31000000	0.007111
	chr11	31000001	32000000	0.007513
	chr11	32000001	33000000	0.00729
	chr11	33000001	34000000	0.001796
	chr11	34000001	35000000	0.004155
	chr11	35000001	36000000	0.003304
	chr11	36000001	37000000	0.007762
	chr11	37000001	38000000	0.011078
	chr11	38000001	39000000	0.000956
	chr11	39000001	40000000	0.003869
	chr11	40000001	41000000	0.009236
	chr11	41000001	42000000	0.0065
	chr11	42000001	43000000	0.006164
	chr11	43000001	44000000	0.007251
	chr11	44000001	45000000	0.005678
	chr11	45000001	46000000	0.007519
	chr11	46000001	47000000	0.00702
	chr11	47000001	48000000	0.005615
	chr11	48000001	49000000	0.007082
	chr11	49000001	50000000	0.010229
	chr11	50000001	51000000	0.007438
	chr11	51000001	52000000	0.006278
	chr11	52000001	53000000	0.005814
	chr11	53000001	54000000	0.005789
	chr11	54000001	55000000	0.006431
	chr11	55000001	56000000	0.007212
	chr11	56000001	57000000	0.005682
	chr11	57000001	58000000	0.002239
	chr11	58000001	59000000	0.005946
	chr11	59000001	60000000	0.004689
	chr11	60000001	61000000	0.006778
	chr11	61000001	62000000	0.005656
	chr11	62000001	63000000	0.005438
	chr11	63000001	64000000	0.005626
	chr11	64000001	65000000	0.006026
	chr11	65000001	66000000	0.005771
	chr11	66000001	67000000	0.005613
	chr11	67000001	68000000	0.005033
	chr11	68000001	69000000	0.00717
	chr11	69000001	70000000	0.004674
	chr11	70000001	71000000	0.006062
	chr11	71000001	72000000	0.005169
	chr11	72000001	73000000	0.006387
	chr11	73000001	74000000	0.006075
	chr11	74000001	75000000	0.006307
	chr11	75000001	76000000	0.006574
	chr11	76000001	77000000	0.007558
	chr11	77000001	78000000	0.003887
	chr11	78000001	79000000	0.008535
	chr11	79000001	80000000	0.007074
	chr11	80000001	81000000	0.005809
	chr11	81000001	82000000	0.00735
	chr11	82000001	83000000	0.004522
	chr11	83000001	84000000	0.006518
	chr11	84000001	85000000	0.003479
	chr11	85000001	86000000	0.007671
	chr11	86000001	87000000	0.004875
	chr11	87000001	88000000	0.005415
	chr11	88000001	89000000	0.006211
	chr11	89000001	90000000	0.006994
	chr11	90000001	91000000	0.007111
	chr11	91000001	92000000	0.005741
	chr11	92000001	93000000	0.007541
	chr11	93000001	94000000	0.007432
	chr11	94000001	95000000	0.011004
	chr11	95000001	96000000	0.008887
	chr11	96000001	97000000	0.008691
	chr11	97000001	98000000	0.00623
	chr11	98000001	99000000	0.006768
	chr11	99000001	100000000	0.005747
	chr11	100000001	101000000	0.00264
	chr11	101000001	102000000	0.005247
	chr11	102000001	103000000	0.004319
	chr11	103000001	104000000	0.00436
	chr11	104000001	105000000	0.006909
	chr11	105000001	106000000	0.008084
	chr11	106000001	107000000	0.003744
	chr11	107000001	108000000	0.007142
	chr11	108000001	109000000	0.007449
	chr11	109000001	110000000	0.008184
	chr11	110000001	111000000	0.005675
	chr11	111000001	112000000	0.005544
	chr11	112000001	113000000	0.006256
	chr11	113000001	114000000	0.006184
	chr11	114000001	115000000	0.005999
	chr11	115000001	116000000	0.004598
	chr11	116000001	117000000	0.005057
	chr11	117000001	118000000	0.003394
	chr11	118000001	118392856	0.00280511
	chr12	1	1000000	0.005885
	chr12	1000001	2000000	0.006873
	chr12	2000001	3000000	0.0071
	chr12	3000001	4000000	0.007167
	chr12	4000001	5000000	0.00569
	chr12	5000001	6000000	0.004453
	chr12	6000001	7000000	0.004614
	chr12	7000001	8000000	0.00269
	chr12	8000001	9000000	0.004326
	chr12	9000001	10000000	0.003655
	chr12	10000001	11000000	0.005227
	chr12	11000001	12000000	0.005923
	chr12	12000001	13000000	0.00506
	chr12	13000001	14000000	0.003899
	chr12	14000001	15000000	0.002817
	chr12	15000001	16000000	0.00114
	chr12	16000001	17000000	0.000959
	chr12	17000001	18000000	0.000514
	chr12	18000001	19000000	0.001124
	chr12	19000001	20000000	0.005685
	chr12	20000001	21000000	0.006131
	chr12	21000001	22000000	0.005394
	chr12	22000001	23000000	0.006422
	chr12	23000001	24000000	0.005536
	chr12	24000001	25000000	0.007278
	chr12	25000001	26000000	0.001492
	chr12	26000001	27000000	0.002725
	chr12	27000001	28000000	0.008394
	chr12	28000001	29000000	0.00415
	chr12	29000001	30000000	0.004653
	chr12	30000001	31000000	0.005383
	chr12	31000001	32000000	0.003673
	chr12	32000001	33000000	0.00591
	chr12	33000001	34000000	0.005079
	chr12	34000001	35000000	0.008529
	chr12	35000001	36000000	0.007372
	chr12	36000001	37000000	0.003999
	chr12	37000001	38000000	0.006769
	chr12	38000001	39000000	0.004544
	chr12	39000001	40000000	0.003819
	chr12	40000001	41000000	0.004652
	chr12	41000001	42000000	0.00468
	chr12	42000001	43000000	0.002215
	chr12	43000001	44000000	0.001278
	chr12	44000001	45000000	0.00481
	chr12	45000001	46000000	0.007522
	chr12	46000001	47000000	0.004991
	chr12	47000001	48000000	0.007717
	chr12	48000001	49000000	0.006799
	chr12	49000001	50000000	0.005038
	chr12	50000001	51000000	0.003967
	chr12	51000001	52000000	0.004648
	chr12	52000001	53000000	0.006718
	chr12	53000001	54000000	0.00774
	chr12	54000001	55000000	0.005885
	chr12	55000001	56000000	0.005128
	chr12	56000001	57000000	0.003842
	chr12	57000001	58000000	0.003841
	chr12	58000001	59000000	0.006871
	chr12	59000001	60000000	0.007896
	chr12	60000001	61000000	0.00405
	chr12	61000001	62000000	0.009536
	chr12	62000001	63000000	0.006862
	chr12	63000001	64000000	0.00559
	chr12	64000001	65000000	0.006258
	chr12	65000001	66000000	0.004752
	chr12	66000001	67000000	0.00577
	chr12	67000001	68000000	0.003347
	chr12	68000001	69000000	0.010679
	chr12	69000001	70000000	0.008545
	chr12	70000001	71000000	0.008742
	chr12	71000001	72000000	0.009233
	chr12	72000001	73000000	0.006344
	chr12	73000001	74000000	0.004625
	chr12	74000001	75000000	0.006652
	chr12	75000001	76000000	0.008705
	chr12	76000001	77000000	0.003511
	chr12	77000001	78000000	0.009044
	chr12	78000001	79000000	0.007547
	chr12	79000001	80000000	0.009569
	chr12	80000001	81000000	0.009209
	chr12	81000001	82000000	0.009287
	chr12	82000001	83000000	0.005245
	chr12	83000001	84000000	0.00474
	chr12	84000001	85000000	0.004634
	chr12	85000001	86000000	0.004218
	chr12	86000001	87000000	0.003209
	chr12	87000001	88000000	0.005398
	chr12	88000001	89000000	0.009673
	chr12	89000001	90000000	0.006846
	chr12	90000001	91000000	0.005533
	chr12	91000001	92000000	0.007946
	chr12	92000001	93000000	0.010912
	chr12	93000001	94000000	0.008794
	chr12	94000001	95000000	0.00783
	chr12	95000001	96000000	0.005409
	chr12	96000001	97000000	0.002179
	chr12	97000001	98000000	0.006841
	chr12	98000001	99000000	0.005924
	chr12	99000001	100000000	0.001455
	chr12	100000001	101000000	0.00801
	chr12	101000001	102000000	0.002225
	chr12	102000001	103000000	0.002019
	chr12	103000001	104000000	0.001302
	chr12	104000001	105000000	0.000985
	chr12	105000001	106000000	0.010074
	chr12	106000001	107000000	0.001287
	chr12	107000001	108000000	0.001694
	chr12	108000001	109000000	0.008962
	chr12	109000001	110000000	0.007555
	chr12	110000001	111000000	0.010138
	chr12	111000001	112000000	0.00604
	chr12	112000001	113000000	0.00432
	chr12	113000001	114000000	0.005959
	chr12	114000001	115000000	0.003754
	chr12	115000001	116000000	0.007661
	chr12	116000001	117000000	0.007926
	chr12	117000001	118000000	0.00421
	chr12	118000001	119000000	0.003488
	chr12	119000001	120000000	0.007389
	chr12	120000001	121000000	0.004884
	chr12	121000001	122000000	0.006683
	chr12	122000001	123000000	0.004265
	chr12	123000001	124000000	0.01076
	chr12	124000001	125000000	0.007123
	chr12	125000001	126000000	0.002219
	chr12	126000001	127000000	0.003446
	chr12	127000001	128000000	0.006426
	chr12	128000001	129000000	0.009928
	chr12	129000001	130000000	0.006271
	chr12	130000001	131000000	0.006561
	chr12	131000001	132000000	0.005632
	chr12	132000001	132670985	0.00426091
	chr13	1	1000000	0.007989
	chr13	1000001	2000000	0.006827
	chr13	2000001	3000000	0.006131
	chr13	3000001	4000000	0.006566
	chr13	4000001	5000000	0.006104
	chr13	5000001	6000000	0.005928
	chr13	6000001	7000000	0.008128
	chr13	7000001	8000000	0.008085
	chr13	8000001	9000000	0.003207
	chr13	9000001	10000000	0.006478
	chr13	10000001	11000000	0.008514
	chr13	11000001	12000000	0.007638
	chr13	12000001	13000000	0.006996
	chr13	13000001	14000000	0.007355
	chr13	14000001	15000000	0.007729
	chr13	15000001	16000000	0.006827
	chr13	16000001	17000000	0.005406
	chr13	17000001	18000000	0.006405
	chr13	18000001	19000000	0.005995
	chr13	19000001	20000000	0.010888
	chr13	20000001	21000000	0.006768
	chr13	21000001	22000000	0.00989
	chr13	22000001	23000000	0.005143
	chr13	23000001	24000000	0.003871
	chr13	24000001	25000000	0.001707
	chr13	25000001	26000000	0.00721
	chr13	26000001	27000000	0.003042
	chr13	27000001	28000000	0.003979
	chr13	28000001	29000000	0.002794
	chr13	29000001	30000000	0.00254
	chr13	30000001	31000000	0.004935
	chr13	31000001	32000000	0.005466
	chr13	32000001	33000000	0.004982
	chr13	33000001	34000000	0.008256
	chr13	34000001	35000000	0.005366
[truncated: 318 more rows]

## Sheet: LTR density
	chr1	1	1000000	0.492296
	chr1	1000001	2000000	0.467191
	chr1	2000001	3000000	0.414423
	chr1	3000001	4000000	0.560388
	chr1	4000001	5000000	0.466133
	chr1	5000001	6000000	0.498368
	chr1	6000001	7000000	0.38187
	chr1	7000001	8000000	0.414344
	chr1	8000001	9000000	0.391177
	chr1	9000001	10000000	0.353555
	chr1	10000001	11000000	0.547496
	chr1	11000001	12000000	0.656111
	chr1	12000001	13000000	0.471473
	chr1	13000001	14000000	0.507947
	chr1	14000001	15000000	0.323027
	chr1	15000001	16000000	0.365676
	chr1	16000001	17000000	0.36114
	chr1	17000001	18000000	0.314562
	chr1	18000001	19000000	0.412588
	chr1	19000001	20000000	0.360198
	chr1	20000001	21000000	0.284159
	chr1	21000001	22000000	0.397491
	chr1	22000001	23000000	0.448535
	chr1	23000001	24000000	0.433477
	chr1	24000001	25000000	0.424723
	chr1	25000001	26000000	0.46331
	chr1	26000001	27000000	0.468528
	chr1	27000001	28000000	0.402573
	chr1	28000001	29000000	0.576977
	chr1	29000001	30000000	0.430983
	chr1	30000001	31000000	0.50395
	chr1	31000001	32000000	0.566829
	chr1	32000001	33000000	0.533076
	chr1	33000001	34000000	0.602607
	chr1	34000001	35000000	0.626914
	chr1	35000001	36000000	0.511444
	chr1	36000001	37000000	0.511844
	chr1	37000001	38000000	0.407712
	chr1	38000001	39000000	0.407975
	chr1	39000001	40000000	0.519543
	chr1	40000001	41000000	0.595228
	chr1	41000001	42000000	0.426031
	chr1	42000001	43000000	0.387945
	chr1	43000001	44000000	0.414584
	chr1	44000001	45000000	0.444236
	chr1	45000001	46000000	0.465334
	chr1	46000001	47000000	0.593278
	chr1	47000001	48000000	0.550507
	chr1	48000001	49000000	0.428077
	chr1	49000001	50000000	0.467659
	chr1	50000001	51000000	0.522993
	chr1	51000001	52000000	0.583389
	chr1	52000001	53000000	0.543501
	chr1	53000001	54000000	0.46382
	chr1	54000001	55000000	0.488563
	chr1	55000001	56000000	0.432649
	chr1	56000001	57000000	0.521303
	chr1	57000001	58000000	0.600624
	chr1	58000001	59000000	0.622147
	chr1	59000001	60000000	0.531536
	chr1	60000001	61000000	0.595547
	chr1	61000001	62000000	0.456735
	chr1	62000001	63000000	0.579912
	chr1	63000001	64000000	0.509018
	chr1	64000001	65000000	0.426994
	chr1	65000001	66000000	0.477797
	chr1	66000001	67000000	0.578009
	chr1	67000001	68000000	0.64312
	chr1	68000001	69000000	0.607782
	chr1	69000001	70000000	0.623105
	chr1	70000001	71000000	0.602567
	chr1	71000001	72000000	0.613864
	chr1	72000001	73000000	0.640431
	chr1	73000001	74000000	0.517197
	chr1	74000001	75000000	0.502778
	chr1	75000001	76000000	0.648303
	chr1	76000001	77000000	0.570861
	chr1	77000001	78000000	0.537557
	chr1	78000001	79000000	0.589365
	chr1	79000001	80000000	0.549033
	chr1	80000001	81000000	0.590046
	chr1	81000001	82000000	0.622591
	chr1	82000001	83000000	0.625278
	chr1	83000001	84000000	0.585486
	chr1	84000001	85000000	0.519115
	chr1	85000001	86000000	0.575132
	chr1	86000001	87000000	0.36639
	chr1	87000001	88000000	0.532613
	chr1	88000001	89000000	0.455697
	chr1	89000001	90000000	0.634342
	chr1	90000001	91000000	0.612183
	chr1	91000001	92000000	0.613712
	chr1	92000001	93000000	0.459043
	chr1	93000001	94000000	0.58787
	chr1	94000001	95000000	0.616675
	chr1	95000001	96000000	0.494877
	chr1	96000001	97000000	0.512567
	chr1	97000001	98000000	0.543629
	chr1	98000001	99000000	0.539658
	chr1	99000001	100000000	0.464001
	chr1	100000001	101000000	0.57676
	chr1	101000001	102000000	0.491642
	chr1	102000001	103000000	0.56718
	chr1	103000001	104000000	0.466156
	chr1	104000001	105000000	0.480547
	chr1	105000001	106000000	0.512633
	chr1	106000001	107000000	0.392461
	chr1	107000001	108000000	0.429083
	chr1	108000001	109000000	0.526826
	chr1	109000001	110000000	0.523134
	chr1	110000001	111000000	0.506493
	chr1	111000001	112000000	0.402
	chr1	112000001	113000000	0.42932
	chr1	113000001	114000000	0.499457
	chr1	114000001	115000000	0.40406
	chr1	115000001	116000000	0.353609
	chr1	116000001	117000000	0.480425
	chr1	117000001	118000000	0.371075
	chr1	118000001	119000000	0.39526
	chr1	119000001	120000000	0.429873
	chr1	120000001	121000000	0.497302
	chr1	121000001	122000000	0.543649
	chr1	122000001	123000000	0.505679
	chr1	123000001	124000000	0.533238
	chr1	124000001	125000000	0.550881
	chr1	125000001	126000000	0.462508
	chr1	126000001	127000000	0.393184
	chr1	127000001	128000000	0.429874
	chr1	128000001	129000000	0.527514
	chr1	129000001	130000000	0.549915
	chr1	130000001	131000000	0.45205
	chr1	131000001	132000000	0.534275
	chr1	132000001	133000000	0.494265
	chr1	133000001	134000000	0.454786
	chr1	134000001	135000000	0.551509
	chr1	135000001	136000000	0.483985
	chr1	136000001	137000000	0.443291
	chr1	137000001	138000000	0.480459
	chr1	138000001	139000000	0.512384
	chr1	139000001	140000000	0.496082
	chr1	140000001	141000000	0.385422
	chr1	141000001	142000000	0.376424
	chr1	142000001	143000000	0.493993
	chr1	143000001	144000000	0.448914
	chr1	144000001	145000000	0.306343
	chr1	145000001	146000000	0.454764
	chr1	146000001	147000000	0.451188
	chr1	147000001	148000000	0.547779
	chr1	148000001	149000000	0.433129
	chr1	149000001	150000000	0.484235
	chr1	150000001	151000000	0.401182
	chr1	151000001	152000000	0.422611
	chr1	152000001	153000000	0.577162
	chr1	153000001	154000000	0.508689
	chr1	154000001	155000000	0.42359
	chr1	155000001	156000000	0.321994
	chr1	156000001	157000000	0.403883
	chr1	157000001	158000000	0.385536
	chr1	158000001	159000000	0.331071
	chr1	159000001	160000000	0.407825
	chr1	160000001	161000000	0.433159
	chr1	161000001	162000000	0.376706
	chr1	162000001	163000000	0.390906
	chr1	163000001	164000000	0.474888
	chr1	164000001	165000000	0.33249
	chr1	165000001	166000000	0.429358
	chr1	166000001	167000000	0.459642
	chr1	167000001	168000000	0.424805
	chr1	168000001	169000000	0.354278
	chr1	169000001	170000000	0.450287
	chr1	170000001	171000000	0.486251
	chr1	171000001	172000000	0.461071
	chr1	172000001	173000000	0.472006
	chr1	173000001	174000000	0.472507
	chr1	174000001	175000000	0.416737
	chr1	175000001	176000000	0.508452
	chr1	176000001	177000000	0.649529
	chr1	177000001	178000000	0.586694
	chr1	178000001	179000000	0.529789
	chr1	179000001	180000000	0.487487
	chr1	180000001	181000000	0.413848
	chr1	181000001	182000000	0.327297
	chr1	182000001	183000000	0.360775
	chr1	183000001	184000000	0.379765
	chr1	184000001	185000000	0.453497
	chr1	185000001	186000000	0.311471
	chr1	186000001	187000000	0.429815
	chr1	187000001	188000000	0.476352
	chr1	188000001	189000000	0.537536
	chr1	189000001	190000000	0.441407
	chr1	190000001	191000000	0.386616
	chr1	191000001	192000000	0.458507
	chr1	192000001	193000000	0.620088
	chr1	193000001	194000000	0.694304
	chr1	194000001	195000000	0.50358
	chr1	195000001	196000000	0.335105
	chr1	196000001	197000000	0.318557
	chr1	197000001	198000000	0.664655
	chr1	198000001	199000000	0.364365
	chr1	199000001	200000000	0.335253
	chr1	200000001	201000000	0.436515
	chr1	201000001	202000000	0.429207
	chr1	202000001	203000000	0.570615
	chr1	203000001	204000000	0.411905
	chr1	204000001	205000000	0.460118
	chr1	205000001	206000000	0.357676
	chr1	206000001	207000000	0.41422
	chr1	207000001	208000000	0.493334
	chr1	208000001	209000000	0.455211
	chr1	209000001	210000000	0.349232
	chr1	210000001	211000000	0.342206
	chr1	211000001	212000000	0.354672
	chr1	212000001	212836540	0.400177
	chr2	1	1000000	0.506738
	chr2	1000001	2000000	0.494946
	chr2	2000001	3000000	0.564319
	chr2	3000001	4000000	0.432697
	chr2	4000001	5000000	0.431088
	chr2	5000001	6000000	0.416366
	chr2	6000001	7000000	0.404148
	chr2	7000001	8000000	0.422778
	chr2	8000001	9000000	0.412494
	chr2	9000001	10000000	0.379416
	chr2	10000001	11000000	0.472808
	chr2	11000001	12000000	0.524241
	chr2	12000001	13000000	0.516593
	chr2	13000001	14000000	0.400752
	chr2	14000001	15000000	0.548489
	chr2	15000001	16000000	0.506273
	chr2	16000001	17000000	0.469942
	chr2	17000001	18000000	0.393271
	chr2	18000001	19000000	0.375508
	chr2	19000001	20000000	0.472414
	chr2	20000001	21000000	0.524847
	chr2	21000001	22000000	0.39146
	chr2	22000001	23000000	0.445348
	chr2	23000001	24000000	0.536124
	chr2	24000001	25000000	0.597448
	chr2	25000001	26000000	0.466981
	chr2	26000001	27000000	0.572095
	chr2	27000001	28000000	0.43551
	chr2	28000001	29000000	0.362811
	chr2	29000001	30000000	0.46347
	chr2	30000001	31000000	0.536822
	chr2	31000001	32000000	0.405472
	chr2	32000001	33000000	0.500606
	chr2	33000001	34000000	0.403916
	chr2	34000001	35000000	0.432957
	chr2	35000001	36000000	0.413861
	chr2	36000001	37000000	0.485706
	chr2	37000001	38000000	0.427745
	chr2	38000001	39000000	0.357531
	chr2	39000001	40000000	0.367862
	chr2	40000001	41000000	0.408715
	chr2	41000001	42000000	0.515771
	chr2	42000001	43000000	0.373138
	chr2	43000001	44000000	0.510727
	chr2	44000001	45000000	0.587596
	chr2	45000001	46000000	0.49933
	chr2	46000001	47000000	0.411057
	chr2	47000001	48000000	0.511402
	chr2	48000001	49000000	0.596503
	chr2	49000001	50000000	0.472654
	chr2	50000001	51000000	0.501332
	chr2	51000001	52000000	0.496205
	chr2	52000001	53000000	0.536253
	chr2	53000001	54000000	0.392101
	chr2	54000001	55000000	0.437589
	chr2	55000001	56000000	0.557302
	chr2	56000001	57000000	0.557504
	chr2	57000001	58000000	0.447702
	chr2	58000001	59000000	0.528284
	chr2	59000001	60000000	0.50445
	chr2	60000001	61000000	0.507249
	chr2	61000001	62000000	0.505247
	chr2	62000001	63000000	0.461152
	chr2	63000001	64000000	0.544809
	chr2	64000001	65000000	0.622393
	chr2	65000001	66000000	0.4562
	chr2	66000001	67000000	0.459985
	chr2	67000001	68000000	0.537474
	chr2	68000001	69000000	0.376637
	chr2	69000001	70000000	0.511775
	chr2	70000001	71000000	0.641882
	chr2	71000001	72000000	0.502006
	chr2	72000001	73000000	0.516649
	chr2	73000001	74000000	0.501056
	chr2	74000001	75000000	0.546248
	chr2	75000001	76000000	0.625934
	chr2	76000001	77000000	0.564673
	chr2	77000001	78000000	0.530492
	chr2	78000001	79000000	0.305757
	chr2	79000001	80000000	0.324913
	chr2	80000001	81000000	0.552188
	chr2	81000001	82000000	0.464201
	chr2	82000001	83000000	0.505108
	chr2	83000001	84000000	0.515486
	chr2	84000001	85000000	0.546521
	chr2	85000001	86000000	0.561989
	chr2	86000001	87000000	0.479534
	chr2	87000001	88000000	0.508526
	chr2	88000001	89000000	0.526412
	chr2	89000001	90000000	0.411349
	chr2	90000001	91000000	0.436873
	chr2	91000001	92000000	0.524974
	chr2	92000001	93000000	0.54681
	chr2	93000001	94000000	0.57036
	chr2	94000001	95000000	0.571945
	chr2	95000001	96000000	0.654368
	chr2	96000001	97000000	0.504211
	chr2	97000001	98000000	0.39856
	chr2	98000001	99000000	0.465509
	chr2	99000001	100000000	0.407515
	chr2	100000001	101000000	0.493648
	chr2	101000001	102000000	0.415302
	chr2	102000001	103000000	0.462417
	chr2	103000001	104000000	0.536677
	chr2	104000001	105000000	0.528191
	chr2	105000001	106000000	0.480031
	chr2	106000001	107000000	0.507622
	chr2	107000001	108000000	0.47414
	chr2	108000001	109000000	0.440252
	chr2	109000001	110000000	0.415377
	chr2	110000001	111000000	0.40958
	chr2	111000001	112000000	0.397249
	chr2	112000001	113000000	0.480132
	chr2	113000001	114000000	0.494275
	chr2	114000001	115000000	0.456567
	chr2	115000001	116000000	0.461559
	chr2	116000001	117000000	0.387513
	chr2	117000001	118000000	0.451754
	chr2	118000001	119000000	0.313324
	chr2	119000001	120000000	0.324607
	chr2	120000001	121000000	0.459836
	chr2	121000001	122000000	0.456129
	chr2	122000001	123000000	0.414596
	chr2	123000001	124000000	0.289551
	chr2	124000001	125000000	0.462707
	chr2	125000001	126000000	0.544991
	chr2	126000001	127000000	0.286122
	chr2	127000001	128000000	0.465974
	chr2	128000001	129000000	0.485688
	chr2	129000001	130000000	0.492202
	chr2	130000001	131000000	0.493949
	chr2	131000001	132000000	0.482576
	chr2	132000001	133000000	0.394897
	chr2	133000001	134000000	0.535552
	chr2	134000001	135000000	0.339124
	chr2	135000001	136000000	0.452635
	chr2	136000001	137000000	0.431627
	chr2	137000001	138000000	0.40985
	chr2	138000001	139000000	0.36968
	chr2	139000001	140000000	0.392012
	chr2	140000001	141000000	0.385704
	chr2	141000001	142000000	0.354371
	chr2	142000001	143000000	0.423002
	chr2	143000001	144000000	0.47629
	chr2	144000001	145000000	0.595304
	chr2	145000001	146000000	0.554474
	chr2	146000001	147000000	0.451271
	chr2	147000001	148000000	0.374053
	chr2	148000001	149000000	0.445327
	chr2	149000001	150000000	0.383293
	chr2	150000001	151000000	0.400196
	chr2	151000001	152000000	0.368783
	chr2	152000001	153000000	0.38861
	chr2	153000001	154000000	0.436494
	chr2	154000001	155000000	0.36933
	chr2	155000001	156000000	0.411824
	chr2	156000001	157000000	0.373689
	chr2	157000001	158000000	0.539641
	chr2	158000001	159000000	0.372962
	chr2	159000001	160000000	0.486744
	chr2	160000001	161000000	0.378462
	chr2	161000001	162000000	0.34355
	chr2	162000001	163000000	0.505546
	chr2	163000001	164000000	0.460462
	chr2	164000001	165000000	0.34562
	chr2	165000001	166000000	0.271504
	chr2	166000001	167000000	0.407204
	chr2	167000001	168000000	0.351564
	chr2	168000001	169000000	0.331522
	chr2	169000001	170000000	0.435717
	chr2	170000001	171000000	0.347395
	chr2	171000001	172000000	0.376804
	chr2	172000001	173000000	0.367649
	chr2	173000001	174000000	0.32443
	chr2	174000001	175000000	0.412951
	chr2	175000001	176000000	0.386419
	chr2	176000001	176915849	0.43927
	chr3	1	1000000	0.560989
	chr3	1000001	2000000	0.426342
	chr3	2000001	3000000	0.389913
	chr3	3000001	4000000	0.296534
	chr3	4000001	5000000	0.311519
	chr3	5000001	6000000	0.49555
	chr3	6000001	7000000	0.412462
	chr3	7000001	8000000	0.389295
	chr3	8000001	9000000	0.427929
	chr3	9000001	10000000	0.426908
	chr3	10000001	11000000	0.4937
	chr3	11000001	12000000	0.39446
	chr3	12000001	13000000	0.479413
	chr3	13000001	14000000	0.457432
	chr3	14000001	15000000	0.509449
	chr3	15000001	16000000	0.466393
	chr3	16000001	17000000	0.455698
	chr3	17000001	18000000	0.377242
	chr3	18000001	19000000	0.561959
	chr3	19000001	20000000	0.499145
	chr3	20000001	21000000	0.545107
	chr3	21000001	22000000	0.509537
	chr3	22000001	23000000	0.544472
	chr3	23000001	24000000	0.575092
	chr3	24000001	25000000	0.417044
	chr3	25000001	26000000	0.574931
	chr3	26000001	27000000	0.525888
	chr3	27000001	28000000	0.602015
	chr3	28000001	29000000	0.638484
	chr3	29000001	30000000	0.493005
	chr3	30000001	31000000	0.418187
	chr3	31000001	32000000	0.39543
	chr3	32000001	33000000	0.470884
	chr3	33000001	34000000	0.557427
	chr3	34000001	35000000	0.552296
	chr3	35000001	36000000	0.530248
	chr3	36000001	37000000	0.558518
	chr3	37000001	38000000	0.569813
	chr3	38000001	39000000	0.458871
	chr3	39000001	40000000	0.425247
	chr3	40000001	41000000	0.485372
	chr3	41000001	42000000	0.48364
	chr3	42000001	43000000	0.501437
	chr3	43000001	44000000	0.526472
	chr3	44000001	45000000	0.514196
	chr3	45000001	46000000	0.517845
	chr3	46000001	47000000	0.49277
	chr3	47000001	48000000	0.431688
	chr3	48000001	49000000	0.532332
	chr3	49000001	50000000	0.568651
	chr3	50000001	51000000	0.383981
	chr3	51000001	52000000	0.539821
	chr3	52000001	53000000	0.549619
	chr3	53000001	54000000	0.559178
	chr3	54000001	55000000	0.624424
	chr3	55000001	56000000	0.539733
	chr3	56000001	57000000	0.600456
	chr3	57000001	58000000	0.588964
	chr3	58000001	59000000	0.597524
	chr3	59000001	60000000	0.486899
	chr3	60000001	61000000	0.507799
	chr3	61000001	62000000	0.457173
	chr3	62000001	63000000	0.599637
	chr3	63000001	64000000	0.599203
	chr3	64000001	65000000	0.556112
	chr3	65000001	66000000	0.557045
	chr3	66000001	67000000	0.50046
	chr3	67000001	68000000	0.547475
	chr3	68000001	69000000	0.423186
	chr3	69000001	70000000	0.477146
	chr3	70000001	71000000	0.376939
	chr3	71000001	72000000	0.454237
	chr3	72000001	73000000	0.593243
	chr3	73000001	74000000	0.542583
	chr3	74000001	75000000	0.52058
	chr3	75000001	76000000	0.44543
	chr3	76000001	77000000	0.433096
	chr3	77000001	78000000	0.507129
	chr3	78000001	79000000	0.529962
	chr3	79000001	80000000	0.506878
	chr3	80000001	81000000	0.392807
	chr3	81000001	82000000	0.474071
	chr3	82000001	83000000	0.459819
	chr3	83000001	84000000	0.519321
	chr3	84000001	85000000	0.47316
	chr3	85000001	86000000	0.407452
	chr3	86000001	87000000	0.472128
	chr3	87000001	88000000	0.374293
	chr3	88000001	89000000	0.484476
	chr3	89000001	90000000	0.441666
	chr3	90000001	91000000	0.536884
	chr3	91000001	92000000	0.593197
	chr3	92000001	93000000	0.502874
	chr3	93000001	94000000	0.400137
	chr3	94000001	95000000	0.638759
	chr3	95000001	96000000	0.468475
	chr3	96000001	97000000	0.383427
	chr3	97000001	98000000	0.446908
	chr3	98000001	99000000	0.426894
	chr3	99000001	100000000	0.412355
	chr3	100000001	101000000	0.56611
	chr3	101000001	102000000	0.390535
	chr3	102000001	103000000	0.477198
	chr3	103000001	104000000	0.437855
	chr3	104000001	105000000	0.44063
	chr3	105000001	106000000	0.437189
	chr3	106000001	107000000	0.376081
	chr3	107000001	108000000	0.38684
	chr3	108000001	109000000	0.422709
	chr3	109000001	110000000	0.549955
	chr3	110000001	111000000	0.484435
	chr3	111000001	112000000	0.414989
	chr3	112000001	113000000	0.391967
	chr3	113000001	114000000	0.354466
	chr3	114000001	115000000	0.523768
	chr3	115000001	116000000	0.407774
	chr3	116000001	117000000	0.322395
	chr3	117000001	118000000	0.400575
	chr3	118000001	119000000	0.371978
	chr3	119000001	120000000	0.359862
	chr3	120000001	121000000	0.411251
	chr3	121000001	122000000	0.402803
	chr3	122000001	123000000	0.378622
	chr3	123000001	124000000	0.435845
	chr3	124000001	125000000	0.380855
	chr3	125000001	126000000	0.417853
	chr3	126000001	127000000	0.432807
	chr3	127000001	128000000	0.412311
	chr3	128000001	129000000	0.35688
	chr3	129000001	130000000	0.473586
	chr3	130000001	131000000	0.457061
	chr3	131000001	132000000	0.404823
	chr3	132000001	133000000	0.410888
	chr3	133000001	134000000	0.503303
	chr3	134000001	135000000	0.358486
	chr3	135000001	136000000	0.379314
	chr3	136000001	137000000	0.429362
	chr3	137000001	138000000	0.455876
	chr3	138000001	139000000	0.490286
	chr3	139000001	140000000	0.375973
	chr3	140000001	141000000	0.393036
	chr3	141000001	142000000	0.328858
	chr3	142000001	143000000	0.435841
	chr3	143000001	144000000	0.451012
	chr3	144000001	145000000	0.545602
	chr3	145000001	146000000	0.314875
	chr3	146000001	147000000	0.399992
	chr3	147000001	148000000	0.333615
	chr3	148000001	149000000	0.41385
	chr3	149000001	150000000	0.353335
	chr3	150000001	151000000	0.495798
	chr3	151000001	152000000	0.343323
	chr3	152000001	153000000	0.32111
	chr3	153000001	154000000	0.494555
	chr3	154000001	155000000	0.409257
	chr3	155000001	156000000	0.400468
	chr3	156000001	157000000	0.368377
	chr3	157000001	158000000	0.597097
	chr3	158000001	159000000	0.538808
	chr3	159000001	160000000	0.364166
	chr3	160000001	161000000	0.41691
	chr3	161000001	162000000	0.412247
	chr3	162000001	163000000	0.647797
	chr3	163000001	164000000	0.435974
	chr3	164000001	165000000	0.45753
	chr3	165000001	166000000	0.379333
	chr3	166000001	167000000	0.451894
	chr3	167000001	168000000	0.547584
	chr3	168000001	169000000	0.441023
	chr3	169000001	170000000	0.413733
	chr3	170000001	171000000	0.417524
	chr3	171000001	172000000	0.462425
	chr3	172000001	173000000	0.437523
	chr3	173000001	174000000	0.479827
	chr3	174000001	175000000	0.454971
	chr3	175000001	176000000	0.326424
	chr3	176000001	177000000	0.364574
	chr3	177000001	178000000	0.643551
	chr3	178000001	179000000	0.377114
	chr3	179000001	180000000	0.418108
	chr3	180000001	181000000	0.448541
	chr3	181000001	182000000	0.367312
	chr3	182000001	183000000	0.430972
	chr3	183000001	183890166	0.42891
	chr4	1	1000000	0.52987
	chr4	1000001	2000000	0.514049
	chr4	2000001	3000000	0.540918
	chr4	3000001	4000000	0.457108
	chr4	4000001	5000000	0.442719
	chr4	5000001	6000000	0.419003
	chr4	6000001	7000000	0.34346
	chr4	7000001	8000000	0.431499
	chr4	8000001	9000000	0.528071
	chr4	9000001	10000000	0.40504
	chr4	10000001	11000000	0.414844
	chr4	11000001	12000000	0.382835
	chr4	12000001	13000000	0.401081
	chr4	13000001	14000000	0.456047
	chr4	14000001	15000000	0.349693
	chr4	15000001	16000000	0.398687
	chr4	16000001	17000000	0.427322
	chr4	17000001	18000000	0.454478
	chr4	18000001	19000000	0.352497
	chr4	19000001	20000000	0.528023
	chr4	20000001	21000000	0.428457
	chr4	21000001	22000000	0.524876
	chr4	22000001	23000000	0.517553
	chr4	23000001	24000000	0.39821
	chr4	24000001	25000000	0.418844
	chr4	25000001	26000000	0.381904
	chr4	26000001	27000000	0.407285
	chr4	27000001	28000000	0.463926
	chr4	28000001	29000000	0.406982
	chr4	29000001	30000000	0.506227
	chr4	30000001	31000000	0.570943
	chr4	31000001	32000000	0.433433
	chr4	32000001	33000000	0.451061
	chr4	33000001	34000000	0.347214
	chr4	34000001	35000000	0.369454
	chr4	35000001	36000000	0.426944
	chr4	36000001	37000000	0.447708
	chr4	37000001	38000000	0.491344
	chr4	38000001	39000000	0.431353
	chr4	39000001	40000000	0.439575
	chr4	40000001	41000000	0.4829
	chr4	41000001	42000000	0.428732
	chr4	42000001	43000000	0.504873
	chr4	43000001	44000000	0.571118
	chr4	44000001	45000000	0.466815
	chr4	45000001	46000000	0.45207
	chr4	46000001	47000000	0.393272
	chr4	47000001	48000000	0.447089
	chr4	48000001	49000000	0.457003
	chr4	49000001	50000000	0.562023
	chr4	50000001	51000000	0.409187
	chr4	51000001	52000000	0.481822
	chr4	52000001	53000000	0.40773
	chr4	53000001	54000000	0.420535
	chr4	54000001	55000000	0.607198
	chr4	55000001	56000000	0.665615
	chr4	56000001	57000000	0.522466
	chr4	57000001	58000000	0.565457
	chr4	58000001	59000000	0.56709
	chr4	59000001	60000000	0.561027
	chr4	60000001	61000000	0.4361
	chr4	61000001	62000000	0.553749
	chr4	62000001	63000000	0.507774
	chr4	63000001	64000000	0.651465
	chr4	64000001	65000000	0.585276
	chr4	65000001	66000000	0.354636
	chr4	66000001	67000000	0.510925
	chr4	67000001	68000000	0.601337
	chr4	68000001	69000000	0.47325
	chr4	69000001	70000000	0.52009
	chr4	70000001	71000000	0.57808
	chr4	71000001	72000000	0.540031
	chr4	72000001	73000000	0.502461
	chr4	73000001	74000000	0.45168
	chr4	74000001	75000000	0.486701
	chr4	75000001	76000000	0.571856
	chr4	76000001	77000000	0.445818
	chr4	77000001	78000000	0.497766
	chr4	78000001	79000000	0.512456
	chr4	79000001	80000000	0.556048
	chr4	80000001	81000000	0.473503
	chr4	81000001	82000000	0.58073
	chr4	82000001	83000000	0.497043
	chr4	83000001	84000000	0.464006
	chr4	84000001	85000000	0.50244
	chr4	85000001	86000000	0.557571
	chr4	86000001	87000000	0.552736
	chr4	87000001	88000000	0.454284
	chr4	88000001	89000000	0.502661
	chr4	89000001	90000000	0.553079
	chr4	90000001	91000000	0.608744
	chr4	91000001	92000000	0.511078
	chr4	92000001	93000000	0.603252
	chr4	93000001	94000000	0.500787
	chr4	94000001	95000000	0.528473
	chr4	95000001	96000000	0.504054
	chr4	96000001	97000000	0.490495
	chr4	97000001	98000000	0.540944
	chr4	98000001	99000000	0.453128
	chr4	99000001	100000000	0.603744
	chr4	100000001	101000000	0.438484
	chr4	101000001	102000000	0.548176
	chr4	102000001	103000000	0.539028
	chr4	103000001	104000000	0.474362
	chr4	104000001	105000000	0.543115
	chr4	105000001	106000000	0.515358
	chr4	106000001	107000000	0.481397
	chr4	107000001	108000000	0.577364
	chr4	108000001	109000000	0.469407
	chr4	109000001	110000000	0.515624
	chr4	110000001	111000000	0.459351
	chr4	111000001	112000000	0.489741
	chr4	112000001	113000000	0.413353
	chr4	113000001	114000000	0.506863
	chr4	114000001	115000000	0.426986
	chr4	115000001	116000000	0.476072
	chr4	116000001	117000000	0.404954
	chr4	117000001	118000000	0.439371
	chr4	118000001	119000000	0.489675
	chr4	119000001	120000000	0.434374
	chr4	120000001	121000000	0.452624
	chr4	121000001	122000000	0.486669
	chr4	122000001	123000000	0.523892
	chr4	123000001	124000000	0.503648
	chr4	124000001	125000000	0.464892
	chr4	125000001	126000000	0.465325
	chr4	126000001	127000000	0.555867
	chr4	127000001	128000000	0.390864
	chr4	128000001	129000000	0.355936
	chr4	129000001	130000000	0.370074
	chr4	130000001	131000000	0.425553
	chr4	131000001	132000000	0.433217
	chr4	132000001	133000000	0.535538
	chr4	133000001	134000000	0.59485
	chr4	134000001	135000000	0.565559
	chr4	135000001	136000000	0.391718
	chr4	136000001	137000000	0.420268
	chr4	137000001	138000000	0.460765
	chr4	138000001	139000000	0.429218
	chr4	139000001	140000000	0.614338
	chr4	140000001	141000000	0.471172
	chr4	141000001	142000000	0.547655
	chr4	142000001	143000000	0.501452
	chr4	143000001	144000000	0.419222
	chr4	144000001	145000000	0.404926
	chr4	145000001	146000000	0.455133
	chr4	146000001	147000000	0.511096
	chr4	147000001	148000000	0.59191
	chr4	148000001	149000000	0.57602
	chr4	149000001	150000000	0.353478
	chr4	150000001	151000000	0.357016
	chr4	151000001	152000000	0.399863
	chr4	152000001	153000000	0.527834
	chr4	153000001	154000000	0.438753
	chr4	154000001	155000000	0.377519
	chr4	155000001	156000000	0.443404
	chr4	156000001	157000000	0.403955
	chr4	157000001	158000000	0.461789
	chr4	158000001	159000000	0.371138
	chr4	159000001	160000000	0.468094
	chr4	160000001	161000000	0.455563
	chr4	161000001	162000000	0.437201
	chr4	162000001	163000000	0.463897
	chr4	163000001	164000000	0.369133
	chr4	164000001	165000000	0.43259
	chr4	165000001	166000000	0.463966
	chr4	166000001	167000000	0.429025
	chr4	167000001	168000000	0.403616
	chr4	168000001	169000000	0.330497
	chr4	169000001	170000000	0.400542
	chr4	170000001	171000000	0.406917
	chr4	171000001	172000000	0.411492
	chr4	172000001	173000000	0.412484
	chr4	173000001	174000000	0.407778
	chr4	174000001	175000000	0.431729
	chr4	175000001	176000000	0.48171
	chr4	176000001	177000000	0.38509
	chr4	177000001	178000000	0.416604
	chr4	178000001	179000000	0.390751
	chr4	179000001	180000000	0.325971
	chr4	180000001	181000000	0.405056
	chr4	181000001	182000000	0.422095
	chr4	182000001	183000000	0.437069
	chr4	183000001	184000000	0.410034
	chr4	184000001	185000000	0.396366
	chr4	185000001	186000000	0.433207
	chr4	186000001	186373697	0.61834
	chr5	1	1000000	0.428381
	chr5	1000001	2000000	0.375268
	chr5	2000001	3000000	0.465468
	chr5	3000001	4000000	0.453378
	chr5	4000001	5000000	0.357669
	chr5	5000001	6000000	0.398134
	chr5	6000001	7000000	0.45044
	chr5	7000001	8000000	0.405582
	chr5	8000001	9000000	0.409594
	chr5	9000001	10000000	0.347355
	chr5	10000001	11000000	0.460593
	chr5	11000001	12000000	0.450256
	chr5	12000001	13000000	0.382639
	chr5	13000001	14000000	0.46696
	chr5	14000001	15000000	0.450562
	chr5	15000001	16000000	0.357487
	chr5	16000001	17000000	0.509566
	chr5	17000001	18000000	0.556957
	chr5	18000001	19000000	0.386583
	chr5	19000001	20000000	0.540453
	chr5	20000001	21000000	0.534554
	chr5	21000001	22000000	0.504619
	chr5	22000001	23000000	0.445584
	chr5	23000001	24000000	0.50585
	chr5	24000001	25000000	0.432142
	chr5	25000001	26000000	0.411767
	chr5	26000001	27000000	0.444015
	chr5	27000001	28000000	0.468017
	chr5	28000001	29000000	0.363285
	chr5	29000001	30000000	0.538754
	chr5	30000001	31000000	0.505249
	chr5	31000001	32000000	0.336313
	chr5	32000001	33000000	0.535127
	chr5	33000001	34000000	0.549132
	chr5	34000001	35000000	0.587861
	chr5	35000001	36000000	0.597616
	chr5	36000001	37000000	0.532336
	chr5	37000001	38000000	0.550317
	chr5	38000001	39000000	0.490336
	chr5	39000001	40000000	0.407812
	chr5	40000001	41000000	0.47894
	chr5	41000001	42000000	0.541309
	chr5	42000001	43000000	0.462829
	chr5	43000001	44000000	0.464281
	chr5	44000001	45000000	0.497623
	chr5	45000001	46000000	0.38488
	chr5	46000001	47000000	0.460851
	chr5	47000001	48000000	0.473838
	chr5	48000001	49000000	0.45728
	chr5	49000001	50000000	0.549473
	chr5	50000001	51000000	0.565571
	chr5	51000001	52000000	0.554054
	chr5	52000001	53000000	0.490641
	chr5	53000001	54000000	0.496659
	chr5	54000001	55000000	0.510034
	chr5	55000001	56000000	0.535024
	chr5	56000001	57000000	0.437035
	chr5	57000001	58000000	0.494625
	chr5	58000001	59000000	0.42999
	chr5	59000001	60000000	0.461923
	chr5	60000001	61000000	0.503523
	chr5	61000001	62000000	0.510079
	chr5	62000001	63000000	0.420035
	chr5	63000001	64000000	0.598673
	chr5	64000001	65000000	0.586713
	chr5	65000001	66000000	0.536392
	chr5	66000001	67000000	0.586954
	chr5	67000001	68000000	0.552464
	chr5	68000001	69000000	0.564702
	chr5	69000001	70000000	0.584889
	chr5	70000001	71000000	0.525383
	chr5	71000001	72000000	0.610588
	chr5	72000001	73000000	0.470647
	chr5	73000001	74000000	0.514144
	chr5	74000001	75000000	0.482652
	chr5	75000001	76000000	0.609184
	chr5	76000001	77000000	0.561853
	chr5	77000001	78000000	0.437799
	chr5	78000001	79000000	0.532902
	chr5	79000001	80000000	0.526018
	chr5	80000001	81000000	0.460603
	chr5	81000001	82000000	0.560833
	chr5	82000001	83000000	0.445103
	chr5	83000001	84000000	0.49932
	chr5	84000001	85000000	0.496529
	chr5	85000001	86000000	0.455726
	chr5	86000001	87000000	0.531931
	chr5	87000001	88000000	0.524018
	chr5	88000001	89000000	0.482495
	chr5	89000001	90000000	0.494468
	chr5	90000001	91000000	0.476523
	chr5	91000001	92000000	0.571503
	chr5	92000001	93000000	0.581698
	chr5	93000001	94000000	0.527207
	chr5	94000001	95000000	0.53994
	chr5	95000001	96000000	0.536099
	chr5	96000001	97000000	0.609417
	chr5	97000001	98000000	0.56242
	chr5	98000001	99000000	0.536378
	chr5	99000001	100000000	0.479504
	chr5	100000001	101000000	0.410889
	chr5	101000001	102000000	0.499156
	chr5	102000001	103000000	0.611652
	chr5	103000001	104000000	0.545445
	chr5	104000001	105000000	0.583122
	chr5	105000001	106000000	0.534695
	chr5	106000001	107000000	0.500825
	chr5	107000001	108000000	0.523597
	chr5	108000001	109000000	0.4825
	chr5	109000001	110000000	0.336441
	chr5	110000001	111000000	0.450816
	chr5	111000001	112000000	0.482605
	chr5	112000001	113000000	0.666566
	chr5	113000001	114000000	0.615044
	chr5	114000001	115000000	0.499823
	chr5	115000001	116000000	0.441243
	chr5	116000001	117000000	0.469364
	chr5	117000001	118000000	0.378181
	chr5	118000001	119000000	0.482542
	chr5	119000001	120000000	0.499194
	chr5	120000001	121000000	0.472819
	chr5	121000001	122000000	0.610215
	chr5	122000001	123000000	0.617026
	chr5	123000001	124000000	0.522706
	chr5	124000001	125000000	0.472124
	chr5	125000001	126000000	0.509106
	chr5	126000001	127000000	0.466847
	chr5	127000001	128000000	0.534178
	chr5	128000001	129000000	0.62178
	chr5	129000001	130000000	0.484323
	chr5	130000001	131000000	0.536935
	chr5	131000001	132000000	0.541827
	chr5	132000001	133000000	0.576665
	chr5	133000001	134000000	0.530369
	chr5	134000001	135000000	0.547946
	chr5	135000001	136000000	0.408234
	chr5	136000001	137000000	0.413386
	chr5	137000001	138000000	0.411015
	chr5	138000001	139000000	0.350998
	chr5	139000001	140000000	0.511971
	chr5	140000001	141000000	0.470888
	chr5	141000001	142000000	0.429158
	chr5	142000001	143000000	0.429924
	chr5	143000001	144000000	0.362374
	chr5	144000001	145000000	0.38857
	chr5	145000001	146000000	0.428169
	chr5	146000001	147000000	0.492638
	chr5	147000001	148000000	0.516696
	chr5	148000001	149000000	0.474712
	chr5	149000001	150000000	0.471024
	chr5	150000001	151000000	0.42769
	chr5	151000001	152000000	0.355376
	chr5	152000001	153000000	0.459196
	chr5	153000001	154000000	0.345223
	chr5	154000001	155000000	0.319947
	chr5	155000001	156000000	0.414327
	chr5	156000001	157000000	0.36599
	chr5	157000001	158000000	0.339827
	chr5	158000001	159000000	0.419921
	chr5	159000001	160000000	0.34845
	chr5	160000001	161000000	0.38529
	chr5	161000001	162000000	0.572108
	chr5	162000001	163000000	0.434218
	chr5	163000001	164000000	0.515208
	chr5	164000001	164367896	0.617304
	chr6	1	1000000	0.60518
	chr6	1000001	2000000	0.463891
	chr6	2000001	3000000	0.440176
	chr6	3000001	4000000	0.347069
	chr6	4000001	5000000	0.390466
	chr6	5000001	6000000	0.391319
	chr6	6000001	7000000	0.394828
	chr6	7000001	8000000	0.472789
	chr6	8000001	9000000	0.361535
	chr6	9000001	10000000	0.591084
	chr6	10000001	11000000	0.372112
	chr6	11000001	12000000	0.411474
	chr6	12000001	13000000	0.473698
	chr6	13000001	14000000	0.395045
	chr6	14000001	15000000	0.380026
	chr6	15000001	16000000	0.493193
	chr6	16000001	17000000	0.440413
	chr6	17000001	18000000	0.477746
	chr6	18000001	19000000	0.537121
	chr6	19000001	20000000	0.453226
	chr6	20000001	21000000	0.505396
	chr6	21000001	22000000	0.412419
	chr6	22000001	23000000	0.377291
	chr6	23000001	24000000	0.549879
	chr6	24000001	25000000	0.534968
	chr6	25000001	26000000	0.532073
	chr6	26000001	27000000	0.379756
	chr6	27000001	28000000	0.419915
	chr6	28000001	29000000	0.528113
	chr6	29000001	30000000	0.42883
	chr6	30000001	31000000	0.448151
	chr6	31000001	32000000	0.48377
	chr6	32000001	33000000	0.354347
	chr6	33000001	34000000	0.342303
	chr6	34000001	35000000	0.480562
	chr6	35000001	36000000	0.493421
	chr6	36000001	37000000	0.600376
	chr6	37000001	38000000	0.485516
	chr6	38000001	39000000	0.481891
	chr6	39000001	40000000	0.417386
	chr6	40000001	41000000	0.368854
	chr6	41000001	42000000	0.456032
	chr6	42000001	43000000	0.49247
	chr6	43000001	44000000	0.562815
	chr6	44000001	45000000	0.539212
	chr6	45000001	46000000	0.556294
	chr6	46000001	47000000	0.569038
	chr6	47000001	48000000	0.455087
	chr6	48000001	49000000	0.536029
	chr6	49000001	50000000	0.610583
	chr6	50000001	51000000	0.429431
	chr6	51000001	52000000	0.472757
	chr6	52000001	53000000	0.586655
	chr6	53000001	54000000	0.513495
	chr6	54000001	55000000	0.423305
	chr6	55000001	56000000	0.346547
	chr6	56000001	57000000	0.506767
	chr6	57000001	58000000	0.577339
	chr6	58000001	59000000	0.483809
	chr6	59000001	60000000	0.61871
	chr6	60000001	61000000	0.653777
	chr6	61000001	62000000	0.592793
	chr6	62000001	63000000	0.5319
	chr6	63000001	64000000	0.568328
	chr6	64000001	65000000	0.550613
	chr6	65000001	66000000	0.493684
	chr6	66000001	67000000	0.576072
	chr6	67000001	68000000	0.506468
	chr6	68000001	69000000	0.410447
	chr6	69000001	70000000	0.495251
	chr6	70000001	71000000	0.49366
	chr6	71000001	72000000	0.463176
	chr6	72000001	73000000	0.467773
	chr6	73000001	74000000	0.502742
	chr6	74000001	75000000	0.410143
	chr6	75000001	76000000	0.437081
	chr6	76000001	77000000	0.406453
	chr6	77000001	78000000	0.517119
	chr6	78000001	79000000	0.514227
	chr6	79000001	80000000	0.386394
	chr6	80000001	81000000	0.444589
	chr6	81000001	82000000	0.401589
	chr6	82000001	83000000	0.587119
	chr6	83000001	84000000	0.395838
	chr6	84000001	85000000	0.481635
	chr6	85000001	86000000	0.565257
	chr6	86000001	87000000	0.674175
	chr6	87000001	88000000	0.466866
	chr6	88000001	89000000	0.372223
	chr6	89000001	90000000	0.530418
	chr6	90000001	91000000	0.668633
	chr6	91000001	92000000	0.560387
	chr6	92000001	93000000	0.440155
	chr6	93000001	94000000	0.628672
	chr6	94000001	95000000	0.475174
	chr6	95000001	96000000	0.396498
	chr6	96000001	97000000	0.450286
	chr6	97000001	98000000	0.401132
	chr6	98000001	99000000	0.432091
	chr6	99000001	100000000	0.368155
	chr6	100000001	101000000	0.321057
	chr6	101000001	102000000	0.395104
	chr6	102000001	103000000	0.429828
	chr6	103000001	104000000	0.391722
	chr6	104000001	105000000	0.566646
	chr6	105000001	106000000	0.421171
	chr6	106000001	107000000	0.425651
	chr6	107000001	108000000	0.426314
	chr6	108000001	109000000	0.336335
	chr6	109000001	110000000	0.446333
	chr6	110000001	111000000	0.418177
	chr6	111000001	112000000	0.355629
	chr6	112000001	113000000	0.457309
	chr6	113000001	114000000	0.363808
	chr6	114000001	115000000	0.508237
	chr6	115000001	116000000	0.337437
	chr6	116000001	117000000	0.495308
	chr6	117000001	118000000	0.371257
	chr6	118000001	119000000	0.386439
	chr6	119000001	120000000	0.427775
	chr6	120000001	121000000	0.387564
	chr6	121000001	122000000	0.591395
	chr6	122000001	123000000	0.530667
	chr6	123000001	124000000	0.434912
	chr6	124000001	125000000	0.53624
	chr6	125000001	126000000	0.537448
	chr6	126000001	127000000	0.436827
	chr6	127000001	128000000	0.48572
	chr6	128000001	129000000	0.455168
	chr6	129000001	130000000	0.409619
	chr6	130000001	131000000	0.576806
	chr6	131000001	132000000	0.392991
	chr6	132000001	133000000	0.446943
	chr6	133000001	134000000	0.350882
	chr6	134000001	135000000	0.385953
	chr6	135000001	136000000	0.513653
	chr6	136000001	137000000	0.368584
	chr6	137000001	138000000	0.406173
	chr6	138000001	139000000	0.372585
	chr6	139000001	140000000	0.401739
	chr6	140000001	141000000	0.379082
	chr6	141000001	142000000	0.391352
	chr6	142000001	143000000	0.422972
	chr6	143000001	144000000	0.342373
	chr6	144000001	145000000	0.396356
	chr6	145000001	146000000	0.265739
	chr6	146000001	147000000	0.373874
	chr6	147000001	148000000	0.421657
	chr6	148000001	149000000	0.38037
	chr6	149000001	150000000	0.369903
	chr6	150000001	151000000	0.551616
	chr6	151000001	152000000	0.411487
	chr6	152000001	153000000	0.342919
	chr6	153000001	154000000	0.435561
	chr6	154000001	155000000	0.473018
	chr6	155000001	156000000	0.468034
	chr6	156000001	157000000	0.371357
	chr6	157000001	158000000	0.386837
	chr6	158000001	159000000	0.418902
	chr6	159000001	160000000	0.440581
	chr6	160000001	161000000	0.415809
	chr6	161000001	162000000	0.513166
	chr6	162000001	163000000	0.37664
	chr6	163000001	164000000	0.477917
	chr6	164000001	165000000	0.47853
	chr6	165000001	165692706	0.586062
	chr7	1	1000000	0.448175
	chr7	1000001	2000000	0.451245
	chr7	2000001	3000000	0.500442
	chr7	3000001	4000000	0.352542
	chr7	4000001	5000000	0.37495
	chr7	5000001	6000000	0.449555
	chr7	6000001	7000000	0.478129
	chr7	7000001	8000000	0.593147
	chr7	8000001	9000000	0.412738
	chr7	9000001	10000000	0.463609
	chr7	10000001	11000000	0.430938
	chr7	11000001	12000000	0.619447
	chr7	12000001	13000000	0.468967
	chr7	13000001	14000000	0.497297
	chr7	14000001	15000000	0.495463
	chr7	15000001	16000000	0.453694
	chr7	16000001	17000000	0.539575
	chr7	17000001	18000000	0.517752
	chr7	18000001	19000000	0.394326
	chr7	19000001	20000000	0.524499
	chr7	20000001	21000000	0.413068
	chr7	21000001	22000000	0.541888
	chr7	22000001	23000000	0.459656
	chr7	23000001	24000000	0.454858
	chr7	24000001	25000000	0.46674
	chr7	25000001	26000000	0.451357
	chr7	26000001	27000000	0.42236
	chr7	27000001	28000000	0.444826
	chr7	28000001	29000000	0.36796
	chr7	29000001	30000000	0.396534
	chr7	30000001	31000000	0.41667
	chr7	31000001	32000000	0.429271
	chr7	32000001	33000000	0.570376
	chr7	33000001	34000000	0.522135
	chr7	34000001	35000000	0.432881
	chr7	35000001	36000000	0.369707
	chr7	36000001	37000000	0.413687
	chr7	37000001	38000000	0.359743
	chr7	38000001	39000000	0.363327
	chr7	39000001	40000000	0.403
	chr7	40000001	41000000	0.335818
	chr7	41000001	42000000	0.397314
	chr7	42000001	43000000	0.433445
	chr7	43000001	44000000	0.444103
	chr7	44000001	45000000	0.565978
	chr7	45000001	46000000	0.512108
	chr7	46000001	47000000	0.617874
	chr7	47000001	48000000	0.502206
	chr7	48000001	49000000	0.560339
	chr7	49000001	50000000	0.492517
	chr7	50000001	51000000	0.314444
	chr7	51000001	52000000	0.510483
	chr7	52000001	53000000	0.435143
	chr7	53000001	54000000	0.466657
	chr7	54000001	55000000	0.520602
	chr7	55000001	56000000	0.429395
	chr7	56000001	57000000	0.442408
	chr7	57000001	58000000	0.552687
	chr7	58000001	59000000	0.412572
	chr7	59000001	60000000	0.495513
	chr7	60000001	61000000	0.570863
	chr7	61000001	62000000	0.479614
	chr7	62000001	63000000	0.49556
	chr7	63000001	64000000	0.556502
	chr7	64000001	65000000	0.481562
	chr7	65000001	66000000	0.445277
	chr7	66000001	67000000	0.519125
	chr7	67000001	68000000	0.545713
	chr7	68000001	69000000	0.647067
	chr7	69000001	70000000	0.521064
	chr7	70000001	71000000	0.450306
	chr7	71000001	72000000	0.526229
	chr7	72000001	73000000	0.483858
	chr7	73000001	74000000	0.659996
	chr7	74000001	75000000	0.561112
	chr7	75000001	76000000	0.547449
	chr7	76000001	77000000	0.469231
	chr7	77000001	78000000	0.526969
	chr7	78000001	79000000	0.584197
	chr7	79000001	80000000	0.527588
	chr7	80000001	81000000	0.393879
	chr7	81000001	82000000	0.319067
	chr7	82000001	83000000	0.436286
	chr7	83000001	84000000	0.510012
	chr7	84000001	85000000	0.563262
	chr7	85000001	86000000	0.522761
	chr7	86000001	87000000	0.514929
	chr7	87000001	88000000	0.562274
	chr7	88000001	89000000	0.563045
	chr7	89000001	90000000	0.562102
	chr7	90000001	91000000	0.591545
	chr7	91000001	92000000	0.54376
	chr7	92000001	93000000	0.557864
	chr7	93000001	94000000	0.612631
	chr7	94000001	95000000	0.520529
	chr7	95000001	96000000	0.50945
	chr7	96000001	97000000	0.454673
	chr7	97000001	98000000	0.500391
	chr7	98000001	99000000	0.565547
	chr7	99000001	100000000	0.589368
	chr7	100000001	101000000	0.480927
	chr7	101000001	102000000	0.431001
	chr7	102000001	103000000	0.543099
	chr7	103000001	104000000	0.481668
	chr7	104000001	105000000	0.536527
	chr7	105000001	106000000	0.529823
	chr7	106000001	107000000	0.524614
	chr7	107000001	108000000	0.600831
	chr7	108000001	109000000	0.66325
	chr7	109000001	110000000	0.65869
	chr7	110000001	111000000	0.638584
	chr7	111000001	112000000	0.563559
	chr7	112000001	113000000	0.613241
	chr7	113000001	114000000	0.518571
	chr7	114000001	115000000	0.495903
	chr7	115000001	116000000	0.5449
	chr7	116000001	117000000	0.562742
	chr7	117000001	118000000	0.673542
	chr7	118000001	119000000	0.620775
	chr7	119000001	120000000	0.561407
	chr7	120000001	121000000	0.566124
	chr7	121000001	122000000	0.635014
	chr7	122000001	123000000	0.535336
	chr7	123000001	124000000	0.540372
	chr7	124000001	125000000	0.536576
	chr7	125000001	126000000	0.536075
	chr7	126000001	127000000	0.525868
	chr7	127000001	128000000	0.422049
	chr7	128000001	129000000	0.467211
	chr7	129000001	130000000	0.524859
	chr7	130000001	131000000	0.493539
	chr7	131000001	132000000	0.50548
	chr7	132000001	133000000	0.499714
	chr7	133000001	134000000	0.345381
	chr7	134000001	135000000	0.423004
	chr7	135000001	136000000	0.222058
	chr7	136000001	137000000	0.324978
	chr7	137000001	138000000	0.421868
	chr7	138000001	139000000	0.524234
	chr7	139000001	140000000	0.563948
	chr7	140000001	141000000	0.484462
	chr7	141000001	142000000	0.553637
	chr7	142000001	143000000	0.525839
	chr7	143000001	144000000	0.558425
	chr7	144000001	145000000	0.456983
	chr7	145000001	146000000	0.524611
	chr7	146000001	147000000	0.504969
	chr7	147000001	148000000	0.568646
	chr7	148000001	149000000	0.550471
	chr7	149000001	150000000	0.507623
	chr7	150000001	151000000	0.535268
	chr7	151000001	152000000	0.475519
	chr7	152000001	153000000	0.55648
	chr7	153000001	154000000	0.502837
	chr7	154000001	155000000	0.579215
	chr7	155000001	156000000	0.475413
	chr7	156000001	157000000	0.412764
	chr7	157000001	158000000	0.450994
	chr7	158000001	159000000	0.409205
	chr7	159000001	160000000	0.554071
	chr7	160000001	161000000	0.563802
	chr7	161000001	162000000	0.398573
	chr7	162000001	163000000	0.321022
	chr7	163000001	164000000	0.396492
	chr7	164000001	165000000	0.361508
	chr7	165000001	166000000	0.427391
	chr7	166000001	167000000	0.37701
	chr7	167000001	168000000	0.393226
	chr7	168000001	168674416	0.44617
	chr8	1	1000000	0.558938
	chr8	1000001	2000000	0.622204
	chr8	2000001	3000000	0.420138
	chr8	3000001	4000000	0.364698
	chr8	4000001	5000000	0.332055
	chr8	5000001	6000000	0.34182
	chr8	6000001	7000000	0.48342
	chr8	7000001	8000000	0.377479
	chr8	8000001	9000000	0.599227
	chr8	9000001	10000000	0.376118
	chr8	10000001	11000000	0.483646
	chr8	11000001	12000000	0.448981
	chr8	12000001	13000000	0.420334
	chr8	13000001	14000000	0.464002
	chr8	14000001	15000000	0.466001
	chr8	15000001	16000000	0.514017
	chr8	16000001	17000000	0.609612
	chr8	17000001	18000000	0.47104
	chr8	18000001	19000000	0.55294
	chr8	19000001	20000000	0.649562
	chr8	20000001	21000000	0.631932
	chr8	21000001	22000000	0.481176
	chr8	22000001	23000000	0.42001
	chr8	23000001	24000000	0.365581
	chr8	24000001	25000000	0.410107
	chr8	25000001	26000000	0.386567
	chr8	26000001	27000000	0.355151
	chr8	27000001	28000000	0.412138
	chr8	28000001	29000000	0.412563
	chr8	29000001	30000000	0.360926
	chr8	30000001	31000000	0.588014
	chr8	31000001	32000000	0.585707
	chr8	32000001	33000000	0.471756
	chr8	33000001	34000000	0.473088
	chr8	34000001	35000000	0.48824
	chr8	35000001	36000000	0.510446
	chr8	36000001	37000000	0.46051
	chr8	37000001	38000000	0.471627
	chr8	38000001	39000000	0.507556
	chr8	39000001	40000000	0.425567
	chr8	40000001	41000000	0.562206
	chr8	41000001	42000000	0.505388
	chr8	42000001	43000000	0.570403
	chr8	43000001	44000000	0.495231
	chr8	44000001	45000000	0.516026
	chr8	45000001	46000000	0.486647
	chr8	46000001	47000000	0.55051
	chr8	47000001	48000000	0.512286
	chr8	48000001	49000000	0.430633
	chr8	49000001	50000000	0.498303
	chr8	50000001	51000000	0.505139
	chr8	51000001	52000000	0.493125
	chr8	52000001	53000000	0.486148
	chr8	53000001	54000000	0.494849
	chr8	54000001	55000000	0.534763
	chr8	55000001	56000000	0.512104
	chr8	56000001	57000000	0.483652
	chr8	57000001	58000000	0.500346
	chr8	58000001	59000000	0.597779
	chr8	59000001	60000000	0.61678
	chr8	60000001	61000000	0.639223
	chr8	61000001	62000000	0.511063
	chr8	62000001	63000000	0.637878
	chr8	63000001	64000000	0.53489
	chr8	64000001	65000000	0.536212
	chr8	65000001	66000000	0.581712
	chr8	66000001	67000000	0.598286
	chr8	67000001	68000000	0.547421
	chr8	68000001	69000000	0.504054
	chr8	69000001	70000000	0.591774
	chr8	70000001	71000000	0.594297
	chr8	71000001	72000000	0.493166
	chr8	72000001	73000000	0.440541
	chr8	73000001	74000000	0.50284
	chr8	74000001	75000000	0.528667
	chr8	75000001	76000000	0.551549
	chr8	76000001	77000000	0.589321
	chr8	77000001	78000000	0.473859
	chr8	78000001	79000000	0.484007
	chr8	79000001	80000000	0.430551
	chr8	80000001	81000000	0.469188
	chr8	81000001	82000000	0.541772
	chr8	82000001	83000000	0.524831
	chr8	83000001	84000000	0.474095
	chr8	84000001	85000000	0.396168
	chr8	85000001	86000000	0.451821
	chr8	86000001	87000000	0.505518
	chr8	87000001	88000000	0.530986
	chr8	88000001	89000000	0.506886
	chr8	89000001	90000000	0.305888
	chr8	90000001	91000000	0.455982
	chr8	91000001	92000000	0.424877
	chr8	92000001	93000000	0.400864
	chr8	93000001	94000000	0.444743
	chr8	94000001	95000000	0.419218
	chr8	95000001	96000000	0.413304
	chr8	96000001	97000000	0.458839
	chr8	97000001	98000000	0.54736
	chr8	98000001	99000000	0.416205
	chr8	99000001	100000000	0.555618
	chr8	100000001	101000000	0.487202
	chr8	101000001	102000000	0.455976
	chr8	102000001	103000000	0.341099
	chr8	103000001	104000000	0.511399
	chr8	104000001	105000000	0.450393
	chr8	105000001	106000000	0.405514
	chr8	106000001	107000000	0.378153
	chr8	107000001	108000000	0.397549
	chr8	108000001	109000000	0.359302
	chr8	109000001	110000000	0.534875
	chr8	110000001	111000000	0.361657
	chr8	111000001	112000000	0.531501
	chr8	112000001	113000000	0.452482
	chr8	113000001	114000000	0.476802
	chr8	114000001	115000000	0.352675
	chr8	115000001	116000000	0.450361
	chr8	116000001	117000000	0.46216
	chr8	117000001	118000000	0.409281
	chr8	118000001	119000000	0.366346
	chr8	119000001	120000000	0.408959
	chr8	120000001	121000000	0.337249
	chr8	121000001	122000000	0.403966
	chr8	122000001	123000000	0.498088
	chr8	123000001	124000000	0.426491
	chr8	124000001	125000000	0.524358
	chr8	125000001	126000000	0.437671
	chr8	126000001	127000000	0.348417
	chr8	127000001	128000000	0.402456
	chr8	128000001	129000000	0.448071
	chr8	129000001	130000000	0.391566
	chr8	130000001	131000000	0.43465
	chr8	131000001	132000000	0.431586
	chr8	132000001	133000000	0.381562
	chr8	133000001	134000000	0.442838
	chr8	134000001	135000000	0.369708
	chr8	135000001	136000000	0.445932
	chr8	136000001	137000000	0.559022
	chr8	137000001	138000000	0.498969
	chr8	138000001	139000000	0.621429
	chr8	139000001	140000000	0.411225
	chr8	140000001	141000000	0.540106
	chr8	141000001	142000000	0.364205
	chr8	142000001	143000000	0.363961
	chr8	143000001	144000000	0.38523
	chr8	144000001	145000000	0.388728
	chr8	145000001	146000000	0.375656
	chr8	146000001	147000000	0.344948
	chr8	147000001	148000000	0.375655
	chr8	148000001	149000000	0.476876
	chr8	149000001	150000000	0.593376
	chr8	150000001	151000000	0.443329
	chr8	151000001	152000000	0.523956
	chr8	152000001	153000000	0.502588
	chr8	153000001	154000000	0.33044
	chr8	154000001	155000000	0.284769
	chr8	155000001	156000000	0.463768
	chr8	156000001	156400540	0.390234
	chr9	1	1000000	0.378317
	chr9	1000001	2000000	0.507765
	chr9	2000001	3000000	0.458976
	chr9	3000001	4000000	0.458046
	chr9	4000001	5000000	0.54659
	chr9	5000001	6000000	0.511709
	chr9	6000001	7000000	0.625025
	chr9	7000001	8000000	0.580537
	chr9	8000001	9000000	0.37316
	chr9	9000001	10000000	0.50371
	chr9	10000001	11000000	0.420715
	chr9	11000001	12000000	0.460351
	chr9	12000001	13000000	0.525881
	chr9	13000001	14000000	0.397424
	chr9	14000001	15000000	0.498017
	chr9	15000001	16000000	0.479691
	chr9	16000001	17000000	0.396286
	chr9	17000001	18000000	0.419269
	chr9	18000001	19000000	0.383718
	chr9	19000001	20000000	0.606527
	chr9	20000001	21000000	0.456895
	chr9	21000001	22000000	0.438365
	chr9	22000001	23000000	0.464796
	chr9	23000001	24000000	0.588781
	chr9	24000001	25000000	0.474026
	chr9	25000001	26000000	0.442926
	chr9	26000001	27000000	0.496115
	chr9	27000001	28000000	0.516025
	chr9	28000001	29000000	0.510295
	chr9	29000001	30000000	0.605433
	chr9	30000001	31000000	0.534069
	chr9	31000001	32000000	0.562865
	chr9	32000001	33000000	0.474294
	chr9	33000001	34000000	0.529426
	chr9	34000001	35000000	0.615314
	chr9	35000001	36000000	0.665537
	chr9	36000001	37000000	0.664556
	chr9	37000001	38000000	0.568849
	chr9	38000001	39000000	0.4791
	chr9	39000001	40000000	0.703355
	chr9	40000001	41000000	0.492551
	chr9	41000001	42000000	0.537129
	chr9	42000001	43000000	0.514999
	chr9	43000001	44000000	0.480617
	chr9	44000001	45000000	0.421365
	chr9	45000001	46000000	0.496171
	chr9	46000001	47000000	0.574704
	chr9	47000001	48000000	0.488561
	chr9	48000001	49000000	0.463565
	chr9	49000001	50000000	0.43249
	chr9	50000001	51000000	0.488344
	chr9	51000001	52000000	0.549994
	chr9	52000001	53000000	0.609504
	chr9	53000001	54000000	0.457318
	chr9	54000001	55000000	0.45121
	chr9	55000001	56000000	0.427572
	chr9	56000001	57000000	0.584464
	chr9	57000001	58000000	0.47603
	chr9	58000001	59000000	0.476708
	chr9	59000001	60000000	0.396143
	chr9	60000001	61000000	0.400001
	chr9	61000001	62000000	0.413885
	chr9	62000001	63000000	0.534738
	chr9	63000001	64000000	0.621809
	chr9	64000001	65000000	0.432272
	chr9	65000001	66000000	0.412858
	chr9	66000001	67000000	0.36373
	chr9	67000001	68000000	0.417973
	chr9	68000001	69000000	0.398878
	chr9	69000001	70000000	0.53482
	chr9	70000001	71000000	0.570697
	chr9	71000001	72000000	0.429197
	chr9	72000001	73000000	0.398241
	chr9	73000001	74000000	0.441187
	chr9	74000001	75000000	0.442251
	chr9	75000001	76000000	0.409926
	chr9	76000001	77000000	0.313609
	chr9	77000001	78000000	0.396711
	chr9	78000001	79000000	0.304979
	chr9	79000001	80000000	0.343003
	chr9	80000001	81000000	0.451377
	chr9	81000001	82000000	0.484172
	chr9	82000001	83000000	0.492001
	chr9	83000001	84000000	0.426019
	chr9	84000001	85000000	0.588027
	chr9	85000001	86000000	0.556824
	chr9	86000001	87000000	0.383522
	chr9	87000001	88000000	0.350197
	chr9	88000001	89000000	0.339245
	chr9	89000001	90000000	0.398753
	chr9	90000001	91000000	0.372814
	chr9	91000001	92000000	0.535894
	chr9	92000001	93000000	0.404981
	chr9	93000001	94000000	0.499671
	chr9	94000001	95000000	0.594232
	chr9	95000001	96000000	0.508556
	chr9	96000001	97000000	0.388269
	chr9	97000001	98000000	0.3162
	chr9	98000001	99000000	0.475027
	chr9	99000001	100000000	0.391416
	chr9	100000001	101000000	0.336855
	chr9	101000001	102000000	0.458524
	chr9	102000001	103000000	0.380101
	chr9	103000001	104000000	0.375923
	chr9	104000001	105000000	0.43053
	chr9	105000001	106000000	0.442963
	chr9	106000001	107000000	0.33999
	chr9	107000001	108000000	0.375705
	chr9	108000001	109000000	0.499912
	chr9	109000001	110000000	0.497388
	chr9	110000001	111000000	0.555077
	chr9	111000001	112000000	0.455803
	chr9	112000001	113000000	0.513506
	chr9	113000001	114000000	0.472581
	chr9	114000001	115000000	0.390919
	chr9	115000001	116000000	0.479515
	chr9	116000001	117000000	0.641125
	chr9	117000001	118000000	0.392789
	chr9	118000001	119000000	0.388807
	chr9	119000001	120000000	0.51319
	chr9	120000001	121000000	0.366964
	chr9	121000001	122000000	0.476674
	chr9	122000001	123000000	0.386616
	chr9	123000001	124000000	0.514543
	chr9	124000001	125000000	0.391739
	chr9	125000001	126000000	0.373055
	chr9	126000001	127000000	0.460919
	chr9	127000001	128000000	0.451818
	chr9	128000001	129000000	0.394209
	chr9	129000001	130000000	0.368985
	chr9	130000001	131000000	0.51439
	chr9	131000001	132000000	0.64903
	chr9	132000001	133000000	0.543777
	chr9	133000001	134000000	0.551202
	chr9	134000001	135000000	0.420482
	chr9	135000001	136000000	0.376753
	chr9	136000001	137000000	0.491606
	chr9	137000001	138000000	0.374261
	chr9	138000001	139000000	0.277959
	chr9	139000001	140000000	0.312781
	chr9	140000001	141000000	0.470406
	chr9	141000001	142000000	0.417318
	chr9	142000001	143000000	0.43886
	chr9	143000001	144000000	0.363421
	chr9	144000001	145000000	0.370893
	chr9	145000001	146000000	0.359499
	chr9	146000001	147000000	0.405456
	chr9	147000001	148000000	0.426846
	chr9	148000001	149000000	0.470895
	chr9	149000001	150000000	0.409576
	chr9	150000001	150683509	0.495159
	chr10	1	1000000	0.400011
	chr10	1000001	2000000	0.433806
	chr10	2000001	3000000	0.480206
	chr10	3000001	4000000	0.405827
	chr10	4000001	5000000	0.346412
	chr10	5000001	6000000	0.521506
	chr10	6000001	7000000	0.355789
	chr10	7000001	8000000	0.332168
	chr10	8000001	9000000	0.386135
	chr10	9000001	10000000	0.536593
	chr10	10000001	11000000	0.513374
	chr10	11000001	12000000	0.470705
	chr10	12000001	13000000	0.443703
	chr10	13000001	14000000	0.460594
	chr10	14000001	15000000	0.379998
	chr10	15000001	16000000	0.356832
	chr10	16000001	17000000	0.544415
	chr10	17000001	18000000	0.500744
	chr10	18000001	19000000	0.469285
	chr10	19000001	20000000	0.320232
	chr10	20000001	21000000	0.330084
	chr10	21000001	22000000	0.363263
	chr10	22000001	23000000	0.403672
	chr10	23000001	24000000	0.463065
	chr10	24000001	25000000	0.333213
	chr10	25000001	26000000	0.40516
	chr10	26000001	27000000	0.619102
	chr10	27000001	28000000	0.523475
	chr10	28000001	29000000	0.537697
	chr10	29000001	30000000	0.599922
	chr10	30000001	31000000	0.564902
	chr10	31000001	32000000	0.570162
	chr10	32000001	33000000	0.489984
	chr10	33000001	34000000	0.459165
	chr10	34000001	35000000	0.504555
	chr10	35000001	36000000	0.485616
	chr10	36000001	37000000	0.431391
	chr10	37000001	38000000	0.422833
	chr10	38000001	39000000	0.404105
	chr10	39000001	40000000	0.440237
	chr10	40000001	41000000	0.45722
	chr10	41000001	42000000	0.371638
	chr10	42000001	43000000	0.347927
	chr10	43000001	44000000	0.493577
	chr10	44000001	45000000	0.540445
	chr10	45000001	46000000	0.471118
	chr10	46000001	47000000	0.368327
	chr10	47000001	48000000	0.369211
	chr10	48000001	49000000	0.512242
	chr10	49000001	50000000	0.437262
	chr10	50000001	51000000	0.520228
	chr10	51000001	52000000	0.432132
	chr10	52000001	53000000	0.456591
	chr10	53000001	54000000	0.538116
	chr10	54000001	55000000	0.562173
	chr10	55000001	56000000	0.503425
	chr10	56000001	57000000	0.502843
	chr10	57000001	58000000	0.510544
	chr10	58000001	59000000	0.586218
	chr10	59000001	60000000	0.528782
	chr10	60000001	61000000	0.452478
	chr10	61000001	62000000	0.353307
	chr10	62000001	63000000	0.517287
	chr10	63000001	64000000	0.567274
	chr10	64000001	65000000	0.551493
	chr10	65000001	66000000	0.575841
	chr10	66000001	67000000	0.609687
	chr10	67000001	68000000	0.562323
	chr10	68000001	69000000	0.494707
	chr10	69000001	70000000	0.48504
	chr10	70000001	71000000	0.460927
	chr10	71000001	72000000	0.462673
	chr10	72000001	73000000	0.563847
	chr10	73000001	74000000	0.514299
	chr10	74000001	75000000	0.546342
	chr10	75000001	76000000	0.473611
	chr10	76000001	77000000	0.531746
	chr10	77000001	78000000	0.568429
	chr10	78000001	79000000	0.423779
	chr10	79000001	80000000	0.409055
	chr10	80000001	81000000	0.465779
	chr10	81000001	82000000	0.519725
	chr10	82000001	83000000	0.570455
	chr10	83000001	84000000	0.46681
	chr10	84000001	85000000	0.404826
	chr10	85000001	86000000	0.424598
	chr10	86000001	87000000	0.549546
	chr10	87000001	88000000	0.46291
	chr10	88000001	89000000	0.482652
	chr10	89000001	90000000	0.522882
	chr10	90000001	91000000	0.484
	chr10	91000001	92000000	0.423043
	chr10	92000001	93000000	0.423265
	chr10	93000001	94000000	0.431066
	chr10	94000001	95000000	0.588378
	chr10	95000001	96000000	0.601275
	chr10	96000001	97000000	0.450665
	chr10	97000001	98000000	0.428571
	chr10	98000001	99000000	0.426717
	chr10	99000001	100000000	0.48021
	chr10	100000001	101000000	0.567748
	chr10	101000001	102000000	0.51099
	chr10	102000001	103000000	0.483154
	chr10	103000001	104000000	0.572834
	chr10	104000001	105000000	0.595309
	chr10	105000001	106000000	0.60112
	chr10	106000001	107000000	0.616238
	chr10	107000001	108000000	0.520288
	chr10	108000001	109000000	0.54131
	chr10	109000001	110000000	0.447658
	chr10	110000001	111000000	0.457968
	chr10	111000001	112000000	0.47269
	chr10	112000001	113000000	0.467327
	chr10	113000001	114000000	0.29953
	chr10	114000001	115000000	0.482844
	chr10	115000001	116000000	0.394582
	chr10	116000001	117000000	0.463028
	chr10	117000001	118000000	0.435751
	chr10	118000001	119000000	0.432722
	chr10	119000001	120000000	0.422406
	chr10	120000001	121000000	0.465037
	chr10	121000001	122000000	0.481269
	chr10	122000001	123000000	0.456036
	chr10	123000001	124000000	0.409379
	chr10	124000001	125000000	0.4073
	chr10	125000001	126000000	0.498251
	chr10	126000001	127000000	0.568306
	chr10	127000001	128000000	0.385288
	chr10	128000001	129000000	0.392441
	chr10	129000001	130000000	0.455098
	chr10	130000001	131000000	0.534599
	chr10	131000001	132000000	0.492269
	chr10	132000001	133000000	0.345566
	chr10	133000001	134000000	0.357969
	chr10	134000001	135000000	0.486524
	chr10	135000001	136000000	0.430033
	chr10	136000001	137000000	0.4907
	chr10	137000001	138000000	0.420518
	chr10	138000001	139000000	0.375333
	chr10	139000001	140000000	0.284708
	chr10	140000001	141000000	0.428362
	chr10	141000001	142000000	0.443267
	chr10	142000001	143000000	0.452377
	chr10	143000001	143847528	0.36701
	chr11	1	1000000	0.214531
	chr11	1000001	2000000	0.605802
	chr11	2000001	3000000	0.56733
	chr11	3000001	4000000	0.367337
	chr11	4000001	5000000	0.283072
	chr11	5000001	6000000	0.240649
	chr11	6000001	7000000	0.469699
	chr11	7000001	8000000	0.424661
	chr11	8000001	9000000	0.392644
	chr11	9000001	10000000	0.474773
	chr11	10000001	11000000	0.367871
	chr11	11000001	12000000	0.570944
	chr11	12000001	13000000	0.544691
	chr11	13000001	14000000	0.490356
	chr11	14000001	15000000	0.397384
	chr11	15000001	16000000	0.508061
	chr11	16000001	17000000	0.602809
	chr11	17000001	18000000	0.5244
	chr11	18000001	19000000	0.544482
	chr11	19000001	20000000	0.559765
	chr11	20000001	21000000	0.612409
	chr11	21000001	22000000	0.525287
	chr11	22000001	23000000	0.572603
	chr11	23000001	24000000	0.510285
	chr11	24000001	25000000	0.460129
	chr11	25000001	26000000	0.457943
	chr11	26000001	27000000	0.451408
	chr11	27000001	28000000	0.442411
	chr11	28000001	29000000	0.482935
	chr11	29000001	30000000	0.534987
	chr11	30000001	31000000	0.383983
	chr11	31000001	32000000	0.439287
	chr11	32000001	33000000	0.566004
	chr11	33000001	34000000	0.569323
	chr11	34000001	35000000	0.216365
	chr11	35000001	36000000	0.473937
	chr11	36000001	37000000	0.512115
	chr11	37000001	38000000	0.385992
	chr11	38000001	39000000	0.459673
	chr11	39000001	40000000	0.430786
	chr11	40000001	41000000	0.516458
	chr11	41000001	42000000	0.484776
	chr11	42000001	43000000	0.399373
	chr11	43000001	44000000	0.424068
	chr11	44000001	45000000	0.418878
	chr11	45000001	46000000	0.49527
	chr11	46000001	47000000	0.505184
	chr11	47000001	48000000	0.424172
	chr11	48000001	49000000	0.363237
	chr11	49000001	50000000	0.477636
	chr11	50000001	51000000	0.35478
	chr11	51000001	52000000	0.410488
	chr11	52000001	53000000	0.359577
	chr11	53000001	54000000	0.352939
	chr11	54000001	55000000	0.445113
	chr11	55000001	56000000	0.413539
	chr11	56000001	57000000	0.316855
	chr11	57000001	58000000	0.52459
	chr11	58000001	59000000	0.337779
	chr11	59000001	60000000	0.42514
	chr11	60000001	61000000	0.387529
	chr11	61000001	62000000	0.329836
	chr11	62000001	63000000	0.432729
	chr11	63000001	64000000	0.342523
	chr11	64000001	65000000	0.360179
	chr11	65000001	66000000	0.49261
	chr11	66000001	67000000	0.374673
	chr11	67000001	68000000	0.376758
	chr11	68000001	69000000	0.479075
	chr11	69000001	70000000	0.472958
	chr11	70000001	71000000	0.472444
	chr11	71000001	72000000	0.315725
	chr11	72000001	73000000	0.557798
	chr11	73000001	74000000	0.533798
	chr11	74000001	75000000	0.339712
	chr11	75000001	76000000	0.558538
	chr11	76000001	77000000	0.447906
	chr11	77000001	78000000	0.432195
	chr11	78000001	79000000	0.365549
	chr11	79000001	80000000	0.353889
	chr11	80000001	81000000	0.435683
	chr11	81000001	82000000	0.519253
	chr11	82000001	83000000	0.380754
	chr11	83000001	84000000	0.392392
	chr11	84000001	85000000	0.402375
	chr11	85000001	86000000	0.451864
	chr11	86000001	87000000	0.500716
	chr11	87000001	88000000	0.407909
	chr11	88000001	89000000	0.347393
	chr11	89000001	90000000	0.450593
	chr11	90000001	91000000	0.458988
	chr11	91000001	92000000	0.414777
	chr11	92000001	93000000	0.527553
	chr11	93000001	94000000	0.44155
	chr11	94000001	95000000	0.539225
	chr11	95000001	96000000	0.492979
	chr11	96000001	97000000	0.493866
	chr11	97000001	98000000	0.419787
	chr11	98000001	99000000	0.351875
	chr11	99000001	100000000	0.424922
	chr11	100000001	101000000	0.445703
	chr11	101000001	102000000	0.37528
	chr11	102000001	103000000	0.36939
	chr11	103000001	104000000	0.434159
	chr11	104000001	105000000	0.519323
	chr11	105000001	106000000	0.48041
	chr11	106000001	107000000	0.406842
	chr11	107000001	108000000	0.459471
	chr11	108000001	109000000	0.417031
	chr11	109000001	110000000	0.385239
	chr11	110000001	111000000	0.512874
	chr11	111000001	112000000	0.351342
	chr11	112000001	113000000	0.417451
	chr11	113000001	114000000	0.402008
	chr11	114000001	115000000	0.42675
	chr11	115000001	116000000	0.383673
	chr11	116000001	117000000	0.369526
	chr11	117000001	118000000	0.266232
	chr11	118000001	118392856	0.331476
	chr12	1	1000000	0.272577
	chr12	1000001	2000000	0.413705
	chr12	2000001	3000000	0.408071
	chr12	3000001	4000000	0.385649
	chr12	4000001	5000000	0.34673
	chr12	5000001	6000000	0.280502
	chr12	6000001	7000000	0.337765
	chr12	7000001	8000000	0.459322
	chr12	8000001	9000000	0.384198
	chr12	9000001	10000000	0.387693
	chr12	10000001	11000000	0.375162
	chr12	11000001	12000000	0.455302
	chr12	12000001	13000000	0.373114
	chr12	13000001	14000000	0.456715
	chr12	14000001	15000000	0.50247
	chr12	15000001	16000000	0.42339
	chr12	16000001	17000000	0.36249
	chr12	17000001	18000000	0.560441
	chr12	18000001	19000000	0.37571
	chr12	19000001	20000000	0.381822
	chr12	20000001	21000000	0.326442
	chr12	21000001	22000000	0.404081
	chr12	22000001	23000000	0.442197
	chr12	23000001	24000000	0.44543
	chr12	24000001	25000000	0.368897
	chr12	25000001	26000000	0.538755
	chr12	26000001	27000000	0.450903
	chr12	27000001	28000000	0.449761
	chr12	28000001	29000000	0.343687
	chr12	29000001	30000000	0.338302
	chr12	30000001	31000000	0.444918
	chr12	31000001	32000000	0.533679
	chr12	32000001	33000000	0.420215
	chr12	33000001	34000000	0.474418
	chr12	34000001	35000000	0.502273
	chr12	35000001	36000000	0.557053
	chr12	36000001	37000000	0.451541
	chr12	37000001	38000000	0.371288
	chr12	38000001	39000000	0.45026
	chr12	39000001	40000000	0.621979
	chr12	40000001	41000000	0.35936
	chr12	41000001	42000000	0.460169
	chr12	42000001	43000000	0.367311
	chr12	43000001	44000000	0.405797
	chr12	44000001	45000000	0.368841
	chr12	45000001	46000000	0.44677
	chr12	46000001	47000000	0.395449
	chr12	47000001	48000000	0.421447
	chr12	48000001	49000000	0.464067
	chr12	49000001	50000000	0.466821
	chr12	50000001	51000000	0.477996
	chr12	51000001	52000000	0.4728
	chr12	52000001	53000000	0.472357
	chr12	53000001	54000000	0.430612
	chr12	54000001	55000000	0.502633
	chr12	55000001	56000000	0.45548
	chr12	56000001	57000000	0.46376
	chr12	57000001	58000000	0.49939
	chr12	58000001	59000000	0.432845
	chr12	59000001	60000000	0.473288
	chr12	60000001	61000000	0.489709
	chr12	61000001	62000000	0.447901
	chr12	62000001	63000000	0.552801
	chr12	63000001	64000000	0.566585
	chr12	64000001	65000000	0.53054
	chr12	65000001	66000000	0.510876
	chr12	66000001	67000000	0.558266
	chr12	67000001	68000000	0.464072
	chr12	68000001	69000000	0.573831
	chr12	69000001	70000000	0.580722
	chr12	70000001	71000000	0.45641
	chr12	71000001	72000000	0.518744
	chr12	72000001	73000000	0.548139
	chr12	73000001	74000000	0.573158
	chr12	74000001	75000000	0.487953
	chr12	75000001	76000000	0.616123
	chr12	76000001	77000000	0.480134
	chr12	77000001	78000000	0.406747
	chr12	78000001	79000000	0.564197
	chr12	79000001	80000000	0.380534
	chr12	80000001	81000000	0.594233
	chr12	81000001	82000000	0.563538
	chr12	82000001	83000000	0.601553
	chr12	83000001	84000000	0.597277
	chr12	84000001	85000000	0.463835
	chr12	85000001	86000000	0.603804
	chr12	86000001	87000000	0.625166
	chr12	87000001	88000000	0.572018
	chr12	88000001	89000000	0.484606
	chr12	89000001	90000000	0.607306
	chr12	90000001	91000000	0.51275
	chr12	91000001	92000000	0.551931
	chr12	92000001	93000000	0.460054
	chr12	93000001	94000000	0.40547
	chr12	94000001	95000000	0.519584
	chr12	95000001	96000000	0.575778
	chr12	96000001	97000000	0.512152
	chr12	97000001	98000000	0.568482
	chr12	98000001	99000000	0.562024
	chr12	99000001	100000000	0.528283
	chr12	100000001	101000000	0.487512
	chr12	101000001	102000000	0.573675
	chr12	102000001	103000000	0.486252
	chr12	103000001	104000000	0.4513
	chr12	104000001	105000000	0.541611
	chr12	105000001	106000000	0.545343
	chr12	106000001	107000000	0.531427
	chr12	107000001	108000000	0.533214
	chr12	108000001	109000000	0.468454
	chr12	109000001	110000000	0.518412
	chr12	110000001	111000000	0.490896
	chr12	111000001	112000000	0.457112
	chr12	112000001	113000000	0.368724
	chr12	113000001	114000000	0.388881
	chr12	114000001	115000000	0.479775
	chr12	115000001	116000000	0.60207
	chr12	116000001	117000000	0.524285
	chr12	117000001	118000000	0.561648
	chr12	118000001	119000000	0.593522
	chr12	119000001	120000000	0.465759
	chr12	120000001	121000000	0.511497
	chr12	121000001	122000000	0.557165
	chr12	122000001	123000000	0.56613
	chr12	123000001	124000000	0.579369
	chr12	124000001	125000000	0.564639
	chr12	125000001	126000000	0.597256
	chr12	126000001	127000000	0.469403
	chr12	127000001	128000000	0.413687
	chr12	128000001	129000000	0.337862
	chr12	129000001	130000000	0.352586
	chr12	130000001	131000000	0.452402
	chr12	131000001	132000000	0.354751
	chr12	132000001	132670985	0.442151
	chr13	1	1000000	0.570126
	chr13	1000001	2000000	0.55815
	chr13	2000001	3000000	0.484552
	chr13	3000001	4000000	0.492463
	chr13	4000001	5000000	0.404661
	chr13	5000001	6000000	0.278447
	chr13	6000001	7000000	0.486889
	chr13	7000001	8000000	0.467776
	chr13	8000001	9000000	0.494381
	chr13	9000001	10000000	0.411438
	chr13	10000001	11000000	0.467593
	chr13	11000001	12000000	0.463986
	chr13	12000001	13000000	0.381101
	chr13	13000001	14000000	0.378636
	chr13	14000001	15000000	0.550797
	chr13	15000001	16000000	0.531262
	chr13	16000001	17000000	0.59065
	chr13	17000001	18000000	0.562732
	chr13	18000001	19000000	0.501785
	chr13	19000001	20000000	0.467644
	chr13	20000001	21000000	0.410365
	chr13	21000001	22000000	0.541442
	chr13	22000001	23000000	0.514202
	chr13	23000001	24000000	0.474007
	chr13	24000001	25000000	0.499602
	chr13	25000001	26000000	0.535449
	chr13	26000001	27000000	0.562329
	chr13	27000001	28000000	0.479935
	chr13	28000001	29000000	0.601847
	chr13	29000001	30000000	0.402151
	chr13	30000001	31000000	0.453452
	chr13	31000001	32000000	0.406479
	chr13	32000001	33000000	0.458488
	chr13	33000001	34000000	0.469307
	chr13	34000001	35000000	0.474738
[truncated: 318 more rows]

## Sheet: collinearity
	chr1	205764226	205767784	chr10	128625761	128647803	color=chr10
	chr1	205969724	205978236	chr10	129864401	129883680	color=chr10
	chr1	206145383	206163213	chr10	130220345	130243743	color=chr10
	chr1	206389172	206409185	chr10	130281237	130288572	color=chr10
	chr1	206967080	206967943	chr10	132113343	132115458	color=chr10
	chr1	207297647	207308930	chr10	132457024	132458870	color=chr10
	chr1	207347851	207373277	chr10	132832808	132840809	color=chr10
	chr1	37843689	37845391	chr10	23390968	23392923	color=chr10
	chr1	38566693	38567570	chr10	22930474	22962333	color=chr10
	chr1	38591167	38599006	chr10	22873840	22878350	color=chr10
	chr1	39717173	39737152	chr10	22528665	22544412	color=chr10
	chr1	40996125	40997016	chr10	22107906	22109987	color=chr10
	chr1	41151234	41153041	chr10	21966034	21977307	color=chr10
	chr1	41201435	41209439	chr10	21962212	21965615	color=chr10
	chr1	42544788	42575812	chr10	21035834	21052895	color=chr10
	chr1	43854087	43858286	chr10	20607943	20612777	color=chr10
	chr1	44179570	44182518	chr10	20441360	20448929	color=chr10
	chr1	17948416	17951369	chr10	48984778	48992561	color=chr10
	chr1	18939435	18946695	chr10	47133587	47134811	color=chr10
	chr1	19657781	19662586	chr10	46056194	46060823	color=chr10
	chr1	19663700	19679967	chr10	46020002	46054098	color=chr10
	chr1	19995385	19997633	chr10	45082001	45084590	color=chr10
	chr1	20177325	20180528	chr10	44873057	44874837	color=chr10
	chr1	20335075	20338797	chr10	43841675	43862775	color=chr10
	chr1	21209152	21249564	chr10	42824245	42824726	color=chr10
	chr1	21321707	21329612	chr10	42500380	42519066	color=chr10
	chr1	21436125	21438511	chr10	42496789	42499542	color=chr10
	chr1	211335699	211341620	chr10	142290478	142295307	color=chr10
	chr1	211676403	211677581	chr10	141142632	141202358	color=chr10
	chr1	211981477	212002837	chr10	141033035	141042250	color=chr10
	chr1	212058475	212059855	chr10	140938611	140939804	color=chr10
	chr1	212147220	212151706	chr10	140897712	140902672	color=chr10
	chr1	212399440	212411184	chr10	140498481	140511611	color=chr10
	chr1	212497962	212500118	chr10	140316795	140318701	color=chr10
	chr1	212784980	212791590	chr10	139845784	139848117	color=chr10
	chr1	19262170	19274219	chr11	54008972	54021351	color=chr11
	chr1	20037283	20039751	chr11	55348884	55353060	color=chr11
	chr1	20783898	20803014	chr11	56331830	56340733	color=chr11
	chr1	20849769	20869838	chr11	56390291	56426986	color=chr11
	chr1	21074584	21075008	chr11	56539936	56540725	color=chr11
	chr1	21321707	21329612	chr11	56737566	56741235	color=chr11
	chr1	21369757	21374738	chr11	56749194	56799560	color=chr11
	chr1	21389579	21404984	chr11	56799563	56802011	color=chr11
	chr1	21465489	21469976	chr11	56819657	56825101	color=chr11
	chr1	21489708	21504758	chr11	56906284	56918860	color=chr11
	chr1	21600033	21604527	chr11	56927565	56938696	color=chr11
	chr1	22982755	22984579	chr11	58240432	58241702	color=chr11
	chr1	23880807	23885385	chr11	58766606	58776301	color=chr11
	chr1	24038122	24042897	chr11	59184572	59188898	color=chr11
	chr1	24727550	24728689	chr11	59888885	59890104	color=chr11
	chr1	25048697	25058320	chr11	60008171	60017284	color=chr11
	chr1	25842737	25843906	chr11	60460668	60462195	color=chr11
	chr1	26368182	26368674	chr11	60469906	60476561	color=chr11
	chr1	36179905	36183801	chr11	62881317	62883636	color=chr11
	chr1	36269266	36282310	chr11	62960208	62966908	color=chr11
	chr1	36316419	36318794	chr11	62983002	62985383	color=chr11
	chr1	37000084	37003190	chr11	63152841	63155004	color=chr11
	chr1	37544274	37545874	chr11	63237028	63238772	color=chr11
	chr1	37598875	37615766	chr11	63291787	63318264	color=chr11
	chr1	7443203	7452282	chr11	78627228	78640998	color=chr11
	chr1	7568482	7570059	chr11	78710327	78711732	color=chr11
	chr1	7589951	7594839	chr11	78968552	78973754	color=chr11
	chr1	7596382	7601669	chr11	79046575	79054176	color=chr11
	chr1	7621613	7632753	chr11	79561870	79577028	color=chr11
	chr1	8768006	8770842	chr11	80011668	80026521	color=chr11
	chr1	200320263	200321644	chr12	67255740	67332951	color=chr12
	chr1	200448853	200451050	chr12	64907791	64917484	color=chr12
	chr1	201865214	201867861	chr12	61238906	61248174	color=chr12
	chr1	203542943	203546574	chr12	60684595	60684999	color=chr12
	chr1	203690924	203694175	chr12	59918229	59923128	color=chr12
	chr1	203696153	203697720	chr12	59894367	59901327	color=chr12
	chr1	203831029	203831711	chr12	58058945	58059799	color=chr12
	chr1	204838100	204898118	chr12	57772685	57785275	color=chr12
	chr1	204964908	204994289	chr12	54278593	54298349	color=chr12
	chr1	15480978	15483673	chr13	57595020	57611532	color=chr13
	chr1	15901202	15903738	chr13	57346266	57351208	color=chr13
	chr1	16475923	16536362	chr13	56369713	56381023	color=chr13
	chr1	16896954	16901034	chr13	55370090	55378871	color=chr13
	chr1	17265153	17323443	chr13	55204136	55211254	color=chr13
	chr1	17353492	17357802	chr13	55170884	55178056	color=chr13
	chr1	17487208	17499491	chr13	54875438	54883259	color=chr13
	chr1	203666445	203670719	chr15	31332002	31353703	color=chr15
	chr1	203832618	203839842	chr15	34201277	34209475	color=chr15
	chr1	204246080	204247040	chr15	34817727	34818756	color=chr15
	chr1	204994526	205003155	chr15	36261254	36280046	color=chr15
	chr1	205472797	205473903	chr15	36618008	36625429	color=chr15
	chr1	205764226	205767784	chr15	39093670	39097507	color=chr15
	chr1	205904672	205905246	chr15	40481833	40482436	color=chr15
	chr1	206004268	206008510	chr15	40499107	40518611	color=chr15
	chr1	206030034	206031361	chr15	40989057	40990401	color=chr15
	chr1	206276223	206280321	chr15	41354056	41360396	color=chr15
	chr1	206667991	206678401	chr15	43109065	43112548	color=chr15
	chr1	207538881	207542341	chr15	46144652	46150160	color=chr15
	chr1	196603284	196604949	chr15	14929727	14932423	color=chr15
	chr1	196639420	196644009	chr15	17731461	17746860	color=chr15
	chr1	196786538	196789771	chr15	19718134	19721602	color=chr15
	chr1	198171945	198172594	chr15	20574220	20583598	color=chr15
	chr1	198261554	198269115	chr15	20673181	20690592	color=chr15
	chr1	198661660	198668376	chr15	20779886	20809050	color=chr15
	chr1	198690391	198695496	chr15	20844852	20847115	color=chr15
	chr1	198724184	198725681	chr15	21124614	21133778	color=chr15
	chr1	199041438	199047219	chr15	21812233	21816342	color=chr15
	chr1	183222760	183252527	chr2	155573149	155589397	color=chr2
	chr1	183420725	183432698	chr2	155642030	155649635	color=chr2
	chr1	183622344	183624439	chr2	155702087	155704365	color=chr2
	chr1	183653312	183658686	chr2	155723482	155728410	color=chr2
	chr1	183845605	183862363	chr2	155756518	155760427	color=chr2
	chr1	184788039	184791320	chr2	155813941	155815666	color=chr2
	chr1	185022228	185026989	chr2	156305120	156313651	color=chr2
	chr1	185707120	185707790	chr2	156815642	156824660	color=chr2
	chr1	185802058	185811220	chr2	156873493	156878785	color=chr2
	chr1	186248496	186249373	chr2	156996363	157001192	color=chr2
	chr1	159816562	159818672	chr2	166024034	166027033	color=chr2
	chr1	159963936	159966932	chr2	166021677	166023386	color=chr2
	chr1	160175058	160175404	chr2	165709878	165767390	color=chr2
	chr1	160608535	160628710	chr2	165389040	165398254	color=chr2
	chr1	161199319	161205770	chr2	165060037	165062515	color=chr2
	chr1	161607417	161610292	chr2	164676585	164679386	color=chr2
	chr1	161749477	161750529	chr2	164651194	164653529	color=chr2
	chr1	161767930	161773146	chr2	164601406	164622498	color=chr2
	chr1	161959204	161969128	chr2	164491363	164510769	color=chr2
	chr1	162046767	162050913	chr2	164431649	164435207	color=chr2
	chr1	163067114	163067571	chr2	162929237	162929764	color=chr2
	chr1	164349746	164361831	chr2	161304532	161310863	color=chr2
	chr1	164644334	164657266	chr2	161114752	161116938	color=chr2
	chr1	164723897	164730456	chr2	161090304	161099229	color=chr2
	chr1	164958284	164959408	chr2	161036721	161037825	color=chr2
	chr1	165502557	165503749	chr2	160696892	160698010	color=chr2
	chr1	194967516	194978093	chr3	164809061	164826044	color=chr3
	chr1	195036267	195038221	chr3	164842195	164849524	color=chr3
	chr1	195162707	195179129	chr3	164853473	164861750	color=chr3
	chr1	195523839	195529070	chr3	165107967	165133027	color=chr3
	chr1	195547174	195556315	chr3	165175978	165186492	color=chr3
	chr1	195558345	195573833	chr3	165187404	165201664	color=chr3
	chr1	195586985	195604602	chr3	165256100	165278379	color=chr3
	chr1	195705141	195709934	chr3	165279871	165338159	color=chr3
	chr1	195716257	195787346	chr3	165338209	165345795	color=chr3
	chr1	195790030	195795841	chr3	165349438	165351906	color=chr3
	chr1	196458578	196462186	chr3	165757199	165760668	color=chr3
	chr1	196463855	196488539	chr3	165762330	165763895	color=chr3
	chr1	196492409	196512211	chr3	165838482	165847909	color=chr3
	chr1	196580139	196582226	chr3	165863081	165878265	color=chr3
	chr1	196610615	196613212	chr3	165935613	165940412	color=chr3
	chr1	196639420	196644009	chr3	165947318	165953266	color=chr3
	chr1	196661278	196662524	chr3	166081515	166083980	color=chr3
	chr1	196690035	196701697	chr3	166087003	166125698	color=chr3
	chr1	196786538	196789771	chr3	166467160	166470113	color=chr3
	chr1	196799970	196803638	chr3	166487971	166492332	color=chr3
	chr1	198149273	198156201	chr3	166787113	166798311	color=chr3
	chr1	198176388	198185837	chr3	167415771	167421274	color=chr3
	chr1	198248120	198252563	chr3	167528143	167532705	color=chr3
	chr1	198258766	198261503	chr3	167533775	167534563	color=chr3
	chr1	198261554	198269115	chr3	167542759	167548041	color=chr3
	chr1	198697767	198701568	chr3	167575619	167582958	color=chr3
	chr1	198776353	198790750	chr3	167690057	167699111	color=chr3
	chr1	198829430	198831420	chr3	167799438	167803539	color=chr3
	chr1	199053585	199056207	chr3	167865585	167867473	color=chr3
	chr1	199303371	199309186	chr3	168555868	168562003	color=chr3
	chr1	199312130	199314457	chr3	168568667	168571304	color=chr3
	chr1	199316402	199325859	chr3	168574621	168582682	color=chr3
	chr1	199414627	199421029	chr3	168601835	168613273	color=chr3
	chr1	199480268	199489788	chr3	168748833	168756841	color=chr3
	chr1	199609139	199621653	chr3	168829855	168855384	color=chr3
	chr1	199781349	199783694	chr3	168941417	168944167	color=chr3
	chr1	199976111	199989402	chr3	168966730	168971015	color=chr3
	chr1	200017639	200022995	chr3	168972493	168978382	color=chr3
	chr1	200048019	200054010	chr3	169098687	169102279	color=chr3
	chr1	200138753	200144319	chr3	169726163	169727520	color=chr3
	chr1	200288871	200303057	chr3	169768412	169772414	color=chr3
	chr1	200448853	200451050	chr3	169804919	169808856	color=chr3
	chr1	200454446	200457203	chr3	169819431	169820556	color=chr3
	chr1	200505169	200510690	chr3	169826749	169842340	color=chr3
	chr1	200511236	200562400	chr3	169873859	169891573	color=chr3
	chr1	200602853	200608815	chr3	169893020	169897310	color=chr3
	chr1	200628084	200630895	chr3	169960797	169962363	color=chr3
	chr1	201123267	201138944	chr3	170018701	170022168	color=chr3
	chr1	201139030	201150320	chr3	170022546	170024798	color=chr3
	chr1	201621424	201629748	chr3	170149500	170151289	color=chr3
	chr1	201865214	201867861	chr3	170490111	170492786	color=chr3
	chr1	201870149	201874471	chr3	170502146	170503083	color=chr3
	chr1	201916235	201918298	chr3	170549292	170556308	color=chr3
	chr1	201929499	201935670	chr3	170589218	170600823	color=chr3
	chr1	203510707	203512602	chr3	170649901	170653546	color=chr3
	chr1	203526551	203528478	chr3	170722054	170731009	color=chr3
	chr1	203690924	203694175	chr3	171006775	171011357	color=chr3
	chr1	203696153	203697720	chr3	171026082	171030156	color=chr3
	chr1	203725094	203748798	chr3	171057731	171064808	color=chr3
	chr1	203831029	203831711	chr3	171265442	171266202	color=chr3
	chr1	203832618	203839842	chr3	171273597	171281286	color=chr3
	chr1	204010960	204103192	chr3	171300147	171322010	color=chr3
	chr1	205220417	205233188	chr3	171343579	171345427	color=chr3
	chr1	205472797	205473903	chr3	171635250	171638190	color=chr3
	chr1	205928805	205932675	chr3	172625266	172630197	color=chr3
	chr1	205969724	205978236	chr3	172668612	172679036	color=chr3
	chr1	206030034	206031361	chr3	172837349	172848017	color=chr3
	chr1	206103375	206111232	chr3	172908096	172920705	color=chr3
	chr1	206175103	206179142	chr3	172921935	172941520	color=chr3
	chr1	206271655	206274982	chr3	173232925	173236506	color=chr3
	chr1	206458386	206468013	chr3	173240623	173241835	color=chr3
	chr1	206679330	206690224	chr3	173313277	173318684	color=chr3
	chr1	206691323	206700143	chr3	173352851	173357204	color=chr3
	chr1	207160945	207163571	chr3	173734516	173737283	color=chr3
	chr1	207165163	207168119	chr3	173737736	173742311	color=chr3
	chr1	207179171	207250074	chr3	173763518	173765755	color=chr3
	chr1	207297647	207308930	chr3	173816654	173824504	color=chr3
	chr1	207347851	207373277	chr3	173906099	173915403	color=chr3
	chr1	207412002	207419002	chr3	173926544	173932054	color=chr3
	chr1	156574280	156576569	chr3	136867599	136869580	color=chr3
	chr1	156599293	156602209	chr3	136904489	136916140	color=chr3
	chr1	156851063	156855469	chr3	137106960	137126852	color=chr3
	chr1	156895266	156939164	chr3	137611480	137616285	color=chr3
	chr1	156940665	156951779	chr3	137638377	137642238	color=chr3
	chr1	157219563	157228261	chr3	137885724	137894166	color=chr3
	chr1	157650482	157679717	chr3	138118665	138140947	color=chr3
	chr1	157687271	157874410	chr3	138183050	138200210	color=chr3
	chr1	158124169	158134559	chr3	138550078	138554872	color=chr3
	chr1	158136940	158139628	chr3	138579947	138590229	color=chr3
	chr1	158225029	158236900	chr3	138655806	138664698	color=chr3
	chr1	158309410	158323689	chr3	138948998	138954634	color=chr3
	chr1	158460296	158473999	chr3	139206173	139212014	color=chr3
	chr1	158576519	158580936	chr3	139474572	139478454	color=chr3
	chr1	158644718	158646025	chr3	139563395	139572017	color=chr3
	chr1	158692995	158698861	chr3	139573571	139596129	color=chr3
	chr1	158959187	158962856	chr3	139659326	139683093	color=chr3
	chr1	158984348	159014390	chr3	139775494	139787589	color=chr3
	chr1	159015372	159023818	chr3	139787621	139793702	color=chr3
	chr1	159072539	159073794	chr3	140037557	140051366	color=chr3
	chr1	159104078	159106732	chr3	140167186	140169839	color=chr3
	chr1	159181067	159193973	chr3	140313942	140325623	color=chr3
	chr1	159257888	159259040	chr3	140368470	140369527	color=chr3
	chr1	159357767	159362734	chr3	140608171	140611932	color=chr3
	chr1	159433452	159439012	chr3	140903287	140911737	color=chr3
	chr1	159816562	159818672	chr3	141330100	141369343	color=chr3
	chr1	159963936	159966932	chr3	141370331	141373840	color=chr3
	chr1	160074015	160092292	chr3	141463019	141468120	color=chr3
	chr1	160242822	160253200	chr3	141509559	141539117	color=chr3
	chr1	160595732	160599266	chr3	141553292	141590999	color=chr3
	chr1	160884648	160895923	chr3	141725732	141770617	color=chr3
	chr1	160926042	160946327	chr3	141787627	141795694	color=chr3
	chr1	160987807	160993732	chr3	141914521	141919570	color=chr3
	chr1	161128258	161129774	chr3	141943536	141945055	color=chr3
	chr1	161199319	161205770	chr3	141960195	141966382	color=chr3
	chr1	161324324	161331826	chr3	142074985	142209071	color=chr3
	chr1	161369644	161379762	chr3	142562129	142570189	color=chr3
	chr1	161573996	161584873	chr3	142638188	142645794	color=chr3
	chr1	161669012	161674258	chr3	142684906	142702117	color=chr3
	chr1	161754389	161765928	chr3	142800035	142822221	color=chr3
	chr1	161767930	161773146	chr3	142823841	142825068	color=chr3
	chr1	161979739	161985429	chr3	142907074	142912732	color=chr3
	chr1	162034234	162044894	chr3	142923509	142931205	color=chr3
	chr1	162046767	162050913	chr3	142939275	143037903	color=chr3
	chr1	162178672	162189536	chr3	143045018	143060370	color=chr3
	chr1	162433994	162448733	chr3	143788321	143825635	color=chr3
	chr1	162541825	162542473	chr3	143945348	143951316	color=chr3
	chr1	162604180	162606432	chr3	144018775	144020773	color=chr3
	chr1	162919447	162924557	chr3	145032409	145038520	color=chr3
	chr1	163079339	163080679	chr3	145088331	145089694	color=chr3
	chr1	163350810	163355986	chr3	145145666	145155963	color=chr3
	chr1	163435373	163438104	chr3	145246651	145259883	color=chr3
	chr1	163543784	163593672	chr3	145282757	145297935	color=chr3
	chr1	163959835	163964428	chr3	145314777	145317854	color=chr3
	chr1	163965241	163970907	chr3	145329445	145331946	color=chr3
	chr1	164349746	164361831	chr3	145384102	145398743	color=chr3
	chr1	164465296	164466995	chr3	145480173	145482072	color=chr3
	chr1	164723897	164730456	chr3	145556791	145560928	color=chr3
	chr1	164958284	164959408	chr3	145745314	145751189	color=chr3
	chr1	165118480	165241758	chr3	145815255	145816650	color=chr3
	chr1	165296781	165299484	chr3	145891306	145917194	color=chr3
	chr1	165628565	165630055	chr3	146421719	146425347	color=chr3
	chr1	165634255	165640427	chr3	146427271	146434247	color=chr3
	chr1	165936284	165946787	chr3	146534839	146540471	color=chr3
	chr1	166544255	166552054	chr3	146940912	146953967	color=chr3
	chr1	166795902	166799144	chr3	147116709	147149325	color=chr3
	chr1	166841542	166842401	chr3	147217126	147218029	color=chr3
	chr1	166886083	166888534	chr3	147339648	147341346	color=chr3
	chr1	166922271	166933828	chr3	147401518	147411580	color=chr3
	chr1	166985783	167000648	chr3	147435660	147446155	color=chr3
	chr1	167601477	167608052	chr3	147537027	147544209	color=chr3
	chr1	167622533	167624790	chr3	147577640	147582026	color=chr3
	chr1	168007149	168008409	chr3	147724867	147726213	color=chr3
	chr1	168213590	168230497	chr3	147835340	147843953	color=chr3
	chr1	208272793	208276302	chr3	175466474	175468608	color=chr3
	chr1	208488740	208492319	chr3	175747466	175754762	color=chr3
	chr1	208493941	208498330	chr3	175806115	175827813	color=chr3
	chr1	208662345	208665422	chr3	175911031	175916855	color=chr3
	chr1	208718024	208722264	chr3	175942433	175946259	color=chr3
	chr1	208723054	208725993	chr3	175946976	175950427	color=chr3
	chr1	208729599	208733065	chr3	175955234	175959804	color=chr3
	chr1	209205066	209205993	chr3	176057560	176059463	color=chr3
	chr1	209372535	209374532	chr3	176238859	176242310	color=chr3
	chr1	209443919	209447106	chr3	176250631	176254946	color=chr3
	chr1	209729404	209731381	chr3	176265071	176267466	color=chr3
	chr1	209773333	209778352	chr3	176279843	176283466	color=chr3
	chr1	209788559	209792982	chr3	176296233	176301194	color=chr3
	chr1	209804255	209817867	chr3	176307085	176317477	color=chr3
	chr1	209831185	209855045	chr3	176334925	176341308	color=chr3
	chr1	209855095	209868486	chr3	176344996	176350385	color=chr3
	chr1	209878347	209880802	chr3	176375296	176378870	color=chr3
	chr1	210049261	210188299	chr3	176391018	176393668	color=chr3
	chr1	210196496	210231312	chr3	176394877	176396059	color=chr3
	chr1	210263748	210299804	chr3	176407061	176409785	color=chr3
	chr1	210455937	210460581	chr3	176411179	176415933	color=chr3
	chr1	210601376	210607501	chr3	176498956	176504652	color=chr3
	chr1	210653696	210660371	chr3	176549934	176555129	color=chr3
	chr1	210661573	210663795	chr3	176556228	176558412	color=chr3
	chr1	188636704	188638171	chr3	163507913	163510809	color=chr3
	chr1	188698224	188701045	chr3	163525754	163538573	color=chr3
	chr1	188845777	188852923	chr3	163543020	163552338	color=chr3
	chr1	189338368	189339332	chr3	163789647	163805330	color=chr3
	chr1	189618923	189626387	chr3	164100048	164129529	color=chr3
	chr1	189969017	189974154	chr3	164158869	164163838	color=chr3
	chr1	189987500	189989111	chr3	164323892	164325681	color=chr3
	chr1	190328872	190334795	chr3	164347611	164348249	color=chr3
	chr1	190376148	190381926	chr3	164416656	164419857	color=chr3
	chr1	190403921	190409883	chr3	164508454	164516622	color=chr3
	chr1	190613236	190658155	chr3	164713771	164726470	color=chr3
	chr1	190661457	190662365	chr3	164731956	164733430	color=chr3
	chr1	168318997	168330285	chr3	163256800	163257126	color=chr3
	chr1	168371208	168381032	chr3	163249314	163254419	color=chr3
	chr1	168398584	168409940	chr3	163089526	163095067	color=chr3
	chr1	168500482	168504414	chr3	163006169	163010083	color=chr3
	chr1	168506701	168510316	chr3	162986187	162989728	color=chr3
	chr1	168531434	168532639	chr3	162961785	162963911	color=chr3
	chr1	169220859	169236946	chr3	162618220	162623476	color=chr3
	chr1	169403207	169403791	chr3	162580560	162582796	color=chr3
	chr1	169590067	169593919	chr3	161778803	161781276	color=chr3
	chr1	170431414	170444858	chr3	161674219	161679525	color=chr3
	chr1	170588267	170612515	chr3	161610062	161621921	color=chr3
	chr1	170616747	170625022	chr3	161557975	161568885	color=chr3
	chr1	170871415	170872015	chr3	161359370	161360357	color=chr3
	chr1	171683581	171684261	chr3	161138323	161140014	color=chr3
	chr1	172065747	172075526	chr3	160952134	160961897	color=chr3
	chr1	172505036	172512176	chr3	160520068	160523748	color=chr3
	chr1	172673056	172685367	chr3	160441476	160445630	color=chr3
	chr1	172941572	172942130	chr3	160389876	160390680	color=chr3
	chr1	172977651	172980319	chr3	160255274	160257683	color=chr3
	chr1	173038187	173039645	chr3	160212276	160213618	color=chr3
	chr1	173071532	173079676	chr3	160138124	160144139	color=chr3
	chr1	173113454	173127754	chr3	160117378	160128265	color=chr3
	chr1	173709023	173710328	chr3	160114199	160115335	color=chr3
	chr1	173930800	173933963	chr3	160090538	160099417	color=chr3
	chr1	173957298	173962795	chr3	160071317	160081534	color=chr3
	chr1	174063447	174066940	chr3	159922517	159936630	color=chr3
	chr1	174206897	174207866	chr3	159848323	159893331	color=chr3
	chr1	174239286	174268406	chr3	159831462	159837787	color=chr3
	chr1	174799657	174810102	chr3	159376232	159379871	color=chr3
	chr1	174814222	174814602	chr3	159067908	159082753	color=chr3
	chr1	174924804	174932575	chr3	159046094	159061634	color=chr3
	chr1	174964737	174969478	chr3	158957201	158973001	color=chr3
	chr1	175022881	175024339	chr3	158784140	158788846	color=chr3
	chr1	175746161	175751499	chr3	158613046	158618681	color=chr3
	chr1	175907643	175909975	chr3	158604734	158608762	color=chr3
	chr1	175976835	175992896	chr3	158486093	158488045	color=chr3
	chr1	177482429	177483886	chr3	156960300	156961955	color=chr3
	chr1	178348200	178351959	chr3	156706743	156709021	color=chr3
	chr1	178354917	178357256	chr3	156696801	156702415	color=chr3
	chr1	178388454	178389293	chr3	156633604	156634742	color=chr3
	chr1	178392469	178395420	chr3	156628262	156631373	color=chr3
	chr1	178577512	178580529	chr3	156119444	156171542	color=chr3
	chr1	178594831	178595871	chr3	156008737	156009985	color=chr3
	chr1	178621603	178624907	chr3	155946035	155949317	color=chr3
	chr1	178666024	178667037	chr3	155910686	155912361	color=chr3
	chr1	179535156	179550551	chr3	155150622	155200141	color=chr3
	chr1	180222930	180228628	chr3	155107259	155109287	color=chr3
	chr1	180578346	180583936	chr3	154830070	154832823	color=chr3
	chr1	180672924	180678198	chr3	154770610	154801458	color=chr3
	chr1	180759318	180761172	chr3	154702815	154708264	color=chr3
	chr1	180769124	180786820	chr3	154660649	154665090	color=chr3
	chr1	180789974	180794401	chr3	154184015	154185556	color=chr3
	chr1	180861397	180876586	chr3	154129065	154132187	color=chr3
	chr1	180985147	180991822	chr3	154117119	154125002	color=chr3
	chr1	180995024	181002315	chr3	154095480	154096653	color=chr3
	chr1	181002761	181013844	chr3	154058758	154092851	color=chr3
	chr1	181306882	181309682	chr3	153816722	153819782	color=chr3
	chr1	181399602	181404678	chr3	153633945	153638090	color=chr3
	chr1	181481727	181488759	chr3	153592675	153595311	color=chr3
	chr1	181515586	181518996	chr3	153555605	153557765	color=chr3
	chr1	181554191	181559063	chr3	153240366	153244628	color=chr3
	chr1	181619899	181634591	chr3	153179536	153196603	color=chr3
	chr1	181738372	181739620	chr3	153173022	153175277	color=chr3
	chr1	182094277	182109580	chr3	153031212	153038500	color=chr3
	chr1	182170272	182177108	chr3	153004624	153024805	color=chr3
	chr1	182235479	182244660	chr3	152949572	152963901	color=chr3
	chr1	182348690	182349316	chr3	152915635	152916269	color=chr3
	chr1	182436054	182442003	chr3	152755638	152760787	color=chr3
	chr1	182513739	182537702	chr3	152736144	152739598	color=chr3
	chr1	182748469	182750847	chr3	152637210	152638513	color=chr3
	chr1	183058575	183064216	chr3	152414531	152419083	color=chr3
	chr1	183110400	183122368	chr3	152154226	152159927	color=chr3
	chr1	183141249	183145198	chr3	152125711	152153718	color=chr3
	chr1	183207630	183209747	chr3	152060758	152062797	color=chr3
	chr1	183222760	183252527	chr3	152032005	152039630	color=chr3
	chr1	183420725	183432698	chr3	151870662	151894438	color=chr3
	chr1	183529550	183540947	chr3	151801038	151808861	color=chr3
	chr1	183596045	183604825	chr3	151605049	151609375	color=chr3
	chr1	183863498	183866882	chr3	151548777	151555293	color=chr3
	chr1	184402631	184406946	chr3	151488296	151489297	color=chr3
	chr1	184887707	184890694	chr3	151382323	151387509	color=chr3
	chr1	184993426	185014385	chr3	151228249	151229594	color=chr3
	chr1	185022228	185026989	chr3	151199077	151215215	color=chr3
	chr1	185142512	185143970	chr3	151167645	151168997	color=chr3
	chr1	185543082	185549500	chr3	151034604	151040384	color=chr3
	chr1	185563317	185565493	chr3	151018579	151021874	color=chr3
	chr1	185568662	185572212	chr3	150209875	150257643	color=chr3
	chr1	185613077	185616137	chr3	150195583	150197300	color=chr3
	chr1	185802058	185811220	chr3	150100317	150105900	color=chr3
	chr1	185832809	185853481	chr3	150060735	150074770	color=chr3
	chr1	185875758	185878479	chr3	150031573	150036177	color=chr3
	chr1	185912535	185920726	chr3	150006187	150018508	color=chr3
	chr1	186090466	186093399	chr3	149787185	149793714	color=chr3
	chr1	186094322	186096166	chr3	149769342	149774792	color=chr3
	chr1	186096442	186101330	chr3	149760728	149769060	color=chr3
	chr1	186190171	186193883	chr3	149715239	149731194	color=chr3
	chr1	186830820	186841519	chr3	149330223	149341143	color=chr3
	chr1	186914854	186922591	chr3	149074956	149081325	color=chr3
	chr1	186923201	186926251	chr3	149066832	149073377	color=chr3
	chr1	187006723	187008931	chr3	149002792	149026656	color=chr3
	chr1	187225734	187228750	chr3	148780909	148807753	color=chr3
	chr1	187683273	187686223	chr3	148683675	148685306	color=chr3
	chr1	187697440	187701192	chr3	148592238	148625943	color=chr3
	chr1	188113332	188118627	chr3	148563217	148570692	color=chr3
	chr1	188130203	188155187	chr3	148550666	148562751	color=chr3
	chr1	211179840	211188016	chr3	179202125	179213438	color=chr3
	chr1	211264356	211277546	chr3	179072707	179133483	color=chr3
	chr1	211335699	211341620	chr3	179025278	179038785	color=chr3
	chr1	211484179	211499045	chr3	178977864	178983847	color=chr3
	chr1	211501270	211506533	chr3	178971069	178974679	color=chr3
	chr1	211595092	211597954	chr3	178845686	178849661	color=chr3
	chr1	211797927	211812856	chr3	178801740	178820681	color=chr3
	chr1	211981477	212002837	chr3	178754731	178762057	color=chr3
	chr1	212082436	212085574	chr3	178706238	178708556	color=chr3
	chr1	212113038	212118408	chr3	178676791	178681973	color=chr3
	chr1	212303406	212305830	chr3	178520582	178526108	color=chr3
	chr1	212313360	212313942	chr3	178420313	178421103	color=chr3
	chr1	212341584	212345432	chr3	178366654	178369066	color=chr3
	chr1	212399440	212411184	chr3	178260772	178275577	color=chr3
	chr1	212417515	212427388	chr3	178242897	178250265	color=chr3
	chr1	212435014	212436409	chr3	178150448	178159895	color=chr3
	chr1	212472676	212476107	chr3	178080436	178084643	color=chr3
	chr1	212497962	212500118	chr3	178054263	178058269	color=chr3
	chr1	120468028	120525695	chr3	135830461	135845780	color=chr3
	chr1	121126736	121138499	chr3	135303889	135315790	color=chr3
	chr1	121365835	121406576	chr3	135239669	135248484	color=chr3
	chr1	125723733	125725644	chr3	134800216	134805019	color=chr3
	chr1	125830243	125838447	chr3	134760008	134778773	color=chr3
	chr1	125858389	125860258	chr3	134720610	134725851	color=chr3
	chr1	126075894	126105774	chr3	134492107	134532882	color=chr3
	chr1	126152225	126173302	chr3	134439271	134455963	color=chr3
	chr1	126411702	126421344	chr3	134377461	134431989	color=chr3
	chr1	126638807	126642461	chr3	134209264	134212560	color=chr3
	chr1	126728966	126730565	chr3	133960371	133962211	color=chr3
	chr1	126852774	126854388	chr3	133823798	133863996	color=chr3
	chr1	127175049	127178499	chr3	133587535	133591842	color=chr3
	chr1	127539158	127545056	chr3	133095760	133110082	color=chr3
	chr1	127549832	127555411	chr3	133088115	133093528	color=chr3
	chr1	128741174	128744603	chr3	132794898	132804462	color=chr3
	chr1	132154916	132179997	chr3	131627853	131636457	color=chr3
	chr1	132514728	132524489	chr3	131385212	131391406	color=chr3
	chr1	132852506	132869985	chr3	131233054	131261443	color=chr3
	chr1	138505394	138528908	chr3	130943639	130975894	color=chr3
	chr1	138792383	138807495	chr3	130880892	130902523	color=chr3
	chr1	139845159	139853192	chr3	130794588	130801213	color=chr3
	chr1	139892338	139913450	chr3	130757006	130789836	color=chr3
	chr1	140241160	140248609	chr3	130736237	130742165	color=chr3
	chr1	140252042	140254607	chr3	130714206	130718728	color=chr3
	chr1	140262941	140289495	chr3	130702226	130713200	color=chr3
	chr1	141382409	141387185	chr3	130212628	130213286	color=chr3
	chr1	142917511	142920247	chr3	130103107	130114372	color=chr3
	chr1	143004963	143018655	chr3	129819979	129842752	color=chr3
	chr1	143020312	143026459	chr3	129406497	129763745	color=chr3
	chr1	143798029	143838160	chr3	129185583	129200305	color=chr3
	chr1	204994526	205003155	chr3	116006545	116019879	color=chr3
	chr1	205134533	205154248	chr3	115867384	115868712	color=chr3
	chr1	205468313	205469878	chr3	115416716	115418779	color=chr3
	chr1	205891379	205893797	chr3	113742409	113745357	color=chr3
	chr1	205904672	205905246	chr3	113726672	113730228	color=chr3
	chr1	206103375	206111232	chr3	113611436	113622103	color=chr3
	chr1	206556263	206561924	chr3	113432586	113439103	color=chr3
	chr1	207530950	207536279	chr3	112725208	112730610	color=chr3
	chr1	15570176	15587477	chr4	165640046	165645161	color=chr4
	chr1	15587541	15634300	chr4	165647489	165659868	color=chr4
	chr1	15810505	15817660	chr4	165932578	165937853	color=chr4
	chr1	15821305	15839214	chr4	166346976	166350132	color=chr4
	chr1	16253319	16263546	chr4	167712089	167713724	color=chr4
	chr1	16268986	16275595	chr4	167823095	167829053	color=chr4
	chr1	16822909	16846214	chr4	168290142	168293686	color=chr4
	chr1	16915852	16920997	chr4	168566227	168568727	color=chr4
	chr1	17768888	17774951	chr4	168859236	168861263	color=chr4
	chr1	18598787	18603648	chr4	169795610	169799562	color=chr4
	chr1	18830662	18836107	chr4	170001218	170007497	color=chr4
	chr1	19657781	19662586	chr4	170542580	170547579	color=chr4
	chr1	19663700	19679967	chr4	170547773	170560573	color=chr4
	chr1	20149632	20172054	chr4	171841643	171857921	color=chr4
	chr1	20177325	20180528	chr4	171858414	171864715	color=chr4
	chr1	20193991	20196820	chr4	171888338	171891908	color=chr4
	chr1	20335075	20338797	chr4	172180516	172196250	color=chr4
	chr1	21321707	21329612	chr4	173167371	173174870	color=chr4
	chr1	21436125	21438511	chr4	173179199	173189627	color=chr4
	chr1	163811590	163828073	chr4	7924449	7929215	color=chr4
	chr1	165280530	165292341	chr4	9886121	9907702	color=chr4
	chr1	165296781	165299484	chr4	9925676	9928270	color=chr4
	chr1	165502557	165503749	chr4	10007310	10008728	color=chr4
	chr1	165634255	165640427	chr4	10330474	10355255	color=chr4
	chr1	165936284	165946787	chr4	10693830	10703875	color=chr4
	chr1	166529674	166534188	chr4	11061000	11061876	color=chr4
	chr1	166601300	166692810	chr4	11452108	11455034	color=chr4
	chr1	166754353	166760383	chr4	11461162	11473353	color=chr4
	chr1	166795902	166799144	chr4	11547162	11555384	color=chr4
	chr1	166922271	166933828	chr4	12057332	12064046	color=chr4
	chr1	167479657	167481491	chr4	12172527	12174308	color=chr4
	chr1	167482974	167488821	chr4	12179690	12183998	color=chr4
	chr1	167622533	167624790	chr4	12340163	12342606	color=chr4
	chr1	167944784	167956525	chr4	12444414	12451801	color=chr4
	chr1	168147399	168150379	chr4	12938658	12942302	color=chr4
	chr1	22985387	22987559	chr4	173750090	173752339	color=chr4
	chr1	23086314	23109084	chr4	174431758	174435747	color=chr4
	chr1	24111864	24115328	chr4	174465033	174467210	color=chr4
	chr1	24727550	24728689	chr4	174843009	174848338	color=chr4
	chr1	25064600	25065354	chr4	174859718	174867914	color=chr4
	chr1	25127663	25129738	chr4	174885364	174887253	color=chr4
	chr1	25285926	25306660	chr4	175054892	175061903	color=chr4
	chr1	25457661	25469159	chr4	175287626	175291973	color=chr4
	chr1	26104697	26106154	chr4	176167029	176168850	color=chr4
	chr1	26299827	26315351	chr4	176647143	176654200	color=chr4
	chr1	27042699	27045752	chr4	176964498	176975513	color=chr4
	chr1	27267900	27270214	chr4	177072031	177073612	color=chr4
	chr1	29110505	29110887	chr4	177245253	177247790	color=chr4
	chr1	29140681	29156306	chr4	177262446	177279064	color=chr4
	chr1	29512699	29517447	chr4	178793893	178797530	color=chr4
	chr1	30459838	30471315	chr4	179388268	179394802	color=chr4
	chr1	31843575	31849631	chr4	179675181	179679794	color=chr4
	chr1	140091819	140104315	chr4	37360964	37361570	color=chr4
	chr1	140109262	140118865	chr4	37826856	37834163	color=chr4
	chr1	141140086	141140560	chr4	39759560	39794736	color=chr4
	chr1	141376264	141381203	chr4	39835076	39838357	color=chr4
	chr1	141688229	141691499	chr4	39947449	39949818	color=chr4
	chr1	141849404	141892008	chr4	40064121	40065161	color=chr4
	chr1	143621047	143625743	chr4	41215315	41216290	color=chr4
	chr1	144133274	144149132	chr4	41953279	41958440	color=chr4
	chr1	144548065	144556341	chr4	42037280	42112556	color=chr4
	chr1	145117063	145117891	chr4	43616496	43619992	color=chr4
	chr1	41893560	41897565	chr4	184531752	184532399	color=chr4
	chr1	42050549	42053247	chr4	184634401	184655704	color=chr4
	chr1	42544788	42575812	chr4	184797650	184811057	color=chr4
	chr1	43626356	43630549	chr4	184878568	184886935	color=chr4
	chr1	43636711	43640139	chr4	184892889	184896256	color=chr4
	chr1	44459004	44473223	chr4	184996326	184998533	color=chr4
	chr1	44508909	44511846	chr4	185099253	185114387	color=chr4
	chr1	45615555	45622119	chr4	185720450	185730584	color=chr4
	chr1	130120845	130127758	chr4	31503616	31515119	color=chr4
	chr1	132525202	132533731	chr4	32555483	32557774	color=chr4
	chr1	132727444	132743975	chr4	32707063	32746383	color=chr4
	chr1	133658835	133690029	chr4	33335771	33346938	color=chr4
	chr1	134040401	134044945	chr4	33459559	33465434	color=chr4
	chr1	134860837	134863685	chr4	33674504	33675522	color=chr4
	chr1	135183443	135202011	chr4	33781502	33785474	color=chr4
	chr1	137132634	137439334	chr4	34430548	34448484	color=chr4
	chr1	36269266	36282310	chr4	180800560	180806594	color=chr4
	chr1	37030696	37063067	chr4	181078491	181094695	color=chr4
	chr1	37304085	37308593	chr4	181551297	181561735	color=chr4
	chr1	37703893	37709312	chr4	182262241	182266488	color=chr4
	chr1	37843689	37845391	chr4	182402642	182404396	color=chr4
	chr1	38591167	38599006	chr4	182680667	182683339	color=chr4
	chr1	170754966	170763849	chr4	28855729	28938854	color=chr4
	chr1	170837083	170840894	chr4	28667212	28668964	color=chr4
	chr1	171224822	171227202	chr4	28510685	28513042	color=chr4
	chr1	171339245	171349226	chr4	28254509	28264649	color=chr4
	chr1	172737679	172740791	chr4	27749272	27754452	color=chr4
	chr1	173038187	173039645	chr4	26669074	26670342	color=chr4
	chr1	173113454	173127754	chr4	26519078	26525367	color=chr4
	chr1	173709023	173710328	chr4	26480336	26481706	color=chr4
	chr1	173890834	173892635	chr4	26372476	26380281	color=chr4
	chr1	173930800	173933963	chr4	26300824	26310227	color=chr4
	chr1	173957298	173962795	chr4	26268553	26271700	color=chr4
	chr1	174130188	174131776	chr4	25943115	25944476	color=chr4
	chr1	174206897	174207866	chr4	25812752	25816363	color=chr4
	chr1	174239286	174268406	chr4	25662282	25676443	color=chr4
	chr1	174328500	174342972	chr4	25527545	25541012	color=chr4
	chr1	175746161	175751499	chr4	24797149	24818275	color=chr4
	chr1	175774046	175775277	chr4	24792516	24793963	color=chr4
	chr1	177403717	177410366	chr4	24378935	24388535	color=chr4
	chr1	178577512	178580529	chr4	24349369	24352401	color=chr4
	chr1	179431632	179457215	chr4	23544810	23550417	color=chr4
	chr1	180158621	180160016	chr4	22003646	22005066	color=chr4
	chr1	180578346	180583936	chr4	21664626	21669758	color=chr4
	chr1	180759318	180761172	chr4	21556096	21557843	color=chr4
	chr1	180928486	180943466	chr4	21530459	21543398	color=chr4
	chr1	180958098	180982465	chr4	21450840	21456048	color=chr4
	chr1	180995024	181002315	chr4	20547797	20548535	color=chr4
	chr1	181554191	181559063	chr4	20418261	20422536	color=chr4
	chr1	181905811	181907083	chr4	18966074	18970986	color=chr4
	chr1	181961378	181967616	chr4	18862526	18868943	color=chr4
	chr1	182112649	182117696	chr4	18671137	18678594	color=chr4
	chr1	182998060	183044072	chr4	17600077	17606004	color=chr4
	chr1	183141249	183145198	chr4	16841482	16847201	color=chr4
	chr1	183379642	183386142	chr4	16720821	16724553	color=chr4
	chr1	183529550	183540947	chr4	16455485	16479573	color=chr4
	chr1	183616195	183621006	chr4	15429443	15434421	color=chr4
	chr1	18703476	18706016	chr4	154368688	154370951	color=chr4
	chr1	19525231	19547377	chr4	153265047	153280091	color=chr4
	chr1	20037283	20039751	chr4	151128896	151141564	color=chr4
	chr1	20301600	20302311	chr4	150875291	150878508	color=chr4
	chr1	20783898	20803014	chr4	150449576	150454087	color=chr4
	chr1	21209152	21249564	chr4	150259776	150263290	color=chr4
	chr1	21436125	21438511	chr4	150176702	150188134	color=chr4
	chr1	21489708	21504758	chr4	150131731	150141361	color=chr4
	chr1	21600033	21604527	chr4	150046599	150091242	color=chr4
	chr1	189628029	189634254	chr6	146083985	146097739	color=chr6
	chr1	190805621	190806865	chr6	146687249	146689011	color=chr6
	chr1	191121465	191125052	chr6	146813499	146821729	color=chr6
	chr1	191139033	191146875	chr6	146836606	146838837	color=chr6
	chr1	191326699	191329358	chr6	146939645	146942304	color=chr6
	chr1	191359633	191366073	chr6	146943991	146946170	color=chr6
	chr1	191384989	191398791	chr6	146978834	146986465	color=chr6
	chr1	159072539	159073794	chr6	2180410	2183646	color=chr6
	chr1	159357767	159362734	chr6	2253270	2262156	color=chr6
	chr1	160421443	160429880	chr6	3220821	3274730	color=chr6
	chr1	161159796	161175654	chr6	3944005	3948871	color=chr6
	chr1	161749477	161750529	chr6	4746794	4753254	color=chr6
	chr1	161767930	161773146	chr6	5207189	5226318	color=chr6
	chr1	161959204	161969128	chr6	5504109	5510660	color=chr6
	chr1	204964908	204994289	chr6	145188963	145193028	color=chr6
	chr1	205472797	205473903	chr6	144741938	144744955	color=chr6
	chr1	205900156	205901657	chr6	144118041	144119183	color=chr6
	chr1	205928805	205932675	chr6	144024325	144028338	color=chr6
	chr1	205969724	205978236	chr6	143960066	143965322	color=chr6
	chr1	206145383	206163213	chr6	143708271	143729387	color=chr6
	chr1	206389172	206409185	chr6	143639065	143644621	color=chr6
	chr1	206967080	206967943	chr6	143272602	143300289	color=chr6
	chr1	207297647	207308930	chr6	143031987	143035929	color=chr6
	chr1	200250813	200276775	chr6	147968956	147981021	color=chr6
	chr1	200320263	200321644	chr6	147719242	147748891	color=chr6
	chr1	200448853	200451050	chr6	147607257	147610079	color=chr6
	chr1	200505169	200510690	chr6	147572362	147580867	color=chr6
	chr1	200511236	200562400	chr6	147417677	147427618	color=chr6
	chr1	201123267	201138944	chr6	147305604	147309127	color=chr6
	chr1	201578021	201591208	chr6	146978834	146986465	color=chr6
	chr1	201621424	201629748	chr6	146943991	146946170	color=chr6
	chr1	16030161	16033639	chr8	47357593	47361295	color=chr8
	chr1	16197363	16205061	chr8	48320441	48341023	color=chr8
	chr1	16243320	16248118	chr8	48461216	48496719	color=chr8
	chr1	16253319	16263546	chr8	48528862	48548118	color=chr8
	chr1	16390198	16405581	chr8	48592979	48628735	color=chr8
	chr1	16407186	16411408	chr8	48640819	48648191	color=chr8
	chr1	16822909	16846214	chr8	51061498	51089524	color=chr8
	chr1	17134787	17136990	chr8	56430856	56435048	color=chr8
	chr1	17199851	17202487	chr8	56521708	56525283	color=chr8
	chr1	17265153	17323443	chr8	57270273	57274678	color=chr8
	chr1	17342595	17350256	chr8	57303263	57321664	color=chr8
	chr1	17379723	17388841	chr8	57485816	57486421	color=chr8
	chr1	17436978	17443207	chr8	57565025	57653595	color=chr8
	chr1	17566976	17594444	chr8	59009533	59029182	color=chr8
	chr1	17917029	17938929	chr8	61034324	61051509	color=chr8
	chr1	17939871	17948371	chr8	61152260	61157234	color=chr8
	chr1	17954726	17956023	chr8	61197669	61199943	color=chr8
	chr1	17978245	17989400	chr8	61212567	61227659	color=chr8
	chr1	18767885	18779213	chr8	64384224	64420304	color=chr8
	chr1	18909240	18911475	chr8	64725620	64735041	color=chr8
	chr1	18939435	18946695	chr8	64927587	64928994	color=chr8
	chr1	19788973	19806685	chr8	68212127	68224205	color=chr8
	chr1	19834129	19857092	chr8	68639766	68665302	color=chr8
	chr1	20149632	20172054	chr8	69584987	69608706	color=chr8
	chr1	20193991	20196820	chr8	69628893	69631769	color=chr8
	chr1	20281492	20291542	chr8	70683551	70692040	color=chr8
	chr1	20335075	20338797	chr8	70695325	70701828	color=chr8
	chr1	20368921	20374096	chr8	71243075	71252580	color=chr8
	chr1	20479642	20491000	chr8	71511727	71522555	color=chr8
	chr1	6414969	6424357	chr8	89327165	89330149	color=chr8
	chr1	6446009	6506333	chr8	89559803	89561793	color=chr8
	chr1	6666361	6680608	chr8	89578270	89588866	color=chr8
	chr1	7605447	7610956	chr8	89648606	89655962	color=chr8
	chr1	8417110	8422914	chr8	90177582	90188292	color=chr8
	chr1	8525022	8529396	chr8	90371803	90374773	color=chr8
	chr1	8914034	8924092	chr8	91884837	91905223	color=chr8
	chr1	9170381	9211349	chr8	92708924	92730153	color=chr8
	chr1	9443158	9455852	chr8	92814809	92839345	color=chr8
	chr1	9457484	9462462	chr8	92889254	92896417	color=chr8
	chr1	35656939	35661637	chr8	38086735	38096703	color=chr8
	chr1	36316419	36318794	chr8	36209137	36211515	color=chr8
	chr1	36375379	36380339	chr8	36101802	36108236	color=chr8
	chr1	36385836	36390627	chr8	36066505	36084786	color=chr8
	chr1	37115510	37120044	chr8	35773150	35789680	color=chr8
	chr1	37598875	37615766	chr8	35485736	35604955	color=chr8
	chr1	37629321	37636276	chr8	35389321	35391168	color=chr8
	chr1	37770252	37772221	chr8	34915617	34920738	color=chr8
	chr1	37872254	37882663	chr8	34814139	34840223	color=chr8
	chr1	37927833	37929102	chr8	34675996	34686800	color=chr8
	chr1	38566693	38567570	chr8	33524490	33525732	color=chr8
	chr1	39712672	39715427	chr8	32890199	32941132	color=chr8
	chr1	41103811	41108628	chr8	32606416	32610671	color=chr8
	chr1	41299775	41306063	chr8	32258554	32292749	color=chr8
	chr1	41517418	41520128	chr8	31604853	31605398	color=chr8
	chr1	41571627	41579007	chr8	31533016	31582974	color=chr8
	chr1	41666496	41670093	chr8	31375620	31378635	color=chr8
	chr1	42050549	42053247	chr8	30965566	30967966	color=chr8
	chr1	42125090	42126799	chr8	29915148	29920752	color=chr8
	chr1	42270882	42276114	chr8	29779541	29787012	color=chr8
	chr1	42534099	42541809	chr8	29603525	29617223	color=chr8
	chr1	42985985	42988962	chr8	29419370	29424372	color=chr8
	chr1	43029776	43035750	chr8	29062727	29075836	color=chr8
	chr1	43109091	43109732	chr8	28871615	28883080	color=chr8
	chr1	43561229	43568936	chr8	28767268	28771738	color=chr8
	chr1	43569996	43598912	chr8	28753923	28761202	color=chr8
	chr1	43854087	43858286	chr8	28446395	28458838	color=chr8
	chr1	43863637	43906744	chr8	28366770	28420390	color=chr8
	chr1	44086039	44088625	chr8	28168048	28170532	color=chr8
	chr1	45084560	45092498	chr8	28089485	28092616	color=chr8
	chr1	47512937	47521108	chr8	27551571	27567671	color=chr8
	chr1	48762066	48766523	chr8	26687502	26690660	color=chr8
	chr1	48866617	48872322	chr8	26651788	26664066	color=chr8
	chr1	49811510	49820819	chr8	26077383	26079958	color=chr8
	chr1	52299704	52305394	chr8	25547984	25554540	color=chr8
	chr1	52542021	52560993	chr8	25470269	25479463	color=chr8
	chr1	53954127	53960998	chr8	25031767	25056864	color=chr8
	chr1	54468281	54477494	chr8	24667886	24673760	color=chr8
	chr1	54706399	54710486	chr8	24576789	24602625	color=chr8
	chr1	55597119	55609519	chr8	24307585	24343749	color=chr8
	chr1	55809552	55813898	chr8	24026712	24032741	color=chr8
	chr1	56002825	56035833	chr8	23746443	23764526	color=chr8
	chr1	56182379	56186265	chr8	23727449	23730408	color=chr8
	chr1	56253359	56256668	chr8	23628472	23631543	color=chr8
	chr1	57219243	57229405	chr8	23559288	23569544	color=chr8
	chr1	58841586	58843556	chr8	23552649	23555615	color=chr8
	chr1	60734263	60734990	chr8	22810405	22810985	color=chr8
	chr1	61222610	61256573	chr8	22686682	22702879	color=chr8
	chr1	62415620	62416322	chr8	22557651	22558347	color=chr8
	chr1	62551491	62555186	chr8	22448808	22458376	color=chr8
	chr1	63054366	63056802	chr8	22281255	22287196	color=chr8
	chr1	63981172	63987265	chr8	22051235	22055137	color=chr8
	chr1	64799277	64854088	chr8	21878758	21919005	color=chr8
	chr1	65492226	65506573	chr8	21636917	21681971	color=chr8
	chr1	67287505	67289567	chr8	21108002	21111272	color=chr8
	chr1	67483844	67484916	chr8	20998441	20999791	color=chr8
	chr1	68327127	68338753	chr8	20521277	20524105	color=chr8
	chr1	73346365	73354807	chr8	17629008	17634037	color=chr8
	chr1	74713672	74720522	chr8	17289419	17295671	color=chr8
	chr1	78128710	78185979	chr8	16938779	16961024	color=chr8
	chr1	80124468	80125821	chr8	16752731	16761515	color=chr8
	chr1	80416540	80417842	chr8	15725061	15727049	color=chr8
	chr1	81302106	81315525	chr8	15291102	15307409	color=chr8
	chr1	83206241	83212401	chr8	15181459	15204760	color=chr8
	chr1	83293703	83311517	chr8	15138919	15149788	color=chr8
	chr1	83727206	83728216	chr8	15065046	15066077	color=chr8
	chr1	83918180	83930697	chr8	14925893	14934424	color=chr8
	chr1	84611014	84613244	chr8	14591698	14594329	color=chr8
	chr1	85495577	85496569	chr8	13561129	13563686	color=chr8
	chr1	87496136	87497354	chr8	13014880	13017440	color=chr8
	chr1	87904531	87911261	chr8	12965166	12970379	color=chr8
	chr1	88096968	88103074	chr8	12838189	12843780	color=chr8
	chr1	88462385	88463668	chr8	12801161	12802029	color=chr8
	chr1	88896379	88898797	chr8	12291473	12294077	color=chr8
	chr1	91998934	91999485	chr8	12034159	12036421	color=chr8
	chr1	92854040	92892882	chr8	11912940	11924271	color=chr8
	chr1	94171271	94172302	chr8	10624045	10625125	color=chr8
	chr1	94948137	94953035	chr8	10455028	10459963	color=chr8
	chr1	95080718	95081449	chr8	10425346	10426097	color=chr8
	chr1	95084546	95105274	chr8	10414158	10420704	color=chr8
	chr1	95267604	95268512	chr8	10294235	10296395	color=chr8
	chr1	96060748	96063376	chr8	9850378	9852210	color=chr8
	chr1	96064095	96090323	chr8	9830513	9848405	color=chr8
	chr1	96132570	96139658	chr8	9818238	9821520	color=chr8
	chr1	96140075	96152006	chr8	9806886	9816629	color=chr8
	chr1	96703250	96712768	chr8	9679234	9685974	color=chr8
	chr1	97108136	97118776	chr8	9618599	9624579	color=chr8
	chr1	98073658	98075853	chr8	9466911	9469922	color=chr8
	chr1	98378889	98404768	chr8	9081826	9090370	color=chr8
	chr1	100108726	100109378	chr8	8173437	8178746	color=chr8
	chr1	100300109	100310803	chr8	7912013	7934269	color=chr8
	chr1	101485763	101498009	chr8	7700420	7719926	color=chr8
	chr1	101771700	101804708	chr8	7573083	7586683	color=chr8
	chr1	101823300	101828193	chr8	7563817	7569187	color=chr8
	chr1	103032307	103036379	chr8	7291680	7297153	color=chr8
	chr1	103950912	103954104	chr8	7077353	7090829	color=chr8
	chr1	104062964	104064787	chr8	7066195	7067396	color=chr8
	chr1	104325371	104327812	chr8	6951603	6957337	color=chr8
	chr1	104366715	104370739	chr8	6929233	6935294	color=chr8
	chr1	104386651	104440793	chr8	6911856	6927892	color=chr8
	chr1	104729419	104732130	chr8	5472119	5474824	color=chr8
	chr1	105144280	105148136	chr8	5273204	5277505	color=chr8
	chr1	106014990	106024754	chr8	5071419	5080234	color=chr8
	chr1	106061960	106062657	chr8	4596988	4598091	color=chr8
	chr1	106661129	106670931	chr8	4551458	4561274	color=chr8
	chr1	106918050	106928553	chr8	4332514	4343589	color=chr8
	chr1	107194524	107200221	chr8	4195633	4199631	color=chr8
	chr1	108889811	108910800	chr8	4056367	4068883	color=chr8
	chr1	109266655	109270011	chr8	3897716	3900424	color=chr8
	chr1	109367866	109371479	chr8	3791360	3797564	color=chr8
	chr1	110629187	110630344	chr8	3550632	3553197	color=chr8
	chr1	110703028	110704816	chr8	3539574	3540712	color=chr8
	chr1	110729513	110730185	chr8	3495033	3496543	color=chr8
	chr1	110733737	110735392	chr8	3491775	3493377	color=chr8
	chr1	111089717	111140155	chr8	3078533	3091557	color=chr8
	chr1	111142814	111149298	chr8	3071441	3076549	color=chr8
	chr1	111535258	111536763	chr8	3048181	3055103	color=chr8
	chr1	111644399	111648381	chr8	2933739	2939621	color=chr8
	chr1	111936357	111942326	chr8	2921533	2924343	color=chr8
	chr1	112088267	112099131	chr8	2788581	2795507	color=chr8
	chr1	112112356	112144869	chr8	2742002	2779597	color=chr8
	chr1	112579846	112586185	chr8	2667390	2673233	color=chr8
	chr1	112633992	112638386	chr8	2325696	2334233	color=chr8
	chr1	112844654	112852206	chr8	2274660	2279186	color=chr8
	chr1	113236753	113250603	chr8	2265345	2267787	color=chr8
	chr1	113291347	113301025	chr8	2221353	2225169	color=chr8
	chr1	113510922	113512775	chr8	2195703	2200935	color=chr8
	chr1	113557913	113572754	chr8	2194427	2195433	color=chr8
	chr1	113928126	113935726	chr8	2179328	2188431	color=chr8
	chr1	113970387	113984405	chr8	2092075	2103762	color=chr8
	chr1	114234218	114258323	chr8	2020514	2046427	color=chr8
	chr1	114288693	114305441	chr8	1941597	1970314	color=chr8
	chr1	114828975	114853535	chr8	1522485	1532626	color=chr8
	chr1	13606113	13611293	chr8	83531281	83536752	color=chr8
	chr1	13628674	13638484	chr8	83170045	83182836	color=chr8
	chr1	14499330	14504589	chr8	80481568	80493587	color=chr8
	chr1	14693466	14702397	chr8	79279977	79294976	color=chr8
	chr1	14741472	14754519	chr8	79226637	79250162	color=chr8
	chr1	14896846	14912330	chr8	79120202	79129984	color=chr8
	chr1	14928438	14944836	chr8	79090153	79090694	color=chr8
	chr1	15053076	15091552	chr8	78928241	78933343	color=chr8
	chr1	15205733	15213490	chr8	78414271	78430189	color=chr8
	chr1	15262654	15277631	chr8	78148646	78159104	color=chr8
	chr1	15278743	15285539	chr8	78044099	78049998	color=chr8
	chr1	15286721	15292759	chr8	77961190	77971063	color=chr8
	chr1	15300132	15331327	chr8	77931613	77942223	color=chr8
	chr1	15469155	15476672	chr8	77185257	77186163	color=chr8
	chr1	15480978	15483673	chr8	77174612	77177537	color=chr8
	chr1	15587541	15634300	chr8	77099184	77104946	color=chr8
	chr1	15729006	15730787	chr8	76590450	76592203	color=chr8
	chr1	15810505	15817660	chr8	76539157	76548851	color=chr8
	chr1	15821305	15839214	chr8	76411456	76416924	color=chr8
	chr1	15923380	15931667	chr8	75749701	75751596	color=chr8
	chr1	25127663	25129738	chr8	42761225	42762974	color=chr8
	chr1	25911015	25915416	chr8	41470002	41494953	color=chr8
	chr1	26104697	26106154	chr8	41359881	41361732	color=chr8
	chr1	26117084	26121416	chr8	41353871	41356168	color=chr8
	chr1	28323988	28348940	chr8	40457788	40466872	color=chr8
	chr1	29512699	29517447	chr8	39845152	39864494	color=chr8
	chr1	29530657	29534056	chr8	39823069	39843038	color=chr8
	chr1	29616620	29626096	chr8	39456242	39466043	color=chr8
	chr1	29664038	29666659	chr8	39415931	39417150	color=chr8
	chr1	29742892	29752483	chr8	39394252	39407643	color=chr8
	chr1	30124069	30129506	chr8	39257427	39259385	color=chr8
	chr1	30212735	30226073	chr8	39104250	39119161	color=chr8
	chr1	1442227	1445811	chr8	87484357	87488427	color=chr8
	chr1	1768570	1776365	chr8	86485025	86505774	color=chr8
	chr1	1798060	1801489	chr8	86407477	86447708	color=chr8
	chr1	2365226	2375516	chr8	84994896	85003437	color=chr8
	chr1	2582892	2592087	chr8	84865522	84871055	color=chr8
	chr1	2706788	2713353	chr8	84552985	84569860	color=chr8
	chr1	2713937	2726613	chr8	84532258	84536010	color=chr8
	chr1	2783321	2796476	chr8	84455335	84466109	color=chr8
	chr1	2836429	2846272	chr8	84439541	84452106	color=chr8
	chr1	162090809	162108619	chr9	14577543	14578980	color=chr9
	chr1	162983538	162987575	chr9	14817274	14821329	color=chr9
	chr1	163085322	163114794	chr9	15280795	15283432	color=chr9
	chr1	163532122	163542374	chr9	16379553	16398232	color=chr9
	chr1	164216114	164223607	chr9	17635972	17638596	color=chr9
	chr1	164224216	164233359	chr9	18248256	18251651	color=chr9
	chr1	165502557	165503749	chr9	20486917	20488496	color=chr9
	chr1	165628565	165630055	chr9	21140554	21142650	color=chr9
	chr1	165983512	165986220	chr9	21466064	21468605	color=chr9
	chr1	158692995	158698861	chr9	3023669	3039218	color=chr9
	chr1	158874135	158879073	chr9	3068488	3074970	color=chr9
	chr1	159015372	159023818	chr9	3145587	3157064	color=chr9
	chr1	159515447	159519008	chr9	4296968	4302434	color=chr9
	chr1	160189788	160194212	chr9	8128672	8132440	color=chr9
	chr1	160926042	160946327	chr9	10229350	10236548	color=chr9
	chr1	134040401	134044945	chr9	74993933	75000946	color=chr9
	chr1	134860837	134863685	chr9	74062973	74070568	color=chr9
	chr1	135183443	135202011	chr9	73887599	73902124	color=chr9
	chr1	135266848	135271952	chr9	73504710	73508468	color=chr9
	chr1	135791915	135843826	chr9	72801176	72813031	color=chr9
	chr1	136231242	136238764	chr9	72698974	72700419	color=chr9
	chr1	136937290	136939751	chr9	71300614	71306813	color=chr9
	chr1	137132634	137439334	chr9	71074436	71075623	color=chr9
	chr1	138640934	138643413	chr9	68366387	68371226	color=chr9
	chr1	140445179	140448879	chr9	67575230	67579145	color=chr9
	chr1	140467661	140476884	chr9	67457642	67460917	color=chr9
	chr1	140867357	140888024	chr9	67353091	67358088	color=chr9
	chr1	141688229	141691499	chr9	66878266	66881019	color=chr9
	chr1	141849404	141892008	chr9	66692122	66693904	color=chr9
	chr1	142582460	142588831	chr9	65874716	65875782	color=chr9
	chr1	144133274	144149132	chr9	65162970	65167847	color=chr9
	chr1	144548065	144556341	chr9	64912715	64933576	color=chr9
	chr1	210049261	210188299	chr9	49174570	49176885	color=chr9
	chr1	210263748	210299804	chr9	49154471	49156977	color=chr9
	chr1	210455937	210460581	chr9	49133227	49150515	color=chr9
	chr1	210601376	210607501	chr9	49105321	49119447	color=chr9
	chr1	210653696	210660371	chr9	49008558	49016756	color=chr9
	chr1	210661573	210663795	chr9	49005718	49007482	color=chr9
	chr10	40876063	40893962	chr11	59699605	59705457	color=chr11
	chr10	41069956	41083313	chr11	58883710	58890441	color=chr11
	chr10	41239563	41249439	chr11	58816409	58819554	color=chr11
	chr10	41433666	41441168	chr11	58677412	58680697	color=chr11
	chr10	41955375	41975749	chr11	58250281	58253288	color=chr11
	chr10	42496789	42499542	chr11	56799563	56802011	color=chr11
	chr10	42500380	42519066	chr11	56737566	56741235	color=chr11
	chr10	42824245	42824726	chr11	56711569	56712296	color=chr11
	chr10	43138985	43140900	chr11	56668036	56669174	color=chr11
	chr10	43401082	43419958	chr11	56512012	56520500	color=chr11
	chr10	44861149	44864315	chr11	55412170	55427105	color=chr11
	chr10	44973528	44978183	chr11	55213776	55220732	color=chr11
	chr10	45993613	45998855	chr11	54654566	54671156	color=chr11
	chr10	46972552	46975654	chr11	54038936	54041412	color=chr11
	chr10	49059304	49063438	chr11	52196406	52211466	color=chr11
	chr10	49308107	49316066	chr11	51937479	51944093	color=chr11
	chr10	51797727	51803090	chr11	50528733	50542129	color=chr11
	chr10	52951719	52975429	chr11	49488769	49493078	color=chr11
	chr10	52988861	53001636	chr11	49369737	49380596	color=chr11
	chr10	53054245	53059059	chr11	49315157	49320785	color=chr11
	chr10	55377932	55379551	chr11	48369335	48371020	color=chr11
	chr10	56491090	56493247	chr11	48066526	48074295	color=chr11
	chr10	59772007	59788318	chr11	47237259	47247319	color=chr11
	chr10	61141503	61153124	chr11	45021909	45027367	color=chr11
	chr10	63204884	63217665	chr11	43433493	43446434	color=chr11
	chr10	67840090	67842050	chr11	42408887	42410766	color=chr11
	chr10	68378388	68389399	chr11	42260630	42269451	color=chr11
	chr10	21035834	21052895	chr11	66586854	66594421	color=chr11
	chr10	21062719	21072142	chr11	66547563	66552990	color=chr11
	chr10	21459462	21467010	chr11	66314559	66316112	color=chr11
	chr10	21528036	21531830	chr11	66250396	66258868	color=chr11
	chr10	21732874	21745824	chr11	65185532	65220327	color=chr11
	chr10	21978187	21980607	chr11	64971396	64971855	color=chr11
	chr10	23123190	23128784	chr11	64019876	64022135	color=chr11
	chr10	23520866	23524929	chr11	63656816	63659164	color=chr11
	chr10	24919010	24921869	chr11	63152841	63155004	color=chr11
	chr10	25634914	25884960	chr11	62832539	62842544	color=chr11
	chr10	1876958	1879034	chr13	3170806	3185430	color=chr13
	chr10	3261574	3262201	chr13	3791791	3792378	color=chr13
	chr10	3325123	3330736	chr13	4359684	4363350	color=chr13
	chr10	4169405	4176129	chr13	7444278	7449466	color=chr13
	chr10	4187521	4201654	chr13	7589935	7608987	color=chr13
	chr10	4279149	4282093	chr13	7648197	7652383	color=chr13
	chr10	4310505	4315189	chr13	8168174	8173055	color=chr13
	chr10	4511675	4524620	chr13	10210768	10273835	color=chr13
	chr10	4525322	4531178	chr13	10605367	10607622	color=chr13
	chr10	4531668	4540271	chr13	10718511	10755138	color=chr13
	chr10	4576566	4580369	chr13	11410211	11415121	color=chr13
	chr10	4693439	4700018	chr13	11704797	11712053	color=chr13
	chr10	5059403	5085805	chr13	12213533	12235343	color=chr13
	chr10	5087059	5099246	chr13	12370078	12373047	color=chr13
	chr10	6025408	6038890	chr13	13615239	13634552	color=chr13
	chr10	6098538	6136914	chr13	14579863	14582799	color=chr13
	chr10	6277551	6286313	chr13	14729019	14731203	color=chr13
	chr10	6586419	6592227	chr13	16487263	16505518	color=chr13
	chr10	6664794	6670842	chr13	17547183	17567939	color=chr13
	chr10	6689070	6693213	chr13	17717336	17834044	color=chr13
	chr10	7155978	7173228	chr13	18905653	18947602	color=chr13
	chr10	7351006	7353724	chr13	18950113	18975405	color=chr13
	chr10	7373889	7376897	chr13	19297134	19302060	color=chr13
	chr10	7391344	7401703	chr13	19477620	19499996	color=chr13
	chr10	7444113	7448462	chr13	19642382	19646756	color=chr13
	chr10	7644883	7819411	chr13	19720132	19747205	color=chr13
	chr10	8304985	8307382	chr13	20290607	20291693	color=chr13
	chr10	8397698	8408720	chr13	20439293	20456081	color=chr13
	chr10	8995176	8998992	chr13	20897359	20909842	color=chr13
	chr10	9079490	9080408	chr13	21131439	21133537	color=chr13
	chr10	9166246	9168622	chr13	22559713	22562036	color=chr13
	chr10	9181740	9187279	chr13	23076474	23082117	color=chr13
	chr10	10730662	10743866	chr13	25809331	25812642	color=chr13
	chr10	11509026	11515351	chr13	26584542	26648004	color=chr13
	chr10	12689168	12695687	chr13	29964103	29969177	color=chr13
	chr10	13148074	13169285	chr13	30882475	30943406	color=chr13
	chr10	13321430	13340212	chr13	31532131	31548422	color=chr13
	chr10	13346312	13350093	chr13	31590070	31598245	color=chr13
	chr10	13989505	13997090	chr13	32388654	32397557	color=chr13
	chr10	14002896	14007895	chr13	32501771	32510350	color=chr13
	chr10	14152732	14174554	chr13	33155001	33162974	color=chr13
	chr10	14248959	14264772	chr13	33765663	33769980	color=chr13
	chr10	14299550	14302163	chr13	34076447	34080275	color=chr13
	chr10	647463	701381	chr13	83505304	83511421	color=chr13
	chr10	1134223	1135036	chr13	83685663	83687125	color=chr13
	chr10	1209441	1213927	chr13	83759804	83763035	color=chr13
	chr10	1215762	1226910	chr13	83773808	83788291	color=chr13
	chr10	1797395	1805160	chr13	84168045	84191460	color=chr13
	chr10	3049005	3063822	chr13	85064641	85066258	color=chr13
	chr10	3394148	3394734	chr13	85163025	85167810	color=chr13
	chr10	4409518	4414229	chr13	85836568	85848395	color=chr13
	chr10	4576566	4580369	chr13	86214811	86215603	color=chr13
	chr10	5048244	5050728	chr13	86297381	86302703	color=chr13
	chr10	140250875	140253633	chr15	64911226	64914858	color=chr15
	chr10	141456699	141508551	chr15	69838433	69848751	color=chr15
	chr10	142331927	142347061	chr15	71586587	71627079	color=chr15
	chr10	142426914	142431121	chr15	72230455	72232742	color=chr15
	chr10	142678603	142688484	chr15	72426576	72439667	color=chr15
	chr10	142854924	142860131	chr15	73066029	73068572	color=chr15
	chr10	143113252	143114468	chr15	75226624	75238226	color=chr15
	chr10	115348376	115357588	chr15	8466782	8480323	color=chr15
	chr10	115919471	115920793	chr15	9162830	9164689	color=chr15
	chr10	116047448	116049453	chr15	9215056	9217150	color=chr15
	chr10	118167555	118186896	chr15	9759362	9872808	color=chr15
	chr10	119096737	119101183	chr15	9894894	9896037	color=chr15
	chr10	119126798	119145728	chr15	9937795	9948924	color=chr15
	chr10	129727814	129785484	chr3	172625266	172630197	color=chr3
	chr10	129864401	129883680	chr3	172668612	172679036	color=chr3
	chr10	129918587	129919775	chr3	172696036	172697049	color=chr3
	chr10	129990099	129995127	chr3	172752222	172760058	color=chr3
	chr10	130004172	130008528	chr3	172760391	172761405	color=chr3
	chr10	132457024	132458870	chr3	173816654	173824504	color=chr3
	chr10	132572051	132577632	chr3	173854605	173858222	color=chr3
	chr10	132832808	132840809	chr3	173906099	173915403	color=chr3
	chr10	133142851	133150962	chr3	174086263	174091450	color=chr3
	chr10	140938611	140939804	chr3	103347044	103355744	color=chr3
	chr10	141436970	141441016	chr3	102672826	102675931	color=chr3
	chr10	141456699	141508551	chr3	102134446	102181748	color=chr3
	chr10	142171184	142184904	chr3	101722899	101749402	color=chr3
	chr10	142331927	142347061	chr3	101476393	101560501	color=chr3
	chr10	142777333	142782184	chr3	100599833	100616700	color=chr3
	chr10	132847292	132850003	chr3	112950925	112954253	color=chr3
	chr10	133000338	133004749	chr3	112848283	112867209	color=chr3
	chr10	133431794	133440872	chr3	112372000	112378131	color=chr3
	chr10	133938757	133945253	chr3	111636297	111649944	color=chr3
	chr10	134597779	134598204	chr3	111052296	111067708	color=chr3
	chr10	134949418	134953899	chr3	110910168	110910929	color=chr3
	chr10	35114149	35119484	chr4	177194489	177197692	color=chr4
	chr10	35121343	35147629	chr4	177239620	177243367	color=chr4
	chr10	35194411	35195720	chr4	177262446	177279064	color=chr4
	chr10	35230966	35245922	chr4	178300851	178308107	color=chr4
	chr10	35318027	35335754	chr4	178320480	178341096	color=chr4
	chr10	35362772	35368965	chr4	178350766	178352540	color=chr4
	chr10	35437847	35441659	chr4	178633862	178639105	color=chr4
	chr10	36360512	36367489	chr4	178793893	178797530	color=chr4
	chr10	36397359	36400256	chr4	178802924	178808250	color=chr4
	chr10	36579485	36585514	chr4	178860157	178884344	color=chr4
	chr10	36606643	36627866	chr4	179002690	179056955	color=chr4
	chr10	36780428	36783676	chr4	179165140	179166757	color=chr4
	chr10	36969713	36971636	chr4	179284336	179309372	color=chr4
	chr10	36991507	36998997	chr4	179314484	179328872	color=chr4
	chr10	37047745	37063422	chr4	179380581	179384490	color=chr4
	chr10	41955375	41975749	chr4	149137129	149173151	color=chr4
	chr10	42101200	42102182	chr4	149177070	149198078	color=chr4
	chr10	42386996	42390350	chr4	149835466	149839395	color=chr4
	chr10	42496789	42499542	chr4	150176702	150188134	color=chr4
	chr10	42500380	42519066	chr4	150192570	150196540	color=chr4
	chr10	42824245	42824726	chr4	150259776	150263290	color=chr4
	chr10	43401082	43419958	chr4	150343732	150357283	color=chr4
	chr10	44861149	44864315	chr4	151073320	151075273	color=chr4
	chr10	44973528	44978183	chr4	151180919	151251206	color=chr4
	chr10	72297526	72300276	chr4	156049614	156073945	color=chr4
	chr10	72904118	72934250	chr4	156170306	156192777	color=chr4
	chr10	73490414	73494768	chr4	156339831	156354934	color=chr4
	chr10	73976284	74058024	chr4	156666042	156676402	color=chr4
	chr10	74288356	74397267	chr4	156680514	156683141	color=chr4
	chr10	74711900	74712411	chr4	156713644	156717729	color=chr4
	chr10	74759811	74770891	chr4	156906663	157012083	color=chr4
	chr10	74843384	74883136	chr4	157184390	157195530	color=chr4
	chr10	35362772	35368965	chr4	178350766	178352540	color=chr4
	chr10	37123255	37125407	chr4	176823327	176962535	color=chr4
	chr10	37271467	37277178	chr4	176807086	176810980	color=chr4
	chr10	37323202	37351862	chr4	176683192	176685358	color=chr4
	chr10	37364772	37368554	chr4	176647143	176654200	color=chr4
	chr10	37539804	37549418	chr4	176506481	176514229	color=chr4
	chr10	37561005	37566146	chr4	176485813	176490212	color=chr4
	chr10	37664192	37666627	chr4	176369210	176384224	color=chr4
	chr10	37735912	37752367	chr4	176336569	176353246	color=chr4
	chr10	38037851	38046189	chr4	176252971	176269256	color=chr4
	chr10	38264317	38284318	chr4	176195550	176198414	color=chr4
	chr10	38495607	38498051	chr4	176169654	176172084	color=chr4
	chr10	39010718	39011802	chr4	175287626	175291973	color=chr4
	chr10	40234495	40235332	chr4	174859718	174867914	color=chr4
	chr10	40720304	40745373	chr4	174755738	174769533	color=chr4
	chr10	40918623	40942033	chr4	174508532	174512037	color=chr4
	chr10	40957132	40968306	chr4	174468404	174488881	color=chr4
	chr10	41015186	41018945	chr4	174394082	174400426	color=chr4
	chr10	41069956	41083313	chr4	174363020	174375687	color=chr4
	chr10	41541556	41542952	chr4	174293990	174295023	color=chr4
	chr10	41581602	41592606	chr4	174026841	174034709	color=chr4
	chr10	41955375	41975749	chr4	173766336	173769736	color=chr4
	chr10	42101200	42102182	chr4	173733778	173744316	color=chr4
	chr10	42110381	42118288	chr4	173712338	173719583	color=chr4
	chr10	42172455	42195874	chr4	173578047	173585123	color=chr4
	chr10	42239631	42269703	chr4	173569665	173572383	color=chr4
	chr10	42340864	42346235	chr4	173494225	173510828	color=chr4
	chr10	42386996	42390350	chr4	173484218	173493229	color=chr4
	chr10	42500380	42519066	chr4	173167371	173174870	color=chr4
	chr10	42776125	42782651	chr4	173009373	173014388	color=chr4
	chr10	43098789	43100844	chr4	172701661	172705695	color=chr4
	chr10	43346826	43350946	chr4	172695752	172699426	color=chr4
	chr10	43614995	43619017	chr4	172295785	172308776	color=chr4
	chr10	43788992	43800080	chr4	172206217	172211921	color=chr4
	chr10	43841675	43862775	chr4	172180516	172196250	color=chr4
	chr10	44805217	44810236	chr4	171888338	171891908	color=chr4
	chr10	44861149	44864315	chr4	171868411	171871070	color=chr4
	chr10	44912622	44914633	chr4	171731897	171734898	color=chr4
	chr10	44973528	44978183	chr4	171676230	171679861	color=chr4
	chr10	45226483	45236270	chr4	171668756	171674328	color=chr4
	chr10	45303305	45306240	chr4	171264585	171267279	color=chr4
	chr10	45908763	45921676	chr4	170727549	170729736	color=chr4
	chr10	45993613	45998855	chr4	170637714	170658906	color=chr4
	chr10	46020002	46054098	chr4	170547773	170560573	color=chr4
	chr10	46056194	46060823	chr4	170542580	170547579	color=chr4
	chr10	46127318	46131413	chr4	170440299	170443280	color=chr4
	chr10	46182879	46199801	chr4	170396698	170405802	color=chr4
	chr10	46357826	46364514	chr4	170280591	170295161	color=chr4
	chr10	46893664	46897259	chr4	170276009	170278365	color=chr4
	chr10	47106422	47127294	chr4	170152930	170167743	color=chr4
	chr10	47133587	47134811	chr4	170121790	170124966	color=chr4
	chr10	47198638	47215308	chr4	170064761	170099407	color=chr4
	chr10	47218389	47245598	chr4	169969461	169974718	color=chr4
	chr10	47341227	47388009	chr4	169795610	169799562	color=chr4
	chr10	47436167	47446693	chr4	169720843	169738175	color=chr4
	chr10	47456006	47457468	chr4	169715299	169716921	color=chr4
	chr10	48087050	48089182	chr4	169497884	169500058	color=chr4
	chr10	49059304	49063438	chr4	169128476	169136629	color=chr4
	chr10	49077503	49079468	chr4	169126755	169128346	color=chr4
	chr10	49409404	49428050	chr4	169062545	169067348	color=chr4
	chr10	51614366	51616885	chr4	168708561	168711225	color=chr4
	chr10	51707469	51712929	chr4	168566227	168568727	color=chr4
	chr10	51714252	51716583	chr4	168562211	168565117	color=chr4
	chr10	51797727	51803090	chr4	168547099	168552247	color=chr4
	chr10	51931957	51936629	chr4	168459057	168471071	color=chr4
	chr10	52406511	52420624	chr4	168290142	168293686	color=chr4
	chr10	52423828	52433813	chr4	168281838	168285856	color=chr4
	chr10	52446915	52468790	chr4	168140356	168145217	color=chr4
	chr10	52519121	52535599	chr4	168105760	168114581	color=chr4
	chr10	52620838	52637359	chr4	168024940	168031280	color=chr4
	chr10	52944508	52950115	chr4	167823095	167829053	color=chr4
	chr10	52951719	52975429	chr4	167712089	167713724	color=chr4
	chr10	52988861	53001636	chr4	167700360	167711943	color=chr4
	chr10	53138848	53144430	chr4	167499019	167512297	color=chr4
	chr10	53872041	53877379	chr4	167433111	167437363	color=chr4
	chr10	54763255	54771808	chr4	167256511	167340064	color=chr4
	chr10	55125882	55128525	chr4	167030272	167100540	color=chr4
	chr10	55377932	55379551	chr4	166893671	166894107	color=chr4
	chr10	56359864	56360945	chr4	166864406	166869940	color=chr4
	chr10	56491090	56493247	chr4	166567368	166568876	color=chr4
	chr10	56664930	56668901	chr4	166346976	166350132	color=chr4
	chr10	57081592	57095030	chr4	165640046	165645161	color=chr4
	chr10	57877880	57879468	chr4	165503404	165505289	color=chr4
	chr10	58003226	58020443	chr4	165254717	165260724	color=chr4
	chr10	58115502	58134727	chr4	165169118	165197916	color=chr4
	chr10	58273058	58274538	chr4	164125044	164126525	color=chr4
	chr10	59723528	59729389	chr4	164015384	164020719	color=chr4
	chr10	59772007	59788318	chr4	163993588	164002735	color=chr4
	chr10	60159180	60170217	chr4	163618313	163622062	color=chr4
	chr10	61451345	61469680	chr4	162846265	162852348	color=chr4
	chr10	61685605	61693847	chr4	162745327	162753516	color=chr4
	chr10	61902244	61908994	chr4	162678371	162682816	color=chr4
	chr10	61914756	61917443	chr4	162662635	162676732	color=chr4
	chr10	62226377	62246586	chr4	162294076	162294898	color=chr4
	chr10	62682483	62687714	chr4	162063980	162068490	color=chr4
	chr10	63048606	63055064	chr4	161713439	161716750	color=chr4
	chr10	63204012	63204848	chr4	161516350	161527582	color=chr4
	chr10	63248718	63267175	chr4	161464744	161493103	color=chr4
	chr10	64493018	64496333	chr4	161147332	161154976	color=chr4
	chr10	64792692	64795525	chr4	161134927	161137788	color=chr4
	chr10	65701827	65703785	chr4	160947910	160962561	color=chr4
	chr10	67060975	67070666	chr4	160453219	160457259	color=chr4
	chr10	67840090	67842050	chr4	160364250	160366469	color=chr4
	chr10	68169035	68174521	chr4	160257554	160261322	color=chr4
	chr10	68176280	68246650	chr4	160216921	160255986	color=chr4
	chr10	68378388	68389399	chr4	160062421	160079869	color=chr4
	chr10	69449873	69451063	chr4	159991352	159992191	color=chr4
	chr10	69630516	69644033	chr4	159975989	159981552	color=chr4
	chr10	70108269	70113333	chr4	159884800	159889771	color=chr4
	chr10	70608803	70613466	chr4	159660115	159673286	color=chr4
	chr10	70784365	70946405	chr4	159620558	159627139	color=chr4
	chr10	71618971	71623664	chr4	158464788	158465708	color=chr4
	chr10	71883661	71887562	chr4	157944813	157957818	color=chr4
	chr10	71888695	71891433	chr4	157465896	157469503	color=chr4
	chr10	72013540	72027320	chr4	157394773	157398465	color=chr4
	chr10	74288356	74397267	chr4	156680514	156683141	color=chr4
	chr10	20003683	20009179	chr4	185948326	185950595	color=chr4
	chr10	20238293	20256470	chr4	185633918	185642655	color=chr4
	chr10	20258077	20270285	chr4	185618767	185632833	color=chr4
	chr10	20301413	20305166	chr4	185307863	185419767	color=chr4
	chr10	20428098	20432522	chr4	185003162	185031380	color=chr4
	chr10	20479616	20489697	chr4	184963832	184964917	color=chr4
	chr10	20554783	20558701	chr4	184954971	184957178	color=chr4
	chr10	20581754	20583004	chr4	184938024	184939623	color=chr4
	chr10	20607943	20612777	chr4	184930645	184936129	color=chr4
	chr10	20619866	20627505	chr4	184914568	184926203	color=chr4
	chr10	20629752	20639149	chr4	184911303	184911897	color=chr4
	chr10	20709151	20711740	chr4	184859339	184861541	color=chr4
	chr10	21035834	21052895	chr4	184797650	184811057	color=chr4
	chr10	21273509	21285548	chr4	184771705	184773426	color=chr4
	chr10	21301428	21306504	chr4	184730423	184732304	color=chr4
	chr10	21459462	21467010	chr4	184689412	184690803	color=chr4
	chr10	21519872	21527343	chr4	184661009	184670727	color=chr4
	chr10	21528036	21531830	chr4	184634401	184655704	color=chr4
	chr10	21978187	21980607	chr4	183189910	183190368	color=chr4
	chr10	22064744	22069993	chr4	183120329	183123823	color=chr4
	chr10	22120641	22129469	chr4	183048128	183059429	color=chr4
	chr10	22224604	22279505	chr4	182978002	182982098	color=chr4
	chr10	22300422	22322166	chr4	182948733	182968615	color=chr4
	chr10	22322691	22325790	chr4	182933245	182936072	color=chr4
	chr10	22362267	22365298	chr4	182926583	182932211	color=chr4
	chr10	22650629	22651279	chr4	182868244	182869968	color=chr4
	chr10	22726187	22728039	chr4	182744226	182745659	color=chr4
	chr10	22873840	22878350	chr4	182680667	182683339	color=chr4
	chr10	22895691	22902747	chr4	182654626	182656289	color=chr4
	chr10	23070621	23076183	chr4	182612613	182617232	color=chr4
	chr10	23343611	23354586	chr4	182459751	182466015	color=chr4
	chr10	23390968	23392923	chr4	182402642	182404396	color=chr4
	chr10	23505028	23520435	chr4	182318918	182321133	color=chr4
	chr10	23595560	23605806	chr4	182266491	182275872	color=chr4
	chr10	23626184	23629603	chr4	182118635	182121779	color=chr4
	chr10	24194361	24196263	chr4	182100710	182104010	color=chr4
	chr10	24490769	24498680	chr4	182026268	182029408	color=chr4
	chr10	24696135	24712007	chr4	181784096	181806566	color=chr4
	chr10	24725888	24739090	chr4	181551297	181561735	color=chr4
	chr10	24851018	24861173	chr4	181159745	181274121	color=chr4
	chr10	24975758	24976946	chr4	181057369	181059474	color=chr4
	chr10	25219490	25224594	chr4	181015129	181029391	color=chr4
	chr10	25277724	25282764	chr4	180979682	180985589	color=chr4
	chr10	25285517	25306728	chr4	180914832	180919296	color=chr4
	chr10	25433787	25440032	chr4	180740070	180746426	color=chr4
	chr10	25490591	25501184	chr4	180690686	180697049	color=chr4
	chr10	25885184	25890292	chr4	180669585	180675319	color=chr4
	chr10	25958588	25968398	chr4	180449614	180451958	color=chr4
	chr10	25969877	25974228	chr4	180443556	180444839	color=chr4
	chr10	103076190	103088506	chr6	136656837	136664254	color=chr6
	chr10	103113275	103119116	chr6	136711503	136713661	color=chr6
	chr10	103609735	103614075	chr6	136956961	136958236	color=chr6
	chr10	104405896	104411641	chr6	137131450	137161635	color=chr6
	chr10	105435864	105438753	chr6	137266363	137268122	color=chr6
	chr10	107073708	107074402	chr6	137318875	137324914	color=chr6
	chr10	109373585	109375236	chr6	137573196	137574242	color=chr6
	chr10	109530891	109544479	chr6	137604632	137615684	color=chr6
	chr10	110336593	110343303	chr6	137683065	137702804	color=chr6
	chr10	110747642	110771481	chr6	138196697	138345360	color=chr6
	chr10	112092024	112093593	chr6	138722656	138726503	color=chr6
	chr10	113581103	113583528	chr6	138801347	138803688	color=chr6
	chr10	114397098	114400232	chr6	139412427	139418793	color=chr6
	chr10	127784307	127824683	chr6	144745472	144751139	color=chr6
	chr10	127898468	127927232	chr6	144707243	144713132	color=chr6
	chr10	128175499	128177956	chr6	144641722	144643516	color=chr6
	chr10	128335732	128336886	chr6	144408162	144409036	color=chr6
	chr10	128357792	128364515	chr6	144342599	144347233	color=chr6
	chr10	128625761	128647803	chr6	144179490	144182173	color=chr6
	chr10	128794662	128797073	chr6	144147319	144149344	color=chr6
	chr10	128808522	128848284	chr6	144129369	144146026	color=chr6
	chr10	128959614	129002591	chr6	144091417	144117479	color=chr6
	chr10	129864401	129883680	chr6	143960066	143965322	color=chr6
	chr10	129922510	129926332	chr6	143835001	143839257	color=chr6
	chr10	130123421	130126096	chr6	143732849	143738100	color=chr6
	chr10	130220345	130243743	chr6	143708271	143729387	color=chr6
	chr10	130251070	130276422	chr6	143647720	143669287	color=chr6
	chr10	130281237	130288572	chr6	143639065	143644621	color=chr6
	chr10	132113343	132115458	chr6	143272602	143300289	color=chr6
	chr10	132247847	132249565	chr6	143164725	143169470	color=chr6
	chr10	132362380	132365595	chr6	143158437	143162694	color=chr6
	chr10	132422491	132430622	chr6	143046668	143051641	color=chr6
	chr10	132457024	132458870	chr6	143031987	143035929	color=chr6
	chr10	132568540	132569835	chr6	142997541	143000443	color=chr6
	chr10	132572051	132577632	chr6	142991408	142995258	color=chr6
	chr10	132847292	132850003	chr6	142979847	142981647	color=chr6
	chr10	133017563	133024953	chr6	142531543	142537152	color=chr6
	chr10	133051700	133067694	chr6	142446932	142454146	color=chr6
	chr10	133126738	133140129	chr6	142339901	142356304	color=chr6
	chr10	133142851	133150962	chr6	142332635	142335331	color=chr6
	chr10	133267545	133280112	chr6	142308257	142312642	color=chr6
	chr10	133311049	133317668	chr6	142279890	142289479	color=chr6
	chr10	133398773	133417131	chr6	141952762	141965149	color=chr6
	chr10	133431794	133440872	chr6	141906911	141913806	color=chr6
	chr10	134096681	134098523	chr6	141823374	141826520	color=chr6
	chr10	134418758	134596027	chr6	141626921	141649969	color=chr6
	chr10	134756712	134761466	chr6	141517395	141518148	color=chr6
	chr10	134762408	134768453	chr6	141509102	141516082	color=chr6
	chr10	135186387	135188720	chr6	141269214	141271479	color=chr6
	chr10	135333828	135337601	chr6	141227202	141238484	color=chr6
	chr10	135573605	135577777	chr6	141144436	141156719	color=chr6
	chr10	135624712	135628159	chr6	141134571	141137073	color=chr6
	chr10	135691458	135699680	chr6	141062356	141075163	color=chr6
	chr10	135711907	135722624	chr6	141044852	141051581	color=chr6
	chr10	137045184	137054258	chr6	140094999	140102634	color=chr6
	chr10	137065942	137077108	chr6	140077611	140082765	color=chr6
	chr10	137208256	137213466	chr6	140065272	140067224	color=chr6
	chr10	138586317	138589719	chr6	163636349	163639767	color=chr6
	chr10	138730160	138735013	chr6	163312485	163316518	color=chr6
	chr10	138760828	138763416	chr6	163252863	163299769	color=chr6
	chr10	138780716	138785506	chr6	163239597	163243621	color=chr6
	chr10	139438908	139455775	chr6	162683020	162689844	color=chr6
	chr10	139503741	139505195	chr6	162670561	162672014	color=chr6
	chr10	139575178	139578832	chr6	162538535	162540409	color=chr6
	chr10	139687589	139712746	chr6	162478431	162488434	color=chr6
	chr10	139716275	139721101	chr6	162447688	162464321	color=chr6
	chr10	139723288	139726576	chr6	162435754	162441178	color=chr6
	chr10	139834930	139840916	chr6	162299087	162310352	color=chr6
	chr10	139845784	139848117	chr6	162245671	162247346	color=chr6
	chr10	139848690	139849982	chr6	162220421	162222193	color=chr6
	chr10	139861958	139874592	chr6	162152825	162163750	color=chr6
	chr10	139964725	139966529	chr6	162079336	162085226	color=chr6
	chr10	140068391	140083132	chr6	161910129	161937922	color=chr6
	chr10	140288892	140298547	chr6	161721670	161728397	color=chr6
	chr10	140316795	140318701	chr6	161708722	161711031	color=chr6
	chr10	140498481	140511611	chr6	161091050	161096239	color=chr6
	chr10	140628698	140634917	chr6	161080480	161084733	color=chr6
	chr10	140674918	140686009	chr6	161069562	161079106	color=chr6
	chr10	140783440	140784184	chr6	160950763	160951332	color=chr6
	chr10	140839535	140842448	chr6	160870497	160872759	color=chr6
	chr10	140897712	140902672	chr6	160829905	160833625	color=chr6
	chr10	140938611	140939804	chr6	160743323	160744351	color=chr6
	chr10	141033035	141042250	chr6	160540368	160552449	color=chr6
	chr10	141046609	141049462	chr6	160535501	160538520	color=chr6
	chr10	141139049	141140380	chr6	160381716	160382945	color=chr6
	chr10	141300526	141302252	chr6	160104113	160207662	color=chr6
	chr10	141408981	141422772	chr6	159978645	159981189	color=chr6
	chr10	141436970	141441016	chr6	159953798	159956492	color=chr6
	chr10	142959935	142963593	chr6	159877464	159880105	color=chr6
	chr10	142964436	142971138	chr6	159854674	159865045	color=chr6
	chr10	113990611	113993451	chr6	159583600	159591280	color=chr6
	chr10	114225050	114239890	chr6	159442704	159583514	color=chr6
	chr10	115434095	115446860	chr6	159008466	159019237	color=chr6
	chr10	115793055	115825281	chr6	158785389	158803521	color=chr6
	chr10	115919471	115920793	chr6	158776983	158778441	color=chr6
	chr10	116267090	116277942	chr6	158626689	158628971	color=chr6
	chr10	116425420	116426383	chr6	158453279	158520865	color=chr6
	chr10	116918642	116919819	chr6	158167452	158168644	color=chr6
	chr10	117167305	117171365	chr6	157931212	157934463	color=chr6
	chr10	117518470	117523161	chr6	157808770	157838779	color=chr6
	chr10	118553622	118647394	chr6	157733530	157773711	color=chr6
	chr10	118865112	118886965	chr6	157689335	157714464	color=chr6
	chr10	118968696	118970673	chr6	157617190	157619579	color=chr6
	chr10	119126798	119145728	chr6	157547257	157562136	color=chr6
	chr10	119324684	119335774	chr6	157503424	157506441	color=chr6
	chr10	119389988	119402983	chr6	157462736	157465534	color=chr6
	chr10	121479859	121490672	chr6	156752128	156759820	color=chr6
	chr10	121624779	121627165	chr6	156703367	156706040	color=chr6
	chr10	122140775	122145892	chr6	156543312	156572049	color=chr6
	chr10	122159377	122171589	chr6	156468000	156469171	color=chr6
	chr10	122217392	122220075	chr6	156418126	156421724	color=chr6
	chr10	122291979	122298025	chr6	156353308	156366916	color=chr6
	chr10	122314535	122320938	chr6	156314063	156328225	color=chr6
	chr10	122350918	122394590	chr6	155648193	155669504	color=chr6
	chr10	123753558	123769997	chr6	155173046	155178296	color=chr6
	chr10	123893990	123899924	chr6	154974245	154981284	color=chr6
	chr10	123973675	123979481	chr6	154814347	154822400	color=chr6
	chr10	124068186	124078681	chr6	154799123	154808137	color=chr6
	chr10	124101598	124119692	chr6	154780438	154786036	color=chr6
	chr10	43841675	43862775	chr8	70695325	70701828	color=chr8
	chr10	44020167	44025852	chr8	70354273	70437186	color=chr8
	chr10	44805217	44810236	chr8	69628893	69631769	color=chr8
	chr10	45226483	45236270	chr8	68670212	68679600	color=chr8
	chr10	45993613	45998855	chr8	68240228	68244738	color=chr8
	chr10	46182879	46199801	chr8	67750720	67761636	color=chr8
	chr10	47133587	47134811	chr8	64927587	64928994	color=chr8
	chr10	47456006	47457468	chr8	62150228	62151910	color=chr8
	chr10	48984778	48992561	chr8	61152260	61157234	color=chr8
	chr11	78232622	78263622	chr13	65047352	65070371	color=chr13
	chr11	78395097	78400393	chr13	65267701	65272522	color=chr13
	chr11	78521016	78539991	chr13	65383668	65395431	color=chr13
	chr11	78968552	78973754	chr13	65615974	65679286	color=chr13
	chr11	79046575	79054176	chr13	66235946	66249791	color=chr13
	chr11	79087011	79088924	chr13	66251462	66252403	color=chr13
	chr11	79184077	79188223	chr13	66346519	66368433	color=chr13
	chr11	79289652	79305496	chr13	66466961	66471931	color=chr13
	chr11	79599567	79607000	chr13	66943589	66973904	color=chr13
	chr11	80092237	80122443	chr13	67175305	67192573	color=chr13
	chr11	80253639	80268976	chr13	67300103	67316341	color=chr13
	chr11	80276351	80304633	chr13	67440464	67441690	color=chr13
	chr11	80315255	80322526	chr13	67675799	67685656	color=chr13
	chr11	80388773	80395676	chr13	67721847	67723333	color=chr13
	chr11	80418783	80420499	chr13	67860926	67865073	color=chr13
	chr11	80449019	80504057	chr13	68300086	68304841	color=chr13
	chr11	80601368	80602572	chr13	68367437	68372540	color=chr13
	chr11	80603541	80605682	chr13	68374467	68540887	color=chr13
	chr11	80731045	80731839	chr13	68948446	68949241	color=chr13
	chr11	80762448	80796041	chr13	68978473	69013703	color=chr13
	chr11	80839751	80842785	chr13	69038752	69050059	color=chr13
	chr11	80847356	80887224	chr13	69052522	69111195	color=chr13
	chr11	80889930	80933856	chr13	69166804	69217409	color=chr13
	chr11	81221501	81236643	chr13	69746540	69755318	color=chr13
	chr11	82453267	82454610	chr13	70910757	70920715	color=chr13
	chr11	82559961	82563854	chr13	71306385	71311802	color=chr13
	chr11	82662490	82663863	chr13	71366504	71367429	color=chr13
	chr11	82689419	82691366	chr13	71552918	71554716	color=chr13
	chr11	83043132	83051320	chr13	71732782	71761961	color=chr13
	chr11	83142858	83144449	chr13	71788428	71790426	color=chr13
	chr11	83534598	83539247	chr13	72161722	72172924	color=chr13
	chr11	84438622	84440722	chr13	72525852	72530184	color=chr13
	chr11	85196801	85197797	chr13	73314479	73317578	color=chr13
	chr11	85276957	85284833	chr13	73489529	73491435	color=chr13
	chr11	85285668	85316936	chr13	73624087	73649449	color=chr13
	chr11	85394099	85401297	chr13	73779864	73792399	color=chr13
	chr11	85917352	85918606	chr13	74021843	74024325	color=chr13
	chr11	86036894	86045892	chr13	74101087	74106639	color=chr13
	chr11	86162384	86178569	chr13	74168546	74171520	color=chr13
	chr11	86316235	86318545	chr13	74551049	74553955	color=chr13
	chr11	86320250	86323590	chr13	74564688	74570586	color=chr13
	chr11	87499566	87514303	chr13	74707688	74721936	color=chr13
	chr11	87586401	87596850	chr13	74746041	74774605	color=chr13
	chr11	87744889	87760646	chr13	74841703	74873245	color=chr13
	chr11	87761998	87763115	chr13	74874717	74878927	color=chr13
	chr11	87809603	87814931	chr13	74917811	74928356	color=chr13
	chr11	87823159	87840889	chr13	74930384	74931963	color=chr13
	chr11	87877630	87897993	chr13	74983394	75022088	color=chr13
	chr11	87908018	87919239	chr13	75054131	75059740	color=chr13
	chr11	87921412	87944440	chr13	75119323	75184974	color=chr13
	chr11	88090554	88093509	chr13	75202502	75204052	color=chr13
	chr11	88107222	88109553	chr13	75218027	75221106	color=chr13
	chr11	88177786	88185127	chr13	75341827	75356143	color=chr13
	chr11	88196112	88198849	chr13	75357501	75361533	color=chr13
	chr11	88211235	88214765	chr13	75377096	75379873	color=chr13
	chr11	88261112	88262054	chr13	75466531	75468531	color=chr13
	chr11	88484485	88485006	chr13	75495594	75496807	color=chr13
	chr11	88563017	88578277	chr13	75503617	75530433	color=chr13
	chr11	88581215	88594245	chr13	75534152	75581459	color=chr13
	chr11	88636436	88640700	chr13	75583515	75586094	color=chr13
	chr11	88980225	88984130	chr13	75752442	75756102	color=chr13
	chr11	88987150	88996097	chr13	75759178	75778034	color=chr13
	chr11	89034410	89044904	chr13	75823326	75825892	color=chr13
	chr11	89103761	89107421	chr13	75947648	75951191	color=chr13
	chr11	23406090	23408042	chr13	85794499	85796588	color=chr13
	chr11	23855470	23857378	chr13	85836568	85848395	color=chr13
	chr11	25407287	25410900	chr13	86075568	86078620	color=chr13
	chr11	26128401	26155326	chr13	86116325	86140444	color=chr13
	chr11	26271508	26272435	chr13	86141053	86145039	color=chr13
	chr11	26365423	26369892	chr13	86209568	86214806	color=chr13
	chr11	26412032	26418348	chr13	86288442	86293140	color=chr13
	chr11	29344054	29376019	chr13	86352980	86368497	color=chr13
	chr11	29859051	29864549	chr13	86370019	86376031	color=chr13
	chr11	93173528	93177450	chr13	89145579	89152598	color=chr13
	chr11	93265045	93293078	chr13	89166217	89178844	color=chr13
	chr11	93476771	93484468	chr13	89202014	89211643	color=chr13
	chr11	95935572	95956906	chr13	89244836	89259288	color=chr13
	chr11	97031054	97037518	chr13	89385865	89388809	color=chr13
	chr11	98143971	98198004	chr13	89480394	89495311	color=chr13
	chr11	98298784	98322184	chr13	89791247	89797064	color=chr13
	chr11	98576979	98585819	chr13	89853397	89854828	color=chr13
	chr11	99326551	99339496	chr13	89984535	89991420	color=chr13
	chr11	34310868	34316690	chr13	62821209	62822596	color=chr13
	chr11	34366503	34391381	chr13	62812091	62812856	color=chr13
	chr11	35654899	35660465	chr13	62606257	62607508	color=chr13
	chr11	36403546	36528841	chr13	62369332	62418072	color=chr13
	chr11	36568024	36575170	chr13	62362980	62367777	color=chr13
	chr11	37052972	37067769	chr13	62211677	62215033	color=chr13
	chr11	37284390	37317916	chr13	62147060	62166348	color=chr13
	chr11	37320072	37331196	chr13	62062174	62141397	color=chr13
	chr11	37377952	37393697	chr13	62046228	62059299	color=chr13
	chr11	37415231	37419674	chr13	62005909	62012081	color=chr13
	chr11	37481544	37482535	chr13	61943912	61947091	color=chr13
	chr11	37893344	37963073	chr13	61840808	61842244	color=chr13
	chr11	38512733	38523647	chr13	60942841	60953196	color=chr13
	chr11	38723515	38730455	chr13	60892832	60903101	color=chr13
	chr11	39508731	39511684	chr13	60749204	60759692	color=chr13
	chr11	39549940	39552082	chr13	60691957	60705027	color=chr13
	chr11	39702565	39705720	chr13	60652749	60653959	color=chr13
	chr11	39765671	39793413	chr13	60533847	60536418	color=chr13
	chr11	39843195	39845860	chr13	60524412	60526916	color=chr13
	chr11	40352720	40360728	chr13	60414483	60421176	color=chr13
	chr11	40612908	40627309	chr13	60398956	60410534	color=chr13
	chr11	40756720	40758410	chr13	60356877	60366574	color=chr13
	chr11	42070223	42074332	chr13	60142281	60147218	color=chr13
	chr11	42080260	42083450	chr13	60137772	60140417	color=chr13
	chr11	42161191	42202221	chr13	60089519	60090946	color=chr13
	chr11	43128896	43140237	chr13	59931053	59933513	color=chr13
	chr11	43241186	43242458	chr13	59835203	59836624	color=chr13
	chr11	43645361	43646534	chr13	59633584	59634251	color=chr13
	chr11	44541963	44546823	chr13	59323628	59328010	color=chr13
	chr11	45206164	45214090	chr13	58735397	58791372	color=chr13
	chr11	46665403	46691704	chr13	58296717	58310213	color=chr13
	chr11	47006703	47012149	chr13	58236097	58244935	color=chr13
	chr11	47319791	47321066	chr13	58067110	58078816	color=chr13
	chr11	47387499	47388820	chr13	57927950	57929862	color=chr13
	chr11	47566832	47570204	chr13	57657042	57660843	color=chr13
	chr11	47603474	47604471	chr13	57619516	57620402	color=chr13
	chr11	48095525	48133804	chr13	57482410	57486067	color=chr13
	chr11	48196688	48252431	chr13	57346266	57351208	color=chr13
	chr11	48369335	48371020	chr13	57224678	57226471	color=chr13
	chr11	48624211	48626213	chr13	57054213	57056718	color=chr13
	chr11	48667593	48668168	chr13	56988128	56988908	color=chr13
	chr11	48759186	48764195	chr13	56944590	56950526	color=chr13
	chr11	49315157	49320785	chr13	56719680	56729499	color=chr13
	chr11	49382888	49383842	chr13	56651450	56653370	color=chr13
	chr11	49488769	49493078	chr13	56620103	56627057	color=chr13
	chr11	49979282	49980061	chr13	55990863	55991478	color=chr13
	chr11	50173219	50205091	chr13	55493952	55496242	color=chr13
	chr11	50205569	50207843	chr13	55467878	55487311	color=chr13
	chr11	50297186	50300589	chr13	55370090	55378871	color=chr13
	chr11	50341457	50379596	chr13	55282384	55286912	color=chr13
	chr11	51183117	51188678	chr13	55170884	55178056	color=chr13
	chr11	51200597	51214675	chr13	55097854	55118558	color=chr13
	chr11	51484787	51487462	chr13	54843924	54845296	color=chr13
	chr11	51499554	51513013	chr13	54832521	54839366	color=chr13
	chr11	51579741	51587398	chr13	54739440	54792390	color=chr13
	chr11	51618486	51626783	chr13	54731688	54738223	color=chr13
	chr11	51746233	51750526	chr13	54686636	54689064	color=chr13
	chr11	51774669	51780769	chr13	54629548	54639687	color=chr13
	chr11	51793986	51828052	chr13	54579278	54589925	color=chr13
	chr11	51894805	51902211	chr13	54568900	54578887	color=chr13
	chr11	52411936	52419906	chr13	54290890	54301732	color=chr13
	chr11	3438046	3482611	chr13	82961154	82967123	color=chr13
	chr11	5908193	5914289	chr13	82676944	82688770	color=chr13
	chr11	6663805	6667491	chr13	81823136	81863985	color=chr13
	chr11	6991802	6994643	chr13	81806634	81810333	color=chr13
	chr11	7076079	7084553	chr13	81764793	81767443	color=chr13
	chr11	7095750	7101656	chr13	81701200	81701565	color=chr13
	chr11	7657186	7660911	chr13	81444945	81453756	color=chr13
	chr11	7678552	7684830	chr13	81307982	81315763	color=chr13
	chr11	7692983	7696276	chr13	81271251	81275022	color=chr13
	chr11	7706361	7716939	chr13	81201492	81207572	color=chr13
	chr11	7789880	7806924	chr13	81173621	81181202	color=chr13
	chr11	7875768	7876250	chr13	81121151	81125373	color=chr13
	chr11	8281158	8291886	chr13	81101947	81115282	color=chr13
	chr11	8415284	8417460	chr13	80943819	80963825	color=chr13
	chr11	8722761	8726107	chr13	80852009	80857119	color=chr13
	chr11	8964435	8965111	chr13	80719340	80755737	color=chr13
	chr11	9005740	9006678	chr13	80653569	80665704	color=chr13
	chr11	9551816	9555565	chr13	78997191	79020533	color=chr13
	chr11	9574665	9576048	chr13	78992074	78995029	color=chr13
	chr11	10024655	10033447	chr13	78890329	78900014	color=chr13
	chr11	10039266	10042162	chr13	78878786	78884201	color=chr13
	chr11	10138875	10165961	chr13	78872816	78876814	color=chr13
	chr11	10183913	10189935	chr13	78491292	78503768	color=chr13
	chr11	10278090	10280331	chr13	78452750	78457970	color=chr13
	chr11	10280844	10306116	chr13	78450543	78451646	color=chr13
	chr11	10390184	10509145	chr13	78439203	78447061	color=chr13
	chr11	10594166	10600820	chr13	78352635	78372551	color=chr13
	chr11	10601730	10626641	chr13	78276927	78277648	color=chr13
	chr11	10644458	10647696	chr13	78219362	78224535	color=chr13
	chr11	10742723	10755212	chr13	77973165	77974964	color=chr13
	chr11	10758039	10765543	chr13	77952733	77958605	color=chr13
	chr11	10818653	10821613	chr13	77828143	77829757	color=chr13
	chr11	10849677	10883074	chr13	77470255	77474170	color=chr13
	chr11	13368820	13373475	chr13	77383087	77386180	color=chr13
	chr11	13408929	13422324	chr13	77297701	77323091	color=chr13
	chr11	14084498	14086799	chr13	76952104	76954738	color=chr13
	chr11	14190800	14197260	chr13	76869298	76875907	color=chr13
	chr11	14200019	14216695	chr13	76439559	76448612	color=chr13
	chr11	14437057	14444024	chr13	76325658	76331396	color=chr13
	chr11	104908748	104934777	chr13	85101425	85107352	color=chr13
	chr11	105531370	105624433	chr13	84909242	84935299	color=chr13
	chr11	107157431	107167177	chr13	84477037	84483703	color=chr13
	chr11	107286852	107287412	chr13	84199157	84204643	color=chr13
	chr11	107368651	107380402	chr13	84191532	84197628	color=chr13
	chr11	107510946	107569016	chr13	84101424	84143643	color=chr13
	chr11	108180446	108183448	chr13	83958188	83972037	color=chr13
	chr11	108799804	108827235	chr13	83711242	83716681	color=chr13
	chr11	108946228	108949160	chr13	83646237	83649257	color=chr13
	chr11	110433674	110435627	chr13	83512290	83519215	color=chr13
	chr11	101944584	101956681	chr13	64554235	64567278	color=chr13
	chr11	102027290	102046768	chr13	64529866	64545301	color=chr13
	chr11	102065255	102148030	chr13	64172737	64194686	color=chr13
	chr11	102181580	102190014	chr13	64048105	64057889	color=chr13
	chr11	103458480	103462450	chr13	63596551	63608919	color=chr13
	chr11	104741975	104745726	chr13	63090220	63093858	color=chr13
	chr11	104813980	104816164	chr13	62882281	62891741	color=chr13
	chr11	67183245	67186964	chr4	117464536	117469592	color=chr4
	chr11	67304022	67305033	chr4	118220358	118221132	color=chr4
	chr11	67557151	67561095	chr4	118741355	118749475	color=chr4
	chr11	67617628	67622901	chr4	119292333	119299041	color=chr4
	chr11	67698406	67705367	chr4	119422634	119425574	color=chr4
	chr11	67898272	67900578	chr4	119473098	119488557	color=chr4
	chr11	68114118	68132010	chr4	119751344	119769976	color=chr4
	chr11	68146120	68147517	chr4	119930900	119941369	color=chr4
	chr11	69397510	69399685	chr4	120020629	120022944	color=chr4
	chr11	69404008	69409990	chr4	120050674	120055870	color=chr4
	chr11	69601477	69604089	chr4	120472613	120480628	color=chr4
	chr11	69769235	69999935	chr4	120486134	120489417	color=chr4
	chr11	70174726	70183400	chr4	120738834	120742063	color=chr4
	chr11	70248141	70258107	chr4	120822873	120838199	color=chr4
	chr11	70293259	70296430	chr4	120920224	120922462	color=chr4
	chr11	70629568	70631625	chr4	121209449	121211534	color=chr4
	chr11	70635103	70639206	chr4	121240503	121263186	color=chr4
	chr11	70669745	70670964	chr4	121284440	121285766	color=chr4
	chr11	70731689	70732537	chr4	121484167	121490370	color=chr4
	chr11	70826405	70828676	chr4	121656218	121658760	color=chr4
	chr11	70983471	70988648	chr4	121722827	121726914	color=chr4
	chr11	71038850	71044714	chr4	121961560	121977092	color=chr4
	chr11	71118610	71140400	chr4	122056354	122086089	color=chr4
	chr11	71140845	71142428	chr4	122086565	122128757	color=chr4
	chr11	71150977	71155418	chr4	122132692	122135784	color=chr4
	chr11	71261250	71268695	chr4	122480103	122489884	color=chr4
	chr11	71287907	71288741	chr4	122546121	122553016	color=chr4
	chr11	71327065	71331165	chr4	122831983	122835678	color=chr4
	chr11	71507303	71517491	chr4	123144131	123167252	color=chr4
	chr11	71567188	71574672	chr4	123244885	123249679	color=chr4
	chr11	38512733	38523647	chr4	158414210	158419114	color=chr4
	chr11	38586510	38592862	chr4	158879068	158879721	color=chr4
	chr11	38680656	38682019	chr4	158921729	158929850	color=chr4
	chr11	39455107	39474105	chr4	158968023	158968497	color=chr4
	chr11	39702565	39705720	chr4	159269606	159272732	color=chr4
	chr11	42070223	42074332	chr4	159975989	159981552	color=chr4
	chr11	42408887	42410766	chr4	160364250	160366469	color=chr4
	chr11	42929618	42931349	chr4	160725740	160729413	color=chr4
	chr11	43433493	43446434	chr4	161516350	161527582	color=chr4
	chr11	43750056	43755136	chr4	161716834	161719991	color=chr4
	chr11	43916765	43925094	chr4	161954833	161962574	color=chr4
	chr11	44938128	44940321	chr4	163465199	163470122	color=chr4
	chr11	46772793	46784729	chr4	163521260	163534947	color=chr4
	chr11	47237259	47247319	chr4	163993588	164002735	color=chr4
	chr11	47387499	47388820	chr4	165348121	165349065	color=chr4
	chr11	48624211	48626213	chr4	167256511	167340064	color=chr4
	chr11	49540790	49597548	chr4	167907202	167925379	color=chr4
	chr11	50205569	50207843	chr4	168290142	168293686	color=chr4
	chr11	51418491	51418964	chr4	168750148	168751313	color=chr4
	chr11	51937479	51944093	chr4	168972125	168983956	color=chr4
	chr11	52100613	52101896	chr4	169096932	169098616	color=chr4
	chr11	52196406	52211466	chr4	169128476	169136629	color=chr4
	chr11	52247639	52251051	chr4	169593024	169600395	color=chr4
	chr11	52770009	52785569	chr4	169810045	169814751	color=chr4
	chr11	53920285	53923680	chr4	170175393	170178266	color=chr4
	chr11	54654566	54671156	chr4	170637714	170658906	color=chr4
	chr11	54955065	54961098	chr4	171183923	171195825	color=chr4
	chr11	55213776	55220732	chr4	171676230	171679861	color=chr4
	chr11	55713119	55715127	chr4	172063978	172066385	color=chr4
	chr11	56135331	56136129	chr4	172316724	172317812	color=chr4
	chr11	56668036	56669174	chr4	172711392	172712623	color=chr4
	chr11	56737566	56741235	chr4	173167371	173174870	color=chr4
	chr11	56799563	56802011	chr4	173179199	173189627	color=chr4
	chr11	56880031	56885089	chr4	173218960	173225020	color=chr4
	chr11	57639134	57658395	chr4	173484218	173493229	color=chr4
	chr11	57850643	57856423	chr4	173615041	173627582	color=chr4
	chr11	58250281	58253288	chr4	173766336	173769736	color=chr4
	chr11	58883710	58890441	chr4	174363020	174375687	color=chr4
	chr11	60094476	60098570	chr4	174988546	174991526	color=chr4
	chr11	58766606	58776301	chr4	144056919	144060615	color=chr4
	chr11	58816409	58819554	chr4	144032589	144036897	color=chr4
	chr11	58841135	58848494	chr4	143941368	143953244	color=chr4
	chr11	58883710	58890441	chr4	143921137	143928236	color=chr4
	chr11	58928284	58928781	chr4	143873263	143877997	color=chr4
	chr11	59082279	59089779	chr4	143731453	143735032	color=chr4
	chr11	59247625	59250280	chr4	142127242	142129494	color=chr4
	chr11	59664422	59668876	chr4	140839220	140852056	color=chr4
	chr11	59699605	59705457	chr4	140808021	140819633	color=chr4
	chr11	59888885	59890104	chr4	140564122	140583436	color=chr4
	chr11	60027988	60033632	chr4	140510156	140511289	color=chr4
	chr11	60044733	60048638	chr4	140422808	140438952	color=chr4
	chr11	60099384	60104595	chr4	140390518	140422759	color=chr4
	chr11	60152071	60157023	chr4	138727833	138737088	color=chr4
	chr11	60460668	60462195	chr4	138321692	138400507	color=chr4
	chr11	60666263	60671453	chr4	138057682	138060677	color=chr4
	chr11	60948167	60962676	chr4	137470562	137473163	color=chr4
	chr11	61573732	61597546	chr4	137172102	137172560	color=chr4
	chr11	61777599	61778971	chr4	136861422	136863004	color=chr4
	chr11	61808913	61813413	chr4	136842875	136850961	color=chr4
	chr11	61832182	61834714	chr4	136788907	136796246	color=chr4
	chr11	61858849	61869411	chr4	136769218	136779347	color=chr4
	chr11	61997290	62000401	chr4	136686567	136689370	color=chr4
	chr11	62263226	62270978	chr4	136206662	136220164	color=chr4
	chr11	62832539	62842544	chr4	135962004	135966980	color=chr4
	chr11	63056144	63064179	chr4	135680923	135702737	color=chr4
	chr11	63152841	63155004	chr4	135659711	135663165	color=chr4
	chr11	63237028	63238772	chr4	134938858	134944859	color=chr4
	chr11	63246970	63249091	chr4	134891749	134899501	color=chr4
	chr11	63488751	63518356	chr4	134548296	134571960	color=chr4
	chr11	63518573	63519175	chr4	134536551	134537357	color=chr4
	chr11	63676635	63677487	chr4	134196438	134197133	color=chr4
	chr11	63728327	63731198	chr4	132877244	132877627	color=chr4
	chr11	63732505	63737807	chr4	132615498	132673840	color=chr4
	chr11	63765851	63766903	chr4	132232609	132233416	color=chr4
	chr11	63774940	63780294	chr4	132138228	132150679	color=chr4
	chr11	63953397	63992593	chr4	131989833	131990752	color=chr4
	chr11	64125321	64130730	chr4	131914924	131921988	color=chr4
	chr11	64181565	64183715	chr4	131902284	131907639	color=chr4
	chr11	64186874	64188486	chr4	131890266	131896957	color=chr4
	chr11	64335985	64340580	chr4	131831981	131834318	color=chr4
	chr11	64537498	64573402	chr4	131531837	131562901	color=chr4
	chr11	65223847	65228369	chr4	131037245	131059479	color=chr4
	chr11	65249313	65252694	chr4	130974621	130976956	color=chr4
	chr11	66078665	66139266	chr4	130710958	130806462	color=chr4
	chr11	66156669	66158509	chr4	130600457	130601985	color=chr4
	chr11	66358880	66393905	chr4	130345498	130357233	color=chr4
	chr11	66509370	66513650	chr4	130106697	130116291	color=chr4
	chr11	66547563	66552990	chr4	129998001	130006151	color=chr4
	chr11	66586854	66594421	chr4	129851368	129860117	color=chr4
	chr11	66629967	66635718	chr4	129735544	129745117	color=chr4
	chr11	52770009	52785569	chr4	154506683	154512191	color=chr4
	chr11	52797092	52806292	chr4	154478342	154487086	color=chr4
	chr11	52814254	52817404	chr4	154434061	154449157	color=chr4
	chr11	52967109	52989447	chr4	154207847	154212341	color=chr4
	chr11	53197338	53206027	chr4	154113271	154114893	color=chr4
	chr11	53230478	53234163	chr4	154078868	154088651	color=chr4
	chr11	53733727	53750312	chr4	154028299	154052854	color=chr4
	chr11	53785244	53790592	chr4	153851569	154022561	color=chr4
	chr11	53827066	53886107	chr4	153812635	153844950	color=chr4
	chr11	53888466	53895365	chr4	153757499	153762428	color=chr4
	chr11	54684096	54694516	chr4	151991449	152009606	color=chr4
	chr11	54947199	54948867	chr4	151797350	151802698	color=chr4
	chr11	54974459	55032050	chr4	151781932	151789166	color=chr4
	chr11	55213776	55220732	chr4	151180919	151251206	color=chr4
	chr11	55348884	55353060	chr4	151128896	151141564	color=chr4
	chr11	55412170	55427105	chr4	151050303	151072784	color=chr4
	chr11	55519757	55524749	chr4	150929376	150935400	color=chr4
	chr11	56135331	56136129	chr4	150749428	150764487	color=chr4
	chr11	56331830	56340733	chr4	150449576	150454087	color=chr4
	chr11	56342120	56345102	chr4	150420055	150446375	color=chr4
	chr11	56509003	56510792	chr4	150357424	150360090	color=chr4
	chr11	56512012	56520500	chr4	150343732	150357283	color=chr4
	chr11	56711569	56712296	chr4	150259776	150263290	color=chr4
	chr11	56737566	56741235	chr4	150192570	150196540	color=chr4
	chr11	56749194	56799560	chr4	150176702	150188134	color=chr4
	chr11	56906284	56918860	chr4	150131731	150141361	color=chr4
	chr11	56927565	56938696	chr4	150046599	150091242	color=chr4
	chr11	57639134	57658395	chr4	149933720	149936583	color=chr4
	chr11	57837467	57850192	chr4	149701311	149702454	color=chr4
	chr11	57850643	57856423	chr4	149664352	149674668	color=chr4
	chr11	58250281	58253288	chr4	149137129	149173151	color=chr4
	chr11	58297694	58299126	chr4	148963693	148974477	color=chr4
	chr11	73605066	73606222	chr4	129603152	129617986	color=chr4
	chr11	73666534	73671902	chr4	129301492	129317425	color=chr4
	chr11	73875462	73881412	chr4	129090478	129110605	color=chr4
	chr11	74035561	74037847	chr4	128828469	128835134	color=chr4
	chr11	74112826	74132698	chr4	128497997	128547296	color=chr4
	chr11	74142078	74145677	chr4	128402102	128425835	color=chr4
	chr11	74193757	74198637	chr4	128255601	128261009	color=chr4
	chr11	74313018	74314892	chr4	127526740	127531045	color=chr4
	chr11	74415770	74422183	chr4	127314560	127332107	color=chr4
	chr11	74635337	74642065	chr4	127104206	127109444	color=chr4
	chr11	74699346	74717927	chr4	127001751	127027773	color=chr4
	chr11	74775111	74785360	chr4	126017816	126040375	color=chr4
	chr11	74892106	74896242	chr4	125918072	125927337	color=chr4
	chr11	74917837	74922051	chr4	125877122	125880594	color=chr4
	chr11	75425306	75606695	chr4	125474677	125506826	color=chr4
	chr11	76771924	76773387	chr5	33954730	33960217	color=chr5
	chr11	77775914	77787570	chr5	32088709	32094690	color=chr5
	chr11	78135279	78157350	chr5	31650321	31706555	color=chr5
	chr11	78710327	78711732	chr5	28938844	28940851	color=chr5
	chr11	79208844	79209921	chr5	28413297	28417463	color=chr5
	chr11	79338470	79343736	chr5	28233802	28235926	color=chr5
	chr11	79446783	79467340	chr5	27570282	27583572	color=chr5
	chr11	79476392	79478907	chr5	27541864	27544560	color=chr5
	chr11	80418783	80420499	chr5	25730683	25749130	color=chr5
	chr11	80696155	80697455	chr5	24918421	24926312	color=chr5
	chr11	79087011	79088924	chr8	89799486	89802622	color=chr8
	chr11	79561870	79577028	chr8	89615373	89637104	color=chr8
	chr11	79599567	79607000	chr8	89578270	89588866	color=chr8
	chr11	80011668	80026521	chr8	89350274	89351121	color=chr8
	chr11	80030821	80038565	chr8	89337483	89347949	color=chr8
	chr11	80276351	80304633	chr8	88699619	88704442	color=chr8
	chr11	83238153	83239107	chr9	134874370	134875267	color=chr9
	chr11	83280008	83285527	chr9	135065631	135069007	color=chr9
	chr11	83418214	83429467	chr9	135412379	135413763	color=chr9
	chr11	83645253	83647560	chr9	135586669	135594593	color=chr9
	chr11	83708857	83713446	chr9	135598684	135600586	color=chr9
	chr11	84693851	84820696	chr9	136602605	136606838	color=chr9
	chr11	85137925	85141674	chr9	137299498	137304925	color=chr9
	chr11	85285668	85316936	chr9	138082129	138093813	color=chr9
	chr11	85964753	85977236	chr9	138585825	138595519	color=chr9
	chr11	87248730	87255311	chr9	139443498	139449950	color=chr9
	chr11	87357812	87369075	chr9	139756511	139766146	color=chr9
	chr11	87618246	87630469	chr9	139981907	140007829	color=chr9
	chr11	87919293	87921361	chr9	140867169	140870533	color=chr9
	chr11	88107222	88109553	chr9	140962803	140973393	color=chr9
	chr11	88196112	88198849	chr9	140991331	140993460	color=chr9
	chr11	76408199	76411720	chr9	120581267	120591479	color=chr9
	chr11	76413290	76427957	chr9	120598455	120601966	color=chr9
	chr11	76442076	76507650	chr9	120654979	120657640	color=chr9
	chr11	76674951	76678958	chr9	120895057	120901782	color=chr9
	chr11	77775914	77787570	chr9	122895596	122903758	color=chr9
	chr11	78072192	78073822	chr9	124074896	124076977	color=chr9
	chr11	78314949	78325173	chr9	124181155	124195884	color=chr9
	chr11	78710327	78711732	chr9	125084339	125089728	color=chr9
	chr11	79141151	79145664	chr9	125620176	125624992	color=chr9
	chr11	79184077	79188223	chr9	125850137	125855501	color=chr9
	chr11	79338470	79343736	chr9	126132650	126138392	color=chr9
	chr11	79599567	79607000	chr9	126948204	126961889	color=chr9
	chr11	79828359	79841451	chr9	127073726	127088176	color=chr9
	chr11	7067065	7075950	chr9	147542481	147596079	color=chr9
	chr11	7472297	7474165	chr9	147223024	147239944	color=chr9
	chr11	7789880	7806924	chr9	146703298	146704103	color=chr9
	chr11	8308969	8323518	chr9	146553187	146579221	color=chr9
	chr11	8434643	8449025	chr9	145923371	145933032	color=chr9
	chr11	8742770	8747484	chr9	145799671	145807502	color=chr9
	chr11	8876515	8878735	chr9	145684229	145687514	color=chr9
	chr11	8901612	8902239	chr9	145622129	145646091	color=chr9
	chr11	9133874	9138966	chr9	145507544	145513171	color=chr9
	chr11	9259690	9260314	chr9	145434430	145435150	color=chr9
	chr11	9574665	9576048	chr9	145334912	145338614	color=chr9
	chr11	9711310	9720531	chr9	145307555	145308322	color=chr9
	chr11	10360959	10363517	chr9	145006504	145015448	color=chr9
	chr12	34278075	34291870	chr13	14416123	14421689	color=chr13
	chr12	34400450	34408618	chr13	14226902	14234131	color=chr13
	chr12	34411605	34415693	chr13	14214225	14215724	color=chr13
	chr12	34497119	34501471	chr13	14107142	14122729	color=chr13
	chr12	34507612	34510789	chr13	14093307	14098235	color=chr13
	chr12	34521552	34528290	chr13	14059226	14065797	color=chr13
	chr12	37010166	37012680	chr14	5057979	5061753	color=chr14
	chr12	37088913	37090820	chr14	5068185	5071675	color=chr14
	chr12	37149179	37169510	chr14	5126141	5133996	color=chr14
	chr12	37172240	37173173	chr14	6065719	6070327	color=chr14
	chr12	37194154	37206494	chr14	6107701	6111795	color=chr14
	chr12	37209558	37216359	chr14	6200243	6211364	color=chr14
	chr12	37273029	37287144	chr14	6229080	6266313	color=chr14
	chr12	37334741	37339603	chr14	6551901	6558862	color=chr14
	chr12	37467689	37472540	chr14	6660266	6664035	color=chr14
	chr12	37506709	37515607	chr14	6674002	6690572	color=chr14
	chr12	37606914	37609258	chr14	6835616	6837141	color=chr14
	chr12	37824590	37831942	chr14	6964406	6971064	color=chr14
	chr12	38510030	38520994	chr14	7118515	7121596	color=chr14
	chr12	40276231	40281295	chr14	7413927	7421568	color=chr14
	chr12	40539275	40544340	chr14	7543445	7551943	color=chr14
	chr12	40589796	40604961	chr14	7624606	7638160	color=chr14
	chr12	40703232	40737705	chr14	7697259	7703006	color=chr14
	chr12	40800763	40807710	chr14	7704204	7712914	color=chr14
	chr12	40811318	40819699	chr14	7824334	7837177	color=chr14
	chr12	41061183	41066922	chr14	7861038	7942723	color=chr14
	chr12	42403744	42452121	chr14	8165513	8168290	color=chr14
	chr12	42533147	42537932	chr14	8312404	8315108	color=chr14
	chr12	42909045	42910451	chr14	8453326	8454638	color=chr14
	chr12	42981990	43118650	chr14	8563888	8572784	color=chr14
	chr12	43192569	43204517	chr14	8577297	8584857	color=chr14
	chr12	43262097	43267832	chr14	8620198	8623032	color=chr14
	chr12	43444665	43448170	chr14	8654023	8662111	color=chr14
	chr12	43476913	43487924	chr14	8700579	8705576	color=chr14
	chr12	44235753	44253300	chr14	10243227	10248589	color=chr14
	chr12	44408952	44418927	chr14	11024206	11026146	color=chr14
	chr12	44509117	44514325	chr14	11079419	11080787	color=chr14
	chr12	44520602	44536057	chr14	11448105	11452009	color=chr14
	chr12	45078531	45101024	chr14	11534898	11538635	color=chr14
	chr12	45118058	45121834	chr14	11859502	11864834	color=chr14
	chr12	45143584	45147998	chr14	11918772	11921533	color=chr14
	chr12	45156071	45158923	chr14	11924379	11932230	color=chr14
	chr12	45180195	45184866	chr14	11999486	12004509	color=chr14
	chr12	45226935	45230089	chr14	12081635	12083394	color=chr14
	chr12	45286446	45299963	chr14	12097615	12110123	color=chr14
	chr12	45347056	45363738	chr14	12142020	12150406	color=chr14
	chr12	45982130	45991094	chr14	12354287	12367223	color=chr14
	chr12	45995404	46001491	chr14	12374890	12378065	color=chr14
	chr12	46380993	46388126	chr14	12401850	12402902	color=chr14
	chr12	46452543	46467363	chr14	12964450	12972774	color=chr14
	chr12	46509748	46514020	chr14	12973963	12977596	color=chr14
	chr12	46548882	46573159	chr14	12983392	12988057	color=chr14
	chr12	46659450	46661822	chr14	13155864	13158284	color=chr14
	chr12	46733578	46741039	chr14	13453048	13466797	color=chr14
	chr12	46775352	46786549	chr14	13483665	13555039	color=chr14
	chr12	46815054	46818147	chr14	13563953	13570229	color=chr14
	chr12	47060079	47068466	chr14	14263203	14285397	color=chr14
	chr12	47599123	47618032	chr14	14305268	14320427	color=chr14
	chr12	47650168	47658929	chr14	14320878	14327689	color=chr14
	chr12	48096475	48149272	chr14	14457304	14463823	color=chr14
	chr12	51489096	51493144	chr14	15054653	15058446	color=chr14
	chr12	52288385	52289800	chr14	15259613	15262258	color=chr14
	chr12	53075423	53131943	chr14	15516109	15525258	color=chr14
	chr12	3791319	3804816	chr14	58044968	58060574	color=chr14
	chr12	4233378	4237599	chr14	58180998	58185326	color=chr14
	chr12	4238841	4240112	chr14	58212630	58214114	color=chr14
	chr12	4562560	4564374	chr14	58357769	58360060	color=chr14
	chr12	4660895	4669739	chr14	58376128	58383090	color=chr14
	chr12	4671776	4675190	chr14	58472020	58474069	color=chr14
	chr12	4819181	4829302	chr14	58858796	58887878	color=chr14
	chr12	5357244	5373310	chr14	60395693	60413334	color=chr14
	chr12	28591153	28594017	chr14	24882967	24886165	color=chr14
	chr12	29218589	29238084	chr14	25572589	25577172	color=chr14
	chr12	29238453	29239177	chr14	25632836	25634405	color=chr14
	chr12	29263758	29273523	chr14	25764002	25769801	color=chr14
	chr12	29275121	29289574	chr14	25773580	25783216	color=chr14
	chr12	29353228	29374678	chr14	25806979	25817859	color=chr14
	chr12	29376042	29380053	chr14	25848857	25862847	color=chr14
	chr12	5990494	5998466	chr14	57679211	57687772	color=chr14
	chr12	6037710	6041364	chr14	57532506	57535369	color=chr14
	chr12	6376882	6388429	chr14	57156961	57159846	color=chr14
	chr12	6476051	6493885	chr14	57102004	57116832	color=chr14
	chr12	6585972	6592746	chr14	57012496	57015728	color=chr14
	chr12	6670469	6672153	chr14	56836092	56838003	color=chr14
	chr12	6803582	6814762	chr14	56753256	56763861	color=chr14
	chr12	6824237	6826340	chr14	56700001	56706229	color=chr14
	chr12	6869248	6873485	chr14	56645122	56648172	color=chr14
	chr12	6995194	7006788	chr14	56547566	56572922	color=chr14
	chr12	7022988	7027167	chr14	56534710	56540346	color=chr14
	chr12	7124327	7130816	chr14	56380724	56383317	color=chr14
	chr12	7160259	7170341	chr14	56288969	56378435	color=chr14
	chr12	7802262	7815751	chr14	56193069	56196813	color=chr14
	chr12	7818514	7827658	chr14	56181038	56184905	color=chr14
	chr12	7862030	7869491	chr14	56113913	56116147	color=chr14
	chr12	7958410	7965491	chr14	55551722	55579573	color=chr14
	chr12	7993676	7996963	chr14	55537786	55542656	color=chr14
	chr12	8111941	8121431	chr14	55319463	55331543	color=chr14
	chr12	8122643	8124526	chr14	54738174	54740930	color=chr14
	chr12	8256446	8257503	chr14	54497806	54498751	color=chr14
	chr12	8260587	8262176	chr14	54403013	54403958	color=chr14
	chr12	8264896	8272059	chr14	54393949	54399195	color=chr14
	chr12	8344610	8345166	chr14	54319197	54320242	color=chr14
	chr12	8536646	8554523	chr14	54164720	54166515	color=chr14
	chr12	8663809	8672158	chr14	54120982	54135306	color=chr14
	chr12	8797059	8800152	chr14	51280963	51285586	color=chr14
	chr12	8800799	8812125	chr14	51205693	51225198	color=chr14
	chr12	8938985	8943315	chr14	50684935	50689656	color=chr14
	chr12	9372408	9376518	chr14	50564397	50566994	color=chr14
	chr12	9443695	9446808	chr14	50477413	50481630	color=chr14
	chr12	9453192	9459776	chr14	50461096	50462332	color=chr14
	chr12	9849539	9850214	chr14	50267207	50269438	color=chr14
	chr12	10282433	10288350	chr14	50047806	50056816	color=chr14
	chr12	10374846	10380865	chr14	49862358	49869880	color=chr14
	chr12	10423074	10424293	chr14	49814234	49859734	color=chr14
	chr12	10670965	10674161	chr14	49713862	49716214	color=chr14
	chr12	10685369	10692870	chr14	49582253	49589692	color=chr14
	chr12	10799796	10806855	chr14	49481656	49490530	color=chr14
	chr12	10875222	10899211	chr14	49411744	49438263	color=chr14
	chr12	10954587	10957508	chr14	49382117	49386775	color=chr14
	chr12	11053986	11054873	chr14	48934774	48939444	color=chr14
	chr12	11803944	11806088	chr14	48392740	48394413	color=chr14
	chr12	11915439	11919246	chr14	48368064	48369335	color=chr14
	chr12	11920465	11923697	chr14	48364943	48367659	color=chr14
	chr12	12051894	12052350	chr14	48272076	48272512	color=chr14
	chr12	12070207	12070911	chr14	48199554	48200339	color=chr14
	chr12	12157779	12170432	chr14	48116412	48139618	color=chr14
	chr12	12220880	12228476	chr14	48088662	48100445	color=chr14
	chr12	12312388	12314255	chr14	47968239	47975011	color=chr14
	chr12	12402477	12404755	chr14	47839619	47841944	color=chr14
	chr12	12673843	12675977	chr14	47731604	47737197	color=chr14
	chr12	12676118	12683756	chr14	47626434	47630243	color=chr14
	chr12	12721268	12751620	chr14	47583599	47596888	color=chr14
	chr12	12757782	12759354	chr14	47527735	47529198	color=chr14
	chr12	12871615	12880891	chr14	47478987	47484859	color=chr14
	chr12	12881627	12882396	chr14	47477026	47477781	color=chr14
	chr12	12895840	12900047	chr14	47443452	47446412	color=chr14
	chr12	13481208	13482214	chr14	47090634	47093779	color=chr14
	chr12	13585324	13588164	chr14	46849149	46854426	color=chr14
	chr12	13681074	13681673	chr14	46671386	46677356	color=chr14
	chr12	13690394	13693348	chr14	46647236	46651056	color=chr14
	chr12	13695855	13700130	chr14	46641643	46646129	color=chr14
	chr12	13764550	13767200	chr14	46563948	46564415	color=chr14
	chr12	13897768	13898726	chr14	46392201	46395432	color=chr14
	chr12	13899577	13903514	chr14	46387983	46391400	color=chr14
	chr12	13999691	14003220	chr14	46335467	46351240	color=chr14
	chr12	14099808	14103767	chr14	46251576	46253931	color=chr14
	chr12	14173396	14174214	chr14	46177479	46182198	color=chr14
	chr12	14175299	14183513	chr14	46141838	46176941	color=chr14
	chr12	14537503	14543514	chr14	46026670	46036215	color=chr14
	chr12	14543659	14550547	chr14	45984009	45985599	color=chr14
	chr12	14739743	14748243	chr14	45827034	45843428	color=chr14
	chr12	15651566	15654793	chr14	45408932	45413584	color=chr14
	chr12	15828468	15856298	chr14	45150486	45152552	color=chr14
	chr12	15910475	15949672	chr14	44707856	44724275	color=chr14
	chr12	16038182	16042658	chr14	44638877	44645169	color=chr14
	chr12	16076438	16089884	chr14	44607975	44615478	color=chr14
	chr12	16208038	16216760	chr14	44275872	44293127	color=chr14
	chr12	16218922	16257808	chr14	44227847	44257233	color=chr14
	chr12	16268672	16280083	chr14	44189196	44201434	color=chr14
	chr12	16285173	16289972	chr14	44150473	44167488	color=chr14
	chr12	16465785	16477165	chr14	43990194	44005531	color=chr14
	chr12	16517005	16565789	chr14	43923293	43927952	color=chr14
	chr12	16632292	16633257	chr14	43773881	43776180	color=chr14
	chr12	16698623	16707813	chr14	43671542	43681387	color=chr14
	chr12	18202326	18210951	chr14	43522478	43540047	color=chr14
	chr12	18216087	18220468	chr14	43440291	43450741	color=chr14
	chr12	18420994	18422337	chr14	43284514	43287229	color=chr14
	chr12	18425740	18432663	chr14	43273178	43274911	color=chr14
	chr12	18469951	18474564	chr14	43192528	43201316	color=chr14
	chr12	18475812	18485714	chr14	43182976	43192031	color=chr14
	chr12	18651690	18655746	chr14	42860871	42876122	color=chr14
	chr12	18709293	18719899	chr14	42816656	42835537	color=chr14
	chr12	19344066	19357896	chr14	41091358	41296595	color=chr14
	chr12	19440594	19441978	chr14	39528855	39530610	color=chr14
	chr12	19453581	19461588	chr14	39166413	39166808	color=chr14
	chr12	19524557	19532643	chr14	37015781	37020282	color=chr14
	chr12	19663798	19683935	chr14	35490403	35498898	color=chr14
	chr12	19755967	19782099	chr14	35319117	35327724	color=chr14
	chr12	19816384	19845602	chr14	35299795	35312899	color=chr14
	chr12	19855146	19859145	chr14	35273933	35277768	color=chr14
	chr12	20072108	20076717	chr14	34751299	34757427	color=chr14
	chr12	20111595	20136143	chr14	34626737	34655015	color=chr14
	chr12	20147406	20164993	chr14	34529876	34536422	color=chr14
	chr12	20260492	20272122	chr14	34492485	34506353	color=chr14
	chr12	20308897	20311148	chr14	34310057	34312101	color=chr14
	chr12	20315290	20324728	chr14	34082909	34094571	color=chr14
	chr12	20703869	20710125	chr14	33932165	33936097	color=chr14
	chr12	20724477	20730599	chr14	33917035	33927876	color=chr14
	chr12	20754719	20763018	chr14	33854739	33898165	color=chr14
	chr12	21338719	21349218	chr14	33820823	33833693	color=chr14
	chr12	21509955	21521679	chr14	33658773	33668384	color=chr14
	chr12	21522222	21533339	chr14	33650377	33654178	color=chr14
	chr12	21549759	21551708	chr14	33479251	33481034	color=chr14
	chr12	21567171	21575591	chr14	33469363	33479178	color=chr14
	chr12	21635558	21639800	chr14	33462115	33466324	color=chr14
	chr12	21754940	21761692	chr14	33384366	33392622	color=chr14
	chr12	22031388	22032173	chr14	33312912	33319298	color=chr14
	chr12	22156679	22157350	chr14	33132752	33133496	color=chr14
	chr12	22231731	22233199	chr14	32831004	32834267	color=chr14
	chr12	22402221	22403400	chr14	32758275	32759008	color=chr14
	chr12	22438530	22445621	chr14	32695981	32697882	color=chr14
	chr12	22541030	22552843	chr14	32624412	32630143	color=chr14
	chr12	22595140	22599983	chr14	32613982	32618364	color=chr14
	chr12	22601876	22604415	chr14	32610723	32612778	color=chr14
	chr12	22946943	22947699	chr14	32521968	32523795	color=chr14
	chr12	23070716	23074747	chr14	32269238	32271973	color=chr14
	chr12	23098931	23107652	chr14	32242275	32267582	color=chr14
	chr12	23284833	23285557	chr14	32089951	32090849	color=chr14
	chr12	23610464	23611709	chr14	31913653	31915385	color=chr14
	chr12	24022164	24083366	chr14	31892792	31898139	color=chr14
	chr12	24192074	24194599	chr14	31801905	31804583	color=chr14
	chr12	24196205	24200269	chr14	31783915	31799525	color=chr14
	chr12	24202145	24207798	chr14	31739404	31743853	color=chr14
	chr12	24316409	24320763	chr14	30694479	30702296	color=chr14
	chr12	24321200	24327971	chr14	30632213	30638322	color=chr14
	chr12	24368903	24375994	chr14	30577049	30581623	color=chr14
	chr12	24553395	24566824	chr14	30107230	30126109	color=chr14
	chr12	24578786	24609878	chr14	30019852	30031831	color=chr14
	chr12	24675242	24686990	chr14	29919973	29924988	color=chr14
	chr12	24723708	24740796	chr14	29847808	29848197	color=chr14
	chr12	24887159	24926327	chr14	29565292	29572259	color=chr14
	chr12	25025332	25033649	chr14	28476981	28481459	color=chr14
	chr12	25089182	25095727	chr14	28036716	28056561	color=chr14
	chr12	26962916	26976613	chr14	27876388	27894882	color=chr14
	chr12	27724533	27732249	chr14	26493299	26499705	color=chr14
	chr12	28604339	28654319	chr14	26283682	26298584	color=chr14
	chr12	29376042	29380053	chr14	25848857	25862847	color=chr14
	chr12	30537305	30540596	chr14	23831148	23839744	color=chr14
	chr12	30816146	30833625	chr14	23627558	23633300	color=chr14
	chr12	30874764	30878271	chr14	23594204	23597301	color=chr14
	chr12	30975659	30991859	chr14	23518126	23522093	color=chr14
	chr12	31034421	31048052	chr14	23463295	23490300	color=chr14
	chr12	31167693	31169502	chr14	23360081	23362389	color=chr14
	chr12	31592205	31593862	chr14	23269235	23271000	color=chr14
	chr12	31855616	31869917	chr14	23116059	23125544	color=chr14
	chr12	31979209	31992579	chr14	21588609	21595188	color=chr14
	chr12	31994062	31999072	chr14	21533882	21579868	color=chr14
	chr12	32045459	32048983	chr14	21460780	21468194	color=chr14
	chr12	32193576	32201056	chr14	21290287	21295822	color=chr14
[truncated: 2,178 more rows]
