# Supplementary material for: Population sequencing enhances understanding of tea plant evolution
Source: Nat Commun. 2020 Sep 7;11:4447. doi: 10.1038/s41467-020-18228-8 (PMC7477583; doi:10.1038/s41467-020-18228-8)
Supplement: Supplementary file 15 — Source Data [file 41467_2020_18228_MOESM15_ESM.zip › source data/Fig1c.txt]

LG01	Marker41280	0	chr04	193340
LG01	Marker47019	0	chr04	1152261
LG01	Marker58467	0	chr04	110344500
LG01	Marker42083	0	chr04	117112865
LG01	Marker66165	1.37	chr04	3687373
LG01	Marker26151	1.37	chr04	105241629
LG01	Marker12145	3.425	chr04	7399267
LG01	TM209	3.425	chr04	3407819
LG01	Marker11051	5.229	chr04	102043705
LG01	Marker29045	12.263	chr04	111163207
LG01	Marker22366	12.984	chr04	64717778
LG01	Marker28224	22.887	chr04	29671117
LG01	Marker36882	25.721	chr04	32420367
LG01	Marker52374	27.866	chr04	30691207
LG01	Marker21097	30.183	chr04	26145129
LG01	Marker70025	35.525	chr04	15213871
LG01	Marker39169	41.012	chr04	3282823
LG01	Marker11356	41.012	chr04	3626454
LG01	Marker51849	45.057	chr04	9640631
LG01	Marker29136	45.544	chr04	6085961
LG01	TM559	48.004	chr04	9479493
LG01	TM570	48.004	chr04	9542775
LG01	TM322	48.004	chr04	7576130
LG01	Marker6462	49.379	chr04	8469913
LG01	Marker25188	51.802	chr04	11304031
LG01	Marker64908	54.335	chr04	743542
LG01	Marker70475	54.818	chr04	14335777
LG01	Marker4708	56.012	chr04	13114813
LG01	Marker65464	56.012	chr04	7473465
LG01	Marker13424	58.435	chr04	13755476
LG01	Marker1071	58.435	chr04	13975125
LG01	Marker8377	58.435	chr04	11574147
LG01	Marker4532	58.435	chr04	7277539
LG01	Marker4239	58.435	chr04	9661603
LG01	Marker13666	58.947	chr04	12701350
LG01	Marker27970	59.459	chr04	9206404
LG01	Marker1853	59.459	chr04	9618058
LG01	Marker58983	61.554	chr04	11645379
LG01	Marker23341	61.554	chr04	15587642
LG01	Marker8523	67.026	chr04	15364266
LG01	Marker16854	69.175	chr04	17189295
LG01	Marker24005	73.028	chr04	18908868
LG01	Marker24370	75.215	chr04	19412026
LG01	Marker8222	75.861	chr04	20803655
LG01	Marker8376	76.435	chr04	62752245
LG01	Marker12284	77.008	chr04	20299155
LG01	Marker2203	81.047	chr04	19885995
LG01	Marker30615	81.072	chr04	21095735
LG01	Marker10190	82.795	chr04	24015448
LG01	Marker64889	92.257	chr04	24946798
LG01	Marker41205	92.257	chr04	29697773
LG01	Marker3773	96.553	chr04	30919858
LG01	TM237	97.337	chr04	31926661
LG01	Marker9676	98.299	chr04	22860582
LG01	TM347	98.299	chr04	32252309
LG01	Marker2044	98.299	chr04	31028435
LG01	Marker5701	99.26	chr04	30945464
LG01	Marker35304	99.77	chr04	32727719
LG01	Marker10658	100.28	chr04	34408456
LG01	Marker36619	100.28	chr04	35599925
LG01	Marker2249	100.28	chr04	33262876
LG01	Marker2891	100.28	chr04	29590607
LG01	Marker42058	101.543	chr04	32994891
LG01	Marker28178	101.697	chr04	34077246
LG01	Marker69284	103.63	chr04	32269055
LG01	Marker5170	106.959	chr04	45335138
LG01	Marker30933	107.424	chr04	30779168
LG01	Marker8232	109.002	chr04	40293435
LG01	Marker9759	112.158	chr04	44826840
LG01	Marker7831	112.158	chr04	35951431
LG01	Marker14318	112.158	chr04	35793061
LG01	TM385	112.158	chr04	45943880
LG01	Marker25017	113.071	chr04	38247564
LG01	Marker24010	113.524	chr04	36189881
LG01	Marker25936	114.903	chr04	47186725
LG01	Marker2567	114.903	chr04	45771162
LG01	Marker3341	120.77	chr04	48751417
LG01	Marker20065	121.19	chr04	52762778
LG01	Marker66287	122.834	chr04	50814307
LG01	Marker18928	123.708	chr04	50322526
LG01	Marker15250	129.494	chr04	53619180
LG01	Marker14223	130.765	chr04	54313091
LG01	Marker74208	130.765	chr04	50826944
LG01	Marker23354	130.818	chr04	50178699
LG01	Marker2719	132.184	chr04	58789310
LG01	Marker6234	134.327	chr04	54701659
LG01	Marker49208	137.153	chr04	64216554
LG01	Marker42436	141.554	chr04	55658317
LG01	Marker28757	142.174	chr04	52169901
LG01	Marker5797	142.879	chr04	55385898
LG01	Marker35403	144.598	chr04	56017056
LG01	Marker45678	145.144	chr04	50489101
LG01	Marker9857	145.921	chr04	57987257
LG01	Marker22783	147.344	chr04	55301368
LG01	Marker14438	149.064	chr04	60022094
LG01	TM593	149.064	chr04	57538591
LG01	Marker5785	150.089	chr04	60022486
LG01	Marker6482	150.429	chr04	59359770
LG01	Marker17659	154.624	chr04	57277441
LG01	Marker1761	157.905	chr04	58885432
LG01	Marker17216	158.206	chr04	56614484
LG01	Marker63868	160.007	chr04	66880503
LG01	Marker10939	163.596	chr04	66012644
LG01	Marker19674	163.596	chr04	66092982
LG01	Marker20447	166.936	chr04	60194911
LG01	Marker45873	167.593	chr04	84378137
LG01	Marker26864	168.746	chr04	92218538
LG01	Marker5129	169.452	chr04	69075117
LG01	Marker10267	169.592	chr04	69469606
LG01	Marker41123	169.592	chr04	64434625
LG01	Marker21610	171.597	chr04	68985715
LG01	Marker25938	171.597	chr04	92983412
LG01	Marker33571	171.597	chr04	70025868
LG01	Marker33872	172.972	chr04	72587668
LG01	Marker3294	172.972	chr04	84650417
LG01	Marker67670	172.972	chr04	79894590
LG01	Marker28300	174.311	chr04	67380894
LG01	Marker10342	174.313	chr04	71403354
LG01	Marker46401	176.108	chr04	73478315
LG01	Marker61311	179.279	chr04	80457367
LG01	Marker61193	182.469	chr04	94984634
LG01	Marker56545	182.469	chr04	84948059
LG01	Marker60022	182.469	chr04	84210912
LG01	Marker34142	183.201	chr04	91283894
LG01	Marker21691	187.825	chr04	77710601
LG01	Marker4387	190.213	chr04	87145436
LG01	Marker6832	190.557	chr04	85009937
LG01	Marker6210	190.558	chr04	95323443
LG01	Marker66152	190.558	chr04	79800173
LG01	Marker12197	190.9	chr04	75728980
LG01	Marker73850	190.902	chr04	86952516
LG01	Marker66922	190.905	chr04	88909945
LG01	Marker4825	192.293	chr04	80298990
LG01	Marker45859	192.294	chr04	101944930
LG01	Marker13536	192.294	chr04	73907949
LG01	Marker17459	192.983	chr04	66700385
LG01	Marker3372	193.746	chr04	103391259
LG01	TM537	194.241	chr04	69593529
LG01	TM434	194.241	chr04	66866226
LG01	TM414	194.241	chr04	68645307
LG01	Marker51988	195.283	chr04	85941287
LG01	Marker4866	195.507	chr04	71946828
LG01	Marker11072	196.024	chr04	84492778
LG01	Marker30147	196.136	chr04	91196650
LG01	Marker12247	196.765	chr04	85690442
LG01	Marker49609	196.765	chr04	65888752
LG01	Marker25057	196.765	chr04	70947888
LG01	Marker7545	197.105	chr04	77261940
LG01	Marker11656	199.507	chr04	74369285
LG01	Marker7270	199.507	chr04	91767948
LG01	Marker4329	199.507	chr04	96848456
LG01	Marker38241	199.509	chr04	81551492
LG01	Marker16323	199.509	chr04	85090253
LG01	Marker25125	200.811	chr04	83439533
LG01	Marker581	202.125	chr04	91899414
LG01	Marker8260	202.557	chr04	80642310
LG01	Marker13383	202.989	chr04	83704696
LG01	Marker31995	204.303	chr04	85923121
LG01	Marker34710	204.303	chr04	95053461
LG01	TM447	205.617	chr04	83913890
LG01	TM439	205.617	chr04	83913890
LG01	Marker22646	206.049	chr04	79116469
LG01	Marker52022	206.049	chr04	83441269
LG01	Marker16914	207.413	chr04	70846316
LG01	Marker4414	207.755	chr04	95492951
LG01	Marker20484	209.824	chr04	91196145
LG01	Marker27315	210.782	chr04	83035048
LG01	Marker21618	210.782	chr04	89560930
LG01	Marker51091	212.225	chr04	66507185
LG01	Marker22007	212.225	chr04	92813806
LG01	Marker34118	214.318	chr04	79147524
LG01	Marker14012	214.318	chr04	97015278
LG01	Marker9681	215.353	chr04	87131379
LG01	Marker6820	215.693	chr04	84928456
LG01	Marker8300	219.324	chr04	102155452
LG01	Marker17714	219.334	chr04	103992505
LG01	Marker69788	223.938	chr04	110121969
LG01	Marker15526	224.972	chr04	104019149
LG01	Marker18842	224.972	chr04	107893043
LG01	Marker16070	226.899	chr04	105327644
LG01	TM505	231.947	chr04	105012810
LG01	Marker29138	233.558	chr04	99110765
LG01	Marker54595	235.11	chr04	97905571
LG01	Marker68548	237.423	chr04	109922480
LG01	Marker3268	241.701	chr04	104269951
LG01	TM488	241.701	chr04	107183492
LG01	TM363	241.701	chr04	113223501
LG01	Marker7182	243.482	chr04	113254875
LG01	Marker7106	244.478	chr04	102071731
LG01	Marker52020	245.473	chr04	107127346
LG01	Marker72817	245.473	chr04	105496036
LG01	Marker26247	245.473	chr04	107421713
LG01	Marker34938	247.587	chr04	105992379
LG01	Marker61565	247.587	chr04	97596825
LG01	Marker28118	247.587	chr04	117877855
LG01	Marker32200	253.081	chr04	111196531
LG01	Marker20664	253.683	chr04	98006312
LG01	Marker6400	254.288	chr04	105563533
LG01	Marker67284	254.288	chr04	104893831
LG01	Marker26853	254.288	chr04	106936241
LG01	Marker25079	254.975	chr04	112010045
LG01	Marker21077	254.975	chr04	80426606
LG01	Marker6806	256.69	chr04	107144740
LG01	Marker53795	257.214	chr04	105540544
LG01	Marker19359	258.795	chr04	113111830
LG01	Marker10333	258.844	chr04	113257695
LG01	Marker3868	264.153	chr04	116426195
LG01	Marker3702	264.153	chr04	114468913
LG01	Marker11572	265.216	chr04	117172142
LG01	Marker38983	266.881	chr04	126014891
LG01	Marker32396	266.881	chr04	121118861
LG01	Marker27035	268.418	chr04	115819956
LG01	Marker28849	271.65	chr04	103855877
LG01	Marker7057	271.65	chr04	117138502
LG01	Marker7827	271.99	chr04	115760772
LG01	Marker2808	271.99	chr04	121472016
LG01	Marker6092	272.67	chr04	120777051
LG01	Marker23143	275.166	chr04	120930040
LG01	Marker7493	275.658	chr04	119630883
LG01	Marker9679	277.415	chr04	119761113
LG01	Marker22626	278.186	chr04	120287806
LG01	TM440	281.335	chr04	116670471
LG01	TM370	282.213	chr04	121447664
LG01	TM568	284.454	chr04	133671444
LG01	TM345	284.454	chr04	135184909
LG01	TM361	284.454	chr04	133689110
LG01	Marker68494	286.908	chr04	133762096
LG01	Marker52605	286.908	chr04	120423926
LG01	Marker7455	288.283	chr04	127387711
LG01	Marker22578	288.623	chr04	130862077
LG01	Marker8991	289.648	chr04	132813432
LG01	Marker51944	289.648	chr04	125081744
LG01	Marker9121	289.648	chr04	133038992
LG01	Marker4535	289.648	chr04	127552478
LG01	Marker6194	293.752	chr04	122616511
LG01	Marker73226	295.254	chr04	134565227
LG01	Marker29778	295.254	chr04	133583558
LG01	Marker12558	296.301	chr04	134374082
LG01	Marker33590	296.301	chr04	135485055
LG01	Marker13287	296.301	chr04	133814882
LG01	Marker61972	306.046	chr04	151959609
LG01	Marker67559	306.065	chr04	139931517
LG01	Marker3754	308.231	chr04	140629204
LG01	Marker2187	308.231	chr04	140837934
LG01	Marker37573	309.225	chr04	136903873
LG01	Marker65194	309.225	chr04	134861257
LG01	Marker74941	309.663	chr04	140455421
LG01	Marker7350	310.242	chr04	137317917
LG01	Marker6380	312.688	chr04	141524200
LG01	Marker13818	316.712	chr04	142210829
LG01	Marker3252	318.324	chr04	148078369
LG01	Marker74419	318.324	chr04	150203860
LG01	Marker54541	321.444	chr04	147566600
LG01	Marker3251	323.203	chr04	141038543
LG01	Marker63621	323.732	chr04	145801503
LG01	Marker6322	325.34	chr04	146371413
LG01	Marker11977	327.155	chr04	149832249
LG01	Marker26449	329.842	chr04	151423144
LG01	Marker28257	330.184	chr04	146708312
LG01	Marker21670	331.3	chr04	152258007
LG01	TM487	333.602	chr04	142322440
LG01	Marker44671	333.602	chr04	143629746
LG01	TM472	338.965	chr04	146497023
LG01	TM344	338.965	chr04	148569228
LG01	TM503	338.965	chr04	152567242
LG01	TM486	340.356	chr04	159893505
LG01	TM359	340.356	chr04	154556521
LG01	Marker3800	346.167	chr04	159321060
LG01	Marker38469	346.167	chr04	153696564
LG01	Marker2491	347.899	chr04	159281624
LG01	Marker27870	348.556	chr04	162094419
LG01	Marker4499	348.556	chr04	160604791
LG01	Marker21629	351.24	chr04	170460967
LG01	Marker35344	351.24	chr04	164364033
LG01	Marker2369	351.524	chr04	154328912
LG01	Marker20097	351.524	chr04	153585710
LG01	Marker58670	352.229	chr04	154361394
LG01	Marker36752	353.491	chr04	173608867
LG01	Marker61432	356.612	chr04	158632029
LG01	Marker19045	356.612	chr04	158549528
LG01	Marker12428	356.613	chr04	154525344
LG01	Marker11853	359.399	chr04	159711924
LG01	Marker16885	359.399	chr04	160650614
LG01	Marker30618	359.399	chr04	154685361
LG01	Marker22858	359.399	chr04	160437907
LG01	Marker8307	361.171	chr04	157839710
LG01	Marker2625	361.171	chr04	160611993
LG01	Marker43342	363.547	chr04	161579749
LG01	Marker40095	363.547	chr04	181971674
LG01	Marker12109	365.63	chr04	162615883
LG01	Marker9088	366.656	chr04	164571707
LG01	Marker20753	367.17	chr04	164738923
LG01	Marker32481	367.17	chr04	165927272
LG01	Marker5703	368.301	chr04	170503489
LG01	Marker5754	369.541	chr04	167163699
LG01	Marker34416	371.287	chr04	166013389
LG01	Marker2047	371.287	chr04	169382691
LG01	Marker23322	371.287	chr04	169892872
LG01	Marker16703	371.287	chr04	168281042
LG01	TM556	371.287	chr04	171023288
LG01	Marker72412	371.77	chr04	166194762
LG01	Marker34429	376.924	chr04	173134967
LG01	Marker33241	377.341	chr04	171470799
LG01	Marker34990	377.341	chr04	169208879
LG01	Marker24968	377.341	chr04	174283270
LG01	TM574	379.765	chr04	175312529
LG01	TM047	379.765	chr04	174283950
LG01	TM473	379.765	chr04	173515100
LG01	Marker3153	384.343	chr04	174311751
LG01	Marker11909	384.343	chr04	174031602
LG01	Marker74145	385.079	chr04	183225866
LG01	Marker23459	385.079	chr04	181065524
LG01	Marker13612	385.079	chr04	179791543
LG01	Marker14935	385.76	chr04	184792507
LG01	Marker8744	387.149	chr04	181249922
LG01	Marker45771	387.829	chr04	181106732
LG01	Marker4481	387.829	chr04	178299051
LG01	Marker12507	388.593	chr04	178547220
LG01	Marker21461	389.884	chr04	174464929
LG01	Marker68689	394.548	chr04	185730321
LG01	Marker24507	394.548	chr04	184455729
LG01	TM449	394.888	chr04	183712405
LG01	Marker12961	395.913	chr04	175420537
LG01	Marker6784	395.913	chr04	181535297
LG01	Marker22072	400.87	chr04	178371871
LG01	Marker12747	400.87	chr04	170914375
LG01	Marker4045	401.555	chr04	176758962
LG02	TM239	0.68	chr06	1843489
LG02	TM554	1.361	chr06	3850585
LG02	TM462	1.361	chr06	1984370
LG02	TM480	1.361	chr06	1437786
LG02	Marker39253	3.568	chr06	1523697
LG02	Marker6008	3.568	chr06	2484425
LG02	Marker9044	5.212	chr06	3662685
LG02	Marker4091	5.752	chr06	4300577
LG02	Marker6959	6.84	chr06	3673495
LG02	Marker13986	7.928	chr06	5776913
LG02	Marker20142	7.928	chr06	6623852
LG02	Marker15840	10.688	chr06	15131787
LG02	Marker10148	14.186	chr06	15462098
LG02	TM602	14.871	chr06	11596521
LG02	TM144	14.871	chr06	12183014
LG02	Marker1913	17.274	chr06	13130067
LG02	Marker23172	17.614	chr06	10422235
LG02	Marker14139	19.442	chr06	17476037
LG02	Marker25087	20.013	chr06	6527616
LG02	Marker13115	23.517	chr06	21577048
LG02	Marker11273	24.289	chr06	18166853
LG02	Marker23210	28.186	chr06	20386805
LG02	Marker16857	28.526	chr06	23381049
LG02	Marker7464	29.242	chr06	20051795
LG02	Marker36557	30.604	chr06	27232803
LG02	Marker21010	30.999	chr06	26754640
LG02	Marker61716	33.943	chr06	21730480
LG02	TM621	34.921	chr06	26664585
LG02	TM465	34.921	chr06	29545940
LG02	Marker21000	37.564	chr06	35706172
LG02	Marker18868	37.564	chr06	31908459
LG02	Marker9018	37.564	chr06	20469451
LG02	Marker9488	40.668	chr06	26656463
LG02	Marker63033	40.668	chr06	28119588
LG02	Marker4703	47.662	chr06	36985951
LG02	Marker24642	48.75	chr06	34589302
LG02	Marker37239	50.792	chr06	62875213
LG02	TM542	54.757	chr06	35486496
LG02	TM342	55.317	chr06	65078549
LG02	TM354	57.109	chr06	51086041
LG02	Marker22041	58.489	chr06	60042264
LG02	Marker1141	58.96	chr06	60077522
LG02	Marker23668	62.726	chr06	51289010
LG02	Marker22590	62.746	chr06	61260337
LG02	Marker8885	64.115	chr06	52765762
LG02	Marker18361	66.262	chr06	58131158
LG02	Marker6905	66.267	chr06	58108263
LG02	Marker11445	66.277	chr06	60626298
LG02	Marker40631	66.297	chr06	60879386
LG02	Marker67131	69.786	chr06	58652755
LG02	Marker29692	71.169	chr06	56592694
LG02	Marker34161	71.514	chr06	57995351
LG02	Marker7439	74.482	chr06	48049743
LG02	Marker64366	74.951	chr06	52866921
LG02	Marker19552	75.96	chr06	50199631
LG02	Marker69311	78.544	chr06	56596069
LG02	Marker19326	78.544	chr06	37755617
LG02	Marker4157	79.945	chr06	52831671
LG02	Marker25046	80.761	chr06	52855416
LG02	Marker42603	82.456	chr06	62771849
LG02	Marker14806	85.637	chr06	53816813
LG02	Marker5312	88.158	chr06	46373347
LG02	Marker13204	88.158	chr06	45966966
LG02	Marker31462	88.843	chr06	41156592
LG02	Marker5072	90.089	chr06	42607174
LG02	Marker32651	92.253	chr06	43947603
LG02	TM350	93.185	chr06	39113689
LG02	Marker10380	94.413	chr06	39382285
LG02	Marker12643	94.413	chr06	67717645
LG02	Marker9729	95.433	chr06	67030689
LG02	Marker19129	95.433	chr06	68294420
LG02	Marker1506	95.433	chr06	37559615
LG02	Marker74685	96.465	chr06	68755504
LG02	Marker10210	99.578	chr06	38225274
LG02	Marker20545	100.613	chr06	66324505
LG02	Marker5913	102.07	chr06	71811191
LG02	Marker7305	102.07	chr06	71583043
LG02	Marker11425	104.35	chr06	70904933
LG02	Marker2392	106.32	chr06	67493985
LG02	Marker10662	107.233	chr06	39793517
LG02	TM314	108.135	chr06	72599840
LG02	Marker18376	108.135	chr06	69692202
LG02	Marker9815	108.135	chr06	75739436
LG02	Marker5947	109.21	chr06	70528751
LG02	Marker29013	109.954	chr06	69684954
LG02	Marker15994	110.238	chr06	70811735
LG02	Marker15464	119.517	chr06	79710333
LG02	Marker54875	120.34	chr06	80259687
LG02	Marker26124	122.055	chr06	80269165
LG02	Marker7738	124.089	chr06	78955461
LG02	Marker3640	124.484	chr06	79193605
LG02	Marker6382	125.169	chr06	78784415
LG02	Marker4686	125.169	chr06	79214263
LG02	TM468	126.559	chr06	80850983
LG02	TM467	126.559	chr06	80850983
LG02	Marker14386	131.386	chr06	85322495
LG02	Marker18020	131.386	chr06	83822800
LG02	Marker13588	131.98	chr06	88062248
LG02	Marker15171	131.98	chr06	85078376
LG02	Marker17089	132.372	chr06	93922357
LG02	Marker3082	132.574	chr06	82016184
LG02	Marker6121	133.168	chr06	93990940
LG02	Marker10099	134.897	chr06	81699957
LG02	Marker26485	134.897	chr06	84679513
LG02	Marker16568	138.016	chr06	94597335
LG02	Marker29088	138.016	chr06	84010967
LG02	Marker14980	138.43	chr06	91544205
LG02	TM613	139.009	chr06	92130548
LG02	Marker21858	141.86	chr06	89155284
LG02	Marker12326	141.86	chr06	90357877
LG02	Marker1511	141.86	chr06	88415470
LG02	Marker825	144.644	chr06	89426355
LG02	Marker59331	145.061	chr06	83665692
LG02	Marker5850	146.493	chr06	97516498
LG02	Marker13589	146.493	chr06	91682736
LG02	Marker2338	149.148	chr06	96487536
LG02	Marker12946	149.148	chr06	88478062
LG02	Marker5569	151.326	chr06	92147003
LG02	Marker6146	155.675	chr06	103812175
LG02	Marker8525	156.23	chr06	99458169
LG02	Marker37885	156.786	chr06	100698367
LG02	Marker67461	157.903	chr06	100459079
LG02	Marker13475	158.713	chr06	102527071
LG02	Marker8571	159.592	chr06	99670949
LG02	Marker18634	159.592	chr06	102153782
LG02	Marker1229	161.706	chr06	107482284
LG02	Marker36419	161.706	chr06	101357692
LG02	Marker4426	161.706	chr06	107006821
LG02	Marker42786	161.706	chr06	102145041
LG02	Marker3436	161.706	chr06	106220941
LG02	Marker21003	161.706	chr06	101220093
LG02	Marker9945	165.251	chr06	107550677
LG02	Marker9083	165.251	chr06	109204949
LG02	Marker4220	165.251	chr06	108343907
LG02	Marker2135	166.505	chr06	106052485
LG02	Marker16247	166.505	chr06	101888397
LG02	Marker17363	167.759	chr06	101196612
LG02	Marker11254	169.104	chr06	105785639
LG02	Marker5591	169.104	chr06	105783462
LG02	Marker51763	172.838	chr06	99304113
LG02	Marker74440	175.493	chr06	109686180
LG02	Marker42774	175.493	chr06	113683800
LG02	Marker4027	176.722	chr06	108116178
LG02	Marker3825	177.647	chr06	113199993
LG02	TM132	182.285	chr06	111310029
LG02	TM599	185.148	chr06	117018084
LG02	Marker9706	185.335	chr06	112329419
LG02	Marker11538	190.275	chr06	118188568
LG02	Marker24312	192.358	chr06	115962331
LG02	Marker1216	195.172	chr06	121566150
LG02	Marker53562	195.172	chr06	133590634
LG02	Marker20187	195.793	chr06	117880477
LG02	Marker27538	197.513	chr06	120251402
LG02	Marker15437	197.513	chr06	121513012
LG02	Marker58273	198.193	chr06	156533757
LG02	Marker14050	198.193	chr06	122240675
LG02	Marker13655	198.193	chr06	121698161
LG02	Marker15502	198.533	chr06	126020883
LG02	Marker41625	200.744	chr06	130622451
LG02	Marker35634	200.751	chr06	128135744
LG02	TM577	202.194	chr06	126209102
LG02	Marker41792	203.518	chr06	126694175
LG02	Marker20182	203.518	chr06	127419616
LG02	Marker22389	203.518	chr06	126321622
LG02	Marker5249	207.949	chr06	136297967
LG02	Marker1729	208.507	chr06	137299136
LG02	Marker16776	210.657	chr06	137621043
LG02	Marker59161	211.415	chr06	135731325
LG02	Marker18895	211.915	chr06	138586600
LG02	Marker10534	213.045	chr06	135749709
LG02	Marker1165	213.823	chr06	139036162
LG02	Marker4971	214.602	chr06	131565506
LG02	Marker1936	217.212	chr06	139710911
LG02	Marker6956	218.104	chr06	137669334
LG02	Marker35799	221.183	chr06	157103878
LG02	Marker887	225.171	chr06	152837241
LG02	Marker31155	225.171	chr06	129380610
LG02	Marker5853	227.02	chr06	152703266
LG02	Marker11690	231.941	chr06	151521023
LG02	Marker41668	233.045	chr06	153303649
LG02	Marker21086	233.385	chr06	153585422
LG02	Marker13892	234.41	chr06	156079451
LG02	Marker13428	235.635	chr06	149219842
LG02	TM176	237.856	chr06	146123925
LG02	Marker49152	238.752	chr06	142567726
LG02	TM514	240.811	chr06	145126868
LG02	TM606	240.811	chr06	147945279
LG02	Marker60376	242.869	chr06	148220629
LG02	Marker8995	242.869	chr06	147011014
LG02	Marker33136	242.869	chr06	151001480
LG02	Marker12881	242.869	chr06	145395911
LG02	Marker6172	242.869	chr06	148805012
LG02	TM515	245.19	chr06	159854552
LG02	TM393	245.19	chr06	140599873
LG02	Marker6515	245.74	chr06	140751908
LG02	Marker16310	246.687	chr06	163263684
LG02	TM476	251.656	chr06	146687953
LG02	TM622	251.656	chr06	160912646
LG03	Marker51519	0.512	chr01	22368197
LG03	Marker37442	1.024	chr01	2893615
LG03	Marker66562	1.366	chr01	16685686
LG03	Marker17844	1.367	chr01	15170072
LG03	Marker7363	3.916	chr01	9531464
LG03	Marker28973	7.579	chr01	6473589
LG03	Marker26299	9.471	chr01	8418684
LG03	Marker1655	12.748	chr01	518141
LG03	Marker24323	15.723	chr01	8532467
LG03	Marker40788	15.749	chr01	7590097
LG03	Marker13339	15.765	chr01	7165850
LG03	Marker62862	18.193	chr01	3657682
LG03	Marker62506	19.256	chr01	7028143
LG03	Marker29337	22.482	chr01	2317709
LG03	Marker41064	22.974	chr12	108479228
LG03	Marker63582	23.002	chr01	13777187
LG03	Marker12708	25.142	chr01	3731846
LG03	Marker52370	25.144	chr01	8211898
LG03	Marker15759	25.661	chr01	11645568
LG03	Marker39489	27.579	chr01	15482976
LG03	Marker27098	29.271	chr01	10765895
LG03	Marker9326	30.099	chr01	9748221
LG03	Marker72399	30.513	chr01	14011988
LG03	Marker43757	32.655	chr01	10098909
LG03	Marker40167	32.659	chr01	1648488
LG03	Marker6532	33.965	chr01	13517113
LG03	Marker7561	36.109	chr01	2366479
LG03	Marker2553	36.509	chr01	2443952
LG03	Marker9265	36.851	chr01	10037657
LG03	TM479	40.363	chr01	2999719
LG03	TM477	42.112	chr01	15977163
LG03	TM549	42.112	chr01	15688100
LG03	TM371	46.039	chr01	19660858
LG03	Marker35647	47.788	chr01	21077949
LG03	Marker33720	47.788	chr01	20297945
LG03	Marker18885	48.133	chr01	17643487
LG03	Marker10789	48.82	chr01	18841133
LG03	Marker11197	48.829	chr01	20038875
LG03	Marker6845	48.834	chr01	19048481
LG03	Marker16189	48.839	chr01	20654257
LG03	Marker14251	49.812	chr01	20964173
LG03	Marker2637	50.785	chr01	20935729
LG03	Marker11741	50.794	chr01	21974524
LG03	Marker29278	50.834	chr01	16207763
LG03	Marker2942	52.751	chr01	20428365
LG03	Marker19259	52.754	chr01	20079543
LG03	Marker16340	52.761	chr01	16661587
LG03	Marker18713	56.933	chr01	105053131
LG03	Marker32902	57.331	chr01	25700095
LG03	Marker32302	59.452	chr01	17355313
LG03	Marker4507	61.005	chr12	111790774
LG03	Marker6583	61.887	chr01	24419492
LG03	Marker10351	61.897	chr01	22995130
LG03	Marker22487	62.41	chr01	23038064
LG03	Marker64176	65.402	chr01	48869744
LG03	Marker2933	67.15	chr01	27305509
LG03	Marker32141	67.668	chr01	30009049
LG03	Marker21374	67.673	chr01	26321979
LG03	Marker50973	68.185	chr01	15651206
LG03	Marker37227	68.195	chr01	53764978
LG03	Marker3229	71.88	chr01	35074583
LG03	Marker3459	71.88	chr01	34946914
LG03	Marker14799	71.882	chr01	29875161
LG03	Marker15699	72.701	chr01	30479401
LG03	Marker33411	73.908	chr01	25194133
LG03	Marker25066	73.946	chr01	24580644
LG03	Marker41402	74.636	chr01	90389050
LG03	TM259	79.737	chr01	36170914
LG03	Marker12845	79.737	chr01	32769190
LG03	Marker74972	81.749	chr01	33619556
LG03	Marker53618	81.749	chr01	27101348
LG03	Marker35007	81.749	chr01	30109294
LG03	TM337	84.745	chr01	36170914
LG03	TM629	84.745	chr01	36240553
LG03	Marker7377	88.161	chr01	27324095
LG03	Marker34418	89.059	chr01	35579492
LG03	Marker16580	89.061	chr01	34964676
LG03	Marker30841	91.335	chr01	29051828
LG03	Marker13389	94.327	chr01	47621064
LG03	Marker5936	96.715	chr01	42025825
LG03	Marker25245	98.22	chr01	42980498
LG03	Marker23196	98.85	chr01	41448110
LG03	Marker1924	98.959	chr01	88326424
LG03	Marker14856	104.492	chr01	54805531
LG03	Marker17911	108.028	chr01	52458457
LG03	TM469	109.412	chr01	43611762
LG03	TM454	110.179	chr01	42832594
LG03	TM398	110.179	chr13	104308505
LG03	Marker27873	114.293	chr01	52489591
LG03	Marker61871	116.369	chr01	47660160
LG03	Marker17709	118.697	chr01	47904116
LG03	Marker4511	118.697	chr01	49764994
LG03	Marker29235	118.704	chr01	51769952
LG03	Marker3233	120.444	chr12	57367464
LG03	Marker10553	126.554	chr01	60509185
LG03	Marker28546	126.705	chr01	42790525
LG03	Marker10280	130.819	chr01	57201383
LG03	Marker15711	132.355	chr01	60301885
LG03	Marker48623	132.725	chr01	58294105
LG03	Marker19660	132.729	chr01	57325701
LG03	Marker26312	132.737	chr01	65264304
LG03	Marker18749	133.581	chr01	56925651
LG03	Marker6533	133.601	chr01	58099787
LG03	Marker15928	134.534	chr01	74382204
LG03	Marker16491	135.138	chr01	70969541
LG03	Marker53433	135.15	chr01	69755240
LG03	Marker36950	138.151	chr01	61317686
LG03	Marker67929	138.156	chr01	81964501
LG03	Marker15450	140.683	chr01	44473778
LG03	Marker5159	142.966	chr01	67559250
LG03	Marker19626	142.973	chr01	69993493
LG03	Marker5819	143.665	chr01	72023602
LG03	Marker5392	143.674	chr01	60714399
LG03	Marker6122	145.058	chr01	68943254
LG03	Marker8311	145.058	chr01	56006680
LG03	Marker40751	145.059	chr11	112142299
LG03	Marker4698	146.796	chr01	71906986
LG03	Marker19384	147.663	chr01	69302466
LG03	Marker10633	148.599	chr01	68450281
LG03	Marker12002	149.413	chr01	81462278
LG03	Marker38739	149.477	chr01	74764830
LG03	Marker4773	151.385	chr01	72049650
LG03	Marker62869	151.391	chr01	73022941
LG03	Marker24522	151.397	chr01	63564426
LG03	Marker9036	151.401	chr01	84440160
LG03	Marker33836	155.052	chr01	94135209
LG03	Marker11074	155.599	chr01	54937306
LG03	Marker9770	155.613	chr01	70820624
LG03	Marker45702	157.945	chr01	68029411
LG03	Marker17847	158.401	chr01	66311137
LG03	Marker58104	159.323	chr01	68625235
LG03	Marker1327	159.78	chr01	75414160
LG03	Marker3314	159.78	chr01	69768054
LG03	Marker37835	160.472	chr01	80820709
LG03	Marker10270	161.083	chr01	75463691
LG03	Marker6749	161.962	chr01	85682620
LG03	Marker9032	162.872	chr01	88182132
LG03	Marker6390	164.069	chr01	92539589
LG03	Marker22789	164.666	chr01	85509477
LG03	Marker26293	164.668	chr01	91120266
LG03	Marker1711	165.02	chr01	88944157
LG03	Marker41948	165.372	chr01	91879709
LG03	Marker36928	166.066	chr01	92063002
LG03	Marker7004	166.071	chr01	87256137
LG03	Marker3316	167.073	chr01	74189144
LG03	Marker40404	168.251	chr01	90923605
LG03	Marker17787	168.372	chr01	90764556
LG03	Marker66636	169.503	chr01	80434732
LG03	Marker49655	169.509	chr01	79253121
LG03	Marker40660	172.734	chr01	79986208
LG03	Marker39249	172.898	chr01	74929519
LG03	Marker38140	174.024	chr01	77893217
LG03	Marker39367	176.32	chr01	93787080
LG03	Marker24779	176.327	chr01	92722452
LG03	Marker23488	176.84	chr01	92844525
LG03	Marker36726	179.069	chr01	81556364
LG03	Marker14603	181.291	chr01	96120642
LG03	Marker8472	181.295	chr01	97070934
LG03	Marker12720	185.839	chr01	101875411
LG03	Marker1783	185.844	chr01	102076945
LG03	Marker8640	186.741	chr01	102797339
LG03	Marker30394	188.77	chr01	108771978
LG03	Marker10039	188.773	chr01	103494222
LG03	Marker19036	189.355	chr12	68473401
LG03	Marker12042	189.358	chr14	87523494
LG03	Marker50952	190.27	chr01	44835629
LG03	Marker42019	190.389	chr01	112202888
LG03	Marker14317	190.459	chr01	112727939
LG03	Marker14897	191.698	chr01	108596403
LG03	Marker11448	191.702	chr01	108464788
LG03	Marker8875	194.63	chr01	106667234
LG03	Marker8184	195.677	chr01	108517749
LG03	Marker14143	196.021	chr01	109438481
LG03	Marker6970	196.535	chr01	111465318
LG03	Marker26036	197.046	chr01	105574839
LG03	Marker46137	199.809	chr01	111041289
LG03	Marker27256	200.298	chr01	108838185
LG03	Marker52446	201.814	chr01	113827748
LG03	Marker7908	202.32	chr01	113367898
LG03	Marker4002	202.326	chr01	113425765
LG03	Marker10432	204.866	chr01	114524492
LG03	Marker35216	204.866	chr01	114595407
LG03	TM376	205.489	chr01	114174059
LG03	TM520	205.489	chr01	114288372
LG03	TM546	205.489	chr01	114782854
LG03	TM299	208.192	chr01	44681529
LG03	TM517	208.192	chr14	87208691
LG03	TM136	208.192	chr01	104728242
LG03	TM145	208.192	chr01	103036335
LG03	TM387	210.428	chr01	112282421
LG03	Marker69710	213.545	chr01	116894323
LG03	Marker3611	213.607	chr01	121350451
LG03	Marker22202	213.621	chr01	127055388
LG03	Marker1671	214.719	chr01	123051769
LG03	Marker24888	214.721	chr01	119828347
LG03	Marker2962	216.953	chr01	118993192
LG03	Marker2787	220.937	chr01	125271037
LG03	Marker7860	222.104	chr01	123467985
LG03	Marker44082	222.108	chr01	117304798
LG03	Marker6251	222.111	chr01	118356904
LG03	Marker41679	225.792	chr01	117321202
LG03	Marker6954	226.703	chr01	121883994
LG03	Marker36238	228.522	chr01	121897959
LG03	Marker49495	228.526	chr01	126595951
LG03	Marker9241	230.586	chr01	123901286
LG03	Marker32050	231.33	chr01	127464581
LG03	Marker21135	232.234	chr01	129804497
LG03	Marker4607	232.237	chr01	135038486
LG03	Marker16821	232.239	chr01	129152105
LG03	Marker18676	233.647	chr01	129142424
LG03	Marker12940	235.048	chr01	129329443
LG03	Marker21475	235.048	chr01	129023929
LG03	Marker4858	235.061	chr01	132991549
LG03	Marker10762	236.2	chr12	18622193
LG03	Marker13715	236.776	chr01	200466965
LG03	Marker17718	237.119	chr01	131395569
LG03	Marker58865	237.461	chr01	132152745
LG03	Marker38080	237.803	chr01	127470836
LG03	Marker11506	238.143	chr01	130405147
LG03	Marker18816	240.627	chr01	212662140
LG03	Marker3686	240.627	chr01	131966019
LG03	Marker17661	241.656	chr01	128153905
LG03	Marker10897	241.996	chr01	126166928
LG03	Marker10647	245.163	chr01	138018329
LG03	Marker30556	245.174	chr01	138370706
LG03	Marker11223	248.162	chr01	141230498
LG03	Marker15837	248.896	chr01	140156488
LG03	Marker10676	248.896	chr01	140177874
LG03	Marker27812	250.372	chr01	142101819
LG03	TM051	253.156	chr01	137138643
LG03	Marker26551	253.156	chr01	143275720
LG03	Marker6248	254.192	chr01	138476167
LG03	TM412	254.192	chr01	143943816
LG03	TM320	255.606	chr01	135690928
LG03	Marker18510	258.909	chr01	132947573
LG03	Marker41564	259.374	chr01	143115171
LG03	Marker64734	259.378	chr01	140000926
LG03	Marker7883	261.994	chr01	80575870
LG03	Marker20069	262.86	chr01	142578107
LG03	Marker14656	263.202	chr01	141973914
LG03	Marker19627	267.454	chr01	150848720
LG03	Marker21606	268.828	chr01	153228712
LG03	Marker6414	269.965	chr01	146144940
LG03	Marker7788	270.534	chr01	153130515
LG03	Marker10892	270.534	chr01	156225861
LG03	Marker10447	270.874	chr01	147033558
LG03	Marker9630	271.214	chr01	150877240
LG03	Marker11797	271.554	chr01	156406962
LG03	Marker29817	273.643	chr01	153248801
LG03	Marker13928	274.328	chr01	151893566
LG03	Marker6014	274.328	chr01	146431209
LG03	Marker10192	276.038	chr01	144977504
LG03	TM394	277.598	chr01	144309068
LG03	TM533	277.598	chr01	144791131
LG03	TM118	278.76	chr01	154328137
LG03	Marker15912	279.142	chr01	150099371
LG03	TM402	279.142	chr01	151343576
LG03	TM411	279.142	chr01	150185042
LG03	Marker7820	280.231	chr01	154965502
LG03	Marker48650	280.242	chr01	146619068
LG03	Marker26476	283.901	chr01	151711522
LG03	Marker12837	284.83	chr01	151597736
LG03	Marker4196	285.218	chr01	143747571
LG03	Marker22073	285.243	chr01	151805436
LG03	Marker71894	290.062	chr01	132129613
LG03	Marker38691	291.975	chr01	153039766
LG03	Marker20217	299.911	chr01	159360489
LG03	Marker9045	301.15	chr01	161870878
LG03	Marker31674	301.827	chr01	161182424
LG03	Marker27767	303.084	chr01	160316586
LG03	Marker65198	303.426	chr01	162561037
LG03	Marker16129	303.769	chr01	161543079
LG03	Marker12262	305.151	chr01	162050472
LG03	Marker19339	305.28	chr01	163645065
LG03	Marker9225	307.306	chr01	162563905
LG03	Marker5833	307.306	chr01	164711976
LG03	Marker2897	309.596	chr01	159719618
LG03	Marker22973	310.849	chr01	166537608
LG03	Marker67935	311.4	chr01	166867328
LG03	Marker20248	311.813	chr01	166818152
LG03	Marker9275	312.743	chr01	167177970
LG03	Marker10249	313.725	chr01	164843865
LG03	Marker37521	316.122	chr01	163495892
LG03	Marker24686	316.402	chr01	172692752
LG03	TM617	319.257	chr01	162924183
LG03	Marker69739	319.384	chr01	175832194
LG03	TM565	320.059	chr01	166498070
LG03	Marker25386	324.161	chr01	169480503
LG03	Marker25243	324.219	chr01	173954764
LG03	Marker18078	324.219	chr01	168550587
LG03	Marker16168	326.187	chr01	173642526
LG03	Marker7137	326.98	chr01	170605457
LG03	Marker37059	327.384	chr01	169960248
LG03	Marker14412	328.436	chr01	172449562
LG03	Marker1939	329.486	chr01	172381168
LG03	Marker23801	329.491	chr01	172674665
LG03	Marker12703	330.186	chr15	42753311
LG03	Marker26826	331.456	chr01	170491546
LG03	Marker25447	332.521	chr01	173079466
LG03	Marker39478	334.678	chr01	168918858
LG03	Marker4055	335.187	chr01	168448182
LG03	Marker10484	336.803	chr01	174058886
LG03	Marker12406	339.587	chr01	177160358
LG03	Marker17060	340.291	chr01	171158104
LG03	Marker54915	340.463	chr01	186811180
LG03	Marker8285	346.799	chr01	178707516
LG03	Marker6746	347.716	chr01	100920903
LG03	Marker4873	347.716	chr01	185513826
LG03	Marker7240	348.582	chr01	180790857
LG03	Marker8563	348.595	chr01	181955333
LG03	Marker9235	348.605	chr01	181888022
LG03	Marker5100	352.563	chr01	183334134
LG03	Marker21813	352.563	chr01	186239750
LG03	Marker51600	352.914	chr01	194857574
LG03	Marker59033	352.99	chr01	188523188
LG03	Marker24106	352.99	chr01	181064226
LG03	Marker16543	353.016	chr01	200869315
LG03	Marker14565	357.334	chr01	185243716
LG03	Marker22177	357.483	chr01	183347370
LG03	Marker9041	357.52	chr01	185918532
LG03	Marker39298	357.53	chr01	184767943
LG03	Marker74102	358.463	chr01	188081591
LG03	Marker28216	360.371	chr01	188003381
LG03	Marker6099	360.371	chr01	207584811
LG03	Marker21763	361.925	chr01	181403475
LG03	Marker66328	361.947	chr01	185393239
LG03	Marker65449	361.959	chr01	189085900
LG03	TM446	364.385	chr01	190327232
LG03	TM543	364.385	chr01	190230051
LG03	Marker6237	365.882	chr01	189229092
LG03	Marker14310	366.872	chr01	196649440
LG03	Marker26307	368.885	chr01	189640997
LG03	Marker9474	369.226	chr01	201194735
LG03	Marker22992	370.739	chr01	199485483
LG03	Marker71441	371.697	chr01	198512416
LG03	Marker3875	373.18	chr01	192321756
LG03	Marker3111	374.054	chr01	207080401
LG03	Marker31975	376.48	chr01	198332420
LG03	Marker37852	376.48	chr01	205297824
LG03	Marker48330	376.82	chr01	205794868
LG03	Marker21452	381.019	chr01	201371102
LG03	Marker2160	381.019	chr01	199552256
LG03	Marker16104	381.019	chr01	201582567
LG03	Marker6960	381.529	chr01	198888717
LG03	Marker49431	381.529	chr01	201464384
LG03	Marker4140	382.04	chr01	200379425
LG03	Marker5885	382.04	chr01	199407524
LG03	Marker6230	382.72	chr01	206229622
LG03	Marker28466	382.72	chr01	203809929
LG03	Marker5452	386.089	chr01	211750418
LG03	TM184	388.265	chr01	199586251
LG03	TM143	388.265	chr01	205513658
LG03	TM531	388.265	chr01	205467945
LG03	TM403	389.338	chr01	199781027
LG03	TM560	389.338	chr01	212791365
LG03	Marker7986	391.408	chr01	211701038
LG03	Marker3405	392.315	chr01	205988674
LG03	Marker32410	393.458	chr10	71708106
LG03	Marker7086	394.138	chr01	211711694
LG03	Marker27944	397.602	chr01	211343153
LG03	Marker70486	397.602	chr01	212221718
LG03	Marker21791	402.17	chr01	205802217
LG04	Marker7501	0	chr05	793823
LG04	Marker20314	0.68	chr05	10068489
LG04	Marker47275	0.68	chr05	2755979
LG04	Marker14068	1.361	chr05	4359969
LG04	Marker25678	3.641	chr05	1919387
LG04	Marker56201	4.829	chr05	2767412
LG04	Marker26473	6.007	chr05	3317523
LG04	Marker16637	7.302	chr05	4285363
LG04	Marker24530	7.302	chr05	829918
LG04	TM502	8.115	chr05	9905409
LG04	TM406	9.599	chr05	3019999
LG04	Marker7264	10.777	chr05	5821705
LG04	Marker22129	13.166	chr05	2360469
LG04	Marker18545	13.166	chr05	8722770
LG04	Marker14363	13.506	chr05	8901840
LG04	Marker16660	14.541	chr05	6058562
LG04	Marker3561	14.881	chr05	7035246
LG04	Marker38589	15.906	chr05	3696135
LG04	Marker5793	15.906	chr05	3436017
LG04	Marker28590	15.906	chr05	5834594
LG04	Marker7463	18.092	chr05	4649463
LG04	Marker21542	18.092	chr05	8307340
LG04	Marker34252	20.5	chr05	8419357
LG04	Marker73064	22.494	chr05	15516533
LG04	Marker49095	22.494	chr05	4166536
LG04	Marker3401	23.698	chr05	2224996
LG04	Marker20339	24.893	chr05	12185068
LG04	Marker38332	29.562	chr05	10176170
LG04	Marker63840	29.562	chr05	12823484
LG04	Marker55005	32.63	chr05	13869288
LG04	Marker11927	32.63	chr05	12656861
LG04	Marker11886	32.63	chr05	26805687
LG04	Marker57292	34.18	chr05	9879109
LG04	Marker5845	34.69	chr05	12264221
LG04	Marker13308	35.375	chr05	14879583
LG04	Marker7099	36.399	chr05	14604778
LG04	Marker38642	36.399	chr05	13946436
LG04	Marker57541	37.441	chr05	16145356
LG04	Marker67675	37.441	chr05	15727299
LG04	Marker67962	37.441	chr05	21637546
LG04	TM432	37.947	chr05	13986593
LG04	TM513	39.494	chr05	15537179
LG04	Marker6610	39.494	chr05	16747602
LG04	Marker32554	39.494	chr05	17220395
LG04	Marker34224	41.909	chr05	18769443
LG04	Marker4155	41.909	chr05	20597006
LG04	Marker4684	42.776	chr05	22886286
LG04	Marker27622	42.9	chr05	23450283
LG04	Marker24660	43.742	chr05	23477612
LG04	Marker74607	43.742	chr05	27572223
LG04	Marker16855	46.956	chr05	24358880
LG04	Marker11984	46.956	chr05	40780646
LG04	Marker10698	49.793	chr05	25852154
LG04	Marker15013	49.793	chr05	28033018
LG04	Marker13022	50.5	chr05	33648322
LG04	Marker60743	50.5	chr05	29138497
LG04	Marker3704	50.5	chr05	32545776
LG04	TM445	50.5	chr05	31904091
LG04	Marker14834	50.5	chr05	32421985
LG04	Marker28724	50.5	chr05	30792489
LG04	Marker74236	50.5	chr05	32077827
LG04	Marker25928	51.429	chr05	29232900
LG04	Marker33846	52.359	chr05	32667786
LG04	Marker19334	53.657	chr05	40842610
LG04	TM369	55.016	chr05	45705620
LG04	Marker7991	56.856	chr05	64899951
LG04	Marker25181	58.695	chr05	74416553
LG04	Marker13904	60.048	chr05	65701784
LG04	Marker22934	62.834	chr05	62320233
LG04	Marker21076	65.643	chr05	100758099
LG04	Marker67671	67.764	chr05	99769480
LG04	Marker10937	69.184	chr05	28652817
LG04	Marker73368	69.289	chr05	25629229
LG04	Marker16789	69.304	chr05	27660713
LG04	Marker28124	73.182	chr05	91802000
LG04	Marker12751	76.406	chr05	86934113
LG04	Marker1659	76.406	chr05	86175440
LG04	Marker32045	77.51	chr05	34226287
LG04	Marker12894	77.647	chr05	33960851
LG04	Marker5682	77.672	chr05	78969330
LG04	Marker8747	77.675	chr05	86151924
LG04	Marker16542	77.722	chr05	34177116
LG04	Marker7130	88.137	chr05	74341985
LG04	Marker15633	88.143	chr05	51867212
LG04	Marker21744	88.149	chr05	48004929
LG04	Marker9618	90.706	chr05	47296702
LG04	Marker39201	90.707	chr05	56924283
LG04	Marker14279	90.71	chr05	48680789
LG04	Marker11983	91.054	chr05	47850777
LG04	Marker7260	94.03	chr05	47261877
LG04	Marker28157	95.315	chr05	44947921
LG04	Marker19647	95.956	chr05	45448914
LG04	Marker7257	96.52	chr05	46043314
LG04	Marker8651	96.544	chr05	46007812
LG04	Marker7964	96.561	chr05	46438855
LG04	Marker65454	96.856	chr05	46752678
LG04	Marker34310	98.267	chr05	45963292
LG04	Marker9219	100.533	chr05	48106043
LG04	Marker6786	101.601	chr05	53223108
LG04	Marker13473	101.609	chr05	132557979
LG04	Marker13552	101.621	chr05	51704587
LG04	Marker19231	101.63	chr05	46460821
LG04	Marker29580	102.499	chr05	55165435
LG04	Marker29157	102.511	chr05	48481913
LG04	Marker27717	105.2	chr05	55219831
LG04	Marker34620	105.203	chr05	69759388
LG04	Marker12446	105.906	chr05	56296343
LG04	Marker10776	106.586	chr05	60219445
LG04	TM343	106.963	chr05	52239262
LG04	Marker12147	107.482	chr05	60157022
LG04	Marker66937	110.179	chr05	63551910
LG04	Marker10168	110.537	chr05	53538588
LG04	Marker46005	111.007	chr05	60360166
LG04	Marker36367	111.022	chr05	54847181
LG04	Marker16957	114.927	chr05	65138687
LG04	Marker39474	115.016	chr05	50743278
LG04	Marker19637	115.077	chr05	116184601
LG04	Marker8205	115.127	chr05	60880833
LG04	Marker23839	115.553	chr05	62117132
LG04	Marker6377	116.769	chr05	72092581
LG04	Marker24459	116.769	chr05	71666166
LG04	Marker26914	117.047	chr05	60300229
LG04	Marker28161	117.84	chr05	70339512
LG04	Marker13297	118.051	chr05	70295062
LG04	Marker22065	119.239	chr05	65795735
LG04	Marker46592	119.929	chr05	63559505
LG04	Marker42806	120.981	chr05	69824365
LG04	Marker2503	121.321	chr05	65877852
LG04	Marker44506	122.09	chr05	58657633
LG04	Marker37970	122.847	chr05	83482404
LG04	Marker12286	123.612	chr05	62013385
LG04	Marker22469	124.384	chr05	66920102
LG04	Marker35331	124.395	chr05	62142296
LG04	Marker42676	125.175	chr05	76966883
LG04	Marker14376	125.203	chr05	62841438
LG04	Marker14668	126.092	chr05	70225783
LG04	Marker37101	126.114	chr05	104525190
LG04	Marker37923	126.823	chr05	77998295
LG04	Marker30284	128.471	chr05	77849298
LG04	Marker3878	128.498	chr05	77880677
LG04	Marker44323	128.549	chr05	77291887
LG04	Marker6398	134.581	chr05	80508554
LG04	Marker12697	134.581	chr05	80920529
LG04	Marker34267	134.581	chr05	83850907
LG04	Marker16181	137.237	chr05	83143906
LG04	Marker8795	139.431	chr05	84192489
LG04	Marker59348	142.311	chr05	87366016
LG04	Marker11463	145.679	chr05	99242950
LG04	Marker16663	146.794	chr05	101335758
LG04	Marker25941	148.363	chr05	99045386
LG04	Marker26599	149.932	chr05	98531009
LG04	Marker27367	149.932	chr05	93923181
LG04	Marker38521	149.932	chr05	98525599
LG04	Marker56949	155.877	chr05	107020293
LG04	Marker14398	157.685	chr05	114804471
LG04	Marker24252	157.685	chr05	109019455
LG04	Marker17028	158.037	chr05	108425280
LG04	Marker38845	160.459	chr05	106901305
LG04	Marker25711	160.463	chr05	108461277
LG04	Marker8410	164.308	chr05	93567387
LG04	Marker15715	167.121	chr05	108382290
LG04	Marker10812	169.267	chr05	111703056
LG04	Marker35986	170.637	chr05	114983872
LG04	Marker16856	172.543	chr05	112229368
LG04	Marker18552	173.491	chr05	110493567
LG04	Marker27463	175.168	chr05	131252012
LG04	Marker38189	180.469	chr05	133474388
LG04	Marker37772	180.471	chr05	125066031
LG04	Marker21341	180.471	chr05	125028230
LG04	Marker8506	180.471	chr05	128616962
LG04	Marker18905	181.771	chr05	131488054
LG04	Marker32827	183.59	chr05	125704865
LG04	Marker26511	183.597	chr05	118332541
LG04	Marker3216	183.605	chr05	121930495
LG04	Marker13449	186.02	chr05	137821675
LG04	Marker15939	186.024	chr05	138172106
LG04	Marker19457	186.028	chr05	119640140
LG04	Marker8605	186.028	chr05	121324086
LG04	Marker6592	186.821	chr05	135473792
LG04	Marker4314	189.255	chr05	120226176
LG04	Marker12937	189.609	chr05	117728672
LG04	Marker12496	189.609	chr05	119078250
LG04	Marker36457	189.614	chr05	139423826
LG04	Marker12214	189.96	chr05	128671204
LG04	Marker27431	190.663	chr05	117956659
LG04	Marker34559	190.663	chr05	115293271
LG04	Marker28596	195.312	chr05	120830418
LG04	Marker52462	195.328	chr05	90670310
LG04	Marker32073	197.155	chr05	135226790
LG04	Marker68044	197.723	chr05	112403334
LG04	Marker12820	197.765	chr05	137824812
LG04	Marker43474	201.477	chr05	135797427
LG04	Marker3224	203.283	chr05	136144080
LG04	Marker3851	210.955	chr05	140496148
LG04	Marker10631	212.931	chr05	140773425
LG04	Marker11085	212.931	chr05	141200099
LG04	Marker17146	212.931	chr05	140551839
LG04	Marker19199	215.082	chr05	141803247
LG04	Marker1889	215.089	chr05	143306629
LG04	Marker11644	215.748	chr05	142218519
LG04	Marker7936	219.787	chr05	145064697
LG04	TM620	219.787	chr05	144452238
LG04	Marker41430	220.93	chr05	144259986
LG04	Marker20806	220.93	chr05	145295451
LG04	Marker8529	222.083	chr05	145589118
LG04	Marker8188	222.926	chr05	32604
LG04	Marker26901	222.926	chr05	157781688
LG04	Marker3588	226.699	chr05	151117940
LG04	Marker5181	226.699	chr05	153067870
LG04	Marker33746	226.699	chr05	144507882
LG04	Marker6100	226.699	chr05	153138678
LG04	Marker27009	227.721	chr05	150396533
LG04	Marker71979	227.726	chr05	143950275
LG04	Marker6587	227.726	chr05	153150093
LG04	Marker4567	229.093	chr05	155005045
LG04	Marker65932	229.093	chr05	161616046
LG04	Marker7442	229.093	chr05	154719336
LG04	Marker55788	230.471	chr05	162590710
LG04	Marker29416	233.206	chr05	162876036
LG04	Marker21742	233.206	chr05	157432885
LG04	Marker16749	233.943	chr05	158599484
LG04	Marker16502	233.943	chr05	158654641
LG04	Marker26895	233.943	chr05	157707217
LG04	Marker22474	233.943	chr05	162736809
LG04	Marker20308	233.943	chr05	162299118
LG04	Marker24052	235.113	chr05	142909935
LG04	Marker12526	235.113	chr05	161435707
LG04	Marker5946	236.877	chr05	160780117
LG04	TM333	240.411	chr05	159403494
LG04	TM523	240.872	chr05	163003991
LG05	Marker25072	0	chr07	11177778
LG05	Marker3783	0.024	chr07	1668301
LG05	TM496	0.024	chr07	1986380
LG05	Marker3247	0.024	chr07	1265950
LG05	Marker7014	0.119	chr07	6344100
LG05	Marker27161	1.689	chr07	685990
LG05	Marker15235	2.102	chr07	2954666
LG05	Marker25600	2.934	chr07	3352195
LG05	Marker20287	3.348	chr07	2424096
LG05	Marker40118	5.45	chr07	4204610
LG05	Marker5632	5.45	chr07	4111989
LG05	Marker17618	7.117	chr07	6106419
LG05	Marker27219	8.806	chr07	7420216
LG05	Marker20858	10.051	chr07	27004365
LG05	Marker4751	10.393	chr07	9036221
LG05	Marker11313	10.735	chr07	6503354
LG05	Marker14853	10.737	chr07	19949996
LG05	Marker6902	11.423	chr07	9036857
LG05	Marker28748	14.709	chr07	13116096
LG05	Marker13401	14.756	chr07	13529093
LG05	Marker15806	19.125	chr07	20803382
LG05	Marker64234	20.438	chr07	23769791
LG05	Marker16299	21.903	chr07	28059576
LG05	Marker16439	25.608	chr07	20398120
LG05	Marker8692	25.608	chr07	16958981
LG05	Marker56590	26.276	chr07	17926981
LG05	Marker3830	27.541	chr07	28973378
LG05	Marker24797	33.527	chr07	23326861
LG05	Marker8280	33.602	chr07	30818563
LG05	Marker3956	34.784	chr07	125309612
LG05	Marker12155	36.049	chr07	30340132
LG05	Marker48518	36.049	chr07	31245510
LG05	Marker25596	38.579	chr07	32445108
LG05	Marker10257	38.579	chr07	28779159
LG05	Marker14873	40.164	chr07	38832930
LG05	Marker34557	41.658	chr07	33261329
LG05	Marker12225	42.76	chr07	32753158
LG05	Marker31695	43.1	chr07	37040668
LG05	TM070	48.659	chr07	35165197
LG05	TM358	49.595	chr07	40615809
LG05	Marker5219	50.284	chr07	40225118
LG05	Marker10867	50.284	chr07	36485895
LG05	Marker4216	50.284	chr07	38333391
LG05	Marker17225	51.909	chr07	41313802
LG05	Marker35657	52.443	chr07	38789758
LG05	Marker4636	52.443	chr07	40717398
LG05	Marker72674	55.411	chr07	36635675
LG05	Marker36639	58.569	chr07	39814442
LG05	Marker14569	58.569	chr07	40126829
LG05	Marker12982	59.595	chr07	31983393
LG05	Marker27843	59.935	chr07	57503731
LG05	Marker4932	59.935	chr07	38702754
LG05	Marker40357	64.029	chr07	41321310
LG05	Marker23385	66.533	chr07	61925216
LG05	Marker21357	67.639	chr07	53452192
LG05	Marker28039	68.668	chr07	41778555
LG05	Marker9940	68.668	chr07	64023818
LG05	Marker39586	68.668	chr07	58019111
LG05	Marker5679	69.356	chr07	53097763
LG05	Marker3982	69.356	chr07	62319527
LG05	Marker39333	69.939	chr07	53416480
LG05	Marker25815	74.584	chr07	64208636
LG05	Marker5334	74.584	chr07	51358300
LG05	Marker67683	76.065	chr07	57997334
LG05	Marker17495	76.552	chr07	62945586
LG05	Marker68477	78.034	chr07	63202343
LG05	Marker4390	78.034	chr07	50560834
LG05	Marker17716	78.034	chr07	62886427
LG05	Marker28557	81.354	chr07	55106589
LG05	Marker33089	81.733	chr07	54932530
LG05	Marker4908	84.671	chr07	62121475
LG05	Marker36479	84.671	chr07	42712784
LG05	Marker42421	85.696	chr07	51153009
LG05	Marker28627	86.037	chr07	46106738
LG05	Marker47009	89.443	chr07	41515636
LG05	Marker73832	89.443	chr07	46882352
LG05	Marker39941	90.259	chr07	46931304
LG05	Marker7854	90.259	chr07	40797359
LG05	Marker38844	94.481	chr07	65416438
LG05	Marker25588	95.713	chr07	42767804
LG05	Marker9963	96.945	chr07	53605607
LG05	Marker6169	96.945	chr07	66675483
LG05	Marker15373	96.945	chr07	70009028
LG05	Marker20457	97.452	chr07	65917181
LG05	Marker4986	97.452	chr07	68797812
LG05	Marker58757	98.491	chr07	76925129
LG05	Marker36579	99.867	chr07	68596481
LG05	Marker23858	101.579	chr07	68644374
LG05	Marker34439	101.579	chr07	70786766
LG05	Marker7407	102.514	chr07	68758636
LG05	Marker16816	102.514	chr07	70604853
LG05	Marker18900	102.854	chr07	71285861
LG05	Marker6896	103.194	chr07	70728050
LG05	Marker9172	104.834	chr07	82253480
LG05	Marker7660	104.834	chr07	84548727
LG05	Marker8816	104.834	chr07	85077338
LG05	Marker38102	105.953	chr07	78520357
LG05	Marker43113	105.953	chr07	74652740
LG05	Marker7918	105.953	chr07	74378135
LG05	Marker48969	108.712	chr07	73037162
LG05	Marker3441	108.712	chr07	73673372
LG05	Marker61428	109.052	chr07	75787275
LG05	Marker19301	109.052	chr07	91028773
LG05	Marker7292	109.052	chr07	83750790
LG05	Marker8919	109.052	chr07	83471854
LG05	Marker30718	109.052	chr07	87784707
LG05	Marker8261	111.211	chr07	73721550
LG05	Marker70552	114.712	chr07	74380963
LG05	Marker2202	115.615	chr07	70006677
LG05	Marker37704	115.615	chr07	71848453
LG05	Marker4777	115.955	chr07	78339208
LG05	Marker18724	117.329	chr07	75708952
LG05	Marker21084	121.939	chr07	81693788
LG05	TM428	121.939	chr07	82390538
LG05	Marker11269	122.624	chr07	77294406
LG05	Marker25957	123.532	chr07	88230048
LG05	Marker23242	123.996	chr07	90958144
LG05	Marker22800	123.996	chr07	85888980
LG05	Marker32729	126.011	chr07	79507339
LG05	Marker8467	126.011	chr07	79669861
LG05	Marker4048	133.083	chr07	96107103
LG05	Marker3217	133.085	chr07	97457612
LG05	Marker3957	133.085	chr07	93029549
LG05	Marker71098	134.158	chr07	90319193
LG05	Marker15680	134.158	chr07	98155460
LG05	Marker41016	134.988	chr07	84966140
LG05	Marker52828	136.89	chr07	83452083
LG05	Marker14141	137.575	chr07	84452094
LG05	TM580	137.575	chr07	91265957
LG05	Marker8370	139.184	chr07	88215929
LG05	Marker2528	139.633	chr07	76308977
LG05	Marker17761	139.633	chr07	82816373
LG05	Marker26032	139.633	chr07	93006832
LG05	Marker4263	141.707	chr07	87444794
LG05	Marker11093	141.707	chr07	83933840
LG05	Marker8167	141.707	chr07	87889866
LG05	Marker15159	142.741	chr07	87108299
LG05	Marker18866	143.082	chr07	80307034
LG05	Marker42434	143.764	chr07	89154883
LG05	Marker17169	144.447	chr07	15317871
LG05	Marker6803	144.447	chr07	95697750
LG05	Marker13624	144.447	chr07	96459532
LG05	Marker7610	144.447	chr07	91157875
LG05	Marker4322	144.447	chr07	88673183
LG05	Marker15104	149.401	chr07	101280181
LG05	Marker19726	150.439	chr07	99817287
LG05	Marker2514	150.794	chr07	101908457
LG05	Marker14979	150.811	chr07	101075343
LG05	TM579	152.026	chr07	103226216
LG05	Marker12950	152.83	chr07	102921980
LG05	Marker13548	153.767	chr07	97007576
LG05	Marker51655	155.263	chr07	99652006
LG05	Marker70834	156.877	chr07	97978990
LG05	Marker6595	157.47	chr07	98831128
LG05	Marker17052	158.428	chr07	103678730
LG05	Marker37861	158.428	chr07	101659976
LG05	Marker64373	158.428	chr07	98380914
LG05	Marker25828	161.067	chr07	101914951
LG05	Marker31724	163.08	chr07	96981185
LG05	Marker14955	165.701	chr07	103099295
LG05	Marker64298	165.701	chr07	111943313
LG05	Marker30248	172.889	chr07	104932416
LG05	Marker20133	172.889	chr07	111828448
LG05	Marker10616	174.253	chr07	106104487
LG05	Marker12990	174.253	chr07	110699851
LG05	Marker9164	176.102	chr07	106717383
LG05	Marker4583	176.102	chr07	106497873
LG05	Marker23872	176.102	chr07	110328152
LG05	Marker9148	179.996	chr07	112812423
LG05	TM156	180.681	chr07	115050906
LG05	Marker9077	183.671	chr07	116617256
LG05	Marker8494	191.672	chr07	143184643
LG05	Marker13932	193.048	chr07	102582236
LG05	Marker72542	193.048	chr07	99662931
LG05	Marker38084	197.943	chr07	118881004
LG05	TM349	199.292	chr07	118389621
LG05	TM356	203.816	chr07	130660307
LG05	TM290	204.774	chr07	133001991
LG05	TM286	204.774	chr07	134447918
LG05	Marker1411	207.78	chr07	128463505
LG05	Marker5878	208.957	chr07	134653144
LG05	Marker11848	208.957	chr07	127860180
LG05	Marker24202	212.507	chr07	104597833
LG05	Marker30153	213.959	chr07	124931446
LG05	Marker26574	215.562	chr07	129325426
LG05	Marker14072	215.902	chr07	127168133
LG05	Marker5341	215.902	chr07	128287337
LG05	Marker7078	216.587	chr07	129500015
LG05	Marker37995	218.084	chr07	126744351
LG05	Marker3284	221.638	chr07	132416291
LG05	Marker60873	221.638	chr07	133291100
LG05	Marker51708	222.135	chr07	138448183
LG05	Marker26977	222.135	chr07	132292235
LG05	Marker18472	222.966	chr07	134202812
LG05	Marker10527	230.903	chr07	137187292
LG05	Marker5468	230.903	chr07	137455368
LG05	Marker32891	234.007	chr07	140936960
LG05	Marker8121	234.007	chr07	140350047
LG05	Marker13103	236.739	chr07	138639396
LG05	Marker7413	236.739	chr07	144250276
LG05	Marker13285	238.52	chr07	143191882
LG05	Marker6463	242	chr07	144157364
LG05	Marker46953	242	chr07	146587351
LG05	Marker49214	242.543	chr07	137542835
LG05	Marker25123	244.764	chr07	150229301
LG05	Marker4015	244.764	chr07	147293523
LG05	Marker20043	244.764	chr07	146121594
LG05	TM105	247.173	chr07	143467651
LG05	TM628	248.005	chr07	161519442
LG05	TM614	248.005	chr07	152891497
LG05	Marker30559	251.023	chr07	152296030
LG05	Marker5839	252.057	chr07	157583340
LG05	Marker3740	252.057	chr07	157103177
LG05	Marker5441	254.512	chr07	156345421
LG05	Marker5453	254.512	chr07	157752075
LG05	Marker27934	254.512	chr07	163167289
LG05	Marker23159	254.852	chr07	156945789
LG05	Marker18134	255.192	chr07	166724064
LG05	Marker65157	255.877	chr07	163248215
LG05	Marker17486	256.217	chr07	164098921
LG05	Marker1921	256.217	chr07	150922384
LG05	Marker8818	257.592	chr07	152125989
LG05	Marker70446	260.377	chr07	153028058
LG05	Marker1510	261.064	chr07	118601
LG05	Marker3594	265.731	chr07	168416116
LG05	Marker10594	267.309	chr07	144833402
LG06	Marker14418	0	chr02	7778395
LG06	Marker3267	7.587	chr02	7308427
LG06	Marker41229	10.365	chr02	2732314
LG06	TM055	10.365	chr02	3530128
LG06	Marker11157	10.755	chr02	762570
LG06	Marker3207	13.56	chr02	5278662
LG06	Marker3980	13.56	chr02	865457
LG06	Marker4885	14.585	chr02	2751442
LG06	Marker1798	14.585	chr02	2880322
LG06	Marker6356	15.955	chr02	7476442
LG06	Marker4747	18.734	chr02	8935466
LG06	Marker33524	18.734	chr02	8743457
LG06	Marker28106	18.734	chr02	8921097
LG06	TM596	21.824	chr02	8248638
LG06	TM451	21.824	chr02	8396534
LG06	Marker24654	27.691	chr02	10425296
LG06	Marker42388	27.691	chr02	15897074
LG06	Marker74121	27.691	chr02	16230105
LG06	Marker14459	28.044	chr02	10861422
LG06	Marker15910	28.044	chr02	16538805
LG06	Marker11888	28.053	chr02	11433102
LG06	Marker36403	30.722	chr02	10817194
LG06	Marker12365	34.002	chr02	14967700
LG06	Marker13396	34.664	chr02	10811165
LG06	Marker38785	42.798	chr02	19540112
LG06	Marker37372	43.235	chr02	22326929
LG06	Marker69587	43.235	chr02	19313187
LG06	Marker35186	44.549	chr02	21719979
LG06	Marker27039	44.551	chr02	19718515
LG06	Marker16540	45.495	chr02	20765445
LG06	Marker23854	48.689	chr02	16244132
LG06	Marker5003	53.564	chr02	21107135
LG06	TM418	58.834	chr02	33739967
LG06	Marker18312	62.61	chr02	35186045
LG06	Marker6464	63.975	chr02	32497338
LG06	Marker27965	63.975	chr02	22011199
LG06	Marker10729	64.973	chr02	21596197
LG06	Marker3975	66.967	chr02	29738436
LG06	Marker28798	66.967	chr02	35471489
LG06	Marker39651	68.011	chr02	33018617
LG06	Marker9616	68.011	chr02	33185763
LG06	Marker27747	68.683	chr02	33369234
LG06	Marker9642	68.896	chr02	31797164
LG06	Marker64994	68.896	chr02	30887882
LG06	Marker29081	70.899	chr02	22400838
LG06	Marker7868	71.471	chr02	29440935
LG06	Marker45577	71.471	chr02	32254190
LG06	Marker8454	71.751	chr02	31986857
LG06	Marker23197	72.165	chr02	35558822
LG06	Marker26093	73.893	chr02	35179208
LG06	Marker2557	73.893	chr02	32499109
LG06	Marker2895	79.93	chr02	27543149
LG06	Marker38619	79.93	chr02	27096290
LG06	Marker1928	85.214	chr02	27701096
LG06	TM338	87.787	chr02	25601181
LG06	TM448	87.787	chr02	26896201
LG06	TM162	87.787	chr02	25601181
LG06	Marker12920	95.323	chr02	27147833
LG06	Marker27286	95.433	chr02	26891913
LG06	Marker33819	95.45	chr02	40613226
LG06	Marker33459	98.747	chr02	40922753
LG06	Marker6352	99.083	chr02	37944358
LG06	Marker8207	99.973	chr02	40723800
LG06	Marker21043	100.88	chr02	39901428
LG06	Marker36512	101.441	chr02	45904363
LG06	Marker19911	104.261	chr02	37720853
LG06	Marker13636	104.322	chr02	46052025
LG06	Marker19447	109.498	chr02	42632456
LG06	Marker10948	109.525	chr02	45377060
LG06	Marker56318	111.215	chr02	41986991
LG06	Marker5488	111.218	chr02	43217328
LG06	Marker8883	112.58	chr02	43924282
LG06	Marker9953	114.425	chr02	48977185
LG06	Marker52642	114.442	chr02	46965092
LG06	Marker23805	117.122	chr02	52940478
LG06	Marker8160	118.699	chr02	46968832
LG06	Marker6682	118.704	chr02	52780081
LG06	Marker7924	119.832	chr02	46722712
LG06	Marker10345	122.272	chr02	50064605
LG06	Marker32674	125.031	chr02	64518477
LG06	Marker12663	125.031	chr02	55968267
LG06	Marker19278	125.039	chr02	54919156
LG06	Marker39904	131.501	chr02	71610037
LG06	Marker52864	132.353	chr02	59922887
LG06	Marker7926	133.08	chr02	62355564
LG06	Marker32639	136.112	chr02	58207087
LG06	Marker25414	140.647	chr02	86554964
LG06	Marker17198	144.526	chr02	83950150
LG06	Marker6710	146.089	chr02	70082110
LG06	Marker49877	151.379	chr02	73165157
LG06	Marker53148	152.232	chr02	94970019
LG06	Marker34553	152.274	chr02	64821984
LG06	Marker33755	153.037	chr02	70988352
LG06	Marker30251	156.148	chr02	61966319
LG06	Marker67730	156.826	chr02	72006696
LG06	Marker30418	156.826	chr02	71346357
LG06	Marker21736	156.845	chr02	70406570
LG06	Marker8830	158.264	chr02	71856839
LG06	Marker7003	160.685	chr02	71344363
LG06	Marker14120	160.685	chr02	71971608
LG06	TM497	162.611	chr02	83668629
LG06	Marker5102	163.249	chr02	71499340
LG06	Marker23667	163.261	chr02	92034005
LG06	Marker7511	163.261	chr02	71744477
LG06	Marker14460	164.503	chr02	80605706
LG06	Marker8687	164.503	chr02	80644080
LG06	Marker74895	165.879	chr02	71972032
LG06	Marker7674	165.879	chr02	63622734
LG06	Marker24365	166.221	chr02	71937059
LG06	Marker27405	166.565	chr02	81935987
LG06	Marker42590	166.566	chr02	80786654
LG06	Marker64834	170.768	chr02	83578893
LG06	Marker26140	170.774	chr02	86581529
LG06	Marker27844	171.117	chr02	99609347
LG06	Marker39027	171.117	chr02	86342077
LG06	Marker21054	171.122	chr02	87480634
LG06	Marker7234	171.818	chr02	86740517
LG06	Marker16653	171.9	chr02	93964117
LG06	Marker7013	171.962	chr02	84005278
LG06	Marker5602	174.797	chr02	97326654
LG06	Marker22365	174.797	chr02	110247084
LG06	Marker14109	176.507	chr02	92448332
LG06	Marker18613	177.76	chr02	94927086
LG06	Marker42235	177.81	chr02	95040552
LG06	Marker10070	178.515	chr02	91302358
LG06	Marker18918	180.286	chr02	101738560
LG06	Marker72272	181.132	chr02	102633756
LG06	Marker20006	181.971	chr02	105769076
LG06	Marker35257	184.137	chr02	101842567
LG06	Marker26602	184.137	chr02	98131776
LG06	Marker5310	184.139	chr02	104073465
LG06	Marker5984	184.139	chr02	95896936
LG06	Marker68659	184.139	chr02	65794872
LG06	Marker8497	184.139	chr02	100264271
LG06	Marker29852	185.383	chr02	87119142
LG06	Marker20276	185.407	chr02	104592604
LG06	Marker9090	188.053	chr02	105082982
LG06	Marker22932	191.932	chr02	82511988
LG06	Marker40369	191.932	chr02	100321060
LG06	Marker6438	191.937	chr02	100483478
LG06	Marker21261	191.939	chr02	105744934
LG06	Marker48816	191.944	chr02	105670329
LG06	Marker17352	193.107	chr02	105988914
LG06	Marker62637	197.206	chr02	100642194
LG06	Marker15379	198.662	chr02	109756010
LG06	Marker17637	200.208	chr02	109111630
LG06	Marker41770	200.722	chr02	107857842
LG06	Marker19004	201.135	chr02	107859469
LG06	Marker11630	201.232	chr02	107860372
LG06	Marker33315	201.232	chr02	107545286
LG06	Marker31653	202.868	chr02	27320978
LG06	TM460	206.239	chr02	110082226
LG06	Marker38820	210.066	chr02	110210462
LG06	Marker57821	210.07	chr02	111177814
LG06	Marker2071	210.073	chr02	109928019
LG06	Marker27205	210.821	chr02	108724980
LG06	Marker9635	210.822	chr02	109912651
LG06	Marker35993	211.164	chr02	118668027
LG06	Marker16146	211.173	chr02	112468977
LG06	Marker23899	211.588	chr02	110194508
LG06	Marker25568	214.681	chr02	113885006
LG06	Marker5914	215.374	chr02	113066594
LG06	Marker19155	215.374	chr02	114657384
LG06	Marker25518	218.511	chr02	109300717
LG06	Marker7309	220.244	chr02	117757720
LG06	Marker21167	220.253	chr02	115781984
LG06	Marker34403	220.258	chr02	118522124
LG06	TM524	228.607	chr02	126080177
LG06	TM366	228.607	chr02	124086120
LG06	TM609	228.607	chr02	126143473
LG06	Marker40468	231.15	chr02	132949999
LG06	Marker8344	232.122	chr02	123898170
LG06	Marker4289	232.826	chr02	119137835
LG06	Marker38365	235.948	chr02	132474805
LG06	Marker34031	235.983	chr02	132005839
LG06	Marker43448	237.715	chr02	123778137
LG06	Marker18436	237.737	chr02	135963051
LG06	Marker2894	237.759	chr02	133991745
LG06	Marker32807	241.624	chr02	134371483
LG06	Marker21518	242.63	chr02	134227195
LG06	Marker57556	243.447	chr02	119554335
LG06	Marker66014	246.744	chr02	123412691
LG06	Marker9298	247.696	chr02	126579910
LG06	Marker41884	250.09	chr02	129818743
LG06	Marker4092	250.702	chr02	132934770
LG06	Marker13936	251.877	chr02	139229987
LG06	Marker7984	253.509	chr02	132999789
LG06	TM390	254.876	chr02	134139617
LG06	TM500	254.876	chr02	133404496
LG06	Marker4799	255.295	chr02	139555792
LG06	Marker15202	255.295	chr02	138489111
LG06	TM518	256.693	chr02	136377487
LG06	TM341	256.693	chr02	135479626
LG06	Marker59368	257.18	chr02	137123350
LG06	Marker1789	258.966	chr02	140015494
LG06	Marker21078	258.966	chr02	140552737
LG06	Marker64518	258.966	chr02	140610578
LG06	Marker10181	260.094	chr02	144651996
LG06	Marker1268	262.367	chr02	144535571
LG06	Marker719	262.367	chr02	144634059
LG06	Marker40855	262.645	chr02	145538427
LG06	Marker36249	268.528	chr02	157582172
LG06	Marker4317	269.064	chr02	149984221
LG06	TM417	271.83	chr02	152633818
LG06	Marker13493	271.83	chr02	152757472
LG06	Marker2342	271.83	chr02	156294966
LG06	Marker31042	272.173	chr02	157806708
LG06	Marker7990	272.791	chr02	153130823
LG06	Marker17316	273.597	chr02	148655237
LG06	Marker42374	275.266	chr02	157153599
LG06	Marker26177	275.27	chr02	154521546
LG06	Marker30016	275.27	chr02	155818756
LG06	Marker12176	275.611	chr02	158302423
LG06	Marker10964	276.301	chr02	157031334
LG06	Marker1275	279.487	chr02	160263688
LG06	Marker38388	279.736	chr02	161658489
LG06	Marker22593	282.45	chr02	161377178
LG06	Marker8378	283.051	chr02	158284043
LG06	Marker28903	283.051	chr02	160775092
LG06	Marker27413	285.114	chr02	163377972
LG06	Marker34395	285.114	chr02	165121378
LG06	Marker9355	285.454	chr02	165117791
LG06	Marker15595	285.454	chr02	165539430
LG06	Marker10196	285.454	chr02	171683134
LG06	TM547	286.829	chr02	171437957
LG06	TM539	286.829	chr02	170802991
LG06	TM519	286.829	chr02	171452119
LG06	TM381	291.398	chr02	147631527
LG06	Marker39960	291.785	chr02	146200335
LG06	Marker16610	291.785	chr02	158975827
LG06	Marker1043	291.785	chr02	148829015
LG06	TM548	292.563	chr02	171437957
LG06	Marker74853	292.563	chr02	148614488
LG06	Marker13077	296.06	chr02	150072228
LG07	Marker19360	0.024	chr13	9344201
LG07	Marker16597	2.831	chr13	7375756
LG07	Marker29217	2.834	chr13	14876527
LG07	Marker21048	3.401	chr13	5535778
LG07	Marker12527	4.632	chr13	9981493
LG07	Marker57791	4.645	chr13	10540250
LG07	Marker18191	4.69	chr13	4400695
LG07	Marker5840	7.334	chr13	3074986
LG07	Marker17984	7.555	chr13	8145901
LG07	Marker12394	7.74	chr13	10972439
LG07	Marker5509	9.176	chr13	4244334
LG07	Marker8758	11.715	chr13	19000205
LG07	Marker15710	13.819	chr13	5521494
LG07	TM374	16.869	chr13	6825352
LG07	TM536	17.279	chr13	14303426
LG07	TM535	17.279	chr13	14303426
LG07	TM169	17.279	chr13	30411434
LG07	Marker25995	21.483	chr13	23507503
LG07	Marker7440	22.163	chr13	16920431
LG07	Marker72638	25.333	chr13	23292021
LG07	Marker15560	25.706	chr13	20596921
LG07	Marker20068	26.097	chr13	23602438
LG07	Marker35576	26.097	chr13	24437761
LG07	Marker6257	28.465	chr13	22848715
LG07	TM561	30.575	chr13	23044481
LG07	TM521	30.575	chr13	25245977
LG07	Marker15135	32.649	chr13	23528950
LG07	Marker11754	32.649	chr13	28254809
LG07	Marker7434	32.989	chr13	25619126
LG07	Marker73141	34.224	chr13	23781476
LG07	Marker39824	39.435	chr13	31028437
LG07	Marker22795	40.906	chr13	26407934
LG07	TM279	41.592	chr13	26029225
LG07	TM324	41.932	chr13	30411284
LG07	TM368	42.273	chr13	31300946
LG07	Marker21313	42.273	chr13	35037484
LG07	Marker7975	43.777	chr13	31997085
LG07	Marker11748	45.34	chr13	28119028
LG07	Marker10088	45.857	chr13	32238779
LG07	Marker22134	48.826	chr13	25793374
LG07	Marker11492	49.251	chr13	31693233
LG07	Marker13635	50.572	chr13	23469680
LG07	Marker5888	52.653	chr13	35198512
LG07	Marker31230	53.679	chr13	33198339
LG07	Marker7288	57.849	chr13	40242007
LG07	Marker2611	58.876	chr13	41169790
LG07	Marker24978	63.069	chr13	40852251
LG07	Marker28551	63.069	chr13	41386248
LG07	Marker35023	63.833	chr13	41534328
LG07	Marker55281	64.389	chr13	37033186
LG07	Marker8783	64.603	chr13	37357209
LG07	Marker24074	64.687	chr13	41294710
LG07	TM415	65.209	chr13	38324751
LG07	TM367	68.327	chr13	42464893
LG07	Marker55151	68.934	chr13	40249530
LG07	TM408	68.934	chr13	42909043
LG07	Marker32881	69.789	chr13	42130880
LG07	Marker13611	70.644	chr13	43381937
LG07	Marker34986	70.644	chr13	42397868
LG07	Marker14632	73.736	chr13	49052490
LG07	Marker6819	74.076	chr13	44030313
LG07	Marker2255	75.27	chr13	44983537
LG07	Marker8270	76.043	chr13	46712655
LG07	Marker15541	76.815	chr13	46367723
LG07	Marker4973	77.155	chr13	43802125
LG07	Marker26348	77.84	chr13	44189337
LG07	Marker33587	78.18	chr13	45493715
LG07	Marker9253	78.18	chr13	45642606
LG07	Marker6712	79.55	chr13	45239759
LG07	Marker22766	80.231	chr13	47941497
LG07	Marker59292	84.038	chr13	50597473
LG07	Marker7215	86.114	chr13	52362986
LG07	Marker41882	86.115	chr13	47418592
LG07	Marker40636	86.115	chr13	44331902
LG07	TM603	87.283	chr13	49989180
LG07	Marker10450	89.187	chr13	52470444
LG07	Marker38274	92.124	chr13	56703546
LG07	Marker3253	92.941	chr13	56704180
LG07	Marker34006	93.141	chr13	55821254
LG07	Marker29408	94.818	chr13	56527181
LG07	Marker69961	95.22	chr13	57358749
LG07	Marker32201	95.22	chr13	52498475
LG07	TM378	100.112	chr13	61147282
LG07	Marker6223	101.122	chr13	59117757
LG07	Marker18846	103.005	chr13	62827063
LG07	Marker19968	103.462	chr13	62311441
LG07	Marker8257	104.521	chr13	60735595
LG07	Marker15375	109.105	chr13	62722617
LG07	Marker19367	110.011	chr13	72805795
LG07	Marker40246	110.692	chr13	64736809
LG07	Marker13754	112.68	chr13	65988916
LG07	Marker8554	118.166	chr13	81344882
LG07	Marker6231	119.369	chr13	67754168
LG07	Marker62612	124.258	chr13	72764902
LG07	Marker11319	124.258	chr13	74856896
LG07	Marker14723	124.949	chr13	63141461
LG07	Marker17698	125.345	chr13	71326123
LG07	Marker68022	130.503	chr13	69388534
LG07	Marker52634	131.01	chr13	68522464
LG07	Marker12101	131.502	chr13	76812172
LG07	Marker54690	137.986	chr13	79212293
LG07	Marker16177	139.306	chr13	79189007
LG07	Marker38257	143.478	chr13	76655019
LG07	Marker20526	144.533	chr13	73321081
LG07	Marker45132	146.637	chr13	75795893
LG07	Marker60205	146.645	chr13	75259729
LG07	TM426	149.69	chr13	79713855
LG07	Marker43166	150.46	chr13	75614263
LG07	Marker13244	154.185	chr13	81852064
LG07	Marker11549	154.587	chr13	78702687
LG07	Marker27164	154.99	chr13	81955110
LG07	Marker3414	154.99	chr13	81193806
LG07	Marker5971	154.993	chr13	81328918
LG07	Marker2874	154.993	chr13	81216583
LG07	Marker15220	155.678	chr13	82279114
LG07	Marker16456	156.74	chr13	83312865
LG07	Marker22552	157.716	chr13	82283657
LG07	Marker10938	157.716	chr13	82710743
LG07	Marker2739	160.301	chr13	90793252
LG07	Marker64259	161.152	chr13	89604301
LG07	Marker58458	162.492	chr13	94072418
LG07	Marker55311	164.212	chr13	95864115
LG07	Marker64117	164.946	chr13	101675571
LG07	Marker18666	165.517	chr13	86147273
LG07	Marker2716	166.033	chr13	88866281
LG07	Marker49663	166.549	chr13	86439234
LG07	Marker13710	166.549	chr13	86064930
LG07	Marker6498	167.117	chr13	86162524
LG07	Marker7244	168.262	chr13	89153834
LG07	Marker19828	168.268	chr13	101012212
LG07	Marker24281	168.939	chr13	101649507
LG07	Marker34795	168.939	chr13	94809874
LG07	Marker13602	168.939	chr13	85797213
LG07	Marker6743	170.534	chr13	85348502
LG07	Marker16420	173.713	chr13	93458520
LG07	Marker17121	173.844	chr13	90993912
LG07	Marker12764	173.844	chr13	93985911
LG07	Marker15168	178.038	chr13	98760111
LG07	Marker16204	178.038	chr13	98100983
LG07	Marker32782	178.723	chr13	97068927
LG07	Marker4522	178.723	chr13	101696018
LG07	Marker8968	179.408	chr13	112499063
LG07	Marker3749	179.748	chr13	99341257
LG07	Marker7564	180.088	chr13	99129249
LG07	Marker44845	181.817	chr13	94939849
LG07	Marker9722	182.157	chr13	98962377
LG07	Marker21584	183.989	chr13	105664053
LG07	Marker54704	185.124	chr13	108672210
LG07	Marker26600	185.124	chr13	108547130
LG07	Marker4303	185.124	chr13	109096750
LG07	Marker35260	186.554	chr13	105556745
LG07	Marker14994	186.971	chr13	101125964
LG07	Marker4447	186.971	chr13	103870676
LG07	Marker14964	186.971	chr13	104022157
LG07	Marker8546	187.996	chr13	109335796
LG07	Marker5419	187.996	chr13	109072400
LG07	Marker4204	187.996	chr13	108488570
LG07	Marker18743	189.021	chr13	112809123
LG07	Marker14199	189.021	chr13	98315974
LG07	Marker6236	189.021	chr13	115063082
LG07	Marker45083	189.361	chr13	112822599
LG07	Marker17785	189.702	chr13	106301114
LG07	Marker4941	189.702	chr13	112124338
LG07	Marker72035	191.415	chr13	100153071
LG07	Marker13013	191.422	chr13	112135264
LG07	Marker14848	204.661	chr13	109229985
LG07	Marker15340	207.228	chr13	99746091
LG07	Marker74612	215.091	chr13	97424992
LG07	Marker50901	218.465	chr13	102896078
LG07	Marker10126	218.472	chr13	98408910
LG08	TM313	0	chr03	9839102
LG08	TM217	0.096	chr03	9839108
LG08	Marker34004	0.565	chr03	8785916
LG08	Marker23253	0.565	chr03	8840593
LG08	Marker60585	1.112	chr03	7283714
LG08	TM062	3.724	chr03	8811634
LG08	TM360	3.724	chr03	8144754
LG08	TM107	5.728	chr03	4175981
LG08	Marker38034	7.543	chr03	11601071
LG08	Marker13238	7.543	chr03	9774337
LG08	Marker25855	8.568	chr03	9778462
LG08	Marker17405	10.343	chr03	12447653
LG08	Marker73618	10.343	chr03	10435882
LG08	Marker5156	12.118	chr03	5883582
LG08	Marker16750	12.118	chr03	6522221
LG08	Marker7040	12.118	chr03	1980643
LG08	Marker14846	12.118	chr03	535636
LG08	Marker7829	12.701	chr03	5906902
LG08	Marker23785	13.285	chr03	6332172
LG08	Marker22074	13.636	chr03	4559439
LG08	Marker72760	13.868	chr03	2956636
LG08	Marker14365	16.162	chr03	8062431
LG08	Marker11813	17.187	chr03	17031033
LG08	Marker11547	17.187	chr03	15706732
LG08	Marker13426	20.923	chr03	869754
LG08	Marker3136	23.103	chr03	13844240
LG08	Marker3382	23.103	chr03	17229946
LG08	Marker37922	23.103	chr03	871969
LG08	Marker3227	23.783	chr03	13362864
LG08	Marker24498	23.783	chr03	16018273
LG08	Marker7950	23.785	chr03	2809352
LG08	Marker40984	23.785	chr03	11856672
LG08	Marker5642	32.103	chr03	21721983
LG08	Marker4266	32.103	chr03	19665955
LG08	Marker38484	32.837	chr03	19377514
LG08	Marker41054	32.839	chr03	23529723
LG08	Marker17262	32.839	chr03	17623979
LG08	Marker6991	32.843	chr03	22002510
LG08	Marker20573	34.842	chr03	28797967
LG08	Marker5224	36.3	chr03	21115312
LG08	Marker11009	38.394	chr03	19892782
LG08	Marker39331	40.488	chr03	21069753
LG08	Marker6256	40.999	chr03	22620209
LG08	Marker5120	43.646	chr03	34059348
LG08	Marker4946	45.711	chr03	24564546
LG08	Marker69562	46.974	chr03	29177184
LG08	Marker1262	47.124	chr03	28917320
LG08	Marker60112	47.335	chr03	51905512
LG08	Marker5973	48.693	chr03	54380061
LG08	Marker6440	49.253	chr03	32823603
LG08	Marker10090	50.957	chr03	34465334
LG08	Marker41442	52.665	chr03	49885515
LG08	Marker61616	52.665	chr03	24747215
LG08	Marker4587	53.35	chr03	44212164
LG08	Marker9678	53.69	chr03	42371020
LG08	Marker3667	53.691	chr03	44631521
LG08	Marker42803	55.551	chr03	45400290
LG08	Marker4358	56.781	chr03	37700444
LG08	Marker36609	59.138	chr03	42681973
LG08	Marker23303	59.138	chr03	36690091
LG08	Marker15441	62.396	chr03	54999943
LG08	Marker29340	62.396	chr03	38279986
LG08	Marker53466	63.845	chr03	61130415
LG08	TM616	65.23	chr03	37732135
LG08	Marker9002	67.662	chr03	42567570
LG08	Marker26487	67.662	chr03	43020264
LG08	Marker2287	67.662	chr03	57530290
LG08	Marker7169	68.93	chr03	54971544
LG08	Marker19407	69.078	chr03	46287401
LG08	Marker18755	70.199	chr03	54273406
LG08	Marker1219	71.467	chr03	47439191
LG08	Marker16358	71.467	chr03	59599187
LG08	TM405	72.842	chr03	63801596
LG08	Marker5508	73.941	chr03	55733816
LG08	Marker11339	73.941	chr03	56664713
LG08	Marker6897	75.041	chr03	55621738
LG08	Marker16651	75.587	chr03	60858824
LG08	Marker48565	75.587	chr03	45417273
LG08	Marker21132	76.181	chr03	56286608
LG08	Marker9529	76.383	chr03	62056783
LG08	TM529	77.987	chr03	50716136
LG08	Marker61470	77.987	chr03	43387954
LG08	Marker27826	79.012	chr03	46564108
LG08	Marker10116	79.697	chr03	60629493
LG08	Marker14547	81.766	chr03	53902810
LG08	Marker12619	81.766	chr03	58793921
LG08	Marker3035	82.446	chr03	54215072
LG08	Marker5272	83.301	chr03	57861075
LG08	Marker21039	83.301	chr03	61188044
LG08	Marker15559	83.301	chr03	63093148
LG08	Marker42690	84.158	chr03	55763462
LG08	Marker13112	84.158	chr03	47101967
LG08	Marker8374	85.89	chr03	66180269
LG08	Marker10933	88.073	chr03	55032288
LG08	Marker37083	88.073	chr03	45978364
LG08	Marker40994	88.073	chr03	61572495
LG08	Marker5918	89.364	chr03	57830013
LG08	Marker3480	89.364	chr03	78122715
LG08	Marker5713	92.147	chr03	66730234
LG08	Marker6213	92.147	chr03	66934489
LG08	Marker38315	92.147	chr03	66682620
LG08	Marker13770	92.147	chr03	72638736
LG08	Marker22943	92.147	chr03	78730293
LG08	Marker8366	94.884	chr03	71691432
LG08	Marker3418	95.796	chr03	75738900
LG08	Marker25477	96.708	chr03	78441008
LG08	Marker26246	96.708	chr03	76475384
LG08	Marker11708	97.733	chr03	75718376
LG08	Marker14263	97.733	chr03	74864133
LG08	Marker6949	99.103	chr03	79069161
LG08	Marker39811	99.103	chr03	77733305
LG08	Marker20223	99.103	chr03	72855920
LG08	Marker8720	99.444	chr03	73465631
LG08	Marker12438	99.444	chr03	74480199
LG08	Marker8102	99.444	chr03	67893102
LG08	Marker56462	99.444	chr03	77634478
LG08	Marker14035	101.163	chr03	75876352
LG08	Marker3219	101.163	chr03	76936968
LG08	Marker32443	105.651	chr03	87287197
LG08	Marker5383	108.789	chr03	84428132
LG08	Marker23791	109.744	chr03	86389250
LG08	Marker34949	112.648	chr03	86397457
LG08	Marker33124	112.648	chr03	85749551
LG08	Marker71903	112.648	chr03	76550633
LG08	Marker59338	113.858	chr03	81407545
LG08	TM563	118.801	chr03	89858486
LG08	TM386	118.801	chr03	85491928
LG08	Marker24149	118.801	chr03	86036995
LG08	Marker18185	120.915	chr03	87391135
LG08	Marker6201	122.572	chr03	95957813
LG08	Marker9115	122.572	chr03	89463311
LG08	Marker19562	123.669	chr03	89458252
LG08	Marker9909	123.669	chr03	90708617
LG08	Marker24580	126.201	chr03	96089538
LG08	Marker1564	127.034	chr03	91089581
LG08	Marker5716	127.866	chr03	88616522
LG08	Marker9146	128.699	chr03	91181561
LG08	Marker36010	129.531	chr03	87997203
LG08	Marker38116	130.315	chr03	90676020
LG08	Marker21225	130.315	chr03	93495854
LG08	Marker6765	130.315	chr03	90393529
LG08	Marker16197	130.315	chr03	92146577
LG08	Marker9268	130.315	chr03	91025611
LG08	Marker15665	130.315	chr03	94823006
LG08	Marker68114	130.315	chr03	90328831
LG08	Marker4889	130.315	chr03	90194137
LG08	Marker1983	130.655	chr03	94965388
LG08	Marker2140	131.942	chr03	97462189
LG08	Marker13264	131.942	chr03	97144847
LG08	Marker41213	131.942	chr03	93925430
LG08	Marker19042	133.886	chr03	98481406
LG08	Marker50067	135.173	chr03	95101732
LG08	Marker68549	135.173	chr03	97015858
LG08	Marker27509	135.173	chr03	97460155
LG08	Marker32703	135.173	chr03	97861964
LG08	Marker21626	137.001	chr03	95052245
LG08	TM600	137.92	chr03	98955786
LG08	Marker11507	140.33	chr03	100973363
LG08	Marker6702	140.33	chr03	98490868
LG08	Marker69937	140.33	chr03	101344289
LG08	Marker8530	141.704	chr03	101438510
LG08	Marker33529	141.723	chr03	102584042
LG08	Marker39522	143.079	chr03	116633888
LG08	Marker15799	143.079	chr03	99974479
LG08	Marker9823	143.079	chr03	100466398
LG08	Marker48057	143.079	chr03	101421210
LG08	Marker24105	144.789	chr03	99974912
LG08	Marker30823	144.789	chr03	99609762
LG08	Marker7432	147.853	chr03	103103775
LG08	Marker9584	147.853	chr03	106712109
LG08	Marker20935	148.272	chr03	106039393
LG08	Marker44738	150.342	chr03	100784252
LG08	Marker33035	150.342	chr03	103992409
LG08	Marker18137	150.682	chr03	105172443
LG08	Marker39073	150.682	chr03	103300178
LG08	Marker65457	155.796	chr03	96138472
LG08	Marker29569	156.332	chr03	102008440
LG08	Marker10326	156.456	chr03	105167513
LG08	Marker4346	156.456	chr03	107510287
LG08	Marker57232	161.162	chr03	106266779
LG08	Marker4644	161.207	chr03	106809004
LG08	Marker8191	164.512	chr03	107565533
LG08	Marker3162	166.274	chr03	112471032
LG08	Marker28007	166.699	chr03	112062280
LG08	Marker69793	167.189	chr03	104954698
LG08	Marker41239	167.189	chr03	107779006
LG08	Marker30352	169.815	chr03	103950709
LG08	Marker24915	169.815	chr03	106206828
LG08	Marker8550	169.815	chr03	105511895
LG08	Marker64182	170.587	chr03	113877313
LG08	Marker18736	170.587	chr03	118934092
LG08	Marker30472	173.473	chr03	114823274
LG08	Marker61390	173.473	chr03	117949657
LG08	TM516	175.18	chr03	111636113
LG08	Marker22447	175.18	chr03	111040856
LG08	Marker15233	175.52	chr03	111778184
LG08	Marker13193	175.52	chr03	111823153
LG08	Marker22181	175.52	chr03	110770840
LG08	Marker16594	177.25	chr03	115834228
LG08	Marker8804	178.62	chr03	116226816
LG08	Marker17178	181.196	chr03	117196776
LG08	Marker32275	183.811	chr03	117578312
LG08	Marker65501	186.57	chr03	119164544
LG08	Marker9226	186.57	chr03	117485185
LG08	Marker2512	186.57	chr03	117269493
LG08	Marker36248	189.022	chr03	119454413
LG08	Marker22200	190.97	chr03	122473708
LG08	Marker11289	191.416	chr03	120595458
LG08	Marker4680	191.446	chr03	120011002
LG08	Marker5565	192.897	chr03	122052631
LG08	Marker10912	193.857	chr03	126431437
LG08	Marker59267	195.784	chr03	126569645
LG08	TM352	196.261	chr03	121023555
LG08	TM459	196.261	chr03	124096005
LG08	TM395	196.261	chr03	123966921
LG08	TM493	196.261	chr03	115713189
LG08	TM492	196.261	chr03	124705401
LG08	Marker62456	197.102	chr03	123926129
LG08	Marker12236	198.963	chr03	124441200
LG08	Marker26286	199.125	chr03	117130453
LG08	Marker818	199.657	chr03	121198630
LG08	Marker8929	201.062	chr03	124455261
LG08	Marker39677	202.213	chr03	130763119
LG08	Marker40282	202.553	chr03	130555817
LG08	Marker13681	202.553	chr03	111813632
LG08	Marker7890	202.893	chr03	124731658
LG08	Marker14521	202.893	chr03	130693908
LG08	Marker14601	202.893	chr03	124832006
LG08	Marker18163	203.578	chr03	122583444
LG08	TM471	204.958	chr03	128827590
LG08	Marker21095	206.328	chr03	121140196
LG08	Marker6913	207.363	chr03	126425348
LG08	Marker12666	207.363	chr03	129078250
LG08	Marker21534	207.363	chr03	124970643
LG08	Marker25050	207.363	chr03	125724666
LG08	Marker19452	208.752	chr03	129184431
LG08	Marker39417	208.752	chr03	132463040
LG08	Marker40677	208.752	chr03	131721225
LG08	Marker2556	208.752	chr03	127376367
LG08	Marker10774	210.223	chr03	132515785
LG08	Marker16300	212.686	chr03	133610499
LG08	Marker36832	212.975	chr03	135245576
LG08	Marker3763	212.975	chr03	134405386
LG08	Marker54826	212.975	chr03	133997593
LG08	Marker5870	214.694	chr03	136505829
LG08	Marker10907	214.694	chr03	134911415
LG08	Marker28845	214.694	chr03	134275517
LG08	Marker31999	217.094	chr03	138661718
LG08	Marker15389	217.094	chr03	140257638
LG08	Marker10841	217.094	chr03	140965779
LG08	Marker7830	218.119	chr03	137914176
LG08	Marker75231	218.119	chr03	135041565
LG08	Marker16744	218.804	chr03	141528286
[truncated: 1,495 more rows]
