# Supplementary material for: Population sequencing enhances understanding of tea plant evolution
Source: Nat Commun. 2020 Sep 7;11:4447. doi: 10.1038/s41467-020-18228-8 (PMC7477583; doi:10.1038/s41467-020-18228-8)
Supplement: Supplementary file 15 — Source Data [file 41467_2020_18228_MOESM15_ESM.zip › source data/Fig2a.xlsx]

## Sheet: Sheet1
	sample	lati	long	region	V5
	ASM	26.15	92.8	India	pop2
	BCS	36.2048	138.253	Japan	pop3
	DBZ-1	21.9162	95.956	Burma	pop3
	DHL	36.2048	138.253	Japan	pop3
	FL	36.2048	138.253	Japan	pop3
	GE-1	42.3154	43.3569	Georgia	pop3
	GE-4	42.3154	43.3569	Georgia	pop3
	GE-6	42.3154	43.3569	Georgia	pop3
	GE-8	42.3154	43.3569	Georgia	pop3
	GLJYD	42.3154	43.3569	Georgia	pop3
	GZ	42.3154	43.3569	Georgia	pop3
	HSKC	28.7518	104.643	China	pop3
	HZ001	28.1558	105.445	China	pop1
	HZ002	26.0424	110.653	China	pop3
	HZ003	36.0671	120.383	China	pop3
	HZ004	29.1441	121.007	China	pop3
	HZ006	27.7787	120.655	China	pop3
	HZ008	25.056	118.186	China	pop3
	HZ009	26.0424	110.653	China	pop3
	HZ010	28.2282	112.939	China	pop3
	HZ011	28.1536	120.692	China	pop3
	HZ013	31.4622	116.949	China	pop3
	HZ014	27.088	119.648	China	pop3
	HZ015	25.2345	110.18	China	pop3
	HZ016	27.088	119.648	China	pop3
	HZ017	31.3406	119.823	China	pop3
	HZ018	29.8541	117.717	China	pop3
	HZ020	28.2282	112.939	China	pop3
	HZ021	23.9037	121.079	China	pop3
	HZ027	28.5631	107.899	China	pop1
	HZ028	29.2481	117.862	China	pop3
	HZ031	27.7566	118.035	China	pop3
	HZ034	29.8414	114.322	China	pop3
	HZ036	25.056	118.186	China	pop3
	HZ037	27.0228	118.305	China	pop3
	HZ039	24.7761	113.276	China	pop2
	HZ040	25.056	118.186	China	pop3
	HZ041	25.056	118.186	China	pop3
	HZ043	31.8206	117.227	China	pop3
	HZ045	21.9574	100.453	China	pop2
	HZ048	26.3137	114.521	China	pop3
	HZ050	21.9574	100.453	China	pop3
	HZ054	30.5319	117.115	China	pop3
	HZ056	27.7491	107.465	China	pop3
	HZ057	29.5235	108.777	China	pop3
	HZ058	28.8454	121.131	China	pop3
	HZ059	32.6847	109.029	China	pop3
	HZ060	29.9805	103.013	China	pop3
	HZ061	25.2345	110.18	China	pop2
	HZ063	28.9025	111.489	China	pop3
	HZ064	27.7566	118.035	China	pop3
	HZ065	23.6567	116.623	China	pop3
	HZ066	27.088	119.648	China	pop3
	HZ068	27.7566	118.035	China	pop3
	HZ069	25.056	118.186	China	pop3
	HZ070	27.088	119.648	China	pop3
	HZ071	27.5262	118.785	China	pop3
	HZ072	22.8251	100.967	China	pop2
	HZ073	27.3245	120.217	China	pop3
	HZ074	25.7979	110.011	China	pop2
	HZ075	23.9037	121.079	China	pop2
	HZ076	18.7807	109.517	China	pop3
	HZ077	30.4103	103.464	China	pop3
	HZ078	22.635	107.904	China	pop3
	HZ079	22.1537	107.984	China	pop3
	HZ080	25.1858	111.58	China	pop3
	HZ081	27.7491	107.465	China	pop3
	HZ082	23.6638	117.004	China	pop3
	HZ083	25.056	118.186	China	pop3
	HZ084	28.3313	106.197	China	pop1
	HZ085	32.3466	106.829	China	pop3
	HZ086	27.7566	118.035	China	pop3
	HZ088	28.8624	107.613	China	pop3
	HZ090	22.3428	106.854	China	pop3
	HZ092	23.7277	114.255	China	pop2
	HZ094	26.7776	105.383	China	pop1
	HZ095	23.1257	104.703	China	pop1
	HZ100	23.8842	100.089	China	pop2
	HZ104	24.0128	97.8519	China	pop2
	HZ109	23.4378	104.673	China	pop2
	HZ110	25.0435	100.509	China	pop1
	HZ112	23.0129	104.394	China	pop3
	HZ114	24.5868	98.6892	China	pop2
	HZ117	21.9574	100.453	China	pop2
	HZ118	21.9574	100.453	China	pop2
	HZ119	23.4735	99.8277	China	pop2
	HZ122	24.183	97.7921	China	pop2
	HZ123	21.9779	101.47	China	pop2
	HZ124	23.4007	104.216	China	pop2
	HZ125	24.5804	99.9285	China	pop1
	JGL	36.2048	138.253	Japan	pop3
	JHZS	36.2048	138.253	Japan	pop3
	JX-4	24.1304	110.189	China	pop3
	LBDCS	28.2627	103.572	China	pop1
	LC-1	35.4167	119.527	China	pop3
	LC-2	35.4167	119.527	China	pop3
	LW-1	19.8563	102.495	Laos	pop2
	LW-2	19.8563	102.495	Laos	pop2
	LW-3	19.8563	102.495	Laos	pop2
	LW-4	19.8563	102.495	Laos	pop2
	LW-5	19.8563	102.495	Laos	pop2
	MZYCS	36.2048	138.253	Japan	pop3
	NBE-1	28.3949	84.124	Nepal	pop2
	NBE-2	28.3949	84.124	Nepal	pop2
	NBE-3	28.3949	84.124	Nepal	pop2
	NBE-4	28.3949	84.124	Nepal	pop2
	NBE-5	28.3949	84.124	Nepal	pop2
	NC	29.1579	107.099	China	pop1
	QXDM-1	23.9037	121.079	China	pop3
	QXDM-2	23.9037	121.079	China	pop3
	s1-16	-0.023559	37.9062	Kenya	pop2
	s301-1	-0.023559	37.9062	Kenya	pop2
	s303-231	-0.023559	37.9062	Kenya	pop2
	s317	-0.023559	37.9062	Kenya	pop2
	s6-8	-0.023559	37.9062	Kenya	pop2
	SB	36.2048	138.253	Japan	pop3
	SLLK	7.87305	80.7718	SriLanka	pop2
	ST312	-0.023559	37.9062	Kenya	pop2
	ST330	-0.023559	37.9062	Kenya	pop2
	WL	36.2048	138.253	Japan	pop3
	WLH-1	24.207	113.402	China	pop2
	XH-1	24.207	113.402	China	pop2
	XSL	36.2048	138.253	Japan	pop3
	XSX	36.2048	138.253	Japan	pop3
	XWY-1	19.8968	-155.583	Hawaii	pop3
	XWY-2	19.8968	-155.583	Hawaii	pop3
	XWY-3	19.8968	-155.583	Hawaii	pop3
	XWY-4	19.8968	-155.583	Hawaii	pop3
	XWY-5	19.8968	-155.583	Hawaii	pop3
	XY-10	32.1477	114.091	China	pop3
	XYDCS	28.1558	105.445	China	pop1
	YH-1-1	24.207	113.402	China	pop2
	YH-2	24.207	113.402	China	pop2
	YNLDP1	14.0583	108.277	Vietnam	pop3
	YNLDP2	14.0583	108.277	Vietnam	pop2
	YNZ-1	14.0583	108.277	Vietnam	pop2
	ZBD	28.7518	104.643	China	pop3
	zhen	36.2048	138.253	Japan	pop3
	ZW	36.2048	138.253	Japan	pop3
