# Supplementary material for: Population sequencing enhances understanding of tea plant evolution
Source: Nat Commun. 2020 Sep 7;11:4447. doi: 10.1038/s41467-020-18228-8 (PMC7477583; doi:10.1038/s41467-020-18228-8)
Supplement: Supplementary file 15 — Source Data [file 41467_2020_18228_MOESM15_ESM.zip › source data/Fig2b.eigenvec]

FID IID PC1 PC2 PC3 PC4 PC5 PC6 PC7 PC8 PC9 PC10 PC11 PC12 PC13 PC14 PC15 PC16 PC17 PC18 PC19 PC20
ASM ASM -0.120983 -0.089534 -0.0985288 -0.052163 0.125001 -0.0012629 -0.0907189 0.0812684 0.0887713 0.0476235 0.0879169 -0.120864 0.196561 0.108938 0.057268 0.042294 -0.14834 -0.068593 -0.0170667 0.00893169
BCS BCS 0.0799809 -0.00561599 -0.00822819 -0.0187361 -0.0567485 -0.145398 -0.0649702 -0.0202761 -0.0800694 -0.0210433 0.100965 -0.0315373 -0.000662845 0.00227748 -0.0234527 0.0234864 -0.0113471 0.0138559 0.00086798 0.0080883
DBZ-1 DBZ-1 0.0408379 -0.00321312 0.0192487 -0.00114612 0.000159877 0.0349905 -0.0686963 -0.0270792 0.0415184 0.0289456 -0.0808631 -0.0264816 -0.0634591 0.0118683 -0.011195 -0.0337699 -0.0257038 0.00855078 -0.0252413 0.0031999
DHL DHL 0.0788241 -0.012567 -0.0160174 -0.0421858 -0.0698206 -0.0794603 -0.0300146 -0.00719893 -0.0611302 -0.0182513 0.0592578 -0.0290876 -0.0083521 -0.00359646 -0.000586096 0.0173136 -0.00921733 -0.00723556 -0.0135556 -0.000175514
FL FL 0.0765003 -0.0129775 -0.0178729 -0.0432531 -0.064401 -0.0690544 -0.0217517 -0.00752851 -0.0684139 -0.0226497 0.0728971 -0.0331047 0.000599144 0.00355734 -0.0123233 0.0123266 -0.0108214 0.0304332 0.0189512 0.00181622
GE-1 GE-1 0.0589482 -0.00092109 0.000894147 0.0158486 0.015477 -0.0536277 -0.0211675 -0.0255137 -0.0107551 0.00438798 0.0530395 0.0141108 -0.00618991 -0.00512559 -0.00988943 0.0142095 0.00483585 0.00796624 0.000764884 0.00851754
GE-4 GE-4 0.0430015 -0.0112599 -0.0114531 -0.00428683 0.0263333 0.0243498 0.00890656 -0.0392281 -0.0154409 0.0210342 0.0538434 0.00359397 -0.0866108 0.0244206 0.232705 -0.0153873 0.0262657 0.0393457 0.0174007 0.00252489
GE-6 GE-6 0.0610438 0.00901051 0.0138424 0.0374 0.0342441 -0.0550612 -0.0265132 -0.0366242 -0.0113676 0.011341 0.0739132 0.021359 -0.00457838 -0.00362614 -0.0039748 0.0170187 0.00789612 0.0143807 0.00142354 -0.00190338
GE-8 GE-8 0.0690549 0.0057746 0.0092576 0.0267825 0.00753225 -0.102013 -0.0426099 -0.0301963 -0.0263806 0.00192579 0.0795657 0.0107237 0.00431014 -0.00487297 -0.0201231 0.0153104 0.00624409 0.0156814 0.00678264 0.00961495
GLJYD GLJYD 0.0397787 -0.0187738 -0.0195515 -0.0286713 0.0206806 0.0923757 0.024241 -0.0660299 -0.0204719 0.0568584 0.0599024 -0.0248259 -0.21189 0.0399005 0.614904 0.0209436 0.0263983 0.0686601 0.0252278 -0.0037631
GZ GZ 0.0407273 -0.0182999 -0.0192316 -0.0282201 0.0200388 0.0897447 0.0228672 -0.0646047 -0.0195717 0.0553035 0.0578232 -0.0239492 -0.207452 0.0395942 0.603442 0.0205745 0.0255508 0.0662151 0.0241468 -0.00520803
HSKC HSKC 0.0186159 0.0897171 -0.00480621 0.038422 0.0431664 -0.0392797 0.0319737 0.0655462 0.0456409 -0.0144557 -0.118139 -0.0081009 -0.00440466 -0.0159387 -0.00262285 -0.00624888 -0.00108171 0.0668392 -4.41708e-05 -0.0289059
HZ001 HZ001 -0.0450787 0.250257 -0.021888 0.0208564 0.132566 -0.08036 0.126227 0.172011 -0.120037 -0.1251 -0.114032 -0.162783 -0.0676385 0.00114487 0.0232733 -0.0209552 -0.0375636 -0.026519 -0.109006 -0.143925
HZ002 HZ002 0.0290105 -0.00360932 0.0313402 -0.00151105 0.011992 0.0805996 -0.126049 -0.0606187 0.0373465 0.0489617 -0.117704 -0.0862854 -0.155866 0.0344038 -0.0723446 -0.0873039 -0.0987936 0.065253 -0.159429 0.118936
HZ003 HZ003 0.0741461 -0.00556467 -0.00384137 -0.00808668 -0.0364033 -0.0300736 -0.0154135 0.00452674 0.0394526 0.0144575 -0.0512507 0.0196029 0.00219267 0.00167036 0.0134362 -0.0218169 0.0106895 -0.0350402 -0.0120689 -0.0113183
HZ004 HZ004 0.0763825 -0.008551 -0.0066512 -0.0179499 -0.0521779 -0.0374004 -0.0169658 0.00993754 0.0373459 0.00909882 -0.0628729 0.0147434 0.00503532 -0.000371114 0.0110414 -0.0227606 0.00797634 -0.0542418 -0.0177461 -0.015651
HZ006 HZ006 0.0775954 -0.00937232 -0.00940257 -0.0184652 -0.0517443 -0.0268058 -0.0128443 0.0167352 0.0528251 0.0142935 -0.086289 0.0207451 0.00646739 -0.000142844 0.013397 -0.026116 0.00833366 -0.0464484 -0.0169204 -0.0134287
HZ008 HZ008 0.0754856 -0.0161257 -0.0209411 -0.0609493 -0.0568884 0.191849 0.153713 0.038606 -0.0420673 -0.0623822 0.0703432 -0.00336075 0.044993 0.00646896 -0.0321209 -0.0205651 0.00866275 -0.0476919 -0.061317 0.000465414
HZ009 HZ009 0.0500006 -0.012659 -0.00324503 -0.0418883 -0.0232405 0.133317 0.0386636 0.00278162 -0.0195803 -0.0106024 0.0313533 -0.0478468 -0.00883831 0.0102339 -0.0345886 -0.00497866 -0.0218466 0.0670424 0.078323 -0.0012821
HZ010 HZ010 0.0776448 -0.0107775 -0.00676697 -0.0125498 -0.0629309 -0.0144916 -0.0303584 0.0558711 0.120993 0.00896399 -0.187096 0.0116242 0.00833361 -0.00535743 -0.000509431 -0.016266 -0.0122093 0.0977587 0.00883595 -0.0270434
HZ011 HZ011 0.0779498 -0.00985102 -0.00951688 -0.0202081 -0.0556714 -0.0297861 -0.0163389 0.0138234 0.050756 0.0133146 -0.0894887 0.0194797 0.000128218 -0.00129537 0.0265201 -0.0204046 0.00862452 -0.0388857 -0.0125232 -0.0117959
HZ013 HZ013 0.0532161 0.00638885 0.0203994 0.0401387 0.0366272 -0.0105902 -0.0216708 -0.0302608 0.0430405 0.0241328 -0.0111046 0.0513174 0.00154247 0.000684948 -0.00729207 -0.00745245 0.0238209 -0.0224018 0.0118875 0.00534091
HZ014 HZ014 0.0681045 0.00110089 0.00827212 0.0309777 -0.0120688 -0.025109 -0.0290404 0.0311758 0.113392 0.0167482 -0.136787 0.0273613 0.0121469 -0.00560449 -0.00940695 -0.0154443 -0.00737313 0.110561 0.0125689 -0.0197132
HZ015 HZ015 0.0262264 0.0268175 0.0552579 0.0956146 0.138188 0.0273774 -0.0620374 -0.109204 -0.0631039 -0.0618271 -0.00484383 0.088514 0.153034 -0.120094 0.0295951 -0.00529518 0.00134675 0.0401798 -0.000476894 0.03291
HZ016 HZ016 0.0735103 -0.0153868 -0.0192021 -0.0631404 -0.0571938 0.198112 0.155626 0.0401825 -0.0476617 -0.0659607 0.0655065 -0.008904 0.0383437 0.00794718 -0.0296136 -0.0181466 0.00518971 -0.0254853 -0.0404064 -0.00353009
HZ017 HZ017 0.0760776 -0.00771622 -0.00660794 -0.0144144 -0.0479686 -0.0328132 -0.0150598 0.00980224 0.0392406 0.011958 -0.0611025 0.0178771 0.00712121 -0.00236202 0.00621192 -0.0154533 0.00752158 -0.044547 -0.0139675 -0.0156298
HZ018 HZ018 0.0711027 -0.0043284 -0.00338717 -0.00417771 -0.0241222 -0.0142129 -0.0116943 -0.00121937 0.0449761 0.0176612 -0.0573496 0.0205026 -7.28776e-05 -0.00257198 0.00532747 -0.0203233 0.0108058 -0.0426034 -0.00995562 -0.0129159
HZ020 HZ020 0.0558634 0.00137892 0.0185799 0.0317971 0.0101414 -0.00512215 -0.0372131 0.025464 0.117072 0.0113461 -0.139828 0.0382539 0.000929693 0.000128963 -0.012255 -0.0120466 -0.00885836 0.10787 0.0146761 -0.00908016
HZ021 HZ021 0.0642209 -0.00856508 -0.00874166 -0.0189774 -0.00721729 0.151079 0.111528 0.0275218 -0.0026829 -0.0393924 0.0703388 -0.00837032 0.0693553 0.0356455 -0.0712434 -0.0491368 -0.0225879 0.296348 0.193602 0.0358633
HZ027 HZ027 -0.04816 0.249059 -0.0216577 0.011681 0.122479 -0.0661131 0.100972 0.123899 -0.0909539 -0.087456 -0.0691417 -0.110649 -0.0340043 0.00254984 0.014725 -0.00561205 -0.0269234 -0.00801075 -0.018107 0.0195127
HZ028 HZ028 0.0721469 -0.00766125 -0.00478794 -0.013048 -0.0452519 -0.0274059 -0.0220437 0.00943346 0.0516542 0.0145841 -0.0803177 0.0199397 0.00103207 0.00303429 0.0164104 -0.0219553 0.00807606 -0.0171346 -0.00562023 -0.013462
HZ031 HZ031 0.0652921 -0.00708385 -0.00300486 -0.0160063 -0.0271188 0.0155121 -0.00486734 0.000982727 0.0299634 0.0133516 -0.0419763 0.00744267 -0.00367529 0.00116 0.00408851 -0.0186211 0.00597681 -0.0534309 -0.0104243 -0.0134027
HZ034 HZ034 0.0461675 0.0269295 0.0361251 0.10981 0.137 -0.00555754 0.011835 -0.0514861 0.0419373 0.0315047 0.0730769 0.0804701 0.0141727 -0.0104126 -0.0199208 0.0206318 0.0318583 0.0168216 0.0251964 0.0353745
HZ036 HZ036 0.0745651 -0.0164971 -0.0217221 -0.0629481 -0.0565022 0.192192 0.15722 0.0417234 -0.0450694 -0.0638642 0.0646557 -0.00695844 0.0423642 0.0085013 -0.0284956 -0.0171734 0.00358908 -0.00689847 -0.0279959 0.00323589
HZ037 HZ037 0.0729575 -0.0120455 -0.0125105 -0.0426407 -0.0479682 0.13402 0.100974 0.0248615 -0.00777616 -0.0376605 0.0281869 0.00808402 0.0348385 0.00132197 -0.0247955 -0.0279066 0.0230864 -0.117144 -0.0975055 -0.00387739
HZ039 HZ039 -0.0214416 0.0176587 0.055936 0.00403152 0.0607008 0.166541 -0.181323 -0.136459 -0.0488087 0.0424648 0.0243431 -0.187395 -0.209018 0.0245839 -0.142433 -0.106148 -0.00292191 -0.157481 0.37336 -0.499789
HZ040 HZ040 0.0807776 -0.00953308 -0.00986609 -0.0172371 -0.0557728 -0.034298 -0.0148921 0.0142654 0.0511266 0.0165981 -0.0926291 0.0220027 0.0051531 -0.00270337 0.0130966 -0.0330134 0.0173839 -0.0714649 -0.0101906 -0.00538377
HZ041 HZ041 0.0691084 -0.0133698 -0.0141174 -0.0480325 -0.0418328 0.1516 0.110276 0.0224867 -0.0251494 -0.0377618 0.0420612 -0.000885095 0.0234378 -0.000934924 -0.0158095 -0.00327198 0.00778387 -0.0878917 -0.0768207 -0.00255269
HZ043 HZ043 0.070319 -0.0079152 -0.00726307 -0.016011 -0.0455805 -0.0341734 -0.0153453 0.0101102 0.0351941 0.0102654 -0.0677794 0.0157332 -0.00111265 -0.0023437 0.0152118 -0.0198262 0.0097126 -0.0386354 -0.0148708 -0.0106452
HZ045 HZ045 -0.0675275 -0.0237404 0.0178141 0.208344 -0.0201367 -0.0115809 0.0653853 -0.00871606 -0.0339173 0.0383283 0.0266559 -0.000956497 0.0104531 -0.0147388 -0.000238626 0.0154551 -0.00470425 -0.00985658 0.0315826 0.0409866
HZ048 HZ048 0.0448471 0.0173949 0.0286443 0.077191 0.104779 0.0198293 -0.00895087 -0.0523019 0.0415607 0.0354064 0.0722742 0.0479022 0.00631637 -0.00130663 -0.0273494 0.0111989 0.0227878 -0.0087581 0.0223485 0.0189208
HZ050 HZ050 0.0407793 -0.0159678 -0.00628216 0.0163801 -0.049526 0.0959248 0.0593303 0.0635988 0.0613851 -0.00707954 -0.0670111 -0.0202184 0.0532239 0.0138805 -0.0477305 -0.0138994 -0.0335223 0.290787 0.152511 0.00340344
HZ054 HZ054 0.0705208 0.000892085 0.00227581 0.0143419 -0.00382678 -0.017409 -0.0048457 -0.00413356 0.0473575 0.0143044 -0.0382919 0.0372834 0.0140162 -0.00185852 0.000759183 -0.0215343 0.0207245 -0.0344029 -0.0087 -0.00778521
HZ056 HZ056 0.00427702 0.0156018 0.0510078 0.112879 0.10335 0.00284226 0.00727367 -0.0321146 0.0169504 0.0116383 0.0576433 0.0755903 0.0172229 0.02309 -0.028182 0.0385308 0.0227391 0.0363228 0.0593553 0.0520781
HZ057 HZ057 0.0173679 0.106063 0.0195596 0.0999007 0.157252 -0.0398989 0.0537468 0.0182362 0.00704422 -0.0112017 0.0220495 0.0324284 0.0123544 -0.0149051 -0.0146799 0.0209289 0.0142958 0.058873 -0.0127265 -0.00699367
HZ058 HZ058 0.0527151 0.00270636 0.0183917 0.0335772 0.021414 -0.0144665 -0.0180229 -0.0159847 0.05591 0.0288556 -0.0518202 0.0536108 0.0109353 0.00583432 0.00525213 -0.0335793 0.035305 -0.0818122 0.0208936 0.0197929
HZ059 HZ059 0.0458097 0.0290788 0.0382964 0.117633 0.146861 -0.0195211 0.014579 -0.0497466 0.03907 0.0304315 0.0802654 0.0927134 0.0227793 -0.0123644 -0.019883 0.0263342 0.036546 0.0132973 0.012704 0.0260634
HZ060 HZ060 0.0720383 -0.00854791 -0.00791126 -0.0176298 -0.0487096 -0.0235645 -0.0145066 0.0139674 0.0472764 0.01407 -0.0836915 0.0155478 0.00302337 -0.00157264 0.0134846 -0.0236453 0.00750672 -0.0321899 -0.0145338 -0.0109648
HZ061 HZ061 -0.0371405 -0.0100288 0.0326881 0.154246 0.026149 0.0303355 0.00852013 -0.053321 -0.0275449 0.0568304 0.0421739 -0.007182 -0.0303654 -0.00999987 -0.0205003 0.0151257 -0.0233318 0.021504 -0.0197104 0.0477863
HZ063 HZ063 0.0361893 0.0231701 0.0510128 0.103261 0.140922 0.0150206 -0.0137077 -0.0718907 0.0429217 0.0339662 0.0635379 0.0893893 0.00557992 0.00662787 -0.0293413 0.00769186 0.0264161 0.0231983 0.0283948 0.0512557
HZ064 HZ064 0.074793 -0.0127367 -0.0130626 -0.0472912 -0.0526388 0.160087 0.12132 0.0308599 -0.0099698 -0.0459167 0.0362999 0.0151306 0.0438923 -0.000734773 -0.0436161 -0.0391484 0.0351552 -0.175999 -0.149756 -0.0145783
HZ065 HZ065 0.0366505 -0.00469868 0.0129645 -0.0170011 0.00721113 0.114218 -0.0256922 -0.0276417 -0.00177896 0.0278465 0.00680793 -0.0595738 -0.0610656 -0.0080209 -0.0281507 0.0129295 -0.0195823 -0.0775958 0.0116879 -0.0234793
HZ066 HZ066 0.0643271 0.00128928 0.00779855 0.00985441 0.0111618 0.110789 0.0857542 0.0030423 0.00951509 -0.0237266 0.0512294 0.0415276 0.0419743 -0.000528196 -0.047532 -0.0362867 0.0419173 -0.143361 -0.11947 -0.00631255
HZ068 HZ068 0.0671937 -0.00670096 -0.00255362 -0.0149219 -0.0332669 0.00964802 -0.0079537 0.00283215 0.0357193 0.0128381 -0.0512908 0.00878057 -0.00197219 0.00249474 0.00364192 -0.0213044 0.00719464 -0.0570102 -0.0219274 -0.0162423
HZ069 HZ069 0.0730928 -0.0148078 -0.0185281 -0.0573448 -0.0521377 0.168984 0.12787 0.0258131 -0.0341539 -0.0494493 0.0564426 -0.00200946 0.0318719 0.0015045 -0.0187295 -0.0144629 0.0133163 -0.0986585 -0.0913869 -0.00587573
HZ070 HZ070 0.0694313 -0.0136008 -0.0127449 -0.051377 -0.049473 0.140353 0.0947033 0.0242506 -0.0168986 -0.0346312 0.0279817 0.00109169 0.0240036 -0.000367887 -0.0258952 -0.0259046 0.0253908 -0.147131 -0.1242 -0.0170315
HZ071 HZ071 0.0780628 -0.0113902 -0.00647822 -0.0112029 -0.0683674 -0.0134457 -0.0365075 0.0599782 0.140414 0.0146835 -0.219537 0.0116463 0.00194236 -0.00506196 3.78706e-05 -0.0248552 -0.0177302 0.11242 0.00668968 -0.0325327
HZ072 HZ072 -0.143076 -0.0633692 0.0321039 0.184268 -0.131175 0.00572275 0.0558805 0.0133519 -0.0989916 0.00522596 -0.029603 -0.0339069 -0.0271278 0.0298753 -0.00467214 0.0484679 -0.0252618 -0.00235825 0.0923071 0.0960955
HZ073 HZ073 0.0770026 -0.0105847 -0.00683232 -0.0143006 -0.0611895 -0.0116103 -0.0336391 0.0476126 0.117419 0.0173526 -0.18624 0.00826141 0.000522524 -0.00342677 0.00320836 -0.0222882 -0.012586 0.0816493 0.0030767 -0.0304373
HZ074 HZ074 -0.0205024 0.000100121 0.0741626 0.012724 0.0886734 0.200644 -0.235822 -0.187002 -0.0581856 0.0783226 -0.0320977 -0.226503 -0.354316 0.0804971 -0.179769 -0.182247 -0.241305 0.101241 -0.406867 0.378193
HZ075 HZ075 -0.0367571 -0.0380614 0.00257011 -0.00851414 0.0740403 0.0773181 -0.160283 0.169254 0.173695 0.0542611 0.146387 -0.23097 0.275752 0.126515 0.0941206 0.211626 -0.288297 -0.190712 -0.00780208 0.0307352
HZ076 HZ076 0.00316754 0.0290908 0.044576 0.0471248 0.086926 0.0599821 -0.0763735 -0.0813494 0.0139858 0.0332658 0.0480023 0.00891208 -0.0267144 -0.0067216 -0.0634384 -0.0033865 0.0520319 -0.0451994 0.0860661 -0.030161
HZ077 HZ077 0.0771756 -0.00850718 -0.00778553 -0.016433 -0.0515645 -0.0310123 -0.0155724 0.0155444 0.0526113 0.013302 -0.0859633 0.0189589 0.00385993 0.00025333 0.0175233 -0.0237844 0.0091951 -0.0408388 -0.0165925 -0.0169619
HZ078 HZ078 -0.00606996 -0.0251514 0.00185665 0.103713 -0.0801531 -0.0325739 0.0363549 0.0120361 0.00441305 0.0558027 -0.0993495 -0.000698646 0.0216687 0.0018746 0.0442092 -0.131195 0.0764206 -0.355256 0.0823853 0.107169
HZ079 HZ079 -0.0146543 -0.02884 0.00140584 0.11578 -0.0863447 -0.0331466 0.0409248 0.0122363 0.00114239 0.0558439 -0.0971652 -0.00419833 0.0224913 0.000937498 0.0458299 -0.132468 0.076701 -0.356266 0.0834825 0.109563
HZ080 HZ080 0.019818 0.0139738 0.0456798 0.0623561 0.105443 0.0655953 -0.076726 -0.0922174 0.0141747 0.054858 0.0490208 -0.0216824 -0.0765711 0.0162543 -0.064446 -0.0233728 -0.0163663 0.0045549 0.000613168 0.00658391
HZ081 HZ081 0.0612446 0.0135 0.013769 0.0563923 0.0539692 -0.0264779 0.00969274 -0.0134059 0.039111 0.0186358 -0.00299005 0.0512627 0.0158181 -0.0144555 -0.00339154 0.00413433 0.0179758 -0.0203521 -0.0120753 -0.00102846
HZ082 HZ082 0.0460538 0.0345122 0.0347551 0.128604 0.151825 -0.0255617 0.0295268 -0.0318749 0.0372473 0.0244198 0.0712166 0.0777573 0.0305212 -0.015599 -0.014967 0.0279512 0.0268281 0.0239401 0.00636974 0.00369414
HZ083 HZ083 0.0783378 -0.00896963 -0.00618598 -0.01304 -0.0603506 -0.0232952 -0.0243324 0.0368446 0.0955713 0.0150207 -0.148672 0.0147219 0.00931011 -0.00034682 0.00890025 -0.0301263 -0.000638134 0.0237278 -0.0113738 -0.0266
HZ084 HZ084 -0.00947221 0.156608 0.00599927 0.0603903 0.138958 -0.0496738 0.0692917 0.0498112 -0.0488633 -0.039016 -0.000320783 -0.00893184 -0.00778286 -0.00210935 -0.0158526 0.00810507 0.0183203 0.00392645 0.0336051 0.0609923
HZ085 HZ085 0.0455919 0.0282927 0.0362491 0.112411 0.139961 -0.0184178 0.0129882 -0.045325 0.0410902 0.0306156 0.0703548 0.0857909 0.0246338 -0.0105943 -0.0278218 0.0239025 0.0248433 0.0226249 -0.00580126 0.0208322
HZ086 HZ086 0.0599614 0.00597665 0.0117109 0.0308518 0.034827 0.0452078 0.0344885 -0.015862 0.0210976 0.00555028 0.037004 0.038916 0.019718 -0.0025757 -0.0294292 -0.00300828 0.0228055 -0.0541182 -0.0319779 0.00623128
HZ088 HZ088 0.045044 0.037467 0.037599 0.128929 0.157802 -0.0308617 0.0345767 -0.0266054 0.0289712 0.0126661 0.0658442 0.0773022 0.0337924 -0.0211192 -0.0187764 0.0316138 0.0252718 0.0278088 0.00077928 0.0181414
HZ090 HZ090 -0.0265521 -0.0347514 -0.00362299 0.100025 -0.114016 -0.0208251 0.00970934 0.0395434 0.0541069 0.0380214 -0.150001 -0.0184204 0.014674 -0.007332 0.00379824 -0.0178884 -0.0200907 0.0867885 -0.00297606 -0.034339
HZ092 HZ092 -0.0218539 0.00866373 0.0524388 -0.00962441 0.0467025 0.145684 -0.167209 -0.10619 -0.0552074 0.0327649 0.0164932 -0.169796 -0.165303 0.0195049 -0.106755 -0.0599437 0.00856194 -0.106906 0.231559 -0.283776
HZ094 HZ094 -0.159398 0.407496 -0.0874654 -0.188348 -0.131535 0.0397207 -0.0628358 -0.062287 0.0247462 0.0929138 -0.0185987 0.0333878 0.0474326 0.0446477 3.75652e-06 -0.0342813 0.0274921 -0.0487701 0.179624 0.210835
HZ095 HZ095 -0.182005 0.448084 -0.101265 -0.221627 -0.180127 0.0716225 -0.104468 -0.149416 0.0935555 0.184579 0.0535818 0.135747 0.0951093 0.0663933 -0.0116827 -0.0262675 0.0485983 -0.037849 0.214053 0.257761
HZ100 HZ100 -0.169301 -0.0715687 0.0233418 0.200411 -0.162974 0.0088816 0.0577643 0.0121637 -0.105391 0.0119957 -0.0237769 -0.0605889 -0.0332504 0.0241345 0.00294577 0.0322052 -0.0237482 -0.000708478 0.0754771 0.0792481
HZ104 HZ104 -0.179957 -0.0785298 -0.0640517 0.0668078 -0.0645766 -0.00503354 -0.0786876 0.0535336 0.253508 -0.45963 0.134205 0.0683371 -0.202588 -0.137023 -0.00668649 -0.00775864 0.0182983 -0.0384197 0.0302347 0.050427
HZ109 HZ109 -0.104967 -0.0316518 0.223595 -0.0721131 0.00228942 0.0220318 -0.0711874 0.00613204 -0.184469 -0.166816 -0.127473 0.323217 -0.0376434 0.476112 -0.0226287 0.196704 -0.0206788 -0.0291316 -0.00222288 -0.0366551
HZ110 HZ110 -0.151385 0.177114 -0.0454577 0.0641287 -0.183416 0.0386521 0.00128119 -0.129419 0.0469978 0.177621 0.100415 0.121563 0.0749498 -0.0386842 -0.0043177 0.0733113 -0.0375928 0.105198 -0.306635 -0.323607
HZ112 HZ112 0.0449044 0.0366384 0.0346396 0.11927 0.149467 -0.0240917 0.0317872 -0.0251405 0.0268082 0.0141968 0.063571 0.0689833 0.0173618 -0.013038 -0.0133884 0.0270992 0.0221894 0.0164239 -0.00238003 0.0140644
HZ114 HZ114 -0.180786 0.0931845 -0.0757381 -0.0134075 -0.117118 0.0258722 -0.111032 -0.00585321 0.293485 -0.411394 0.176666 0.127621 -0.197288 -0.163438 -0.0122525 0.0131378 0.021738 -0.0214958 -0.0495848 -0.0486939
HZ117 HZ117 -0.112519 -0.0415212 0.00689077 0.228925 -0.0985757 -0.0133871 0.0751059 -0.00876011 -0.0661471 0.0595587 0.0080474 -0.0254367 0.023205 0.000294408 0.00343029 -0.0153785 -0.005127 0.00765941 -0.00655389 -0.0141049
HZ118 HZ118 -0.18501 -0.0796142 0.000158899 0.25211 -0.202368 0.00374799 0.0873877 0.00857356 -0.107998 0.0592621 -0.0242505 -0.0762308 -0.00137021 -0.0130978 0.00830297 -0.00889312 -0.026226 0.0088713 0.0266037 0.0268183
HZ119 HZ119 -0.0824205 -0.0491803 0.0152005 0.0230304 -0.0579901 -0.000163255 -0.0771621 0.0722141 0.17886 -0.26023 -0.0550386 0.0795274 -0.108573 -0.00555616 -0.010613 0.025982 -0.0142167 0.057783 0.0247478 0.0110083
HZ122 HZ122 -0.167109 -0.0688507 0.00375775 0.252931 -0.182923 0.0022706 0.0851313 0.00505889 -0.100151 0.0574701 -0.0117248 -0.0616573 -0.00191195 -0.0168149 0.00558485 0.0075958 -0.0314009 0.0238525 0.00539908 0.00826977
HZ123 HZ123 -0.168247 -0.0767607 0.0502736 0.152754 -0.13219 0.00346134 0.0390058 0.0288386 -0.0978215 -0.0721996 -0.0291907 -0.029718 -0.049155 0.0632548 -0.00692436 0.041299 -0.00993814 -0.016753 0.136184 0.158974
HZ124 HZ124 -0.0762126 -0.00213954 0.1268 -0.0243541 0.0595614 0.172097 -0.320836 -0.251398 -0.369684 -0.324533 -0.253626 0.0506029 0.448299 -0.375021 0.18738 -0.106594 -0.0590189 0.0222293 -0.0325178 -0.000972557
HZ125 HZ125 -0.164246 0.167987 -0.0474064 0.0744727 -0.206688 0.0362476 -0.000822093 -0.124587 0.0311532 0.172957 0.10801 0.108879 0.0679804 -0.0392625 0.00810045 0.0766589 -0.0361329 0.123722 -0.32356 -0.344483
JGL JGL 0.0852244 -0.00888792 -0.0119554 -0.0295597 -0.075422 -0.118902 -0.0551728 -0.00469941 -0.0357119 -0.0110264 0.0224151 -0.0170819 -0.0026527 -0.00047841 -0.00980848 0.00069495 -0.00209905 -0.010578 -0.00951682 -0.0043929
JHZS JHZS 0.0840565 -0.0121084 -0.0154316 -0.0430501 -0.0876976 -0.149639 -0.0669323 -0.0166451 -0.0957567 -0.0280591 0.101641 -0.0449246 -0.00708197 0.000641854 -0.020834 0.0252116 -0.0150308 0.0205546 -0.00276306 0.00785102
JX-4 JX-4 0.0349886 -0.019535 -0.00483718 0.0363008 -0.0775991 -0.0300968 -0.0114824 0.0299405 0.0660531 0.0272934 -0.133783 0.0023898 0.0124904 0.000922155 0.00686299 -0.0193503 -0.0108351 0.0412953 -0.00390361 -0.0297405
LBDCS LBDCS -0.0488997 0.249598 -0.023289 0.00647893 0.117755 -0.0702524 0.0976221 0.126812 -0.091584 -0.0885953 -0.0745559 -0.115283 -0.0544681 0.00267984 0.0106132 -0.00451829 -0.0281511 0.00314081 -0.0137347 -0.000876198
LC-1 LC-1 0.0674394 0.0101983 0.0145379 0.0526061 0.0568672 -0.0194224 -0.00604285 -0.0370387 0.0597845 0.0349861 0.0256141 0.0754066 0.0117081 -0.00824226 -0.0103876 0.00110747 0.0406221 -0.0121177 0.023331 0.00761639
LC-2 LC-2 0.0544938 0.0236606 0.031841 0.101406 0.128905 -0.00728481 0.00285799 -0.063655 0.0641217 0.044851 0.0774716 0.101273 0.0150011 -0.00938144 -0.0193672 0.0136443 0.0511635 0.0107821 0.0396187 0.0193718
LW-1 LW-1 -0.132265 -0.0554513 0.363226 -0.200242 0.00591712 -0.162182 0.283879 -0.321557 0.1803 -0.0576015 -0.0435628 -0.206949 0.0651338 0.0190684 0.00315309 0.0501826 0.00512638 0.00518403 -0.0121958 -0.00766265
LW-2 LW-2 -0.106082 -0.0351311 0.148062 -0.0618524 0.0124898 0.0937056 -0.177446 0.190977 -0.00771926 0.0871052 0.0829471 -0.253303 0.00849454 -0.143648 -0.0344239 0.162463 0.777349 0.0620354 -0.148645 0.096289
LW-3 LW-3 -0.125814 -0.0527899 0.316188 -0.164544 0.0115661 -0.0448484 0.00608481 0.309621 -0.0354157 0.193118 0.135453 0.170882 -0.0699032 -0.275889 0.0200888 -0.221629 -0.166135 -0.00312027 0.0284146 -0.00250771
LW-4 LW-4 -0.125842 -0.0535334 0.306309 -0.161207 0.0142382 -0.0429936 0.00218546 0.311977 -0.0451107 0.185986 0.133258 0.189618 -0.0819519 -0.254854 0.0137656 -0.217883 -0.166891 -0.00141196 0.0354128 -0.00982978
LW-5 LW-5 -0.130653 -0.0551989 0.363569 -0.203872 0.00644085 -0.162542 0.286199 -0.316582 0.188582 -0.0552425 -0.0403002 -0.205389 0.063974 0.00861336 0.0026709 0.0406073 -0.00976632 0.00351648 -0.00562278 -0.00474025
MZYCS MZYCS 0.0875284 -0.0105169 -0.0141021 -0.0368476 -0.090227 -0.16595 -0.0750381 -0.0136057 -0.0742564 -0.0218066 0.0739578 -0.0362897 -0.00325363 -0.00148653 -0.0205312 0.017096 -0.0111971 0.00706058 -0.00700121 0.0011664
NBE-1 NBE-1 -0.0508473 -0.0744027 -0.112076 -0.0911182 0.0611135 0.0107857 0.0417873 -0.0438031 -0.0566639 0.0669899 -0.0901829 0.0480235 -0.103567 -0.150735 -0.0600958 0.214287 -0.0418433 -0.0398476 0.0114456 0.0153102
NBE-2 NBE-2 -0.0451921 -0.0784305 -0.129899 -0.109044 0.0674978 0.0160725 0.077157 -0.0491266 -0.075595 0.0937344 -0.124556 0.0798696 -0.136776 -0.23025 -0.0766888 0.352434 -0.0686343 -0.0540377 0.0409715 0.0368372
NBE-3 NBE-3 -0.0463839 -0.0786718 -0.12325 -0.101834 0.0604929 0.0145053 0.0646821 -0.0355803 -0.0613417 0.0743328 -0.0968069 0.0598721 -0.100422 -0.164251 -0.0565471 0.270366 -0.0597659 -0.0432776 0.02892 0.0309161
NBE-4 NBE-4 -0.0607029 -0.0835881 -0.129652 -0.0951446 0.0669927 0.00805347 0.0628044 -0.0294767 -0.0491987 0.061665 -0.0783164 0.0534682 -0.0768969 -0.138117 -0.0470029 0.210295 -0.0395046 -0.0352815 0.0247884 0.0263038
NBE-5 NBE-5 -0.0298785 -0.0690924 -0.110063 -0.0967277 0.0500529 0.0205841 0.0596481 -0.0351156 -0.0628384 0.0739498 -0.0962826 0.0553908 -0.111534 -0.163807 -0.0475293 0.271738 -0.0540462 -0.0362693 0.0404719 0.0229952
NC NC -0.0269789 0.211488 -0.0207571 0.00499056 0.0936895 -0.0860611 0.0676409 0.0959255 -0.0894022 -0.0701552 -0.0422228 -0.0914115 -0.0358706 0.00456501 0.00954526 -0.00460617 -0.0123881 -0.00186041 0.00193787 0.0369913
QXDM-1 QXDM-1 0.0696752 -0.0159174 -0.0193725 -0.0556674 -0.0458284 0.165036 0.124337 0.0349644 -0.0329854 -0.0494283 0.0592566 -0.0184012 0.0429864 0.0111784 -0.0391782 -0.00791833 -0.0213471 0.121531 0.0776415 0.0169853
QXDM-2 QXDM-2 0.072944 -0.0159533 -0.0203428 -0.0590328 -0.0489772 0.192985 0.15079 0.0438921 -0.0370138 -0.0645122 0.0794288 -0.018949 0.0612981 0.0209204 -0.0527999 -0.0253858 -0.0194854 0.136454 0.082856 0.0214233
SB SB 0.0855587 -0.00746073 -0.0114444 -0.0276881 -0.0766216 -0.161925 -0.0711735 -0.0153426 -0.0760805 -0.0220686 0.0846805 -0.0332905 -0.00111426 0.00060746 -0.0224079 0.0181185 -0.0102951 0.0133093 -0.0030085 0.00396485
SLLK SLLK -0.0453786 -0.0047362 -0.00541695 0.0713281 0.0700774 0.0282767 -0.0884572 0.0968265 0.187391 -0.0545151 0.180113 -0.0979584 0.173939 0.0531064 0.0857853 0.174506 -0.244319 -0.156671 -0.0181358 0.0250647
ST312 ST312 -0.124957 -0.108981 -0.162915 -0.0897482 0.108711 -0.0490929 0.0094649 -0.0201396 0.00393476 0.030832 -0.00959814 0.00632381 0.0320686 0.0530345 0.010416 -0.123653 0.0384657 0.0171697 -0.0394936 -0.0226022
ST330 ST330 -0.0863163 -0.0881864 -0.125569 -0.079939 0.0844761 -0.0151982 -0.000641891 -0.0212604 -0.00451907 0.0306414 -0.0090186 -0.0127243 0.0219032 0.041989 -0.0122636 -0.0929385 0.0194307 0.000848964 -0.0393194 -0.0186787
WL WL 0.0844708 -0.012827 -0.0180214 -0.0455603 -0.0895258 -0.144027 -0.058747 -0.0115484 -0.0988544 -0.0304841 0.100644 -0.046803 -0.00580807 0.00102257 -0.0209918 0.0262759 -0.0167701 0.0317931 0.00355444 0.00662714
WLH-1 WLH-1 -0.161773 -0.100508 -0.109533 0.0644966 0.0270676 -0.0663779 0.042416 -0.00998402 -0.027293 0.0483149 -0.00612369 -0.00201839 0.0656195 0.0535997 -0.0163227 -0.16785 0.0640331 0.00673019 -0.026871 -0.0360621
XH-1 XH-1 -0.0586767 -0.0754167 -0.112487 -0.0446002 0.0683302 -0.0701285 0.000732394 -0.00873752 0.03196 0.0277939 -0.0337579 0.0235278 0.0535083 0.0483667 -0.000333107 -0.148599 0.0605446 -0.0132989 -0.0435173 -0.0338425
XSL XSL 0.0806375 -0.0131008 -0.0175348 -0.0467668 -0.079821 -0.0993544 -0.0404571 -0.0148945 -0.085407 -0.0222264 0.0833725 -0.0379172 -0.0179422 -0.0067764 -0.00334933 0.0305537 -0.0134528 -0.00647128 -0.0105761 0.0043083
XSX XSX 0.0883565 -0.00977091 -0.0142315 -0.0359753 -0.091368 -0.1732 -0.0767938 -0.0122009 -0.0815428 -0.0237939 0.0829152 -0.0386765 -0.00209913 -0.000923677 -0.01946 0.0178821 -0.0132849 0.0119448 -0.00454127 -0.000910736
XWY-1 XWY-1 0.00121961 -0.0527361 -0.0774585 -0.0722732 -0.00755118 -0.0212769 0.031865 0.00285924 -0.0756856 -0.0405997 0.0948186 -0.0273345 0.0377733 0.0437154 -0.0303399 -0.0467482 0.0033971 0.0799427 0.0411017 0.00980045
XWY-2 XWY-2 0.0284043 -0.0415233 -0.0620758 -0.0712697 -0.0372455 -0.0500914 0.0145084 -0.00348077 -0.101075 -0.0399855 0.109348 -0.0338706 0.0239855 0.0236568 -0.0448536 -0.00767861 -0.00635721 0.0845735 0.0362352 0.0133998
XWY-3 XWY-3 0.0831801 -0.0110397 -0.0143929 -0.0418621 -0.0824376 -0.152104 -0.0669061 -0.0256199 -0.119803 -0.0315719 0.139788 -0.0553717 -0.0155246 -0.00240704 -0.0179565 0.0394839 -0.0189019 0.0105519 -0.00246748 0.0107822
XWY-4 XWY-4 0.0840788 -0.00882878 -0.0134325 -0.0334849 -0.0774766 -0.162745 -0.0694581 -0.0243096 -0.110182 -0.0283393 0.128135 -0.0473203 -0.0108107 -0.00293691 -0.0230516 0.0375888 -0.0163932 0.0155326 -0.00367132 0.0128229
XWY-5 XWY-5 0.0381779 -0.0354905 -0.0532059 -0.0633319 -0.038203 -0.0493093 0.00921909 -0.0041801 -0.0891206 -0.0357197 0.107825 -0.0391718 0.0226112 0.027374 -0.0230048 -0.0192728 -0.00996692 0.0874575 0.0448264 0.0101786
XY-10 XY-10 0.0703338 0.00197544 0.00290289 0.0162881 0.00167459 -0.022865 -0.00458993 -0.00447771 0.0427576 0.0157017 -0.0338024 0.0370282 0.00557521 -0.00306394 0.00474399 -0.0122541 0.0193644 -0.024981 -0.00911978 -0.0117895
XYDCS XYDCS -0.0441112 0.247622 -0.0213154 0.0174719 0.137584 -0.0924794 0.133874 0.188871 -0.128543 -0.135444 -0.12517 -0.166734 -0.0751757 -0.000863946 0.0240371 -0.0152346 -0.0371844 -0.0119094 -0.0945479 -0.151997
YH-1-1 YH-1-1 -0.182786 -0.13481 -0.195261 -0.0771126 0.131912 -0.0868397 0.00808043 -0.0132159 0.0155363 0.0247396 -0.00917046 0.0160448 0.0687421 0.0642703 -0.0118088 -0.181136 0.0666479 0.012439 -0.0377502 -0.037275
YH-2 YH-2 -0.179015 -0.127909 -0.180166 -0.0765373 0.118902 -0.0632951 0.00226776 -0.0141586 0.00909258 0.0025466 -0.00146161 0.0158638 0.0256313 0.0363243 -0.0124753 -0.0904913 0.034987 0.0204663 -0.0085521 -0.0129935
YNLDP1 YNLDP1 -0.000893364 -0.044651 -0.0598829 -0.0431 0.0275943 0.0903956 0.0779648 0.0116136 0.000742741 -0.0237381 0.0492058 -0.00499407 0.0551366 0.044534 -0.0485061 -0.0719237 -0.0136184 0.242057 0.152464 0.0316539
YNLDP2 YNLDP2 -0.0426688 -0.0273137 0.0525117 0.032632 -0.0279005 0.0674326 -0.135555 0.191902 0.114216 0.0750258 -0.109531 -0.164986 0.103584 -0.00129681 0.00710907 0.14101 -0.0244728 0.190043 0.04821 -0.0312128
YNZ-1 YNZ-1 -0.0675159 -0.0424007 0.0615051 -0.0526206 0.0239238 0.0718771 -0.185357 0.189073 0.0642942 0.0676042 -0.0332982 -0.17022 0.124379 0.0450339 0.0133976 0.18785 0.0098208 0.0290961 -0.000131049 -0.0175608
ZBD ZBD 0.0648478 0.00909755 0.00723664 0.0328464 0.0229045 -0.029933 -0.00328352 -0.00377341 0.0361212 0.0136049 -0.0267782 0.0339016 0.0106873 -0.00586809 -0.000260085 -0.00882655 0.0131212 -0.0197976 -0.00545742 -0.00247101
ZW ZW 0.0883035 -0.00977167 -0.0135769 -0.0357439 -0.0899412 -0.171443 -0.076009 -0.0126717 -0.0760031 -0.022697 0.0743424 -0.0361255 -0.00271625 -0.000580367 -0.0187559 0.01578 -0.011501 0.0117976 -0.00954309 8.86037e-05
s1-16 s1-16 -0.0991334 -0.0399288 0.229918 -0.10495 0.0216459 0.0269224 -0.0963365 0.141661 -0.139143 -0.0202771 -0.0386438 0.234131 -0.0549674 0.289293 -0.0216839 0.100199 0.0908625 -0.0137811 -0.0713033 -0.0506763
s301-1 s301-1 -0.0696096 -0.0547933 0.0551779 -0.0791039 0.0365114 0.0214586 -0.0487723 0.0317595 -0.116187 -0.0618214 -0.0592857 0.183498 -0.0242455 0.289308 -0.00502973 0.0740969 0.0347919 -0.00415262 -0.051925 -0.049984
s303-231 s303-231 -0.10433 -0.0954319 -0.13566 -0.0735677 0.0868642 -0.0282652 0.00307805 -0.0135568 0.00754053 0.00735357 0.00492335 6.90383e-05 0.0198373 0.0511186 0.0108357 -0.107721 0.0290006 0.0257382 -0.0182634 -0.0154092
s317 s317 -0.168769 -0.127149 -0.186497 -0.0891188 0.131454 -0.0677215 0.00351876 -0.0189728 0.00815625 0.0211627 -0.00239302 0.011554 0.0390246 0.0527297 0.00356074 -0.137742 0.0426809 0.0274631 -0.0245791 -0.0176217
s6-8 s6-8 -0.0797762 -0.0875134 -0.125989 -0.0781467 0.0781818 -0.0181911 0.00844545 -0.0163184 -0.00245974 0.0249832 -0.00317385 -0.00878904 0.0209143 0.0441681 0.0140224 -0.0999019 0.020652 0.00948396 -0.0264601 -0.0172095
zhen zhen 0.0746099 -0.00756654 -0.0066315 -0.0139126 -0.0453375 -0.0359902 -0.0181632 0.00999657 0.0397856 0.0126362 -0.0659146 0.0147988 0.0039461 -0.00276177 0.00706751 -0.0230613 0.00811579 -0.0368205 -0.0118008 -0.0141108
