# Supplementary material for: Population sequencing enhances understanding of tea plant evolution
Source: Nat Commun. 2020 Sep 7;11:4447. doi: 10.1038/s41467-020-18228-8 (PMC7477583; doi:10.1038/s41467-020-18228-8)
Supplement: Supplementary file 15 — Source Data [file 41467_2020_18228_MOESM15_ESM.zip › source data/Fig2c and supplementary fig 12.contree]

#NEXUS
begin taxa;
	dimensions ntax=140;
	taxlabels
	ASM
	BCS
	CM-1
	DBZ-1
	DHL
	FL
	GE-1
	GE-4
	GE-6
	GE-8
	GLJYD
	GZ
	HSKC
	HZ001
	HZ002
	HZ003
	HZ004
	HZ006
	HZ008
	HZ009
	HZ010
	HZ011
	HZ013
	HZ014
	HZ015
	HZ016
	HZ017
	HZ018
	HZ020
	HZ021
	HZ027
	HZ028
	HZ031
	HZ034
	HZ036
	HZ037
	HZ039
	HZ040
	HZ041
	HZ043
	HZ045
	HZ048
	HZ050
	HZ054
	HZ056
	HZ057
	HZ058
	HZ059
	HZ060
	HZ061
	HZ063
	HZ064
	HZ065
	HZ066
	HZ068
	HZ069
	HZ070
	HZ071
	HZ072
	HZ073
	HZ074
	HZ075
	HZ076
	HZ077
	HZ078
	HZ079
	HZ080
	HZ081
	HZ082
	HZ083
	HZ084
	HZ085
	HZ086
	HZ088
	HZ090
	HZ092
	HZ094
	HZ095
	HZ100
	HZ104
	HZ109
	HZ110
	HZ112
	HZ114
	HZ117
	HZ118
	HZ119
	HZ122
	HZ123
	HZ124
	HZ125
	JGL
	JHZS
	JX-4
	LBDCS
	LC-1
	LC-2
	LW-1
	LW-2
	LW-3
	LW-4
	LW-5
	MZYCS
	NBE-1
	NBE-2
	NBE-3
	NBE-4
	NBE-5
	NC
	QXDM-1
	QXDM-2
	SB
	SLLK
	ST312
	ST330
	WL
	WLH-1
	XH-1
	XSL
	XSX
	XWY-1
	XWY-2
	XWY-3
	XWY-4
	XWY-5
	XY-10
	XYDCS
	YH-1-1
	YH-2
	YNLDP1
	YNLDP2
	YNZ-1
	ZBD
	ZW
	s1-16
	s301-1
	s303-231
	s317
	s6-8
	zhen
;
end;
begin trees;
	tree tree_1 = [&R] (CM-1:0.192723,((((((((((((((ASM:0.062684,(((ST312:0.036062,s317:0.034738)[&label=93]:0.015634,((WLH-1:0.038756,YH-1-1:0.021082)[&label=100]:0.01894,YH-2:0.03977)[&label=100]:0.015092)[&label=93]:0.017698,(s303-231:0.061203,s6-8:0.059203)[&label=96]:0.013506)[&label=83]:0.01113)[&label=80]:0.009058,ST330:0.065633)[&label=100]:0.012857,XH-1:0.06571)[&label=100]:0.016805,(((NBE-1…
end;
begin figtree;
	set appearance.backgroundColorAttribute="Default";
	set appearance.backgroundColour=#ffffff;
	set appearance.branchColorAttribute="User selection";
	set appearance.branchColorGradient=false;
	set appearance.branchLineWidth=1.0;
	set appearance.branchMinLineWidth=0.0;
	set appearance.branchWidthAttribute="Fixed";
	set appearance.foregroundColour=#000000;
	set appearance.hilightingGradient=false;
	set appearance.selectionColour=#2d3680;
	set branchLabels.colorAttribute="User selection";
	set branchLabels.displayAttribute="Branch times";
	set branchLabels.fontName="Aharoni";
	set branchLabels.fontSize=8;
	set branchLabels.fontStyle=0;
	set branchLabels.isShown=false;
	set branchLabels.significantDigits=4;
	set layout.expansion=0;
	set layout.layoutType="RADIAL";
	set layout.zoom=0;
	set legend.attribute=null;
	set legend.fontSize=10.0;
	set legend.isShown=false;
	set legend.significantDigits=4;
	set nodeBars.barWidth=4.0;
	set nodeBars.displayAttribute=null;
	set nodeBars.isShown=false;
	set nodeLabels.colorAttribute="User selection";
	set nodeLabels.displayAttribute="Node ages";
	set nodeLabels.fontName="Aharoni";
	set nodeLabels.fontSize=8;
	set nodeLabels.fontStyle=0;
	set nodeLabels.isShown=false;
	set nodeLabels.significantDigits=4;
	set nodeShapeExternal.colourAttribute=null;
	set nodeShapeExternal.isShown=false;
	set nodeShapeExternal.minSize=10.0;
	set nodeShapeExternal.scaleType=Width;
	set nodeShapeExternal.shapeType=Circle;
	set nodeShapeExternal.size=4.0;
	set nodeShapeExternal.sizeAttribute=null;
	set nodeShapeInternal.colourAttribute=null;
	set nodeShapeInternal.isShown=false;
	set nodeShapeInternal.minSize=10.0;
	set nodeShapeInternal.scaleType=Width;
	set nodeShapeInternal.shapeType=Circle;
	set nodeShapeInternal.size=4.0;
	set nodeShapeInternal.sizeAttribute=null;
	set polarLayout.alignTipLabels=false;
	set polarLayout.angularRange=0;
	set polarLayout.rootAngle=0;
	set polarLayout.rootLength=100;
	set polarLayout.showRoot=true;
	set radialLayout.spread=0.0;
	set rectilinearLayout.alignTipLabels=false;
	set rectilinearLayout.curvature=0;
	set rectilinearLayout.rootLength=100;
	set scale.offsetAge=0.0;
	set scale.rootAge=1.0;
	set scale.scaleFactor=1.0;
	set scale.scaleRoot=false;
	set scaleAxis.automaticScale=true;
	set scaleAxis.fontSize=8.0;
	set scaleAxis.isShown=false;
	set scaleAxis.lineWidth=1.0;
	set scaleAxis.majorTicks=1.0;
	set scaleAxis.minorTicks=0.5;
	set scaleAxis.origin=0.0;
	set scaleAxis.reverseAxis=false;
	set scaleAxis.showGrid=true;
	set scaleBar.automaticScale=true;
	set scaleBar.fontSize=10.0;
	set scaleBar.isShown=true;
	set scaleBar.lineWidth=1.0;
	set scaleBar.scaleRange=0.0;
	set tipLabels.colorAttribute="User selection";
	set tipLabels.displayAttribute="Names";
	set tipLabels.fontName="Aharoni";
	set tipLabels.fontSize=1;
	set tipLabels.fontStyle=0;
	set tipLabels.isShown=false;
	set tipLabels.significantDigits=4;
	set trees.order=true;
	set trees.orderType="increasing";
	set trees.rooting=true;
	set trees.rootingType="User Selection";
	set trees.transform=true;
	set trees.transformType="cladogram";
end;
