# Supplementary material for: Population sequencing enhances understanding of tea plant evolution
Source: Nat Commun. 2020 Sep 7;11:4447. doi: 10.1038/s41467-020-18228-8 (PMC7477583; doi:10.1038/s41467-020-18228-8)
Supplement: Supplementary file 15 — Source Data [file 41467_2020_18228_MOESM15_ESM.zip › source data/Fig3c.xlsx]

## Sheet: Sheet1
	genes	bud-spr	bud-sum	bud-aut	bud-win	flower-spr	flower-aut	flower-win	leaf-spr	leaf-sum	leaf-aut	leaf-win	stem-spr	stem-sum	stem-aut	stem-win	root-spr	root-sum	root-aut	root-win
	Cha01g003880	0.180872	0	1.09182	0.355634	0.164722	0.503111	0.105051	0	0.0508223	0.11709	0	0.173982	0	0.306353	0.0404723	0.300323	0.116278	1.23941	0.323103
	Cha08g007820	28.8948	26.9092	0.612329	0.136401	0.212875	0.942026	0	0	9.97914	0	0	1.76443	0	0	0	0.397571	1.22289	0.0380043	0
	Cha10g000620	0	0	0	0	0	0	0	0	0	0	0	18.1316	3.1013	15.8005	14.8453	4.04118	0.128459	1.32602	1.03455
	Cha08g015930	0	0.299556	0	0	0	0	0	0	0	0	0	0	0.63568	0	0	0	0	0	0
	Cha03g002160	5.00091	0	8.14096	9.04119	0.968795	0.358529	0.785393	0	0	0.22295	0.142514	0.73079	0	0	0	0.379697	0	1.3689	0.91868
	Cha13g002970	1.75495	0.584437	2.8259	0.471685	0	4.72582	0	0	0	0	0	0.772744	0.0909707	0.620951	0.760011	1.16415	0.314697	0.0445667	0
	Cha10g010310	43.0637	73.902	9.62629	10.5118	31.1082	8.31461	19.5742	171.412	228.757	87.9378	148.641	87.8934	39.2794	153.257	76.2882	27.2892	28.1015	7.23896	4.11067
	Cha03g004080	0.269866	4.42866	15.3997	12.5472	4.83878	1.15689	12.2454	50.4778	3.76997	14.5566	23.1859	0	0	0.0300163	0	11.0533	3.77337	29.9794	35.2442
	Cha05g009270	2.77407	3.39599	10.0475	8.7196	16.7223	4.5281	11.4	21.8485	27.7085	39.7061	30.3354	0.122993	0	0	0	7.26592	2.45052	8.14547	8.44183
	Cha05g009330	0	0.030307	0.15685	0	0.442986	0.615035	3.30667	0	0	0	0	0	0.0384363	0.0411163	0	0.561502	0.255845	0	0.135771
	Cha13g002030	0.827892	1.80745	0.723817	0.431189	0.763876	0.149326	0.443518	0.966526	1.2067	1.09786	0.307883	0.729385	0.264211	0.846407	0.742687	0.520723	1.38742	0.840984	0.560436
	Cha15g001990	8.18095	0	26.7477	8.92786	0	2.86534	0	0	0	0	0	1.97726	0	0	0	0	0.184798	0.204075	0
	Cha15g001960	29.3779	44.7156	126.891	41.8501	0	0	0.519045	0	0.394235	0	0.057378	6.07095	0	0.008898	0	0.763781	1.50581	3.70934	0.837296
	Cha03g014860	0.805207	1.27902	3.25047	2.52679	5.18745	1.01728	7.04493	18.3482	4.00245	15.5889	14.6272	38.1917	45.009	59.6374	32.575	3.52749	0.246416	4.16689	3.34837
	Cha02g002600	0	0.125509	0.632176	0.913301	1.38857	0.20083	2.58262	7.92782	7.74835	10.7835	17.743	0	0	0.231987	0	0.930658	0.37168	1.08666	2.62151
	t.test
	genes	bud vs flower	bud vs stem	bud vs root	leaf vs flower	leaf vs stem	leaf vs root
	Cha01g003880	0.3033	0.1686	0.5953	0.89	0.8476	0.9148
	Cha08g007820	0.09117	0.09181	0.09152	0.2305	0.2369	0.2334
	Cha10g000620	NA	0.9846	0.926	NA	0.9846	0.926
	Cha08g015930	0.1955	0.6721	0.1955	NA	0.8045	NA
	Cha03g002160	0.04892	0.03897	0.04769	0.9669	0.6699	0.9249
	Cha13g002970	0.5359	0.1126	0.08244	0.7887	0.9802	0.8733
	Cha10g010310	0.2153	0.9459	0.1745	0.007457	0.05685	0.007042
	Cha03g004080	0.3412	0.0514	0.8892	0.09504	0.05236	0.4098
	Cha05g009270	0.8374	0.02175	0.5561	0.007223	0.002015	0.002404
	Cha05g009330	0.866	0.2668	0.8951	0.8714	0.909	0.9297
	Cha13g002030	0.1089	0.2026	0.3755	0.08038	0.1728	0.4102
	Cha15g001990	0.08666	0.07998	0.07473	0.7887	0.8045	0.9088
	Cha15g001960	0.03648	0.03823	0.03864	0.6103	0.7888	0.9485
	Cha03g014860	0.8495	0.9973	0.7765	0.03293	0.9965	0.02089
	Cha02g002600	0.8549	0.09603	0.9071	0.01071	0.009069	0.01116
