# Supplementary material for: Population sequencing enhances understanding of tea plant evolution
Source: Nat Commun. 2020 Sep 7;11:4447. doi: 10.1038/s41467-020-18228-8 (PMC7477583; doi:10.1038/s41467-020-18228-8)
Supplement: Supplementary file 15 — Source Data [file 41467_2020_18228_MOESM15_ESM.zip › source data/Fig3d.xlsx]

## Sheet: Sheet1
	genes	bud-spr	flower-spr	leaf-spr	stem-spr	root-spr	bud-sum	leaf-sum	stem-sum	root-sum	bud-aut	flower-aut	leaf-aut	stem-aut	root-aut	bud-win	flower-win	leaf-win	stem-win	root-win
	Cha15g007110	0	0.154092	0	1.59239	0.181574	0	0	1.5841	0	0.014575	0.028724	0	2.25444	0.17218	0.0483597	0.171143	0.0512393	2.99853	0.156041
	Cha01g020790	0	0.360104	0	0	0	0	0	0	0	0	0	0.0759507	0.207234	0.121998	0	0.089963	0	0	0
	Cha10g002650	1.28746	1.3233	1.08527	5.71592	6.63746	2.07494	0.709342	5.85199	2.88408	1.24154	1.04452	0.52425	4.39667	2.61422	1.23223	0.743891	0.617484	5.24843	2.90023
	Cha07g006220	5.14081	5.08484	3.92333	2.52088	5.16353	5.92279	3.00909	1.82455	4.6015	5.73652	2.10817	3.97862	2.35901	5.80831	7.19131	4.12215	4.31064	2.78535	4.98985
	Cha08g015500	0	0	0	0.149794	0	0	0	0.61983	0	0	0	0	0.388491	0	0	0	0	0.100137	0
	Cha14g004380	13.9887	10.905	8.71105	16.0897	10.3177	7.40081	5.12308	11.7214	5.24088	9.3534	2.95427	10.6666	13.6216	8.92885	14.7265	12.6371	10.0626	12.9252	12.2705
	Cha05g012050	0.120127	0.341363	0.37402	0.344586	0.279213	0	0.0683973	1.70307	0	0.097111	0.0379443	0.270358	1.09084	0.070514	0.179957	0.0235857	0	0.475349	0.0639497
	Cha10g006590	4.40942	2.84499	3.14427	4.54129	3.49809	3.76959	2.59306	9.45969	3.1651	2.18965	2.13357	1.2004	5.1919	2.53481	1.77772	2.15598	2.39652	2.54512	2.42676
	Cha09g010050	0.058708	1.3943	0.513544	2.0535	1.7378	0.156756	0.174164	2.32484	1.37758	0.0662687	0.391769	0.0377333	1.68383	0.397906	0.125679	0.205901	0.124136	1.03967	0.086923
	Cha02g004880	2.02599	4.15461	6.52193	0.962373	7.43016	0.432088	1.34474	1.31739	0.686603	2.21619	4.59685	4.34579	0.312631	1.45912	3.66673	3.4067	2.43055	0.241109	2.69509
	Cha13g001370	0.107745	0.270641	1.5848	0	0.223001	0.148301	1.69528	0	0.0154553	0.215335	2.59147	1.29576	0	0.0755267	0.0688413	0.0591703	0.777353	0.0227427	0.172506
	Cha02g007120	0.16893	0.174244	0	0	0.0216167	1.86596	0.969411	0	1.24162	0.727107	0	0.020584	0.017425	0.0136957	0.557823	0.320607	0	0	0
	Cha13g002260	4.80774	14.9906	3.75308	3.96794	20.9364	2.49771	2.34321	2.51492	4.52851	6.5444	3.057	2.08164	2.61135	8.6484	11.8881	6.60167	5.34806	2.66741	18.8962
	Cha05g013820	0.294051	0.341234	0.103604	0.221377	0.112622	0.422632	0.207471	0.175378	0.118229	0.471591	0	0.163812	0.258658	0.291113	0.273331	0.166902	0.059876	0.244158	0.174529
	Cha06g010010	0.171065	0.212761	0.102327	0.0849353	0.11784	0.316052	0.201733	0.218015	0.47743	0.151134	0.0413903	0.0337657	0.132331	0.303088	0.07133	0.0569437	0.0577073	0.106183	0.114117
	Cha12g011300	0.351693	1.53818	1.35035	2.04455	0.799091	0.0124203	0.0537757	2.35149	0.0174523	1.02384	0.085164	0.726552	2.32284	1.24376	1.73612	1.28259	1.23705	1.6313	1.50834
	Cha02g011720	2.90348	5.39263	6.76608	11.6957	5.10599	1.9911	2.13934	8.20412	1.30306	2.71694	2.85309	5.1353	7.3702	2.91137	6.74013	5.39248	6.35539	8.93322	5.23981
	Cha05g007640	0.378392	0.829346	0.0164453	1.75863	0.78249	0.203333	4.78585	2.46029	0.244279	0.617266	0.105037	0.0217067	1.61086	0.586223	0.729221	0.5468	0.0752307	0.803776	0.49997
	Cha05g009080	0.0784747	0.204778	0	2.35713	0.188006	0.0186197	0	2.40856	0.0754193	0.207183	0.0734527	0	2.22936	0.132492	0.112681	0.049388	0	0.384879	0.040865
	Cha05g006930	0.129462	0.0453773	0	0	0.300539	0.0596687	0	0.0832963	0.024465	0.393482	0.128873	0	0	0.426049	0.520793	0.71868	0.0327423	0.0838933	0.21294
	Cha05g004010	7.51073	8.7021	3.80697	6.01738	8.08425	2.99081	2.11692	6.89061	1.92563	11.4728	4.81247	6.63329	6.41859	11.2362	8.55641	5.50795	3.3164	5.24076	6.06485
	Cha10g002440	2.1818	2.86719	1.54917	3.65693	4.20584	1.23638	0.436275	4.5318	1.49394	3.69794	2.25016	1.17762	4.43038	4.94969	3.91832	2.43305	0.916696	4.77601	3.33818
	Cha09g013870	0.308041	0.22036	0	0.126624	0.604407	0.05631	0.025605	0.233574	0.0374763	0.174243	0.118488	0	0.067341	0.045355	0	0	0	0.084027	0
	Cha04g000480	1.44447	5.56676	4.33988	1.59894	3.94742	0.921676	0.850257	1.35166	2.11086	3.69125	1.3941	2.99948	1.66901	3.78122	2.95767	3.32074	2.1007	1.04454	1.86044
	Cha12g007000	2.11349	2.9063	1.97948	4.89698	2.89633	1.02422	1.05194	6.15727	1.6301	2.18357	0.943552	1.70553	4.47108	2.04143	3.79434	3.10367	2.37255	4.79044	2.84257
	Cha04g015950	0	0	0	0.0604393	0	0	0.0361597	0.130746	0	0	0	0.0694707	0.346764	0	0	0	0.0980623	0.45871	0
	Cha06g005810	0.160906	0.630547	0.217927	2.3237	0.645496	0.607951	0.314468	3.46475	0.970929	0.763714	0.0415623	0.139098	3.03912	0.806445	0.742554	0.380528	0.092447	1.57437	0.334476
	Cha02g011980	2.35215	4.57342	3.37646	7.03299	3.94622	2.47043	1.94892	9.5541	2.48776	3.21468	6.47685	2.65582	4.86875	4.25864	5.19312	3.82433	3.37321	4.86238	4.27251
	Cha02g011990	0.901374	0.641602	0	2.94318	0.204328	9.05342	2.54983	6.72949	7.21655	1.22269	0	0.0646307	4.04592	0.170033	0.59432	0.69813	0	2.35417	0.024912
	t.test
	genes	spr vs sum	spr vs aut	aut vs sum	win vs sum
	Cha15g007110	0.508	0.6685	0.4367	0.3466
	Cha01g020790	0.187	0.2514	0.05384	0.187
	Cha10g002650	0.4229	0.2509	0.7457	0.6908
	Cha07g006220	0.3164	0.6327	0.4493	0.2462
	Cha08g015500	0.7588	0.3954	0.6618	0.7753
	Cha14g004380	0.03019	0.6281	0.2403	0.01758
	Cha05g012050	0.6279	0.09797	0.6033	0.7307
	Cha10g006590	0.7213	0.005098	0.855	0.8922
	Cha09g010050	0.4159	0.04697	0.7737	0.8577
	Cha02g004880	0.02862	0.1298	0.05972	0.03099
	Cha13g001370	0.5208	0.2639	0.2919	0.6969
	Cha02g007120	0.954	0.7828	0.9458	0.9426
	Cha13g002260	0.06409	0.4482	0.1464	0.05028
	Cha05g013820	0.5758	0.3117	0.477	0.7182
	Cha06g010010	0.9634	0.03886	0.962	0.9816
	Cha12g011300	0.1988	0.7817	0.2608	0.1157
	Cha02g011720	0.109	0.5377	0.3441	0.07339
	Cha05g007640	0.8164	0.2568	0.8441	0.8541
	Cha05g009080	0.5307	0.1889	0.5505	0.7716
	Cha05g006930	0.2067	0.9081	0.09447	0.05419
	Cha05g004010	0.03073	0.1987	0.01792	0.08421
	Cha10g002440	0.1942	0.5861	0.1357	0.1712
	Cha09g013870	0.1003	0.04083	0.5473	0.878
	Cha04g000480	0.03002	0.1298	0.02532	0.04986
	Cha12g007000	0.3661	0.7265	0.5538	0.2629
	Cha04g015950	0.7886	0.8357	0.2983	0.2465
	Cha06g005810	0.7305	0.3642	0.6563	0.7967
	Cha02g011980	0.4733	0.5218	0.4654	0.4621
	Cha02g011990	0.9891	0.386	0.9893	0.9895
