# Supplementary material for: Population sequencing enhances understanding of tea plant evolution
Source: Nat Commun. 2020 Sep 7;11:4447. doi: 10.1038/s41467-020-18228-8 (PMC7477583; doi:10.1038/s41467-020-18228-8)
Supplement: Supplementary file 15 — Source Data [file 41467_2020_18228_MOESM15_ESM.zip › source data/supplementary fig 1.xlsx]

## Sheet: Sheet1
				Population 1	estimated withPisum sativum as internal standard
					tea	CV	pea	CV	2C (pg)	1C (bp)		Range 1C (Mbp)
			Individual 1	Leaf 1	178.22	5.26	235.95	3.23	6.86595	3357.45	3631.72	3306-3631
					168.57	4.37	226.62	3.18	6.76154	3306.4	3306.4
			Individual 2	Leaf 2	154.04	4.44	193.2	3.02	7.24753	3544.04
					176.75	3.85	223.32	2.66	7.19442	3518.07
					166.15	9.61	209.62	3.15	7.20496	3523.22
			Individual 3	Leaf 3	182.46	3.85	223.32	2.86	7.42684	3631.72
					173.19	2.77	220.14	4.57	7.15135	3497.01
					178.77	5.55	224.86	4.5	7.2268	3533.91
				Population 3	estimated withPisum sativum as internal standard
			Individual 1	Leaf 1	191.14	5.01	240.22	4.67	7.2328	3536.84	3562.74	3325-3562
					190.57	3.93	251.14	3.38	6.89767	3372.96	3325.1
					183.66	3.9	233.13	2.91	7.16111	3501.78
			Individual 2	Leaf 2	202.41	5.67	269.32	4.04	6.83168	3340.69
					208.26	4.6	262.97	3.85	7.19886	3520.24
					200.87	4.45	260.98	2.93	6.99635	3421.22
			Individual 3	Leaf 3	191.86	4.74	240.75	3.35	7.24406	3542.35
					202.55	4.13	270.77	3.16	6.79979	3325.1
					196.74	4.52	245.46	2.4	7.28578	3562.74
				Population 2	estimated with Zea mays as internal standard
					maize	CV	tea	CV	2C (pg)	1C (bp)	Max, Min	Range 1C (Mbp)
			Individual 1	Leaf 1	71.83	4.47	90.29	5.7	6.82549	3337.66	3337.66	3072-3337
					75.26	3.41	87.08	2.05	6.28281	3072.29	3072.29
					81.84	3.86	96.84	3.53	6.42523	3141.94
			Individual 2	Leaf 2	83.8	2.97	99.12	3.59	6.42269	3140.7
					84.94	3.64	100.89	3.33	6.44964	3153.88
					87.44	3.78	102.94	2.51	6.39255	3125.95
			Individual 3	Leaf 3	88.53	5.03	107.79	2.6	6.61131	3232.93
					87.61	2.73	102.74	2.54	6.36775	3113.83
					87.19	3.56	103.15	2.78	6.42395	3141.31
			Individual 4	Leaf 4	91.84	3.94	106.65	2.7	6.30563	3083.46
					88.41	2.69	103.47	2.25	6.35496	3107.58
					88.43	3.6	104.2	3.06	6.39835	3128.79
				Population 4	estimated with Zea mays as internal standard
					maize	CV	tea	CV	2C (pg)	1C (bp)		Range 1C (Mbp)
			Individual 1	Leaf 1	76.05	4.11	90.9	4.43	6.4903	3173.75	3211.05	3066-3211
					84.01	4.26	99.96	2.82	6.46093	3159.4	3066.85
					87.94	3.35	103.83	3.13	6.41115	3135.05
			Individual 2	Leaf 2	88.19	2.69	105.79	2.94	6.51366	3185.18
					88.05	3.82	106.48	3.28	6.56657	3211.05
					93.74	3.42	108.27	2.3	6.27167	3066.85
			Individual 3	Leaf 3	93.63	3.57	113.22	2.01	6.56611	3210.83
					95.63	3.7	112.35	3.2	6.37938	3119.52
					94.69	3.57	112.24	2.3	6.43641	3147.4
		TEA	Mean						6.73905	3295.4
			STD DEV						0.367276	179.598
