# Supplementary material for: Population sequencing enhances understanding of tea plant evolution
Source: Nat Commun. 2020 Sep 7;11:4447. doi: 10.1038/s41467-020-18228-8 (PMC7477583; doi:10.1038/s41467-020-18228-8)
Supplement: Supplementary file 15 — Source Data [file 41467_2020_18228_MOESM15_ESM.zip › source data/supplementary fig 10.txt]

ks	LJ43	SCZ	YK10
0	510	698	385
0.1	237	232	119
0.2	286	195	188
0.3	548	450	424
0.4	378	403	345
0.5	219	233	171
0.6	123	166	101
0.7	88	110	75
0.8	55	81	50
0.9	55	54	59
1	42	56	47
1.1	45	40	50
1.2	45	43	53
1.3	55	55	64
1.4	39	57	54
1.5	31	46	63
1.6	29	38	48
1.7	27	37	56
1.8	28	35	49
1.9	26	30	42
2	17	23	31
2.1	14	26	42
2.2	11	29	27
2.3	18	19	25
2.4	10	13	25
2.5	6	12	26
2.6	11	12	23
2.7	6	7	21
2.8	4	15	17
2.9	7	13	26
3	7	5	21
3.1	5	10	26
3.2	7	9	36
3.3	8	5	27
3.4	6	4	25
3.5	5	7	23
3.6	6	7	18
3.7	12	13	16
3.8	7	13	18
3.9	6	14	12
4	4	9	11
4.1	6	8	4
4.2	9	4	8
4.3	3	8	11
4.4	3	5	7
4.5	2	7	3
4.6	5	8	5
4.7	3	1	2
4.8	3	3	2
4.9	3	1	1
