# Supplementary material for: Population sequencing enhances understanding of tea plant evolution
Source: Nat Commun. 2020 Sep 7;11:4447. doi: 10.1038/s41467-020-18228-8 (PMC7477583; doi:10.1038/s41467-020-18228-8)
Supplement: Supplementary file 15 — Source Data [file 41467_2020_18228_MOESM15_ESM.zip › source data/supplementary fig 11.txt]

ks	lj2scz	lj2yk	scz2yk
0.001	26	4	1
0.002	51	17	14
0.003	60	24	12
0.004	45	27	15
0.005	30	22	21
0.006	36	30	15
0.007	42	27	17
0.008	40	26	15
0.009	21	21	12
0.01	21	23	15
0.011	14	20	9
0.012	20	13	4
0.013	13	15	7
0.014	9	13	9
0.015	12	11	14
0.016	15	16	3
0.017	12	9	5
0.018	13	14	2
0.019	12	8	1
0.02	10	13	5
0.021	9	14	10
0.022	3	11	5
0.023	9	10	9
0.024	10	7	8
0.025	7	6	5
0.026	9	6	3
0.027	8	3	5
0.028	4	7	2
0.029	10	5	5
0.03	7	7	4
0.031	2	5	1
0.032	7	2	2
0.033	5	7	2
0.034	5	3	2
0.035	7	1	7
0.036	4	2	1
0.037	4	5	1
0.038	8	3	1
0.039	5	4	5
0.04	9	3	1
0.041	7	1	4
0.042	8	1	2
0.043	3	2	3
0.044	4	2	1
0.045	5	4	4
0.046	4	5	2
0.047	4	3	1
0.048	5	1	3
0.049	6	5	2
0.05	3	4	1
0.051	5	3	1
0.052	4	2	1
0.053	1	5	1
0.054	3	1	1
0.055	3	1	1
0.056	1	4	1
0.057	4	3	1
0.058	6	1	1
0.059	5	1	1
0.06	2	3	2
0.061	6	1	1
0.062	2	2	1
0.063	1	3	1
0.064	1	1	1
0.065	2	1	1
0.066	7	1	1
0.067	1	1	1
0.068	2	1	1
0.069	3	1	1
0.07	2	1	1
0.071	4	1	1
0.072	4	1	1
0.073	3	1	1
0.074	1	2	1
0.075	4	2	1
0.076	1	1	1
0.077	2	2	1
0.078	2	2	1
0.079	1	1	1
0.08	3	1	1
0.081	3	3	1
0.082	3	1	1
0.083	1	2	1
0.084	2	5	1
0.085	2	1	1
0.086	4	1	1
0.087	2	1	1
0.088	2	1	1
0.089	1	1	1
0.09	1	1	1
0.091	1	2	1
0.092	1	1	1
0.093	1	1	1
0.094	3	1	1
0.095	1	1	1
0.096	2	1	1
0.097	4	1	1
0.098	1	1	1
0.099	1	1	1
0.1	2	1	1
0.101	1	1	1
0.102	4	1	1
0.103	2	1	1
0.104	1	1	1
0.105	1	1	1
0.106	4	1	1
0.107	4	1	1
0.108	1	1	1
0.109	1	1	1
0.11	3	1	1
0.111	1	1	1
0.112	1	1	1
0.113	1	1	1
0.114	2	1	1
0.115	1	1	1
0.116	1	1	1
0.117	1	1	1
0.118	1	1	1
0.119	2	1	1
0.12	1	1	1
0.121	1	1	1
0.122	1	1	1
0.123	1	1	1
0.124	1	1	1
0.125	2	1	1
0.126	1	1	1
0.127	1	1	1
0.128	2	1	1
0.129	1	1	1
0.13	1	1	1
0.131	1	1	1
0.132	1	1	1
0.133	1	1	1
0.134	1	1	1
0.135	1	1	1
0.136	1	1	1
0.137	1	1	1
0.138	1	1	1
0.139	1	1	1
0.14	1	1	1
0.141	1	1	1
0.142	1	1	1
0.143	1	1	1
0.144	1	1	1
0.145	1	1	1
0.146	1	1	1
0.147	1	1	1
0.148	1	1	1
0.149	1	1	1
0.15	1	1	1
0.151	1	1	1
0.152	1	1	1
0.153	1	1	1
0.154	1	1	1
0.155	1	1	1
0.156	1	1	1
0.157	1	1	1
0.158	1	1	1
0.159	1	1	1
0.16	1	1	1
0.161	1	1	1
0.162	1	1	1
0.163	1	1	1
0.164	1	1	1
0.165	1	1	1
0.166	1	1	1
0.167	1	1	1
0.168	1	1	1
0.169	1	1	1
0.17	1	1	1
0.171	1	1	1
0.172	1	1	1
0.173	1	1	1
0.174	1	1	1
0.175	1	1	1
0.176	1	1	1
0.177	1	1	1
0.178	1	1	1
0.179	1	1	1
0.18	1	1	1
0.181	1	1	1
0.182	1	1	1
0.183	1	1	1
0.184	1	1	1
0.185	1	1	1
0.186	1	1	1
0.187	1	1	1
0.188	1	1	1
0.189	1	1	1
0.19	1	1	1
0.191	1	1	1
0.192	1	1	1
0.193	1	1	1
0.194	1	1	1
0.195	1	1	1
0.196	1	1	1
0.197	1	1	1
0.198	1	1	1
0.199	1	1	1
0.2	1	1	1
0.201	1	1	1
0.202	1	1	1
0.203	1	1	1
0.204	1	1	1
0.205	1	1	1
0.206	1	1	1
0.207	1	1	1
0.208	1	1	1
0.209	1	1	1
0.21	1	1	1
0.211	1	1	1
0.212	1	1	1
0.213	1	1	1
0.214	1	1	1
0.215	1	1	1
0.216	1	1	1
