# Supplementary material for: Population sequencing enhances understanding of tea plant evolution
Source: Nat Commun. 2020 Sep 7;11:4447. doi: 10.1038/s41467-020-18228-8 (PMC7477583; doi:10.1038/s41467-020-18228-8)
Supplement: Supplementary file 15 — Source Data [file 41467_2020_18228_MOESM15_ESM.zip › source data/supplementary fig 13_CSA_w50000s10000.windowed.pi]

CHROM	BIN_START	BIN_END	N_VARIANTS	PI
ctg1	1	50000	3857	0.0113327
ctg1	10001	60000	4514	0.0138554
ctg1	20001	70000	4698	0.0145315
ctg1	30001	80000	4265	0.0133907
ctg1	40001	90000	3212	0.00989334
ctg1	50001	100000	3566	0.010906
ctg1	60001	110000	3975	0.0105252
ctg1	70001	120000	4060	0.00966202
ctg1	80001	130000	4287	0.00895666
ctg1	90001	140000	4261	0.00886122
ctg1	100001	150000	3179	0.00548453
ctg1	110001	160000	2285	0.00366666
ctg1	120001	170000	1566	0.00238142
ctg1	130001	180000	1016	0.00160347
ctg1	140001	190000	1544	0.00274665
ctg1	150001	200000	2007	0.00413166
ctg1	160001	210000	2204	0.00496959
ctg1	170001	220000	2675	0.00770464
ctg1	180001	230000	3138	0.0103181
ctg1	190001	240000	2875	0.0102378
ctg1	200001	250000	2703	0.009691
ctg1	210001	260000	3026	0.0106173
ctg1	220001	270000	3294	0.0112624
ctg1	230001	280000	3737	0.0126359
ctg1	240001	290000	3695	0.0123818
ctg1	250001	300000	4298	0.0139079
ctg1	260001	310000	3638	0.0119438
ctg1	270001	320000	3225	0.0097821
ctg1	280001	330000	2663	0.00746756
ctg1	290001	340000	2975	0.00818032
ctg1	300001	350000	2763	0.00799365
ctg1	310001	360000	3441	0.0101101
ctg1	320001	370000	3118	0.00922494
ctg1	330001	380000	2778	0.00784625
ctg1	340001	390000	3015	0.00892341
ctg1	350001	400000	2822	0.00824995
ctg1	360001	410000	3119	0.00911348
ctg1	370001	420000	3766	0.01124
ctg1	380001	430000	3691	0.0110275
ctg1	390001	440000	2944	0.00845693
ctg1	400001	450000	2477	0.00698228
ctg1	410001	460000	2508	0.00688265
ctg1	420001	470000	2459	0.00657556
ctg1	430001	480000	3024	0.00820096
ctg1	440001	490000	3264	0.00852403
ctg1	450001	500000	3791	0.00982269
ctg1	460001	510000	3933	0.0107135
ctg1	470001	520000	4294	0.012517
ctg1	480001	530000	4673	0.0145574
ctg1	490001	540000	5248	0.017316
ctg1	500001	550000	5161	0.0176779
ctg1	510001	560000	4280	0.0148086
ctg1	520001	570000	3651	0.0128902
ctg1	530001	580000	3093	0.0112114
ctg1	540001	590000	3239	0.0108992
ctg1	550001	600000	3799	0.0125749
ctg1	560001	610000	4353	0.0148649
ctg1	570001	620000	4611	0.0157856
ctg1	580001	630000	4522	0.0153018
ctg1	590001	640000	4577	0.0163555
ctg1	600001	650000	3908	0.0142234
ctg1	610001	660000	3470	0.0125725
ctg1	620001	670000	3221	0.0123802
ctg1	630001	680000	3778	0.0141518
ctg1	640001	690000	3574	0.0131937
ctg1	650001	700000	4131	0.0148924
ctg1	660001	710000	4831	0.0167425
ctg1	670001	720000	5340	0.0171847
ctg1	680001	730000	5218	0.0166235
ctg1	690001	740000	5601	0.0174607
ctg1	700001	750000	5057	0.0156434
ctg1	710001	760000	4382	0.0135017
ctg1	720001	770000	4118	0.0127089
ctg1	730001	780000	3881	0.0114263
ctg1	740001	790000	3177	0.00933793
ctg1	750001	800000	3422	0.00974562
ctg1	760001	810000	3580	0.010165
ctg1	770001	820000	2751	0.00752273
ctg1	780001	830000	3230	0.00903401
ctg1	790001	840000	3382	0.00927106
ctg1	800001	850000	3096	0.0085577
ctg1	810001	860000	3316	0.00897482
ctg1	820001	870000	3899	0.010562
ctg1	830001	880000	2864	0.00724373
ctg1	840001	890000	2331	0.00570224
ctg1	850001	900000	2931	0.00766133
ctg1	860001	910000	2618	0.00691347
ctg1	870001	920000	2627	0.00656521
ctg1	880001	930000	2918	0.00784036
ctg1	890001	940000	3600	0.00977052
ctg1	900001	950000	3444	0.0095825
ctg1	910001	960000	3448	0.00955244
ctg1	920001	970000	3261	0.00942387
ctg1	930001	980000	2926	0.00815213
ctg1	940001	990000	2685	0.00693331
ctg1	950001	1000000	2538	0.00607071
ctg1	960001	1010000	2791	0.00626802
ctg1	970001	1020000	2881	0.00577106
ctg1	980001	1030000	3575	0.00755395
ctg1	990001	1040000	3817	0.00858035
ctg1	1000001	1050000	3211	0.00685869
ctg1	1010001	1060000	3211	0.00745835
ctg1	1020001	1070000	3410	0.00890569
ctg1	1030001	1080000	2935	0.00806449
ctg1	1040001	1090000	2714	0.00787582
ctg1	1050001	1100000	3835	0.0120222
ctg1	1060001	1110000	4469	0.0147577
ctg1	1070001	1120000	4930	0.0166159
ctg1	1080001	1130000	5458	0.0186555
ctg1	1090001	1140000	5500	0.0187514
ctg1	1100001	1150000	4722	0.0155527
ctg1	1110001	1160000	4479	0.0135862
ctg1	1120001	1170000	3968	0.0104886
ctg1	1130001	1180000	3884	0.0090863
ctg1	1140001	1190000	4165	0.00925354
ctg1	1150001	1200000	4321	0.0098489
ctg1	1160001	1210000	3999	0.00974269
ctg1	1170001	1220000	3242	0.00853524
ctg1	1180001	1230000	2379	0.00660525
ctg1	1190001	1240000	1449	0.00446989
ctg1	1200001	1250000	847	0.00285207
ctg10	1	50000	1864	0.00475746
ctg10	10001	60000	2663	0.0071692
ctg10	20001	70000	3404	0.00968543
ctg10	30001	80000	3478	0.00986002
ctg10	40001	90000	2996	0.00833781
ctg10	50001	100000	2570	0.00754061
ctg10	60001	110000	2915	0.00834169
ctg10	70001	120000	2632	0.00720767
ctg10	80001	130000	3418	0.00959015
ctg10	90001	140000	3882	0.0110028
ctg10	100001	150000	3665	0.0103522
ctg10	110001	160000	3009	0.0085186
ctg10	120001	170000	2717	0.00784228
ctg10	130001	180000	2109	0.00604601
ctg10	140001	190000	2164	0.0060737
ctg10	150001	200000	2401	0.00643499
ctg10	160001	210000	2548	0.00662401
ctg10	170001	220000	2692	0.00675302
ctg10	180001	230000	2738	0.00653168
ctg10	190001	240000	2444	0.00548442
ctg10	200001	250000	2198	0.00498483
ctg10	210001	260000	1841	0.00409443
ctg10	220001	270000	2018	0.00525495
ctg10	230001	280000	2299	0.00782752
ctg10	240001	290000	2208	0.00783003
ctg10	250001	300000	2227	0.00797092
ctg10	260001	310000	2187	0.00847391
ctg10	270001	320000	2544	0.00959626
ctg10	280001	330000	2616	0.00897883
ctg10	290001	340000	2970	0.0102616
ctg10	300001	350000	3786	0.0128929
ctg10	310001	360000	4347	0.0149018
ctg10	320001	370000	4283	0.0147841
ctg10	330001	380000	3852	0.0132033
ctg10	340001	390000	3611	0.012301
ctg10	350001	400000	3222	0.0108844
ctg10	360001	410000	3434	0.0111344
ctg10	370001	420000	3839	0.0118495
ctg10	380001	430000	4684	0.0138921
ctg10	390001	440000	4874	0.0144909
ctg10	400001	450000	4837	0.0143996
ctg10	410001	460000	4419	0.0132462
ctg10	420001	470000	3881	0.0108165
ctg10	430001	480000	3147	0.00897849
ctg10	440001	490000	3162	0.00898314
ctg10	450001	500000	3688	0.0104173
ctg10	460001	510000	3677	0.0101598
ctg10	470001	520000	3911	0.0114922
ctg10	480001	530000	4645	0.0136997
ctg10	490001	540000	5055	0.0149751
ctg10	500001	550000	4781	0.0142624
ctg10	510001	560000	4694	0.014226
ctg10	520001	570000	4337	0.0131393
ctg10	530001	580000	3493	0.0102335
ctg10	540001	590000	3158	0.00877774
ctg10	550001	600000	2756	0.00734632
ctg10	560001	610000	2985	0.00704184
ctg10	570001	620000	3583	0.00899262
ctg10	580001	630000	3891	0.00973886
ctg10	590001	640000	3873	0.0100188
ctg10	600001	650000	4029	0.0111649
ctg10	610001	660000	3461	0.0100315
ctg10	620001	670000	2229	0.00642881
ctg10	630001	680000	2293	0.00683554
ctg10	640001	690000	2729	0.00805198
ctg10	650001	700000	3141	0.00954377
ctg10	660001	710000	3605	0.0109842
ctg10	670001	720000	4577	0.0132093
ctg10	680001	730000	4610	0.0129809
ctg10	690001	740000	4955	0.0153381
ctg10	700001	750000	5280	0.0170438
ctg10	710001	760000	5948	0.020214
ctg10	720001	770000	6325	0.0232393
ctg10	730001	780000	6509	0.0253249
ctg10	740001	790000	6005	0.0232684
ctg10	750001	800000	5600	0.0212691
ctg10	760001	810000	4464	0.0163728
ctg10	770001	820000	3880	0.0137252
ctg10	780001	830000	4086	0.0139743
ctg10	790001	840000	4248	0.0135576
ctg10	800001	850000	4445	0.0131352
ctg10	810001	860000	5357	0.0159122
ctg10	820001	870000	5830	0.0167689
ctg10	830001	880000	5870	0.0157319
ctg10	840001	890000	5702	0.0152226
ctg10	850001	900000	5767	0.015315
ctg10	860001	910000	5777	0.0153481
ctg10	870001	920000	5598	0.0144717
ctg10	880001	930000	5146	0.0130271
ctg10	890001	940000	4798	0.0112356
ctg10	900001	950000	4378	0.0108392
ctg10	910001	960000	3566	0.0089862
ctg10	920001	970000	3623	0.00990801
ctg10	930001	980000	3973	0.0112795
ctg10	940001	990000	3896	0.0126522
ctg10	950001	1000000	3122	0.00997493
ctg10	960001	1010000	3451	0.0110257
ctg10	970001	1020000	3644	0.0105569
ctg10	980001	1030000	3180	0.0098366
ctg10	990001	1040000	3089	0.00863103
ctg10	1000001	1050000	3720	0.0106532
ctg10	1010001	1060000	3410	0.00944819
ctg10	1020001	1070000	2467	0.00801843
ctg10	1030001	1080000	2089	0.00673714
ctg10	1040001	1090000	2040	0.00745375
ctg10	1050001	1100000	1935	0.00764543
ctg10	1060001	1110000	1921	0.00798746
ctg10	1070001	1120000	2458	0.00952326
ctg10	1080001	1130000	2471	0.00922674
ctg10	1090001	1140000	2258	0.00825646
ctg10	1100001	1150000	1712	0.0060014
ctg10	1110001	1160000	1670	0.00585571
ctg10	1120001	1170000	1322	0.00489203
ctg10	1130001	1180000	1430	0.0055727
ctg10	1140001	1190000	1808	0.0066324
ctg10	1150001	1200000	2017	0.00715487
ctg10	1160001	1210000	2065	0.00681697
ctg10	1170001	1220000	2484	0.00768789
ctg10	1180001	1230000	2787	0.00858202
ctg10	1190001	1240000	2888	0.00896154
ctg10	1200001	1250000	2889	0.00904801
ctg10	1210001	1260000	2864	0.00903105
ctg10	1220001	1270000	2130	0.00690788
ctg10	1230001	1280000	1650	0.00526824
ctg10	1240001	1290000	1155	0.00376773
ctg10	1250001	1300000	919	0.00305875
ctg10	1260001	1310000	584	0.00210297
ctg10	1270001	1320000	332	0.00119887
ctg10	1280001	1330000	139	0.000541776
ctg100	1	50000	2691	0.00686001
ctg100	10001	60000	1991	0.00510022
ctg100	20001	70000	1583	0.00403689
ctg100	30001	80000	2278	0.00688084
ctg100	40001	90000	2344	0.00790355
ctg100	50001	100000	3198	0.0108304
ctg100	60001	110000	3775	0.0123908
ctg100	70001	120000	4407	0.0149892
ctg100	80001	130000	4437	0.0148239
ctg100	90001	140000	3908	0.0124666
ctg100	100001	150000	3081	0.00955651
ctg100	110001	160000	2527	0.00801697
ctg100	120001	170000	2199	0.00552354
ctg100	130001	180000	2035	0.0052327
ctg100	140001	190000	2839	0.00865921
ctg100	150001	200000	4068	0.0129694
ctg100	160001	210000	5162	0.0166306
ctg100	170001	220000	5580	0.0194652
ctg100	180001	230000	5538	0.0190841
ctg100	190001	240000	5262	0.0166559
ctg100	200001	250000	4120	0.0125009
ctg100	210001	260000	3038	0.00886007
ctg100	220001	270000	2538	0.00669512
ctg100	230001	280000	3014	0.0084844
ctg100	240001	290000	3121	0.0104038
ctg100	250001	300000	3808	0.0133293
ctg100	260001	310000	4869	0.0168367
ctg100	270001	320000	5004	0.0168483
ctg100	280001	330000	4399	0.0139802
ctg100	290001	340000	4625	0.0142808
ctg100	300001	350000	4751	0.015065
ctg100	310001	360000	4407	0.014329
ctg100	320001	370000	4737	0.0166562
ctg100	330001	380000	5245	0.0196405
ctg100	340001	390000	4733	0.0173706
ctg100	350001	400000	4316	0.0150921
ctg100	360001	410000	4391	0.0141841
ctg100	370001	420000	3981	0.0120436
ctg100	380001	430000	3261	0.00935861
ctg100	390001	440000	3270	0.0105737
ctg100	400001	450000	3717	0.0125107
ctg100	410001	460000	4076	0.0136772
ctg100	420001	470000	4487	0.0146737
ctg100	430001	480000	4297	0.01334
ctg100	440001	490000	4420	0.0131728
ctg100	450001	500000	3836	0.0100765
ctg100	460001	510000	3271	0.00839269
ctg100	470001	520000	2794	0.00714582
ctg100	480001	530000	2770	0.00752412
ctg100	490001	540000	2649	0.00732619
ctg100	500001	550000	3048	0.0094668
ctg100	510001	560000	3210	0.0104932
ctg100	520001	570000	3465	0.0111692
ctg100	530001	580000	3669	0.0119659
ctg100	540001	590000	3043	0.00980965
ctg100	550001	600000	2809	0.00906354
ctg100	560001	610000	2537	0.00766648
ctg100	570001	620000	2157	0.0058625
ctg100	580001	630000	1805	0.00428341
ctg100	590001	640000	1742	0.00401905
ctg100	600001	650000	1223	0.00215125
ctg100	610001	660000	1225	0.00199417
ctg100	620001	670000	1400	0.00249298
ctg100	630001	680000	2231	0.00564357
ctg100	640001	690000	3226	0.00954912
ctg100	650001	700000	3947	0.0120456
ctg100	660001	710000	3615	0.0115402
ctg100	670001	720000	3183	0.0107583
ctg100	680001	730000	3116	0.0106785
ctg100	690001	740000	2988	0.00984531
ctg100	700001	750000	3146	0.00937128
ctg100	710001	760000	3615	0.0109869
ctg100	720001	770000	4348	0.013082
ctg100	730001	780000	4682	0.0132369
ctg100	740001	790000	4241	0.0116879
ctg100	750001	800000	4246	0.0126682
ctg100	760001	810000	4591	0.0143038
ctg100	770001	820000	4275	0.0138824
ctg100	780001	830000	3651	0.0129513
ctg100	790001	840000	3827	0.0138889
ctg100	800001	850000	3604	0.0128566
ctg100	810001	860000	3624	0.0124598
ctg100	820001	870000	3524	0.0117902
ctg100	830001	880000	3369	0.0103918
ctg100	840001	890000	3803	0.0113954
ctg100	850001	900000	4290	0.0137031
ctg100	860001	910000	4251	0.0137845
ctg100	870001	920000	4084	0.0134112
ctg100	880001	930000	3734	0.0124705
ctg100	890001	940000	3569	0.0121259
ctg100	900001	950000	2799	0.00905219
ctg100	910001	960000	2401	0.00689294
ctg100	920001	970000	2237	0.00635581
ctg100	930001	980000	3079	0.00944739
ctg100	940001	990000	2789	0.00728945
ctg100	950001	1000000	3129	0.00825161
ctg100	960001	1010000	3702	0.0110234
ctg100	970001	1020000	4116	0.0113238
ctg100	980001	1030000	3575	0.00838818
ctg100	990001	1040000	3425	0.00795544
ctg100	1000001	1050000	3022	0.0062277
ctg100	1010001	1060000	2292	0.00280771
ctg100	1020001	1070000	2050	0.00240904
ctg100	1030001	1080000	2185	0.00295893
ctg100	1040001	1090000	1845	0.00263896
ctg100	1050001	1100000	1504	0.0021934
ctg100	1060001	1110000	1083	0.00166496
ctg100	1070001	1120000	686	0.0011951
ctg100	1080001	1130000	98	0.000190719
ctg100	1090001	1140000	3	8.14128e-06
ctg1000	1	50000	2857	0.00702795
ctg1000	10001	60000	3608	0.00896098
ctg1000	20001	70000	4191	0.0104402
ctg1000	30001	80000	3990	0.00953193
ctg1000	40001	90000	3950	0.00952546
ctg1000	50001	100000	4214	0.00995428
ctg1000	60001	110000	4462	0.0102099
ctg1000	70001	120000	4816	0.0106836
ctg1000	80001	130000	4804	0.0106711
ctg1000	90001	140000	4608	0.00978396
ctg1000	100001	150000	4392	0.00894122
ctg1000	110001	160000	3990	0.0080046
ctg1000	120001	170000	3911	0.0077932
ctg1000	130001	180000	4190	0.00877587
ctg1000	140001	190000	4900	0.0113105
ctg1000	150001	200000	5171	0.0122855
ctg1000	160001	210000	4901	0.0118402
ctg1000	170001	220000	4406	0.0112689
ctg1000	180001	230000	4017	0.0104339
ctg1000	190001	240000	3397	0.0089045
ctg1000	200001	250000	3128	0.00917066
ctg1000	210001	260000	3618	0.011221
ctg1000	220001	270000	3998	0.0132503
ctg1000	230001	280000	4021	0.0141776
ctg1000	240001	290000	4094	0.0142203
ctg1000	250001	300000	3472	0.0117957
ctg1000	260001	310000	2589	0.00882351
ctg1000	270001	320000	1753	0.00548583
ctg1000	280001	330000	981	0.00257982
ctg1000	290001	340000	143	0.000253805
ctg1000	300001	350000	40	0.000147502
ctg1000	310001	360000	40	0.000147502
ctg1000	320001	370000	40	0.000147502
ctg1000	330001	380000	40	0.000147502
ctg10000	1	50000	1381	0.00435231
ctg10000	10001	60000	2479	0.00687959
ctg10000	20001	70000	3356	0.00908979
ctg10000	30001	80000	4209	0.0125055
ctg10000	40001	90000	5207	0.0158871
ctg10000	50001	100000	5378	0.0155916
ctg10000	60001	110000	5505	0.0171385
ctg10000	70001	120000	5738	0.0188214
ctg10000	80001	130000	5282	0.0166727
ctg10000	90001	140000	4067	0.0121622
ctg10000	100001	150000	3234	0.0103302
ctg10000	110001	160000	2084	0.00646551
ctg10000	120001	170000	849	0.00216706
ctg10000	130001	180000	436	0.000941401
ctg10000	140001	190000	118	0.000285955
ctg10000	150001	200000	82	0.000244438
ctg10001	1	50000	3536	0.0103865
ctg10001	10001	60000	2843	0.00805097
ctg10001	20001	70000	2448	0.0071808
ctg10001	30001	80000	2124	0.00586323
ctg10001	40001	90000	2018	0.00600686
ctg10001	50001	100000	2080	0.00622313
ctg10001	60001	110000	2000	0.00599898
ctg10001	70001	120000	1574	0.00450186
ctg10001	80001	130000	1016	0.00247732
ctg10001	90001	140000	387	0.000834837
ctg10001	100001	150000	28	2.29086e-05
ctg10002	1	50000	495	0.00112494
ctg10002	10001	60000	491	0.00102146
ctg10002	20001	70000	319	0.000669273
ctg10002	30001	80000	214	0.000511278
ctg10002	40001	90000	120	0.000303679
ctg10002	50001	100000	67	0.000161929
ctg10003	1	50000	1278	0.0016143
ctg10003	10001	60000	922	0.00109114
ctg10003	20001	70000	718	0.000939418
ctg10003	30001	80000	456	0.000660626
ctg10003	40001	90000	233	0.000280416
ctg10003	50001	100000	114	7.84751e-05
ctg10003	60001	110000	99	7.35492e-05
ctg10003	70001	120000	88	7.07558e-05
ctg10003	80001	130000	87	6.73383e-05
ctg10003	90001	140000	65	5.93421e-05
ctg10004	1	50000	3370	0.0105566
ctg10004	10001	60000	3721	0.0117249
ctg10004	20001	70000	3388	0.0101547
ctg10004	30001	80000	2676	0.00763321
ctg10004	40001	90000	3562	0.00987472
ctg10004	50001	100000	4220	0.0114016
ctg10004	60001	110000	4086	0.0109331
ctg10004	70001	120000	3901	0.0104571
ctg10004	80001	130000	4155	0.0112358
ctg10004	90001	140000	3139	0.00871741
ctg10004	100001	150000	1823	0.00523019
ctg10004	110001	160000	1170	0.00334045
ctg10004	120001	170000	536	0.00144828
ctg10005	1	50000	1728	0.00522843
ctg10005	10001	60000	1539	0.00569038
ctg10005	20001	70000	1790	0.00655432
ctg10005	30001	80000	2357	0.00822917
ctg10005	40001	90000	3171	0.0100527
ctg10005	50001	100000	2810	0.00730941
ctg10005	60001	110000	3161	0.00757879
ctg10005	70001	120000	3604	0.00919691
ctg10005	80001	130000	3621	0.00846057
ctg10005	90001	140000	3695	0.00828918
ctg10005	100001	150000	3853	0.00899065
ctg10005	110001	160000	3269	0.00768025
ctg10005	120001	170000	2239	0.00406554
ctg10005	130001	180000	1565	0.00298351
ctg10005	140001	190000	512	0.000953552
ctg10006	1	50000	714	0.00157388
ctg10006	10001	60000	906	0.00208149
ctg10006	20001	70000	775	0.00174334
ctg10006	30001	80000	1004	0.00238522
ctg10006	40001	90000	917	0.00209847
ctg10006	50001	100000	755	0.00175746
ctg10006	60001	110000	452	0.00107423
ctg10006	70001	120000	432	0.00104054
ctg10006	80001	130000	189	0.000387864
ctg10006	90001	140000	5	1.37812e-05
ctg10007	1	50000	1604	0.00290463
ctg10007	10001	60000	1550	0.00283393
ctg10007	20001	70000	1510	0.00275661
ctg10007	30001	80000	852	0.00141251
ctg10007	40001	90000	49	3.83431e-05
ctg10008	1	50000	327	0.000351781
ctg10008	10001	60000	307	0.000307383
ctg10008	20001	70000	307	0.000307383
ctg10008	30001	80000	240	0.000209368
ctg10008	40001	90000	151	9.93217e-05
ctg10008	50001	100000	26	1.53994e-05
ctg10009	1	50000	2284	0.0050515
ctg10009	10001	60000	3386	0.00721771
ctg10009	20001	70000	4039	0.00814293
ctg10009	30001	80000	4596	0.00967189
ctg10009	40001	90000	4902	0.0112823
ctg10009	50001	100000	4759	0.0112877
ctg10009	60001	110000	3569	0.00887216
ctg10009	70001	120000	2738	0.00761212
ctg10009	80001	130000	1891	0.00560361
ctg10009	90001	140000	936	0.00260688
ctg1001	1	50000	2772	0.00840131
ctg1001	10001	60000	2761	0.00831564
ctg1001	20001	70000	2769	0.00838982
ctg1001	30001	80000	2496	0.00631347
ctg1001	40001	90000	2186	0.00422676
ctg1001	50001	100000	2360	0.00396619
ctg1001	60001	110000	3136	0.0056459
ctg1001	70001	120000	3995	0.00769355
ctg1001	80001	130000	4286	0.00842252
ctg1001	90001	140000	4443	0.00886328
ctg1001	100001	150000	4629	0.00977082
ctg1001	110001	160000	4561	0.00960682
ctg1001	120001	170000	4395	0.0086295
ctg1001	130001	180000	4305	0.00815978
ctg1001	140001	190000	4379	0.00833172
ctg1001	150001	200000	4128	0.00780044
ctg1001	160001	210000	3825	0.00702774
ctg1001	170001	220000	2863	0.00524798
ctg1001	180001	230000	2625	0.0048595
ctg1001	190001	240000	2764	0.00554737
ctg1001	200001	250000	3145	0.00666755
ctg1001	210001	260000	3359	0.00745779
ctg1001	220001	270000	4100	0.00964421
ctg1001	230001	280000	5049	0.0131492
ctg1001	240001	290000	5020	0.0133308
ctg1001	250001	300000	5244	0.0144033
ctg1001	260001	310000	5808	0.0163822
ctg1001	270001	320000	6030	0.0172793
ctg1001	280001	330000	6033	0.0170633
ctg1001	290001	340000	6398	0.018418
ctg1001	300001	350000	6379	0.0185489
ctg1001	310001	360000	6110	0.0178071
ctg1001	320001	370000	5912	0.0169188
ctg1001	330001	380000	5639	0.0162407
ctg1001	340001	390000	5078	0.014085
ctg1001	350001	400000	4233	0.0116312
ctg1001	360001	410000	3703	0.0103714
ctg1001	370001	420000	3716	0.00977151
ctg1001	380001	430000	3698	0.00911358
ctg1001	390001	440000	3668	0.00951131
ctg1001	400001	450000	3464	0.00865451
ctg1001	410001	460000	3195	0.00732587
ctg1001	420001	470000	2994	0.00653764
ctg1001	430001	480000	2683	0.00482645
ctg1001	440001	490000	3054	0.00421238
ctg1001	450001	500000	3641	0.00503002
ctg1001	460001	510000	3739	0.00470311
ctg1001	470001	520000	3228	0.00388683
ctg1001	480001	530000	3038	0.00347551
ctg1001	490001	540000	2587	0.00253336
ctg1001	500001	550000	2734	0.00295932
ctg1001	510001	560000	3241	0.00436227
ctg1001	520001	570000	3457	0.00470597
ctg1001	530001	580000	3149	0.00435757
ctg1001	540001	590000	2526	0.00381979
ctg1001	550001	600000	2096	0.00295444
ctg1001	560001	610000	1670	0.00194291
ctg1001	570001	620000	1369	0.00165618
ctg1001	580001	630000	1367	0.00176162
ctg1001	590001	640000	1640	0.00201267
ctg1001	600001	650000	1686	0.00221029
ctg1001	610001	660000	1780	0.00211206
ctg1001	620001	670000	2442	0.00305418
ctg1001	630001	680000	3304	0.00521074
ctg1001	640001	690000	3534	0.00552939
ctg1001	650001	700000	3255	0.00510529
ctg1001	660001	710000	2579	0.00437813
ctg1001	670001	720000	1780	0.00313805
ctg1001	680001	730000	676	0.000770417
ctg1001	690001	740000	168	0.000233091
ctg10010	1	50000	794	0.0012681
ctg10010	10001	60000	784	0.00122582
ctg10010	20001	70000	534	0.000841245
ctg10010	30001	80000	490	0.000787793
ctg10010	40001	90000	267	0.000658089
ctg10010	50001	100000	17	2.01816e-05
ctg10011	1	50000	2255	0.0073548
ctg10011	10001	60000	2944	0.00976388
ctg10011	20001	70000	2811	0.00884514
ctg10011	30001	80000	2910	0.00894343
ctg10011	40001	90000	2801	0.0084581
ctg10011	50001	100000	2450	0.00716894
ctg10011	60001	110000	1380	0.00384841
ctg10011	70001	120000	887	0.00257751
ctg10011	80001	130000	107	0.000181699
ctg10012	1	50000	5058	0.0146744
ctg10012	10001	60000	5596	0.015712
ctg10012	20001	70000	4642	0.0121867
ctg10012	30001	80000	3810	0.00925378
ctg10012	40001	90000	3093	0.00697417
ctg10012	50001	100000	2864	0.00640299
ctg10012	60001	110000	1819	0.00372107
ctg10012	70001	120000	1349	0.0026429
ctg10012	80001	130000	1121	0.00221961
ctg10012	90001	140000	757	0.0016511
ctg10012	100001	150000	275	0.00076949
ctg10013	1	50000	3622	0.0119098
ctg10013	10001	60000	3599	0.0115941
ctg10013	20001	70000	3243	0.0100539
ctg10013	30001	80000	2625	0.00762889
ctg10013	40001	90000	2041	0.00564288
ctg10013	50001	100000	1065	0.00261126
ctg10013	60001	110000	222	0.000251546
ctg10013	70001	120000	53	4.6093e-05
ctg10014	1	50000	2641	0.00574332
ctg10014	10001	60000	1656	0.00194723
ctg10014	20001	70000	1219	0.00144406
ctg10014	30001	80000	929	0.00109135
ctg10014	40001	90000	575	0.000688189
ctg10014	50001	100000	131	0.000150441
ctg10015	1	50000	1791	0.00540827
ctg10015	10001	60000	1706	0.00517059
ctg10015	20001	70000	1007	0.00299889
ctg10015	30001	80000	731	0.00235459
ctg10015	40001	90000	373	0.00108989
ctg10015	50001	100000	300	0.00105712
ctg10016	1	50000	1786	0.00440484
ctg10016	10001	60000	1251	0.00311547
ctg10016	20001	70000	775	0.00178217
ctg10016	30001	80000	478	0.00117474
ctg10016	40001	90000	469	0.00115435
ctg10016	50001	100000	258	0.000640802
ctg10017	1	50000	1860	0.00405402
ctg10017	10001	60000	2220	0.00584796
ctg10017	20001	70000	1859	0.00578475
ctg10017	30001	80000	1783	0.00561697
ctg10017	40001	90000	1359	0.00446756
ctg10017	50001	100000	695	0.0026549
ctg10017	60001	110000	77	0.000341173
ctg10018	1	50000	1799	0.00409401
ctg10018	10001	60000	1253	0.0029278
ctg10018	20001	70000	820	0.00200904
ctg10018	30001	80000	454	0.000985848
ctg10018	40001	90000	223	0.000559904
ctg10018	50001	100000	84	0.000178326
ctg10019	1	50000	2820	0.00623839
ctg10019	10001	60000	2804	0.00608868
ctg10019	20001	70000	2240	0.0048982
ctg10019	30001	80000	1428	0.00319681
ctg10019	40001	90000	771	0.00187272
ctg10019	50001	100000	125	0.000293044
ctg1002	1	50000	4711	0.0147602
ctg1002	10001	60000	3858	0.0110048
ctg1002	20001	70000	3385	0.00828379
ctg1002	30001	80000	2948	0.00652095
ctg1002	40001	90000	3206	0.00804444
ctg1002	50001	100000	3629	0.0105051
ctg1002	60001	110000	4080	0.0129893
ctg1002	70001	120000	4551	0.0160114
ctg1002	80001	130000	4455	0.0156618
ctg1002	90001	140000	3427	0.0113168
ctg1002	100001	150000	2711	0.00858927
ctg1002	110001	160000	2725	0.00906915
ctg1002	120001	170000	2510	0.00793362
ctg1002	130001	180000	2668	0.00874447
ctg1002	140001	190000	3054	0.00960256
ctg1002	150001	200000	3060	0.00911626
ctg1002	160001	210000	2327	0.00567573
ctg1002	170001	220000	1619	0.00291326
ctg1002	180001	230000	1236	0.00162341
ctg1002	190001	240000	834	0.000760557
ctg1002	200001	250000	1248	0.00229061
ctg1002	210001	260000	2172	0.00576895
ctg1002	220001	270000	2738	0.00790331
ctg1002	230001	280000	3339	0.0103781
ctg1002	240001	290000	3731	0.0119472
ctg1002	250001	300000	3329	0.0109948
ctg1002	260001	310000	2243	0.00740049
ctg1002	270001	320000	1524	0.00511045
ctg1002	280001	330000	862	0.00261346
ctg1002	290001	340000	294	0.0009243
ctg10020	1	50000	817	0.00154587
ctg10020	10001	60000	848	0.00163657
ctg10020	20001	70000	879	0.00173902
ctg10020	30001	80000	937	0.00182583
ctg10020	40001	90000	802	0.001585
ctg10020	50001	100000	535	0.00107713
ctg10020	60001	110000	254	0.000487456
ctg10020	70001	120000	163	0.000276701
ctg10020	80001	130000	105	0.000190764
ctg10021	1	50000	3100	0.00823902
ctg10021	10001	60000	2982	0.00800303
ctg10021	20001	70000	1956	0.00540219
ctg10021	30001	80000	1414	0.00401916
ctg10021	40001	90000	958	0.00326742
ctg10021	50001	100000	195	0.000791496
ctg10022	1	50000	1724	0.00440408
ctg10022	10001	60000	1247	0.00295176
ctg10022	20001	70000	644	0.00150266
ctg10022	30001	80000	396	0.000954094
ctg10022	40001	90000	318	0.000803779
ctg10022	50001	100000	86	0.00022243
ctg10023	1	50000	2783	0.00540918
ctg10023	10001	60000	1960	0.00335085
ctg10023	20001	70000	1230	0.00218569
ctg10023	30001	80000	592	0.00122664
ctg10023	40001	90000	117	0.000180283
ctg10023	50001	100000	81	0.000146158
ctg10024	1	50000	847	0.0022765
ctg10024	10001	60000	807	0.00212221
ctg10024	20001	70000	694	0.00144722
ctg10024	30001	80000	857	0.00168404
ctg10024	40001	90000	1002	0.00174237
ctg10024	50001	100000	1042	0.00148926
ctg10024	60001	110000	1011	0.0014668
ctg10024	70001	120000	827	0.00127379
ctg10024	80001	130000	824	0.00122229
ctg10024	90001	140000	580	0.000892725
ctg10024	100001	150000	346	0.000577562
ctg10024	110001	160000	268	0.000396644
ctg10024	120001	170000	209	0.000324282
ctg10025	1	50000	3796	0.0108096
ctg10025	10001	60000	3157	0.00871076
ctg10025	20001	70000	2831	0.00779544
ctg10025	30001	80000	2896	0.00812053
ctg10025	40001	90000	3263	0.00943506
ctg10025	50001	100000	4601	0.0136098
ctg10025	60001	110000	5258	0.0161354
ctg10025	70001	120000	5280	0.0160726
ctg10025	80001	130000	5468	0.0166658
ctg10025	90001	140000	4642	0.0142579
ctg10025	100001	150000	3288	0.0100946
ctg10025	110001	160000	2216	0.00654426
ctg10025	120001	170000	1507	0.00458188
ctg10025	130001	180000	316	0.000928073
ctg10026	1	50000	1309	0.00128804
ctg10026	10001	60000	1190	0.00109408
ctg10026	20001	70000	878	0.00080545
ctg10026	30001	80000	370	0.000324573
ctg10026	40001	90000	51	6.15837e-05
ctg10026	50001	100000	29	3.91366e-05
ctg10027	1	50000	273	0.000484178
ctg10027	10001	60000	294	0.000517557
ctg10027	20001	70000	335	0.000555195
ctg10027	30001	80000	260	0.000441941
ctg10027	40001	90000	269	0.000429964
ctg10027	50001	100000	268	0.000427959
ctg10027	60001	110000	212	0.000345139
ctg10027	70001	120000	43	4.20836e-05
ctg10027	80001	130000	41	3.93965e-05
ctg10028	1	50000	3831	0.0120489
ctg10028	10001	60000	4299	0.0132566
ctg10028	20001	70000	3857	0.0109303
ctg10028	30001	80000	3589	0.00921537
ctg10028	40001	90000	4029	0.0104071
ctg10028	50001	100000	4754	0.0124407
ctg10028	60001	110000	4918	0.0134902
ctg10028	70001	120000	4721	0.0129694
ctg10028	80001	130000	3601	0.00983899
ctg10028	90001	140000	2492	0.00699258
ctg10028	100001	150000	1452	0.00422422
ctg10028	110001	160000	692	0.00155447
ctg10028	120001	170000	47	0.000100201
ctg10029	1	50000	2540	0.00643925
ctg10029	10001	60000	2705	0.006825
ctg10029	20001	70000	2556	0.00650711
ctg10029	30001	80000	2024	0.00506164
ctg10029	40001	90000	1731	0.00426464
ctg10029	50001	100000	607	0.00150931
ctg1003	1	50000	3300	0.00946519
ctg1003	10001	60000	4073	0.0124611
ctg1003	20001	70000	3847	0.0115286
ctg1003	30001	80000	3417	0.010415
ctg1003	40001	90000	3190	0.0106648
ctg1003	50001	100000	2869	0.00957343
ctg1003	60001	110000	2328	0.00678678
ctg1003	70001	120000	2703	0.00765023
ctg1003	80001	130000	2856	0.00849925
ctg1003	90001	140000	2593	0.00756338
ctg1003	100001	150000	2442	0.00764435
ctg1003	110001	160000	2351	0.00731428
ctg1003	120001	170000	1905	0.00609952
ctg1003	130001	180000	2298	0.00699664
ctg1003	140001	190000	2663	0.00760129
ctg1003	150001	200000	2760	0.00760583
ctg1003	160001	210000	2763	0.00790621
ctg1003	170001	220000	3037	0.00846252
ctg1003	180001	230000	2521	0.00678074
ctg1003	190001	240000	2109	0.00625109
ctg1003	200001	250000	2327	0.0069904
ctg1003	210001	260000	2718	0.00854357
ctg1003	220001	270000	3124	0.0107012
ctg1003	230001	280000	3653	0.0122616
ctg1003	240001	290000	3808	0.0125011
ctg1003	250001	300000	3029	0.00995287
ctg1003	260001	310000	2934	0.00946271
ctg1003	270001	320000	2010	0.00600973
ctg1003	280001	330000	1522	0.0046634
ctg1003	290001	340000	1692	0.00562465
ctg1003	300001	350000	2322	0.00754112
ctg1003	310001	360000	2442	0.00724738
ctg1003	320001	370000	3136	0.00987048
ctg1003	330001	380000	3556	0.0103152
ctg1003	340001	390000	3671	0.0101487
ctg1003	350001	400000	3285	0.00860123
ctg1003	360001	410000	2432	0.00652535
ctg1003	370001	420000	1709	0.00380573
ctg1003	380001	430000	924	0.00211231
ctg1003	390001	440000	320	0.000589342
ctg1003	400001	450000	14	5.96806e-06
ctg1003	410001	460000	4	2.36387e-06
ctg10030	1	50000	1025	0.00207135
ctg10030	10001	60000	789	0.00153506
ctg10030	20001	70000	680	0.00135433
ctg10030	30001	80000	286	0.00046697
ctg10030	40001	90000	107	0.000172799
ctg10030	50001	100000	15	8.83732e-06
ctg10031	1	50000	1819	0.00446415
ctg10031	10001	60000	1696	0.00411754
ctg10031	20001	70000	1533	0.00379677
ctg10031	30001	80000	963	0.00238098
ctg10031	40001	90000	228	0.000546195
ctg10032	1	50000	415	0.00028675
ctg10032	10001	60000	528	0.000438148
ctg10032	20001	70000	766	0.000765107
ctg10032	30001	80000	825	0.000982985
ctg10032	40001	90000	1223	0.0023524
ctg10032	50001	100000	1278	0.00275852
ctg10032	60001	110000	1096	0.00256997
ctg10032	70001	120000	845	0.0022299
ctg10032	80001	130000	705	0.0019301
ctg10032	90001	140000	159	0.000478511
ctg10033	1	50000	2358	0.00748749
ctg10033	10001	60000	2454	0.0077769
ctg10033	20001	70000	2364	0.00767827
ctg10033	30001	80000	1704	0.00502972
ctg10033	40001	90000	1248	0.00335349
ctg10033	50001	100000	631	0.00137262
ctg10033	60001	110000	345	0.000733724
ctg10034	1	50000	1907	0.0053852
ctg10034	10001	60000	1285	0.00315109
ctg10034	20001	70000	946	0.0024544
ctg10034	30001	80000	243	0.000635453
ctg10034	40001	90000	218	0.00058438
ctg10034	50001	100000	105	0.000211755
ctg10035	1	50000	4923	0.012924
ctg10035	10001	60000	4271	0.0114378
ctg10035	20001	70000	2635	0.00669165
ctg10035	30001	80000	1318	0.00319274
ctg10035	40001	90000	652	0.00159436
ctg10035	50001	100000	236	0.000691092
ctg10035	60001	110000	2	1.136e-06
ctg10036	1	50000	2395	0.00564792
ctg10036	10001	60000	2227	0.00530024
ctg10036	20001	70000	1914	0.00463051
ctg10036	30001	80000	1097	0.00211885
ctg10036	40001	90000	985	0.00193781
ctg10036	50001	100000	285	0.000540629
ctg10037	1	50000	3221	0.00670636
ctg10037	10001	60000	3086	0.00631254
ctg10037	20001	70000	2342	0.00477336
ctg10037	30001	80000	1682	0.00346015
ctg10037	40001	90000	1148	0.00234891
ctg10037	50001	100000	361	0.00068942
ctg10038	1	50000	1810	0.00422105
ctg10038	10001	60000	1806	0.00420445
ctg10038	20001	70000	1590	0.00370187
ctg10038	30001	80000	988	0.00215996
ctg10038	40001	90000	496	0.0013219
ctg10038	50001	100000	46	0.000110062
ctg10039	1	50000	1094	0.00241796
ctg10039	10001	60000	1082	0.00240157
ctg10039	20001	70000	853	0.00191085
ctg10039	30001	80000	632	0.00141545
ctg10039	40001	90000	287	0.000701214
ctg1004	1	50000	917	0.00242428
ctg1004	10001	60000	1252	0.00326504
ctg1004	20001	70000	2029	0.00554887
ctg1004	30001	80000	2066	0.00555114
ctg1004	40001	90000	1976	0.00535221
ctg1004	50001	100000	1784	0.00494701
ctg1004	60001	110000	2106	0.00612182
ctg1004	70001	120000	1827	0.00565904
ctg1004	80001	130000	2294	0.00751057
ctg1004	90001	140000	2659	0.00913885
ctg1004	100001	150000	2674	0.00899457
ctg1004	110001	160000	2059	0.00697119
ctg1004	120001	170000	1574	0.00508394
ctg1004	130001	180000	1158	0.00315917
ctg1004	140001	190000	1185	0.00315162
ctg1004	150001	200000	1765	0.00500709
ctg1004	160001	210000	2088	0.00615161
ctg1004	170001	220000	2495	0.00732335
ctg1004	180001	230000	3051	0.00972416
ctg1004	190001	240000	3099	0.00866955
ctg1004	200001	250000	2840	0.0083691
ctg1004	210001	260000	3173	0.00902929
ctg1004	220001	270000	3650	0.0104996
ctg1004	230001	280000	3374	0.00930021
ctg1004	240001	290000	2954	0.00881078
ctg1004	250001	300000	2700	0.00780888
ctg1004	260001	310000	2363	0.00706105
ctg1004	270001	320000	1530	0.00473933
ctg1004	280001	330000	1217	0.00379441
ctg1004	290001	340000	945	0.00297561
ctg1004	300001	350000	628	0.00184864
ctg1004	310001	360000	254	0.000766138
ctg1004	320001	370000	147	0.000437568
ctg10040	1	50000	2751	0.00733358
ctg10040	10001	60000	1959	0.00453209
ctg10040	20001	70000	1553	0.00369783
ctg10040	30001	80000	1254	0.00300754
ctg10040	40001	90000	753	0.00179857
ctg10040	50001	100000	284	0.0006012
ctg10041	1	50000	1052	0.00241816
ctg10041	10001	60000	1046	0.00240975
ctg10041	20001	70000	820	0.00206749
ctg10041	30001	80000	364	0.0008796
ctg10041	40001	90000	82	0.000195831
ctg10041	50001	100000	4	2.05979e-06
ctg10042	1	50000	1229	0.00266799
ctg10042	10001	60000	880	0.00187656
ctg10042	20001	70000	991	0.00208208
ctg10042	30001	80000	1234	0.0032021
ctg10042	40001	90000	1385	0.00425007
ctg10042	50001	100000	1675	0.0048673
ctg10042	60001	110000	1896	0.00538409
ctg10042	70001	120000	1631	0.00483117
ctg10042	80001	130000	1106	0.00318389
ctg10042	90001	140000	695	0.00156587
ctg10042	100001	150000	303	0.000734463
ctg10043	1	50000	2973	0.00828875
ctg10043	10001	60000	2587	0.00731645
ctg10043	20001	70000	2173	0.0061541
ctg10043	30001	80000	1970	0.0057603
ctg10043	40001	90000	1879	0.00534696
ctg10043	50001	100000	1381	0.00379313
ctg10043	60001	110000	1281	0.00342266
ctg10043	70001	120000	1247	0.00338618
ctg10043	80001	130000	751	0.00199461
ctg10043	90001	140000	249	0.000569402
ctg10043	100001	150000	59	9.90506e-05
ctg10044	1	50000	1334	0.0025857
ctg10044	10001	60000	1266	0.00250251
ctg10044	20001	70000	1466	0.00285955
ctg10044	30001	80000	1464	0.00279798
ctg10044	40001	90000	1344	0.00253507
ctg10044	50001	100000	1461	0.00276521
ctg10044	60001	110000	1371	0.00262235
ctg10044	70001	120000	1055	0.00207818
ctg10044	80001	130000	714	0.00137827
ctg10044	90001	140000	388	0.000684374
ctg10044	100001	150000	122	0.000231496
ctg10044	110001	160000	21	3.07463e-05
ctg10045	1	50000	3284	0.00990271
ctg10045	10001	60000	3784	0.0113959
ctg10045	20001	70000	3512	0.0107208
ctg10045	30001	80000	2540	0.00767335
ctg10045	40001	90000	1573	0.00463831
ctg10045	50001	100000	546	0.00154354
ctg10046	1	50000	1142	0.00304073
ctg10046	10001	60000	1509	0.00437139
ctg10046	20001	70000	1277	0.00397725
ctg10046	30001	80000	1143	0.00354683
ctg10046	40001	90000	1108	0.00350009
ctg10046	50001	100000	537	0.00163684
ctg10047	1	50000	624	0.00144205
ctg10047	10001	60000	666	0.00145619
ctg10047	20001	70000	1216	0.00282193
ctg10047	30001	80000	1747	0.00429013
ctg10047	40001	90000	2069	0.00517497
ctg10047	50001	100000	1994	0.00481993
ctg10047	60001	110000	2029	0.00499521
ctg10047	70001	120000	2167	0.00571556
ctg10047	80001	130000	1591	0.00421798
ctg10047	90001	140000	1244	0.00330459
ctg10047	100001	150000	1186	0.0032829
ctg10047	110001	160000	1208	0.00319462
ctg10047	120001	170000	561	0.00114967
ctg10047	130001	180000	649	0.00137282
ctg10047	140001	190000	669	0.00140708
ctg10047	150001	200000	767	0.00194105
ctg10047	160001	210000	1719	0.00464945
ctg10047	170001	220000	2578	0.00718279
ctg10047	180001	230000	2841	0.00780779
ctg10047	190001	240000	3305	0.00905476
ctg10047	200001	250000	3535	0.00963768
ctg10047	210001	260000	2798	0.00738291
ctg10047	220001	270000	2193	0.00569406
ctg10047	230001	280000	2074	0.0054331
ctg10047	240001	290000	1509	0.00397649
ctg10047	250001	300000	990	0.00248227
ctg10047	260001	310000	639	0.00178513
ctg10047	270001	320000	344	0.000898687
ctg10048	1	50000	4750	0.0143546
ctg10048	10001	60000	5303	0.0158841
ctg10048	20001	70000	5513	0.0169533
ctg10048	30001	80000	5337	0.0160974
ctg10048	40001	90000	5250	0.01599
ctg10048	50001	100000	5133	0.0153789
ctg10048	60001	110000	4448	0.0135746
ctg10048	70001	120000	3510	0.0105315
ctg10048	80001	130000	2431	0.00739217
ctg10048	90001	140000	1057	0.0032174
ctg10048	100001	150000	1	7.45855e-08
ctg10049	1	50000	878	0.00203311
ctg10049	10001	60000	1399	0.00309679
ctg10049	20001	70000	2062	0.00521387
ctg10049	30001	80000	1856	0.00481849
ctg10049	40001	90000	1574	0.00413339
ctg10049	50001	100000	1324	0.00344173
ctg10049	60001	110000	687	0.0021323
ctg1005	1	50000	1011	0.00148803
ctg1005	10001	60000	1265	0.00247117
ctg1005	20001	70000	1681	0.00362707
ctg1005	30001	80000	2073	0.0049869
ctg1005	40001	90000	2177	0.00600655
ctg1005	50001	100000	2353	0.00756807
ctg1005	60001	110000	2544	0.00824757
ctg1005	70001	120000	2659	0.00879776
ctg1005	80001	130000	2581	0.00848421
ctg1005	90001	140000	2564	0.00825239
ctg1005	100001	150000	2410	0.00729001
ctg1005	110001	160000	2551	0.0071872
ctg1005	120001	170000	2878	0.0072346
ctg1005	130001	180000	2867	0.00690175
ctg1005	140001	190000	3045	0.00724404
ctg1005	150001	200000	3249	0.00802242
ctg1005	160001	210000	2966	0.00752141
ctg1005	170001	220000	2382	0.00677325
ctg1005	180001	230000	2285	0.00691565
ctg1005	190001	240000	2342	0.00768545
ctg1005	200001	250000	2354	0.00763865
ctg1005	210001	260000	2666	0.0084606
ctg1005	220001	270000	3323	0.00972762
ctg1005	230001	280000	4056	0.0114617
ctg1005	240001	290000	4295	0.0113121
ctg1005	250001	300000	4722	0.0121278
ctg1005	260001	310000	4817	0.0123001
ctg1005	270001	320000	4586	0.0117688
ctg1005	280001	330000	4372	0.0111003
ctg1005	290001	340000	3878	0.00954486
ctg1005	300001	350000	3101	0.00740665
ctg1005	310001	360000	2576	0.005639
ctg1005	320001	370000	2431	0.00542242
ctg1005	330001	380000	2092	0.00458479
ctg1005	340001	390000	1920	0.00448468
ctg1005	350001	400000	1965	0.00463193
ctg1005	360001	410000	1865	0.00454332
ctg1005	370001	420000	1315	0.00294569
ctg1005	380001	430000	943	0.00189072
ctg1005	390001	440000	691	0.00119188
ctg1005	400001	450000	377	0.000534542
ctg1005	410001	460000	151	0.000169012
ctg1005	420001	470000	50	6.66714e-05
ctg10050	1	50000	296	0.000612341
ctg10050	10001	60000	353	0.000736633
ctg10050	20001	70000	306	0.000606852
ctg10050	30001	80000	207	0.000424251
ctg10050	40001	90000	206	0.000423557
ctg10050	50001	100000	191	0.000397198
ctg10050	60001	110000	66	0.000143541
ctg10050	70001	120000	27	8.4361e-05
ctg10051	1	50000	1368	0.00411635
ctg10051	10001	60000	1276	0.00372862
ctg10051	20001	70000	1498	0.00434056
ctg10051	30001	80000	1501	0.00440043
ctg10051	40001	90000	1516	0.00436284
ctg10051	50001	100000	1626	0.00460971
ctg10051	60001	110000	1327	0.00368995
ctg10051	70001	120000	997	0.00279624
ctg10051	80001	130000	669	0.00176118
ctg10051	90001	140000	156	0.000358608
ctg10052	1	50000	2926	0.00726749
ctg10052	10001	60000	3220	0.00822134
ctg10052	20001	70000	3226	0.00822839
ctg10052	30001	80000	2630	0.00636893
ctg10052	40001	90000	1869	0.00482478
ctg10052	50001	100000	2308	0.00597953
ctg10052	60001	110000	2433	0.00598148
ctg10052	70001	120000	2078	0.00503702
ctg10052	80001	130000	1905	0.00466784
ctg10052	90001	140000	1331	0.00315426
ctg10052	100001	150000	583	0.00133102
ctg10053	1	50000	1999	0.00429672
ctg10053	10001	60000	1748	0.00404385
ctg10053	20001	70000	1439	0.00362123
ctg10053	30001	80000	1244	0.00354196
ctg10053	40001	90000	851	0.00240188
ctg10053	50001	100000	635	0.00194367
ctg10053	60001	110000	183	0.000463296
ctg10053	70001	120000	118	0.000315064
ctg10054	1	50000	2022	0.00635649
ctg10054	10001	60000	2677	0.00935263
ctg10054	20001	70000	3256	0.0115179
ctg10054	30001	80000	3611	0.013294
ctg10054	40001	90000	3494	0.0117624
ctg10054	50001	100000	3477	0.0111118
ctg10054	60001	110000	3124	0.00890278
ctg10054	70001	120000	2965	0.00849491
ctg10054	80001	130000	2744	0.00806322
ctg10054	90001	140000	2531	0.00728186
ctg10054	100001	150000	2612	0.0078234
ctg10054	110001	160000	2529	0.00805691
ctg10054	120001	170000	1989	0.00615897
ctg10054	130001	180000	1484	0.00433299
ctg10054	140001	190000	981	0.00294332
ctg10054	150001	200000	313	0.0011729
ctg10055	1	50000	2414	0.00532307
ctg10055	10001	60000	1838	0.0038373
ctg10055	20001	70000	1102	0.00224172
ctg10055	30001	80000	1039	0.00212119
ctg10055	40001	90000	682	0.00131072
ctg10055	50001	100000	230	0.000430546
ctg10056	1	50000	3817	0.00912335
ctg10056	10001	60000	4051	0.00944212
ctg10056	20001	70000	4343	0.0102847
ctg10056	30001	80000	4288	0.0100956
ctg10056	40001	90000	3597	0.00826163
ctg10056	50001	100000	3158	0.00764535
ctg10056	60001	110000	2199	0.00536838
ctg10056	70001	120000	1364	0.00341966
ctg10056	80001	130000	905	0.00240561
ctg10056	90001	140000	593	0.00161835
ctg10056	100001	150000	10	2.00268e-06
ctg10057	1	50000	1512	0.00547399
ctg10057	10001	60000	2193	0.00825049
ctg10057	20001	70000	2453	0.00883485
ctg10057	30001	80000	2586	0.00912574
ctg10057	40001	90000	3056	0.0101401
ctg10057	50001	100000	3264	0.0100698
ctg10057	60001	110000	3441	0.00969539
ctg10057	70001	120000	4087	0.0120708
ctg10057	80001	130000	4872	0.0162719
ctg10057	90001	140000	4158	0.0140419
ctg10057	100001	150000	3289	0.0113706
ctg10057	110001	160000	2363	0.00880407
ctg10057	120001	170000	1368	0.00569908
ctg10057	130001	180000	226	0.000730026
ctg10058	1	50000	2143	0.0039186
ctg10058	10001	60000	2771	0.00595007
ctg10058	20001	70000	2872	0.00629812
ctg10058	30001	80000	2401	0.00566377
ctg10058	40001	90000	2037	0.00512405
ctg10058	50001	100000	1423	0.00392263
ctg10058	60001	110000	1095	0.0028348
ctg10058	70001	120000	1274	0.00335719
ctg10058	80001	130000	1270	0.00335465
ctg10058	90001	140000	1264	0.003347
ctg10058	100001	150000	871	0.00225861
ctg10058	110001	160000	398	0.00107783
ctg10058	120001	170000	2	1.59497e-06
ctg10059	1	50000	2405	0.00647289
ctg10059	10001	60000	2597	0.0073347
ctg10059	20001	70000	2131	0.00609637
ctg10059	30001	80000	1964	0.00587351
ctg10059	40001	90000	1453	0.00431374
ctg10059	50001	100000	608	0.00162424
ctg1006	1	50000	1404	0.00461612
ctg1006	10001	60000	1679	0.00573708
ctg1006	20001	70000	2355	0.00835692
ctg1006	30001	80000	2585	0.00875339
ctg1006	40001	90000	2785	0.00923293
ctg1006	50001	100000	2831	0.00918253
ctg1006	60001	110000	3009	0.00941977
ctg1006	70001	120000	2705	0.00807831
ctg1006	80001	130000	2953	0.00960414
ctg1006	90001	140000	3018	0.0105569
ctg1006	100001	150000	3081	0.0108338
ctg1006	110001	160000	3031	0.0112282
ctg1006	120001	170000	3301	0.0119225
ctg1006	130001	180000	3141	0.0106969
ctg1006	140001	190000	3413	0.010948
ctg1006	150001	200000	3073	0.00979381
ctg1006	160001	210000	3036	0.00955822
ctg1006	170001	220000	2653	0.00865319
ctg1006	180001	230000	2350	0.00791412
ctg1006	190001	240000	2349	0.00837683
ctg1006	200001	250000	2856	0.010151
ctg1006	210001	260000	3216	0.0112228
ctg1006	220001	270000	3293	0.0108784
ctg1006	230001	280000	3161	0.00991148
ctg1006	240001	290000	2689	0.00824623
ctg1006	250001	300000	2026	0.00579911
ctg1006	260001	310000	1287	0.00318908
ctg1006	270001	320000	721	0.00202186
ctg1006	280001	330000	469	0.00169962
ctg1006	290001	340000	101	0.000305436
ctg10060	1	50000	307	0.00057651
ctg10060	10001	60000	419	0.000784888
ctg10060	20001	70000	428	0.000796822
ctg10060	30001	80000	424	0.000792524
ctg10060	40001	90000	409	0.000762767
ctg10060	50001	100000	280	0.000592802
ctg10060	60001	110000	58	0.000136883
ctg10061	1	50000	1010	0.00215179
ctg10061	10001	60000	1296	0.00303752
ctg10061	20001	70000	2169	0.00587414
ctg10061	30001	80000	2069	0.00594564
ctg10061	40001	90000	2283	0.00621918
ctg10061	50001	100000	2450	0.00663183
ctg10061	60001	110000	1797	0.00478216
ctg10061	70001	120000	1250	0.00294017
ctg10061	80001	130000	1477	0.00363419
ctg10061	90001	140000	2305	0.00671386
ctg10061	100001	150000	2254	0.00660202
ctg10061	110001	160000	2532	0.0073646
ctg10061	120001	170000	2504	0.00728892
ctg10061	130001	180000	2008	0.00587115
ctg10061	140001	190000	837	0.0022063
ctg10061	150001	200000	702	0.00189302
ctg10061	160001	210000	384	0.00103182
ctg10062	1	50000	2846	0.00851198
ctg10062	10001	60000	2568	0.00834866
ctg10062	20001	70000	1963	0.00706439
ctg10062	30001	80000	1866	0.00598086
ctg10062	40001	90000	1366	0.00321666
ctg10062	50001	100000	1347	0.00320258
ctg10062	60001	110000	1072	0.00240032
ctg10062	70001	120000	822	0.00194681
ctg10062	80001	130000	193	0.00046448
ctg10063	1	50000	572	0.000649027
ctg10063	10001	60000	518	0.000581998
ctg10063	20001	70000	477	0.000538092
ctg10063	30001	80000	455	0.000525801
ctg10063	40001	90000	332	0.000453426
ctg10063	50001	100000	76	3.96e-05
ctg10063	60001	110000	20	8.58604e-06
ctg10064	1	50000	1181	0.00302912
ctg10064	10001	60000	1242	0.00318235
ctg10064	20001	70000	1014	0.00259824
ctg10064	30001	80000	570	0.00147612
ctg10064	40001	90000	284	0.000710782
ctg10064	50001	100000	72	0.000158115
ctg10065	1	50000	1387	0.0027271
ctg10065	10001	60000	1555	0.00399111
ctg10065	20001	70000	2318	0.00618496
ctg10065	30001	80000	3031	0.0079891
ctg10065	40001	90000	3822	0.010937
ctg10065	50001	100000	4453	0.0128969
ctg10065	60001	110000	4010	0.0106713
ctg10065	70001	120000	3471	0.00902482
ctg10065	80001	130000	2440	0.0067245
ctg10065	90001	140000	1461	0.00338918
ctg10065	100001	150000	811	0.00143379
ctg10065	110001	160000	455	0.00076541
ctg10066	1	50000	2457	0.00551147
ctg10066	10001	60000	1810	0.00385784
ctg10066	20001	70000	1933	0.00374647
ctg10066	30001	80000	2733	0.00533718
ctg10066	40001	90000	2910	0.00591529
ctg10066	50001	100000	2745	0.00564842
ctg10066	60001	110000	2636	0.00537099
ctg10066	70001	120000	1858	0.00386824
ctg10066	80001	130000	898	0.00202337
ctg10066	90001	140000	256	0.000581211
ctg10067	1	50000	3116	0.0111776
ctg10067	10001	60000	3400	0.0120711
ctg10067	20001	70000	2638	0.00994015
ctg10067	30001	80000	2383	0.00925289
ctg10067	40001	90000	2197	0.00808219
ctg10067	50001	100000	2174	0.00570905
ctg10067	60001	110000	1525	0.0033729
ctg10067	70001	120000	1483	0.00326837
ctg10067	80001	130000	1813	0.0041734
ctg10067	90001	140000	1481	0.00340954
ctg10067	100001	150000	404	0.00100209
ctg10067	110001	160000	370	0.000940067
ctg10067	120001	170000	354	0.000928058
ctg10068	1	50000	5882	0.0147875
ctg10068	10001	60000	5563	0.0139387
ctg10068	20001	70000	4321	0.0106327
ctg10068	30001	80000	3191	0.00774314
ctg10068	40001	90000	1878	0.00447216
ctg10068	50001	100000	323	0.000751877
ctg10069	1	50000	2268	0.00558586
ctg10069	10001	60000	3240	0.00801101
ctg10069	20001	70000	3515	0.00859672
ctg10069	30001	80000	3261	0.00783879
ctg10069	40001	90000	3334	0.00806607
ctg10069	50001	100000	3022	0.00758463
ctg10069	60001	110000	2108	0.00537073
ctg10069	70001	120000	1337	0.00345354
ctg10069	80001	130000	1282	0.00338733
ctg10069	90001	140000	878	0.00231804
ctg10069	100001	150000	133	0.000318345
ctg1007	1	50000	3972	0.0103061
ctg1007	10001	60000	3652	0.00973763
ctg1007	20001	70000	3474	0.00931178
ctg1007	30001	80000	3495	0.00998816
ctg1007	40001	90000	3289	0.0094316
ctg1007	50001	100000	3312	0.00915294
ctg1007	60001	110000	3752	0.0108278
ctg1007	70001	120000	3306	0.00985386
ctg1007	80001	130000	3224	0.0095773
ctg1007	90001	140000	3260	0.00971112
ctg1007	100001	150000	3296	0.00946373
ctg1007	110001	160000	3207	0.00792443
ctg1007	120001	170000	3942	0.00890842
ctg1007	130001	180000	4317	0.00880901
ctg1007	140001	190000	5090	0.0103794
ctg1007	150001	200000	5405	0.010654
ctg1007	160001	210000	4881	0.0092163
ctg1007	170001	220000	4497	0.00845144
ctg1007	180001	230000	4322	0.00823639
ctg1007	190001	240000	3699	0.0067574
ctg1007	200001	250000	3549	0.00697598
ctg1007	210001	260000	4297	0.00906132
ctg1007	220001	270000	4215	0.00898887
ctg1007	230001	280000	4092	0.00873793
ctg1007	240001	290000	3897	0.00824736
ctg1007	250001	300000	3374	0.00704744
ctg1007	260001	310000	2723	0.00486334
ctg1007	270001	320000	2157	0.00343659
ctg1007	280001	330000	1545	0.00200126
ctg1007	290001	340000	1097	0.00113256
ctg1007	300001	350000	907	0.000876551
ctg1007	310001	360000	347	0.000430418
ctg1007	320001	370000	96	0.000120079
ctg10070	1	50000	279	0.000394978
ctg10070	10001	60000	355	0.000564498
ctg10070	20001	70000	299	0.000505916
ctg10070	30001	80000	174	0.000336699
ctg10070	40001	90000	137	0.000275603
ctg10070	50001	100000	95	0.00019844
ctg10071	1	50000	739	0.00202595
ctg10071	10001	60000	743	0.00203815
ctg10071	20001	70000	725	0.00199716
ctg10071	30001	80000	674	0.00184277
ctg10071	40001	90000	539	0.00151299
ctg10071	50001	100000	42	8.31733e-05
ctg10072	1	50000	3603	0.00788087
ctg10072	10001	60000	4337	0.00950638
ctg10072	20001	70000	3609	0.0077367
ctg10072	30001	80000	3384	0.00733204
ctg10072	40001	90000	2536	0.00556652
ctg10072	50001	100000	1628	0.00356387
ctg10072	60001	110000	869	0.00192222
ctg10072	70001	120000	511	0.00117352
ctg10072	80001	130000	55	0.000144453
ctg10073	1	50000	2543	0.00353792
ctg10073	10001	60000	2058	0.00301528
ctg10073	20001	70000	2529	0.004184
ctg10073	30001	80000	2457	0.00432321
ctg10073	40001	90000	2121	0.00381103
ctg10073	50001	100000	1573	0.00289063
ctg10073	60001	110000	1492	0.0027745
ctg10073	70001	120000	678	0.00106086
ctg10073	80001	130000	193	0.000201596
ctg10074	1	50000	1645	0.00200408
ctg10074	10001	60000	1757	0.00228491
ctg10074	20001	70000	1476	0.00209152
ctg10074	30001	80000	1172	0.00171452
ctg10074	40001	90000	734	0.00113624
ctg10074	50001	100000	304	0.00043625
ctg10075	1	50000	131	0.000109611
ctg10075	10001	60000	179	0.000179767
ctg10075	20001	70000	98	0.000109977
ctg10075	30001	80000	91	0.000104345
ctg10075	40001	90000	90	0.00010377
ctg10075	50001	100000	73	7.96522e-05
ctg10076	1	50000	754	0.00160564
ctg10076	10001	60000	564	0.00127256
ctg10076	20001	70000	317	0.0007447
ctg10076	30001	80000	90	0.00021579
ctg10076	40001	90000	50	0.00013707
ctg10076	50001	100000	27	0.000103561
ctg10077	1	50000	3926	0.0118514
ctg10077	10001	60000	3461	0.0104518
ctg10077	20001	70000	3380	0.00991946
ctg10077	30001	80000	3449	0.00964514
ctg10077	40001	90000	3575	0.00948201
ctg10077	50001	100000	3469	0.00890219
ctg10077	60001	110000	3161	0.00815371
ctg10077	70001	120000	2432	0.00621008
ctg10077	80001	130000	1783	0.00434086
ctg10077	90001	140000	1577	0.00408583
ctg10077	100001	150000	1350	0.00359391
ctg10077	110001	160000	1924	0.0054493
ctg10077	120001	170000	2579	0.00785872
ctg10077	130001	180000	2539	0.00776725
ctg10077	140001	190000	1972	0.0061749
ctg10077	150001	200000	1563	0.00494411
ctg10077	160001	210000	808	0.00261429
ctg10077	170001	220000	155	0.000209889
ctg10077	180001	230000	353	0.000496045
ctg10077	190001	240000	1175	0.00201876
ctg10077	200001	250000	1341	0.00230022
ctg10077	210001	260000	1743	0.0032457
ctg10077	220001	270000	1934	0.003526
ctg10077	230001	280000	1732	0.00322785
ctg10077	240001	290000	842	0.00158312
ctg10077	250001	300000	602	0.00120969
ctg10077	260001	310000	194	0.000273971
ctg10078	1	50000	4397	0.0144725
ctg10078	10001	60000	3974	0.0142629
ctg10078	20001	70000	4710	0.0167735
ctg10078	30001	80000	4393	0.0145356
ctg10078	40001	90000	3948	0.0126238
ctg10078	50001	100000	4048	0.0126124
ctg10078	60001	110000	3811	0.0111976
ctg10078	70001	120000	2842	0.00795928
ctg10078	80001	130000	2224	0.00665819
ctg10078	90001	140000	1613	0.00490018
ctg10078	100001	150000	729	0.00229396
ctg10079	1	50000	1614	0.00267924
ctg10079	10001	60000	1620	0.00344623
ctg10079	20001	70000	1873	0.005507
ctg10079	30001	80000	1998	0.00591938
ctg10079	40001	90000	2098	0.00623715
ctg10079	50001	100000	1751	0.00564601
ctg10079	60001	110000	1436	0.004453
ctg10079	70001	120000	802	0.00192851
ctg10079	80001	130000	474	0.00120009
ctg10079	90001	140000	13	6.90345e-06
ctg1008	1	50000	2029	0.00284968
ctg1008	10001	60000	2699	0.00442714
ctg1008	20001	70000	3312	0.00521733
ctg1008	30001	80000	3702	0.00627662
ctg1008	40001	90000	3757	0.00662941
ctg1008	50001	100000	3422	0.00591636
ctg1008	60001	110000	3756	0.0062354
ctg1008	70001	120000	4140	0.00703077
ctg1008	80001	130000	4026	0.00715095
ctg1008	90001	140000	4232	0.00887107
ctg1008	100001	150000	4842	0.0121649
ctg1008	110001	160000	4356	0.0112953
ctg1008	120001	170000	3990	0.0107753
ctg1008	130001	180000	4027	0.0112678
ctg1008	140001	190000	3659	0.00915204
ctg1008	150001	200000	3316	0.00748635
ctg1008	160001	210000	3251	0.00805561
ctg1008	170001	220000	3002	0.0084278
ctg1008	180001	230000	2595	0.00716539
ctg1008	190001	240000	2684	0.00812421
ctg1008	200001	250000	2662	0.00771757
ctg1008	210001	260000	2634	0.00717283
ctg1008	220001	270000	2837	0.00730219
ctg1008	230001	280000	3183	0.00801379
ctg1008	240001	290000	3690	0.00892924
ctg1008	250001	300000	3528	0.00830182
ctg1008	260001	310000	3101	0.00723272
ctg1008	270001	320000	2480	0.00565339
ctg1008	280001	330000	1665	0.00382239
ctg1008	290001	340000	509	0.00109793
ctg10080	1	50000	3396	0.00667507
ctg10080	10001	60000	3393	0.00655912
ctg10080	20001	70000	3665	0.00764888
ctg10080	30001	80000	3552	0.00764279
ctg10080	40001	90000	3240	0.00731848
ctg10080	50001	100000	2406	0.00546441
ctg10080	60001	110000	1638	0.00373019
ctg10080	70001	120000	774	0.00167461
ctg10080	80001	130000	354	0.000955498
ctg10080	90001	140000	88	0.000194864
ctg10081	1	50000	1795	0.0028719
ctg10081	10001	60000	1868	0.00287102
ctg10081	20001	70000	2277	0.00378429
ctg10081	30001	80000	1982	0.00332192
ctg10081	40001	90000	1737	0.00282821
ctg10081	50001	100000	1170	0.0019691
ctg10081	60001	110000	532	0.00102114
ctg10082	1	50000	1596	0.0040382
ctg10082	10001	60000	1724	0.00433446
ctg10082	20001	70000	1562	0.00383749
ctg10082	30001	80000	1245	0.00303616
ctg10082	40001	90000	724	0.00162444
ctg10082	50001	100000	491	0.00114317
ctg10082	60001	110000	16	5.88607e-05
ctg10083	1	50000	4673	0.0155872
ctg10083	10001	60000	4970	0.0168342
ctg10083	20001	70000	4597	0.0153471
ctg10083	30001	80000	3982	0.0129562
ctg10083	40001	90000	3527	0.00999998
ctg10083	50001	100000	2998	0.00844573
ctg10083	60001	110000	2811	0.00760117
ctg10083	70001	120000	2200	0.00566919
ctg10083	80001	130000	1581	0.00391527
ctg10083	90001	140000	827	0.0023138
ctg10083	100001	150000	514	0.00172605
ctg10084	1	50000	2033	0.00550197
ctg10084	10001	60000	1885	0.00496866
ctg10084	20001	70000	1456	0.0031965
ctg10084	30001	80000	1383	0.0028837
ctg10084	40001	90000	1067	0.00172377
ctg10084	50001	100000	1255	0.001799
ctg10084	60001	110000	1261	0.00140714
ctg10084	70001	120000	964	0.000987563
ctg10084	80001	130000	607	0.00050576
ctg10084	90001	140000	450	0.000326651
ctg10084	100001	150000	205	0.000142575
ctg10085	1	50000	2612	0.00432385
ctg10085	10001	60000	2428	0.00370119
ctg10085	20001	70000	3142	0.00657941
ctg10085	30001	80000	4029	0.0100551
ctg10085	40001	90000	4731	0.0130673
ctg10085	50001	100000	4963	0.0145713
ctg10085	60001	110000	4576	0.0137274
ctg10085	70001	120000	3592	0.0105129
ctg10085	80001	130000	2334	0.00664315
ctg10085	90001	140000	981	0.00270196
ctg10085	100001	150000	75	0.000157937
ctg10086	1	50000	1981	0.00521695
ctg10086	10001	60000	1491	0.00349458
ctg10086	20001	70000	870	0.00192925
ctg10086	30001	80000	473	0.000994869
ctg10086	40001	90000	376	0.000883197
ctg10086	50001	100000	87	6.73997e-05
ctg10087	1	50000	2533	0.00857191
ctg10087	10001	60000	2510	0.00813741
ctg10087	20001	70000	1941	0.00607549
ctg10087	30001	80000	1709	0.00521508
ctg10087	40001	90000	1427	0.00420175
ctg10087	50001	100000	480	0.00131773
ctg10088	1	50000	3377	0.0117665
ctg10088	10001	60000	3114	0.010593
ctg10088	20001	70000	3398	0.011692
ctg10088	30001	80000	3014	0.010547
ctg10088	40001	90000	2855	0.00987668
ctg10088	50001	100000	2473	0.00819019
ctg10088	60001	110000	2387	0.00750586
ctg10088	70001	120000	2405	0.00695889
ctg10088	80001	130000	2709	0.00767737
ctg10088	90001	140000	2366	0.00670259
ctg10088	100001	150000	2025	0.00604583
ctg10088	110001	160000	1583	0.00479934
ctg10088	120001	170000	713	0.00217881
ctg10089	1	50000	3438	0.00870296
ctg10089	10001	60000	3118	0.00768806
ctg10089	20001	70000	2580	0.006474
ctg10089	30001	80000	2011	0.0047141
ctg10089	40001	90000	1047	0.00235527
ctg10089	50001	100000	333	0.000797078
ctg1009	1	50000	4749	0.0138314
ctg1009	10001	60000	4228	0.0122865
ctg1009	20001	70000	3940	0.011429
ctg1009	30001	80000	3547	0.0100878
ctg1009	40001	90000	3278	0.00885939
ctg1009	50001	100000	3036	0.00698397
ctg1009	60001	110000	3861	0.0090619
ctg1009	70001	120000	5073	0.0127644
ctg1009	80001	130000	5140	0.0128374
ctg1009	90001	140000	5016	0.0126555
ctg1009	100001	150000	4815	0.012695
ctg1009	110001	160000	3774	0.00991592
ctg1009	120001	170000	2546	0.00643881
ctg1009	130001	180000	2874	0.00772362
ctg1009	140001	190000	3442	0.00948795
ctg1009	150001	200000	3799	0.0111537
ctg1009	160001	210000	4307	0.0123088
ctg1009	170001	220000	4717	0.0129623
ctg1009	180001	230000	4664	0.0124522
ctg1009	190001	240000	3834	0.00988869
ctg1009	200001	250000	3901	0.00947871
ctg1009	210001	260000	3485	0.00851033
ctg1009	220001	270000	3179	0.00791909
ctg1009	230001	280000	2190	0.00535844
ctg1009	240001	290000	2347	0.00620196
ctg1009	250001	300000	1531	0.00417031
ctg1009	260001	310000	1391	0.00395039
ctg1009	270001	320000	1100	0.00328829
ctg1009	280001	330000	1234	0.00377466
ctg1009	290001	340000	654	0.00194047
ctg1009	300001	350000	459	0.00126855
ctg1009	310001	360000	264	0.000743221
ctg1009	320001	370000	188	0.000562218
ctg1009	330001	380000	20	4.86027e-05
ctg10090	1	50000	3428	0.00852956
ctg10090	10001	60000	2741	0.0067278
ctg10090	20001	70000	1912	0.00463454
ctg10090	30001	80000	1067	0.0026323
ctg10090	40001	90000	432	0.00107777
ctg10090	50001	100000	167	0.000410579
ctg10091	1	50000	736	0.001836
ctg10091	10001	60000	859	0.00216739
ctg10091	20001	70000	611	0.00149013
ctg10091	30001	80000	405	0.00100863
ctg10091	40001	90000	333	0.000879962
ctg10091	50001	100000	210	0.000634285
ctg10092	1	50000	1188	0.00358435
ctg10092	10001	60000	1445	0.00455394
ctg10092	20001	70000	1167	0.00355281
ctg10092	30001	80000	1047	0.00320583
ctg10092	40001	90000	698	0.00217499
ctg10092	50001	100000	526	0.00171586
ctg10092	60001	110000	120	0.000398061
ctg10092	70001	120000	23	9.96009e-05
ctg10093	1	50000	906	0.00181711
ctg10093	10001	60000	1152	0.00193842
ctg10093	20001	70000	1240	0.0019541
ctg10093	30001	80000	1611	0.00235354
ctg10093	40001	90000	1986	0.00275251
ctg10093	50001	100000	2753	0.00403368
ctg10093	60001	110000	2716	0.00401387
ctg10093	70001	120000	3267	0.00497741
ctg10093	80001	130000	3912	0.00551631
ctg10093	90001	140000	3896	0.00493942
ctg10093	100001	150000	2894	0.00326718
ctg10093	110001	160000	2723	0.0030666
ctg10093	120001	170000	2540	0.0027442
ctg10093	130001	180000	1664	0.00185604
ctg10093	140001	190000	969	0.00129272
ctg10093	150001	200000	945	0.00125934
ctg10093	160001	210000	744	0.00101165
ctg10093	170001	220000	236	0.000248222
ctg10094	1	50000	3873	0.00871098
ctg10094	10001	60000	3506	0.00795013
ctg10094	20001	70000	2659	0.00590899
ctg10094	30001	80000	1777	0.00393352
ctg10094	40001	90000	794	0.00186181
ctg10094	50001	100000	370	0.000907319
ctg10095	1	50000	3222	0.00596368
ctg10095	10001	60000	3061	0.00563404
ctg10095	20001	70000	2448	0.00462367
ctg10095	30001	80000	1553	0.00297981
ctg10095	40001	90000	682	0.00119803
ctg10095	50001	100000	176	0.000232527
ctg10096	1	50000	499	0.000335542
ctg10096	10001	60000	470	0.000311289
ctg10096	20001	70000	1036	0.00174703
ctg10096	30001	80000	1319	0.00240962
ctg10096	40001	90000	1442	0.00295313
ctg10096	50001	100000	1328	0.0029097
ctg10096	60001	110000	1289	0.00287125
ctg10096	70001	120000	621	0.00138995
ctg10096	80001	130000	204	0.000654062
ctg10096	90001	140000	29	5.48133e-05
ctg10097	1	50000	2721	0.00847461
ctg10097	10001	60000	2482	0.00758916
ctg10097	20001	70000	2249	0.00681087
ctg10097	30001	80000	1754	0.00499016
ctg10097	40001	90000	1851	0.00530913
ctg10097	50001	100000	1597	0.00447594
ctg10097	60001	110000	1869	0.0053805
ctg10097	70001	120000	1845	0.00512448
ctg10097	80001	130000	2235	0.00644515
ctg10097	90001	140000	2510	0.00775518
ctg10097	100001	150000	3094	0.0100574
ctg10097	110001	160000	3741	0.0124789
ctg10097	120001	170000	4151	0.014061
ctg10097	130001	180000	3698	0.0125584
ctg10097	140001	190000	2985	0.0100273
ctg10097	150001	200000	2244	0.00740441
ctg10097	160001	210000	1230	0.00384132
ctg10097	170001	220000	253	0.000645069
ctg10098	1	50000	1900	0.0056456
ctg10098	10001	60000	1622	0.00499889
ctg10098	20001	70000	962	0.00269784
ctg10098	30001	80000	837	0.00221942
ctg10098	40001	90000	768	0.00219602
ctg10098	50001	100000	1070	0.00271651
ctg10098	60001	110000	1489	0.00313629
ctg10098	70001	120000	2036	0.00468732
ctg10098	80001	130000	2822	0.00761876
ctg10098	90001	140000	3553	0.0105304
ctg10098	100001	150000	3335	0.0105504
ctg10098	110001	160000	2703	0.00939945
ctg10098	120001	170000	2107	0.00772749
ctg10098	130001	180000	1232	0.00464316
ctg10098	140001	190000	290	0.0010677
ctg10099	1	50000	2985	0.00848279
ctg10099	10001	60000	3200	0.00959903
ctg10099	20001	70000	3047	0.00883044
ctg10099	30001	80000	2624	0.00675832
ctg10099	40001	90000	2731	0.006848
ctg10099	50001	100000	2387	0.00583807
ctg10099	60001	110000	1933	0.00451849
ctg10099	70001	120000	1688	0.0041345
ctg10099	80001	130000	1055	0.00301497
ctg10099	90001	140000	478	0.00146626
ctg10099	100001	150000	292	0.00100111
ctg10099	110001	160000	89	0.000297134
ctg101	1	50000	3052	0.00870046
ctg101	10001	60000	3098	0.00923541
ctg101	20001	70000	2571	0.00747457
ctg101	30001	80000	2553	0.00749776
ctg101	40001	90000	2207	0.00644305
ctg101	50001	100000	911	0.00243719
ctg101	60001	110000	629	0.00152707
ctg101	70001	120000	1087	0.0029871
ctg101	80001	130000	1728	0.00484569
ctg101	90001	140000	2404	0.00674047
ctg101	100001	150000	3025	0.00864333
ctg101	110001	160000	3405	0.00982488
ctg101	120001	170000	3581	0.0102691
ctg101	130001	180000	3861	0.0110444
ctg101	140001	190000	3530	0.0103697
ctg101	150001	200000	3182	0.00961511
ctg101	160001	210000	3043	0.00894137
ctg101	170001	220000	2728	0.00815589
ctg101	180001	230000	2199	0.00682841
ctg101	190001	240000	2369	0.00719937
ctg101	200001	250000	2380	0.0072497
ctg101	210001	260000	2628	0.0083144
ctg101	220001	270000	3004	0.00961917
ctg101	230001	280000	3415	0.0110812
ctg101	240001	290000	3574	0.0117882
ctg101	250001	300000	3732	0.0118786
ctg101	260001	310000	3507	0.0111871
ctg101	270001	320000	3306	0.010423
ctg101	280001	330000	3520	0.0102658
ctg101	290001	340000	3292	0.00894676
ctg101	300001	350000	3578	0.00933738
ctg101	310001	360000	3679	0.00929716
ctg101	320001	370000	4005	0.00985196
ctg101	330001	380000	3764	0.00945886
ctg101	340001	390000	3698	0.00931164
ctg101	350001	400000	2884	0.0074214
ctg101	360001	410000	2258	0.00585197
ctg101	370001	420000	1652	0.00422895
ctg101	380001	430000	1194	0.00291044
ctg101	390001	440000	1276	0.00325662
ctg101	400001	450000	1553	0.00393273
ctg101	410001	460000	2005	0.00540417
ctg101	420001	470000	1870	0.00520358
ctg101	430001	480000	1623	0.00450101
ctg101	440001	490000	1920	0.0055026
ctg101	450001	500000	2170	0.00621908
ctg101	460001	510000	2419	0.00672261
ctg101	470001	520000	3103	0.00862179
ctg101	480001	530000	3580	0.00995605
ctg101	490001	540000	3285	0.00920062
ctg101	500001	550000	3179	0.00926603
ctg101	510001	560000	3286	0.00942611
ctg101	520001	570000	3528	0.00996133
ctg101	530001	580000	3850	0.0112357
ctg101	540001	590000	4237	0.0119474
ctg101	550001	600000	4344	0.0119443
ctg101	560001	610000	3994	0.0112233
ctg101	570001	620000	3356	0.00999248
ctg101	580001	630000	3221	0.00933701
ctg101	590001	640000	3081	0.00926172
ctg101	600001	650000	3314	0.0103989
ctg101	610001	660000	3499	0.0107657
ctg101	620001	670000	3287	0.00976533
ctg101	630001	680000	3189	0.00950621
ctg101	640001	690000	2724	0.00805705
ctg101	650001	700000	2882	0.0079156
ctg101	660001	710000	2972	0.00807426
ctg101	670001	720000	3478	0.00962086
ctg101	680001	730000	3736	0.0102917
ctg101	690001	740000	4365	0.0122895
ctg101	700001	750000	4009	0.0114944
ctg101	710001	760000	3498	0.0103413
ctg101	720001	770000	2827	0.0082815
ctg101	730001	780000	2549	0.00794156
ctg101	740001	790000	1663	0.00520796
ctg101	750001	800000	1658	0.00505017
ctg101	760001	810000	1506	0.00443971
ctg101	770001	820000	1618	0.00478952
ctg101	780001	830000	1872	0.00473275
ctg101	790001	840000	2897	0.00727933
ctg101	800001	850000	2763	0.0069097
ctg101	810001	860000	3115	0.00796777
ctg101	820001	870000	3554	0.00917104
ctg101	830001	880000	2667	0.00696873
ctg101	840001	890000	2252	0.00592871
ctg101	850001	900000	2222	0.00583969
ctg101	860001	910000	2245	0.00593596
ctg101	870001	920000	2218	0.00614845
ctg101	880001	930000	2714	0.00752342
ctg101	890001	940000	2931	0.0088888
ctg101	900001	950000	3485	0.0111211
ctg101	910001	960000	3218	0.0103457
ctg101	920001	970000	3506	0.0114123
ctg101	930001	980000	3869	0.0129086
ctg101	940001	990000	3124	0.0104123
ctg101	950001	1000000	2368	0.00771825
ctg101	960001	1010000	2988	0.00940694
ctg101	970001	1020000	3099	0.00953442
ctg101	980001	1030000	2578	0.00759745
ctg101	990001	1040000	2786	0.00799681
ctg101	1000001	1050000	2661	0.0075528
ctg101	1010001	1060000	2394	0.00664506
ctg101	1020001	1070000	2007	0.00536982
ctg101	1030001	1080000	1972	0.00531131
ctg101	1040001	1090000	2675	0.00776099
ctg101	1050001	1100000	3524	0.00998832
ctg101	1060001	1110000	4020	0.0112438
ctg101	1070001	1120000	4125	0.0110207
ctg101	1080001	1130000	4594	0.0119006
ctg101	1090001	1140000	4420	0.0104968
ctg101	1100001	1150000	4320	0.0100286
ctg101	1110001	1160000	3916	0.00897982
ctg101	1120001	1170000	3287	0.00753219
ctg101	1130001	1180000	2969	0.00701206
ctg101	1140001	1190000	2599	0.0067749
ctg101	1150001	1200000	2543	0.0074128
ctg101	1160001	1210000	2829	0.00895928
ctg101	1170001	1220000	3268	0.0101315
ctg101	1180001	1230000	3369	0.0105438
ctg101	1190001	1240000	3335	0.0101894
ctg101	1200001	1250000	3397	0.0100995
ctg101	1210001	1260000	3137	0.00862767
ctg101	1220001	1270000	3053	0.00814326
ctg101	1230001	1280000	3841	0.00999151
ctg101	1240001	1290000	3493	0.00882651
ctg101	1250001	1300000	2762	0.00646731
ctg101	1260001	1310000	2722	0.00600536
ctg101	1270001	1320000	3419	0.00851922
ctg101	1280001	1330000	2842	0.00720349
ctg101	1290001	1340000	3410	0.00901388
ctg101	1300001	1350000	3433	0.00917889
ctg101	1310001	1360000	2822	0.00799946
ctg101	1320001	1370000	1617	0.00441979
ctg101	1330001	1380000	823	0.00219347
ctg101	1340001	1390000	117	0.000246412
ctg1010	1	50000	4769	0.0151108
ctg1010	10001	60000	4083	0.0113881
ctg1010	20001	70000	3632	0.00975767
ctg1010	30001	80000	4338	0.0116762
ctg1010	40001	90000	4209	0.0110687
ctg1010	50001	100000	4396	0.01172
ctg1010	60001	110000	5556	0.0165437
ctg1010	70001	120000	6459	0.019966
ctg1010	80001	130000	6055	0.018831
ctg1010	90001	140000	6302	0.019305
ctg1010	100001	150000	4985	0.0150587
ctg1010	110001	160000	3740	0.0101883
ctg1010	120001	170000	3184	0.00722112
ctg1010	130001	180000	3037	0.00629911
ctg1010	140001	190000	3100	0.00651328
ctg1010	150001	200000	3446	0.00741249
ctg1010	160001	210000	3619	0.00833197
ctg1010	170001	220000	3268	0.00793428
ctg1010	180001	230000	3564	0.00917566
ctg1010	190001	240000	3952	0.0111059
ctg1010	200001	250000	4125	0.0121273
ctg1010	210001	260000	3978	0.0118508
ctg1010	220001	270000	4474	0.0130508
ctg1010	230001	280000	3738	0.0111076
ctg1010	240001	290000	3035	0.00788144
ctg1010	250001	300000	2587	0.00582393
ctg1010	260001	310000	2176	0.00455796
ctg1010	270001	320000	1302	0.00233183
ctg1010	280001	330000	940	0.001196
ctg1010	290001	340000	456	0.000620241
ctg1010	300001	350000	70	0.000172343
ctg10100	1	50000	3944	0.0109532
ctg10100	10001	60000	4111	0.011761
ctg10100	20001	70000	4054	0.0116866
ctg10100	30001	80000	3381	0.0103882
ctg10100	40001	90000	3072	0.00890145
ctg10100	50001	100000	2663	0.00807017
ctg10100	60001	110000	2385	0.0066857
ctg10100	70001	120000	2707	0.00752794
ctg10100	80001	130000	2531	0.00684986
ctg10100	90001	140000	1923	0.0051283
ctg10100	100001	150000	1240	0.00324694
ctg10100	110001	160000	712	0.00182563
ctg10100	120001	170000	160	0.000329917
ctg10100	130001	180000	44	7.40655e-05
ctg10101	1	50000	2253	0.00454827
ctg10101	10001	60000	3082	0.0063448
ctg10101	20001	70000	3094	0.00649807
ctg10101	30001	80000	3423	0.00720818
ctg10101	40001	90000	2951	0.00615977
ctg10101	50001	100000	2369	0.00492538
ctg10101	60001	110000	1418	0.00288609
ctg10101	70001	120000	1339	0.0029365
ctg10101	80001	130000	1306	0.00280444
ctg10101	90001	140000	1315	0.00284103
ctg10101	100001	150000	1149	0.0025123
ctg10101	110001	160000	1146	0.00251085
ctg10101	120001	170000	541	0.00102155
ctg10101	130001	180000	23	4.54899e-05
ctg10102	1	50000	915	0.00177362
ctg10102	10001	60000	934	0.00175778
ctg10102	20001	70000	846	0.00159453
ctg10102	30001	80000	575	0.00116091
ctg10102	40001	90000	346	0.000691812
ctg10102	50001	100000	217	0.000463472
ctg10102	60001	110000	110	0.000212308
ctg10102	70001	120000	4	3.53428e-06
ctg10103	1	50000	428	0.000323879
ctg10103	10001	60000	530	0.00057053
ctg10103	20001	70000	494	0.000551145
ctg10103	30001	80000	353	0.000450823
ctg10103	40001	90000	322	0.000443799
ctg10103	50001	100000	247	0.00037431
ctg10104	1	50000	955	0.00199512
ctg10104	10001	60000	926	0.00201693
ctg10104	20001	70000	724	0.00165659
ctg10104	30001	80000	603	0.00143624
ctg10104	40001	90000	364	0.000926523
ctg10104	50001	100000	140	0.000397103
ctg10105	1	50000	662	0.00119336
ctg10105	10001	60000	623	0.00114296
ctg10105	20001	70000	512	0.000968605
ctg10105	30001	80000	380	0.00076819
ctg10105	40001	90000	233	0.000471354
ctg10106	1	50000	353	0.000379723
ctg10106	10001	60000	348	0.000369596
ctg10106	20001	70000	201	0.000147637
ctg10106	30001	80000	160	9.44472e-05
ctg10106	40001	90000	95	7.82434e-05
ctg10106	50001	100000	24	1.53982e-05
ctg10107	1	50000	1401	0.00337945
ctg10107	10001	60000	1501	0.00354627
ctg10107	20001	70000	1497	0.00354362
ctg10107	30001	80000	1406	0.00332678
ctg10107	40001	90000	788	0.00167634
ctg10107	50001	100000	137	0.000284742
ctg10108	1	50000	1871	0.0031023
ctg10108	10001	60000	1975	0.00305342
ctg10108	20001	70000	2070	0.00324586
ctg10108	30001	80000	2258	0.00377377
ctg10108	40001	90000	2562	0.00450834
ctg10108	50001	100000	2046	0.00360196
ctg10108	60001	110000	1633	0.00292991
ctg10108	70001	120000	1340	0.00251966
ctg10108	80001	130000	764	0.00136889
ctg10108	90001	140000	124	0.000219163
ctg10109	1	50000	204	0.000360511
ctg10109	10001	60000	147	0.000281763
ctg10109	20001	70000	82	0.000118453
ctg10109	30001	80000	62	8.74905e-05
ctg10109	40001	90000	23	2.73803e-05
ctg10109	50001	100000	12	1.43721e-05
ctg10109	60001	110000	6	7.9577e-06
ctg1011	1	50000	717	0.00140346
ctg1011	10001	60000	1267	0.00270713
ctg1011	20001	70000	2078	0.00534298
ctg1011	30001	80000	3604	0.00956133
ctg1011	40001	90000	5087	0.0138151
ctg1011	50001	100000	5987	0.0164375
ctg1011	60001	110000	6208	0.0170226
ctg1011	70001	120000	5703	0.0153358
ctg1011	80001	130000	5242	0.0153823
ctg1011	90001	140000	4784	0.0142785
ctg1011	100001	150000	4253	0.0130542
ctg1011	110001	160000	4431	0.0139515
ctg1011	120001	170000	4961	0.0154161
ctg1011	130001	180000	4239	0.0121881
ctg1011	140001	190000	3140	0.00894035
ctg1011	150001	200000	2629	0.00738667
ctg1011	160001	210000	1597	0.00444913
ctg1011	170001	220000	794	0.00210416
ctg1011	180001	230000	502	0.001211
ctg1011	190001	240000	767	0.00191902
ctg1011	200001	250000	743	0.00184106
ctg1011	210001	260000	818	0.00210778
ctg1011	220001	270000	831	0.00218018
ctg1011	230001	280000	698	0.00184437
ctg1011	240001	290000	378	0.000966341
ctg1011	250001	300000	272	0.000704743
ctg1011	260001	310000	164	0.000383401
ctg1011	270001	320000	192	0.000438829
ctg1011	280001	330000	317	0.000851505
ctg1011	290001	340000	381	0.000974021
ctg1011	300001	350000	645	0.00149001
ctg1011	310001	360000	888	0.0021303
ctg1011	320001	370000	818	0.00194193
ctg1011	330001	380000	773	0.00185795
ctg1011	340001	390000	781	0.00188239
ctg1011	350001	400000	517	0.00136588
ctg1011	360001	410000	350	0.000890941
ctg1011	370001	420000	323	0.000838062
ctg1011	380001	430000	207	0.000454593
ctg1011	390001	440000	135	0.000307735
ctg1011	400001	450000	135	0.000307735
ctg10110	1	50000	2024	0.00412128
ctg10110	10001	60000	1813	0.00383634
ctg10110	20001	70000	2001	0.00518572
ctg10110	30001	80000	2200	0.00672255
ctg10110	40001	90000	1667	0.00548043
ctg10110	50001	100000	1555	0.0065219
ctg10110	60001	110000	2251	0.0111316
ctg10110	70001	120000	2597	0.012606
ctg10110	80001	130000	2610	0.0122891
ctg10110	90001	140000	2547	0.0122203
ctg10110	100001	150000	2054	0.00967396
ctg10110	110001	160000	1130	0.00461602
ctg10110	120001	170000	395	0.00147762
ctg10111	1	50000	2648	0.00644562
ctg10111	10001	60000	2719	0.0064695
ctg10111	20001	70000	2544	0.00614602
ctg10111	30001	80000	2086	0.00497974
ctg10111	40001	90000	1324	0.0032104
ctg10111	50001	100000	278	0.000487647
ctg10112	1	50000	3163	0.00806695
ctg10112	10001	60000	3266	0.00822763
ctg10112	20001	70000	2486	0.00599807
ctg10112	30001	80000	1838	0.00427013
ctg10112	40001	90000	1589	0.00292989
ctg10112	50001	100000	2025	0.00405733
ctg10112	60001	110000	1862	0.00370934
ctg10112	70001	120000	1514	0.00289695
ctg10112	80001	130000	1288	0.00249195
ctg10112	90001	140000	569	0.00132806
ctg10112	100001	150000	46	2.59984e-05
ctg10113	1	50000	161	0.000368245
ctg10113	10001	60000	266	0.00063446
ctg10113	20001	70000	409	0.00093295
ctg10113	30001	80000	394	0.000903548
ctg10113	40001	90000	262	0.000585052
ctg10113	50001	100000	261	0.000582715
ctg10113	60001	110000	156	0.000316206
ctg10114	1	50000	2169	0.00643865
ctg10114	10001	60000	2123	0.00610967
ctg10114	20001	70000	2293	0.00684193
ctg10114	30001	80000	2125	0.00612302
ctg10114	40001	90000	2331	0.00648696
ctg10114	50001	100000	2219	0.00617415
ctg10114	60001	110000	1830	0.00505176
ctg10114	70001	120000	1554	0.00409746
ctg10114	80001	130000	1110	0.00285701
ctg10114	90001	140000	275	0.000697151
ctg10115	1	50000	4590	0.0129665
ctg10115	10001	60000	3567	0.0103837
ctg10115	20001	70000	2577	0.00756089
ctg10115	30001	80000	1117	0.00323571
ctg10115	40001	90000	487	0.00150631
[truncated: 329,828 more rows]
