# Supplementary material for: Population sequencing enhances understanding of tea plant evolution
Source: Nat Commun. 2020 Sep 7;11:4447. doi: 10.1038/s41467-020-18228-8 (PMC7477583; doi:10.1038/s41467-020-18228-8)
Supplement: Supplementary file 15 — Source Data [file 41467_2020_18228_MOESM15_ESM.zip › source data/supplementary fig 13_CSR_w50000s10000.windowed.pi]

CHROM	BIN_START	BIN_END	N_VARIANTS	PI
ctg1	1	50000	1813	0.00928745
ctg1	10001	60000	2198	0.0114615
ctg1	20001	70000	2438	0.0124665
ctg1	30001	80000	2373	0.0117754
ctg1	40001	90000	1880	0.00891068
ctg1	50001	100000	2177	0.0100979
ctg1	60001	110000	2426	0.0111717
ctg1	70001	120000	2462	0.0119666
ctg1	80001	130000	2595	0.0131029
ctg1	90001	140000	2586	0.0130715
ctg1	100001	150000	1956	0.0100102
ctg1	110001	160000	1419	0.00713495
ctg1	120001	170000	944	0.00460538
ctg1	130001	180000	614	0.00290369
ctg1	140001	190000	968	0.00473703
ctg1	150001	200000	1168	0.00579084
ctg1	160001	210000	1269	0.00631487
ctg1	170001	220000	1626	0.00799095
ctg1	180001	230000	1938	0.00941042
ctg1	190001	240000	1775	0.00853989
ctg1	200001	250000	1735	0.00842701
ctg1	210001	260000	1964	0.00981913
ctg1	220001	270000	2057	0.0102429
ctg1	230001	280000	2248	0.0108763
ctg1	240001	290000	2171	0.0105495
ctg1	250001	300000	2451	0.012093
ctg1	260001	310000	2042	0.0099147
ctg1	270001	320000	1737	0.00859085
ctg1	280001	330000	1374	0.00719037
ctg1	290001	340000	1599	0.00809703
ctg1	300001	350000	1532	0.00749497
ctg1	310001	360000	1938	0.0093471
ctg1	320001	370000	1794	0.00834664
ctg1	330001	380000	1618	0.00728798
ctg1	340001	390000	1788	0.00821232
ctg1	350001	400000	1615	0.00769647
ctg1	360001	410000	1638	0.0083865
ctg1	370001	420000	1927	0.0102605
ctg1	380001	430000	1837	0.00993521
ctg1	390001	440000	1346	0.00751532
ctg1	400001	450000	1109	0.00597458
ctg1	410001	460000	1091	0.00573078
ctg1	420001	470000	1011	0.00536824
ctg1	430001	480000	1283	0.0069533
ctg1	440001	490000	1383	0.00722834
ctg1	450001	500000	1719	0.0088742
ctg1	460001	510000	1924	0.0097875
ctg1	470001	520000	2296	0.0114856
ctg1	480001	530000	2530	0.0126753
ctg1	490001	540000	2821	0.0146085
ctg1	500001	550000	2699	0.0141945
ctg1	510001	560000	2227	0.011729
ctg1	520001	570000	1803	0.00996926
ctg1	530001	580000	1510	0.00865244
ctg1	540001	590000	1605	0.00863314
ctg1	550001	600000	1949	0.0101832
ctg1	560001	610000	2209	0.0119476
ctg1	570001	620000	2376	0.0127742
ctg1	580001	630000	2378	0.0126731
ctg1	590001	640000	2433	0.0137817
ctg1	600001	650000	2038	0.0120901
ctg1	610001	660000	1891	0.0112155
ctg1	620001	670000	1884	0.0114956
ctg1	630001	680000	2371	0.0132029
ctg1	640001	690000	2386	0.0124137
ctg1	650001	700000	2729	0.0141038
ctg1	660001	710000	3058	0.0156103
ctg1	670001	720000	3249	0.0159757
ctg1	680001	730000	3087	0.0159045
ctg1	690001	740000	3192	0.0169908
ctg1	700001	750000	2929	0.0154045
ctg1	710001	760000	2610	0.0135489
ctg1	720001	770000	2507	0.0127333
ctg1	730001	780000	2344	0.0113874
ctg1	740001	790000	1978	0.00925037
ctg1	750001	800000	2163	0.0101823
ctg1	760001	810000	2267	0.0107755
ctg1	770001	820000	1732	0.00824152
ctg1	780001	830000	2056	0.0100735
ctg1	790001	840000	2156	0.0104143
ctg1	800001	850000	1887	0.00874688
ctg1	810001	860000	2019	0.00907631
ctg1	820001	870000	2350	0.0102865
ctg1	830001	880000	1682	0.00664322
ctg1	840001	890000	1340	0.0050475
ctg1	850001	900000	1779	0.00754673
ctg1	860001	910000	1496	0.00652661
ctg1	870001	920000	1369	0.00663279
ctg1	880001	930000	1523	0.00789627
ctg1	890001	940000	1918	0.0100884
ctg1	900001	950000	1807	0.00990401
ctg1	910001	960000	1881	0.0102376
ctg1	920001	970000	1900	0.0100198
ctg1	930001	980000	1701	0.00863214
ctg1	940001	990000	1544	0.00738127
ctg1	950001	1000000	1375	0.00612184
ctg1	960001	1010000	1468	0.00629552
ctg1	970001	1020000	1536	0.00620686
ctg1	980001	1030000	1939	0.0083401
ctg1	990001	1040000	2106	0.00945161
ctg1	1000001	1050000	1783	0.00790166
ctg1	1010001	1060000	1869	0.00860494
ctg1	1020001	1070000	2035	0.0097351
ctg1	1030001	1080000	1813	0.00871642
ctg1	1040001	1090000	1747	0.00831495
ctg1	1050001	1100000	2606	0.0126096
ctg1	1060001	1110000	3123	0.015276
ctg1	1070001	1120000	3488	0.0171869
ctg1	1080001	1130000	3862	0.0192071
ctg1	1090001	1140000	3891	0.0193928
ctg1	1100001	1150000	3237	0.0158911
ctg1	1110001	1160000	3079	0.0144907
ctg1	1120001	1170000	2767	0.0123375
ctg1	1130001	1180000	2777	0.011933
ctg1	1140001	1190000	2984	0.0126348
ctg1	1150001	1200000	3173	0.0135292
ctg1	1160001	1210000	2906	0.012293
ctg1	1170001	1220000	2331	0.0100522
ctg1	1180001	1230000	1664	0.00707391
ctg1	1190001	1240000	1013	0.00427034
ctg1	1200001	1250000	589	0.00253314
ctg10	1	50000	958	0.00438737
ctg10	10001	60000	1382	0.00660119
ctg10	20001	70000	1947	0.0103601
ctg10	30001	80000	1995	0.0106108
ctg10	40001	90000	1718	0.00917879
ctg10	50001	100000	1612	0.00919257
ctg10	60001	110000	1804	0.00948752
ctg10	70001	120000	1486	0.00685156
ctg10	80001	130000	1882	0.008859
ctg10	90001	140000	2202	0.0107594
ctg10	100001	150000	2056	0.0100223
ctg10	110001	160000	1793	0.00940071
ctg10	120001	170000	1667	0.00894506
ctg10	130001	180000	1354	0.00732421
ctg10	140001	190000	1333	0.00675066
ctg10	150001	200000	1444	0.00759489
ctg10	160001	210000	1487	0.00839139
ctg10	170001	220000	1576	0.009449
ctg10	180001	230000	1653	0.0102349
ctg10	190001	240000	1476	0.00982493
ctg10	200001	250000	1371	0.00897057
ctg10	210001	260000	1182	0.00688375
ctg10	220001	270000	1361	0.00691889
ctg10	230001	280000	1665	0.00807815
ctg10	240001	290000	1663	0.00782968
ctg10	250001	300000	1679	0.00780448
ctg10	260001	310000	1656	0.00806373
ctg10	270001	320000	1791	0.00803084
ctg10	280001	330000	1762	0.0072795
ctg10	290001	340000	1919	0.00776148
ctg10	300001	350000	2402	0.00973814
ctg10	310001	360000	2817	0.0114217
ctg10	320001	370000	2876	0.0123433
ctg10	330001	380000	2540	0.0110398
ctg10	340001	390000	2425	0.0106939
ctg10	350001	400000	2273	0.0105021
ctg10	360001	410000	2449	0.0123751
ctg10	370001	420000	2725	0.014469
ctg10	380001	430000	3356	0.0180416
ctg10	390001	440000	3531	0.0190674
ctg10	400001	450000	3504	0.0190054
ctg10	410001	460000	3246	0.0173214
ctg10	420001	470000	2844	0.0148549
ctg10	430001	480000	2297	0.0117896
ctg10	440001	490000	2271	0.0119736
ctg10	450001	500000	2634	0.0145862
ctg10	460001	510000	2575	0.0146908
ctg10	470001	520000	2895	0.0175024
ctg10	480001	530000	3294	0.0188308
ctg10	490001	540000	3422	0.0185484
ctg10	500001	550000	3125	0.0164359
ctg10	510001	560000	3100	0.0160612
ctg10	520001	570000	2704	0.0128263
ctg10	530001	580000	2226	0.0110072
ctg10	540001	590000	2057	0.00998746
ctg10	550001	600000	1725	0.00729242
ctg10	560001	610000	1862	0.00805436
ctg10	570001	620000	2297	0.00958913
ctg10	580001	630000	2481	0.0100749
ctg10	590001	640000	2550	0.0106388
ctg10	600001	650000	2835	0.0126943
ctg10	610001	660000	2410	0.0103567
ctg10	620001	670000	1547	0.00682584
ctg10	630001	680000	1588	0.00723091
ctg10	640001	690000	1895	0.00854692
ctg10	650001	700000	2205	0.0100147
ctg10	660001	710000	2509	0.0119416
ctg10	670001	720000	3230	0.0157828
ctg10	680001	730000	3252	0.0164235
ctg10	690001	740000	3601	0.0187867
ctg10	700001	750000	3835	0.0206776
ctg10	710001	760000	4300	0.0226369
ctg10	720001	770000	4510	0.0233912
ctg10	730001	780000	4674	0.0241528
ctg10	740001	790000	4232	0.0214238
ctg10	750001	800000	3891	0.0191939
ctg10	760001	810000	3067	0.014654
ctg10	770001	820000	2690	0.0130001
ctg10	780001	830000	2863	0.0140905
ctg10	790001	840000	2920	0.0134445
ctg10	800001	850000	2943	0.0120778
ctg10	810001	860000	3485	0.0138166
ctg10	820001	870000	3782	0.0140731
ctg10	830001	880000	3694	0.0120258
ctg10	840001	890000	3569	0.0118142
ctg10	850001	900000	3647	0.0123961
ctg10	860001	910000	3697	0.0128381
ctg10	870001	920000	3490	0.0118602
ctg10	880001	930000	3229	0.0110584
ctg10	890001	940000	2961	0.00971017
ctg10	900001	950000	2803	0.0105038
ctg10	910001	960000	2346	0.00962445
ctg10	920001	970000	2502	0.0109244
ctg10	930001	980000	2770	0.01211
ctg10	940001	990000	2896	0.0135065
ctg10	950001	1000000	2293	0.0101053
ctg10	960001	1010000	2508	0.0108004
ctg10	970001	1020000	2485	0.0101829
ctg10	980001	1030000	2227	0.00977577
ctg10	990001	1040000	2043	0.00888805
ctg10	1000001	1050000	2452	0.0107428
ctg10	1010001	1060000	2227	0.00970862
ctg10	1020001	1070000	1685	0.00824288
ctg10	1030001	1080000	1344	0.00665677
ctg10	1040001	1090000	1317	0.00681898
ctg10	1050001	1100000	1209	0.00681884
ctg10	1060001	1110000	1173	0.0068579
ctg10	1070001	1120000	1449	0.00811301
ctg10	1080001	1130000	1440	0.00792894
ctg10	1090001	1140000	1289	0.00708078
ctg10	1100001	1150000	964	0.00512984
ctg10	1110001	1160000	922	0.00500722
ctg10	1120001	1170000	735	0.00425603
ctg10	1130001	1180000	846	0.00505086
ctg10	1140001	1190000	1163	0.00735675
ctg10	1150001	1200000	1310	0.00826349
ctg10	1160001	1210000	1407	0.0086213
ctg10	1170001	1220000	1772	0.0101005
ctg10	1180001	1230000	2016	0.0112428
ctg10	1190001	1240000	2089	0.0110078
ctg10	1200001	1250000	2093	0.01091
ctg10	1210001	1260000	2041	0.0106194
ctg10	1220001	1270000	1535	0.00788008
ctg10	1230001	1280000	1179	0.00580807
ctg10	1240001	1290000	809	0.00369279
ctg10	1250001	1300000	642	0.00277799
ctg10	1260001	1310000	424	0.00156023
ctg10	1270001	1320000	235	0.000907809
ctg10	1280001	1330000	97	0.000382356
ctg100	1	50000	1574	0.00680949
ctg100	10001	60000	1182	0.00513981
ctg100	20001	70000	910	0.00408915
ctg100	30001	80000	1382	0.00657011
ctg100	40001	90000	1487	0.00706795
ctg100	50001	100000	2095	0.0098848
ctg100	60001	110000	2446	0.0112638
ctg100	70001	120000	2911	0.013773
ctg100	80001	130000	2950	0.0139351
ctg100	90001	140000	2538	0.011876
ctg100	100001	150000	1937	0.00906144
ctg100	110001	160000	1603	0.00772136
ctg100	120001	170000	1231	0.00526377
ctg100	130001	180000	1147	0.00495853
ctg100	140001	190000	1854	0.00849923
ctg100	150001	200000	2710	0.012701
ctg100	160001	210000	3434	0.0161177
ctg100	170001	220000	3819	0.0184158
ctg100	180001	230000	3763	0.0179408
ctg100	190001	240000	3328	0.0153473
ctg100	200001	250000	2504	0.0112595
ctg100	210001	260000	1778	0.00784862
ctg100	220001	270000	1454	0.00613649
ctg100	230001	280000	1842	0.00807653
ctg100	240001	290000	2053	0.00963706
ctg100	250001	300000	2558	0.0122184
ctg100	260001	310000	3216	0.0155125
ctg100	270001	320000	3260	0.0157737
ctg100	280001	330000	2668	0.0127074
ctg100	290001	340000	2763	0.0133736
ctg100	300001	350000	2840	0.0139465
ctg100	310001	360000	2704	0.0133449
ctg100	320001	370000	3066	0.015609
ctg100	330001	380000	3595	0.0186966
ctg100	340001	390000	3247	0.0164414
ctg100	350001	400000	2907	0.0144948
ctg100	360001	410000	2792	0.0135236
ctg100	370001	420000	2404	0.0110852
ctg100	380001	430000	1853	0.00833396
ctg100	390001	440000	1915	0.0093793
ctg100	400001	450000	2317	0.0116665
ctg100	410001	460000	2803	0.0144684
ctg100	420001	470000	3194	0.0163566
ctg100	430001	480000	3035	0.0153029
ctg100	440001	490000	3153	0.0156649
ctg100	450001	500000	2693	0.0127503
ctg100	460001	510000	2192	0.00997814
ctg100	470001	520000	1842	0.0086897
ctg100	480001	530000	1910	0.00923285
ctg100	490001	540000	1834	0.00900702
ctg100	500001	550000	2166	0.0112927
ctg100	510001	560000	2285	0.0122211
ctg100	520001	570000	2429	0.0127204
ctg100	530001	580000	2547	0.013423
ctg100	540001	590000	2101	0.0109921
ctg100	550001	600000	1863	0.00965591
ctg100	560001	610000	1660	0.00811408
ctg100	570001	620000	1347	0.006066
ctg100	580001	630000	1060	0.00430095
ctg100	590001	640000	1029	0.00409732
ctg100	600001	650000	717	0.00246509
ctg100	610001	660000	711	0.00246658
ctg100	620001	670000	840	0.00290691
ctg100	630001	680000	1354	0.00578417
ctg100	640001	690000	1973	0.00932314
ctg100	650001	700000	2433	0.0118236
ctg100	660001	710000	2218	0.011144
ctg100	670001	720000	1934	0.0104457
ctg100	680001	730000	1963	0.0108933
ctg100	690001	740000	1823	0.00992287
ctg100	700001	750000	1797	0.00884436
ctg100	710001	760000	2063	0.0104189
ctg100	720001	770000	2519	0.0131489
ctg100	730001	780000	2734	0.0146566
ctg100	740001	790000	2553	0.013776
ctg100	750001	800000	2728	0.0161107
ctg100	760001	810000	3086	0.0186156
ctg100	770001	820000	2899	0.0176701
ctg100	780001	830000	2458	0.0146446
ctg100	790001	840000	2523	0.0146801
ctg100	800001	850000	2328	0.0127185
ctg100	810001	860000	2193	0.0109257
ctg100	820001	870000	2113	0.010013
ctg100	830001	880000	1933	0.00869831
ctg100	840001	890000	2196	0.0102684
ctg100	850001	900000	2510	0.0124715
ctg100	860001	910000	2504	0.0126521
ctg100	870001	920000	2392	0.0120184
ctg100	880001	930000	2231	0.0114337
ctg100	890001	940000	2139	0.0108936
ctg100	900001	950000	1640	0.00792975
ctg100	910001	960000	1287	0.00549673
ctg100	920001	970000	1184	0.00510603
ctg100	930001	980000	1700	0.00787045
ctg100	940001	990000	1428	0.00588887
ctg100	950001	1000000	1611	0.00672494
ctg100	960001	1010000	2409	0.0130967
ctg100	970001	1020000	2864	0.0149345
ctg100	980001	1030000	2673	0.013334
ctg100	990001	1040000	2802	0.0136841
ctg100	1000001	1050000	2732	0.0130575
ctg100	1010001	1060000	2110	0.00760924
ctg100	1020001	1070000	1906	0.00643142
ctg100	1030001	1080000	1864	0.0061592
ctg100	1040001	1090000	1514	0.00518458
ctg100	1050001	1100000	1167	0.00393991
ctg100	1060001	1110000	759	0.00245871
ctg100	1070001	1120000	395	0.00122729
ctg100	1080001	1130000	46	0.000137381
ctg100	1090001	1140000	3	1.07373e-05
ctg1000	1	50000	1016	0.00363616
ctg1000	10001	60000	1229	0.00431499
ctg1000	20001	70000	1429	0.00514964
ctg1000	30001	80000	1523	0.00705899
ctg1000	40001	90000	1602	0.00788039
ctg1000	50001	100000	1712	0.00822788
ctg1000	60001	110000	2044	0.0107788
ctg1000	70001	120000	2444	0.0137644
ctg1000	80001	130000	2474	0.0139477
ctg1000	90001	140000	2503	0.015083
ctg1000	100001	150000	2639	0.0170641
ctg1000	110001	160000	2501	0.0164821
ctg1000	120001	170000	2453	0.0166277
ctg1000	130001	180000	2388	0.0148339
ctg1000	140001	190000	2941	0.0168956
ctg1000	150001	200000	2923	0.0155862
ctg1000	160001	210000	2675	0.0138924
ctg1000	170001	220000	2281	0.0109763
ctg1000	180001	230000	2184	0.0108875
ctg1000	190001	240000	1546	0.00812036
ctg1000	200001	250000	1553	0.00941189
ctg1000	210001	260000	1893	0.0113582
ctg1000	220001	270000	2212	0.0139141
ctg1000	230001	280000	2295	0.0150439
ctg1000	240001	290000	2340	0.0142038
ctg1000	250001	300000	1953	0.011268
ctg1000	260001	310000	1424	0.00825571
ctg1000	270001	320000	904	0.00451829
ctg1000	280001	330000	461	0.00173119
ctg1000	290001	340000	71	0.000268994
ctg1000	300001	350000	24	0.000137691
ctg1000	310001	360000	24	0.000137691
ctg1000	320001	370000	24	0.000137691
ctg1000	330001	380000	24	0.000137691
ctg10000	1	50000	745	0.0036742
ctg10000	10001	60000	1359	0.00586379
ctg10000	20001	70000	1866	0.00836928
ctg10000	30001	80000	2381	0.0113302
ctg10000	40001	90000	2962	0.0142258
ctg10000	50001	100000	2931	0.0134533
ctg10000	60001	110000	2988	0.0147764
ctg10000	70001	120000	3124	0.0156286
ctg10000	80001	130000	2838	0.0135306
ctg10000	90001	140000	2160	0.00972882
ctg10000	100001	150000	1840	0.00880495
ctg10000	110001	160000	1212	0.00552905
ctg10000	120001	170000	495	0.00183671
ctg10000	130001	180000	256	0.000952749
ctg10000	140001	190000	61	0.00027515
ctg10000	150001	200000	44	0.000246352
ctg10001	1	50000	2452	0.0121005
ctg10001	10001	60000	1841	0.00866173
ctg10001	20001	70000	1507	0.00672285
ctg10001	30001	80000	1269	0.00525184
ctg10001	40001	90000	1357	0.00600051
ctg10001	50001	100000	1407	0.00596692
ctg10001	60001	110000	1370	0.0058616
ctg10001	70001	120000	1064	0.00444212
ctg10001	80001	130000	647	0.00241789
ctg10001	90001	140000	243	0.000898941
ctg10001	100001	150000	20	0.000138635
ctg10002	1	50000	166	0.000448755
ctg10002	10001	60000	166	0.000493768
ctg10002	20001	70000	100	0.000280306
ctg10002	30001	80000	65	0.000227702
ctg10002	40001	90000	37	0.000134884
ctg10002	50001	100000	24	0.000107277
ctg10003	1	50000	908	0.0030444
ctg10003	10001	60000	635	0.00201418
ctg10003	20001	70000	433	0.0013861
ctg10003	30001	80000	268	0.000912616
ctg10003	40001	90000	143	0.000474646
ctg10003	50001	100000	67	0.000134007
ctg10003	60001	110000	54	0.000108175
ctg10003	70001	120000	46	9.62608e-05
ctg10003	80001	130000	46	9.62608e-05
ctg10003	90001	140000	34	7.59211e-05
ctg10004	1	50000	1968	0.0104557
ctg10004	10001	60000	2264	0.0118559
ctg10004	20001	70000	2284	0.0115262
ctg10004	30001	80000	1771	0.00828175
ctg10004	40001	90000	2109	0.00992473
ctg10004	50001	100000	2297	0.0109757
ctg10004	60001	110000	2174	0.0106363
ctg10004	70001	120000	1986	0.0100471
ctg10004	80001	130000	2150	0.0110787
ctg10004	90001	140000	1695	0.00874722
ctg10004	100001	150000	1086	0.00552891
ctg10004	110001	160000	685	0.00340666
ctg10004	120001	170000	301	0.00149599
ctg10005	1	50000	1089	0.00521044
ctg10005	10001	60000	999	0.00498349
ctg10005	20001	70000	1168	0.00579432
ctg10005	30001	80000	1524	0.0067691
ctg10005	40001	90000	2069	0.00950112
ctg10005	50001	100000	1678	0.0069094
ctg10005	60001	110000	1841	0.00755498
ctg10005	70001	120000	2180	0.00974077
ctg10005	80001	130000	2234	0.0106904
ctg10005	90001	140000	2241	0.0104832
ctg10005	100001	150000	2450	0.0118346
ctg10005	110001	160000	2127	0.0102915
ctg10005	120001	170000	1413	0.00665513
ctg10005	130001	180000	979	0.00468637
ctg10005	140001	190000	337	0.00173572
ctg10006	1	50000	460	0.00163172
ctg10006	10001	60000	573	0.00206102
ctg10006	20001	70000	467	0.00170562
ctg10006	30001	80000	616	0.00242812
ctg10006	40001	90000	513	0.00203333
ctg10006	50001	100000	404	0.00164443
ctg10006	60001	110000	241	0.00109175
ctg10006	70001	120000	230	0.00103201
ctg10006	80001	130000	78	0.000303795
ctg10006	90001	140000	4	1.73687e-05
ctg10007	1	50000	849	0.00297391
ctg10007	10001	60000	818	0.00288787
ctg10007	20001	70000	802	0.00283108
ctg10007	30001	80000	447	0.0015413
ctg10007	40001	90000	16	3.16899e-05
ctg10008	1	50000	227	0.000575707
ctg10008	10001	60000	224	0.000584349
ctg10008	20001	70000	224	0.000584349
ctg10008	30001	80000	186	0.000467547
ctg10008	40001	90000	113	0.000261547
ctg10008	50001	100000	25	8.41223e-05
ctg10009	1	50000	1534	0.00583806
ctg10009	10001	60000	2328	0.0077039
ctg10009	20001	70000	2780	0.00885984
ctg10009	30001	80000	3101	0.0105755
ctg10009	40001	90000	3228	0.0112615
ctg10009	50001	100000	3049	0.0106619
ctg10009	60001	110000	2195	0.00855491
ctg10009	70001	120000	1632	0.00699582
ctg10009	80001	130000	1130	0.00467436
ctg10009	90001	140000	539	0.00220248
ctg1001	1	50000	1832	0.0084439
ctg1001	10001	60000	1811	0.00823729
ctg1001	20001	70000	1771	0.00805406
ctg1001	30001	80000	1492	0.00619339
ctg1001	40001	90000	1303	0.00482022
ctg1001	50001	100000	1422	0.00494345
ctg1001	60001	110000	2142	0.00886118
ctg1001	70001	120000	3023	0.0135838
ctg1001	80001	130000	3228	0.0147974
ctg1001	90001	140000	3339	0.0157958
ctg1001	100001	150000	3474	0.0167967
ctg1001	110001	160000	3301	0.0156923
ctg1001	120001	170000	3088	0.0143744
ctg1001	130001	180000	3071	0.0141863
ctg1001	140001	190000	3083	0.0141513
ctg1001	150001	200000	2920	0.0135488
ctg1001	160001	210000	2718	0.0125603
ctg1001	170001	220000	1955	0.00885888
ctg1001	180001	230000	1829	0.00831603
ctg1001	190001	240000	1839	0.00846733
ctg1001	200001	250000	1999	0.00888835
ctg1001	210001	260000	2160	0.009514
ctg1001	220001	270000	2670	0.0119575
ctg1001	230001	280000	3191	0.0146223
ctg1001	240001	290000	3056	0.0136279
ctg1001	250001	300000	3120	0.0143398
ctg1001	260001	310000	3220	0.0151264
ctg1001	270001	320000	3174	0.0151042
ctg1001	280001	330000	2937	0.0139192
ctg1001	290001	340000	3099	0.0151196
ctg1001	300001	350000	3013	0.0145793
ctg1001	310001	360000	2757	0.0132282
ctg1001	320001	370000	2654	0.0126727
ctg1001	330001	380000	2538	0.0121866
ctg1001	340001	390000	2121	0.0101003
ctg1001	350001	400000	1745	0.00838209
ctg1001	360001	410000	1669	0.00831116
ctg1001	370001	420000	1753	0.00835723
ctg1001	380001	430000	1898	0.00869874
ctg1001	390001	440000	2061	0.00971505
ctg1001	400001	450000	1929	0.00893038
ctg1001	410001	460000	1742	0.00752563
ctg1001	420001	470000	1596	0.00704035
ctg1001	430001	480000	1159	0.00494639
ctg1001	440001	490000	1189	0.00443427
ctg1001	450001	500000	1347	0.00487841
ctg1001	460001	510000	1270	0.00460444
ctg1001	470001	520000	1019	0.00327919
ctg1001	480001	530000	935	0.00298436
ctg1001	490001	540000	972	0.0031253
ctg1001	500001	550000	1132	0.00378758
ctg1001	510001	560000	1777	0.0066759
ctg1001	520001	570000	1926	0.0076026
ctg1001	530001	580000	1888	0.00745633
ctg1001	540001	590000	1449	0.00576376
ctg1001	550001	600000	1201	0.00492118
ctg1001	560001	610000	726	0.00268648
ctg1001	570001	620000	560	0.0017743
ctg1001	580001	630000	651	0.00202469
ctg1001	590001	640000	831	0.00253287
ctg1001	600001	650000	984	0.00306406
ctg1001	610001	660000	1143	0.00338412
ctg1001	620001	670000	1530	0.00478088
ctg1001	630001	680000	1986	0.00680218
ctg1001	640001	690000	2123	0.00727421
ctg1001	650001	700000	1988	0.00676328
ctg1001	660001	710000	1530	0.00535564
ctg1001	670001	720000	1054	0.00373541
ctg1001	680001	730000	442	0.00133428
ctg1001	690001	740000	123	0.000369133
ctg10010	1	50000	598	0.00171419
ctg10010	10001	60000	594	0.0016993
ctg10010	20001	70000	429	0.00125915
ctg10010	30001	80000	411	0.00122028
ctg10010	40001	90000	209	0.000764476
ctg10010	50001	100000	3	3.78966e-06
ctg10011	1	50000	1119	0.00550985
ctg10011	10001	60000	1580	0.00777589
ctg10011	20001	70000	1511	0.0073611
ctg10011	30001	80000	1665	0.00828113
ctg10011	40001	90000	1611	0.00793745
ctg10011	50001	100000	1372	0.00679865
ctg10011	60001	110000	754	0.00375289
ctg10011	70001	120000	502	0.00244397
ctg10011	80001	130000	49	0.00014566
ctg10012	1	50000	3602	0.0150572
ctg10012	10001	60000	3962	0.0163173
ctg10012	20001	70000	3203	0.0126115
ctg10012	30001	80000	2531	0.00957873
ctg10012	40001	90000	1981	0.00673155
ctg10012	50001	100000	1759	0.00554335
ctg10012	60001	110000	1005	0.0022615
ctg10012	70001	120000	765	0.00157824
ctg10012	80001	130000	654	0.00137083
ctg10012	90001	140000	439	0.00107022
ctg10012	100001	150000	155	0.000400413
ctg10013	1	50000	1723	0.00956077
ctg10013	10001	60000	1670	0.00887454
ctg10013	20001	70000	1500	0.00744209
ctg10013	30001	80000	1147	0.00518668
ctg10013	40001	90000	898	0.00394837
ctg10013	50001	100000	511	0.0019219
ctg10013	60001	110000	134	0.000333929
ctg10013	70001	120000	25	6.99114e-05
ctg10014	1	50000	1749	0.00610272
ctg10014	10001	60000	1124	0.0028386
ctg10014	20001	70000	829	0.0021771
ctg10014	30001	80000	602	0.00177746
ctg10014	40001	90000	338	0.00118563
ctg10014	50001	100000	62	0.000223474
ctg10015	1	50000	1022	0.00520127
ctg10015	10001	60000	1012	0.00479009
ctg10015	20001	70000	629	0.00285363
ctg10015	30001	80000	479	0.00214998
ctg10015	40001	90000	228	0.00102469
ctg10015	50001	100000	196	0.000940139
ctg10016	1	50000	1120	0.00478233
ctg10016	10001	60000	745	0.0032436
ctg10016	20001	70000	424	0.0018386
ctg10016	30001	80000	246	0.00102843
ctg10016	40001	90000	241	0.00101123
ctg10016	50001	100000	130	0.000562268
ctg10017	1	50000	1546	0.00864702
ctg10017	10001	60000	1802	0.0102853
ctg10017	20001	70000	1421	0.00808192
ctg10017	30001	80000	1357	0.00775499
ctg10017	40001	90000	987	0.00564759
ctg10017	50001	100000	490	0.00275645
ctg10017	60001	110000	52	0.000331491
ctg10018	1	50000	1039	0.00316742
ctg10018	10001	60000	690	0.00211591
ctg10018	20001	70000	413	0.00123074
ctg10018	30001	80000	286	0.000989774
ctg10018	40001	90000	141	0.000552716
ctg10018	50001	100000	57	0.000327723
ctg10019	1	50000	1590	0.00601191
ctg10019	10001	60000	1563	0.00589982
ctg10019	20001	70000	1233	0.00454249
ctg10019	30001	80000	763	0.0028224
ctg10019	40001	90000	402	0.00149629
ctg10019	50001	100000	66	0.000310377
ctg1002	1	50000	3079	0.0164602
ctg1002	10001	60000	2529	0.0127954
ctg1002	20001	70000	2084	0.00967015
ctg1002	30001	80000	1728	0.00776172
ctg1002	40001	90000	1732	0.00754759
ctg1002	50001	100000	1995	0.00901565
ctg1002	60001	110000	2354	0.0112146
ctg1002	70001	120000	2652	0.0136058
ctg1002	80001	130000	2618	0.0134793
ctg1002	90001	140000	2017	0.0100312
ctg1002	100001	150000	1569	0.0078216
ctg1002	110001	160000	1549	0.00792402
ctg1002	120001	170000	1509	0.00754574
ctg1002	130001	180000	1605	0.00794848
ctg1002	140001	190000	1820	0.00915092
ctg1002	150001	200000	1824	0.0091655
ctg1002	160001	210000	1341	0.00626357
ctg1002	170001	220000	830	0.00332346
ctg1002	180001	230000	617	0.00245517
ctg1002	190001	240000	356	0.0011371
ctg1002	200001	250000	603	0.00231666
ctg1002	210001	260000	1234	0.00554872
ctg1002	220001	270000	1603	0.00751126
ctg1002	230001	280000	2028	0.00998288
ctg1002	240001	290000	2428	0.0122344
ctg1002	250001	300000	2238	0.0113909
ctg1002	260001	310000	1541	0.00799013
ctg1002	270001	320000	1120	0.00594546
ctg1002	280001	330000	667	0.00344293
ctg1002	290001	340000	213	0.00108215
ctg10020	1	50000	195	0.000337084
ctg10020	10001	60000	238	0.000412765
ctg10020	20001	70000	241	0.000425878
ctg10020	30001	80000	250	0.000432499
ctg10020	40001	90000	214	0.00041996
ctg10020	50001	100000	149	0.0002654
ctg10020	60001	110000	47	8.13239e-05
ctg10020	70001	120000	28	5.24436e-05
ctg10020	80001	130000	19	4.59068e-05
ctg10021	1	50000	1666	0.0061891
ctg10021	10001	60000	1625	0.00583588
ctg10021	20001	70000	1153	0.00433026
ctg10021	30001	80000	860	0.00325839
ctg10021	40001	90000	603	0.00229614
ctg10021	50001	100000	145	0.000573521
ctg10022	1	50000	1001	0.00378594
ctg10022	10001	60000	709	0.00268516
ctg10022	20001	70000	374	0.00141746
ctg10022	30001	80000	235	0.000881858
ctg10022	40001	90000	185	0.000693645
ctg10022	50001	100000	50	0.000214864
ctg10023	1	50000	1734	0.00646388
ctg10023	10001	60000	1187	0.00415436
ctg10023	20001	70000	702	0.00227337
ctg10023	30001	80000	287	0.000822403
ctg10023	40001	90000	44	7.59377e-05
ctg10023	50001	100000	25	3.67494e-05
ctg10024	1	50000	442	0.0015116
ctg10024	10001	60000	428	0.00157869
ctg10024	20001	70000	235	0.000579682
ctg10024	30001	80000	340	0.000955945
ctg10024	40001	90000	421	0.00111571
ctg10024	50001	100000	477	0.00129761
ctg10024	60001	110000	464	0.001222
ctg10024	70001	120000	438	0.00119521
ctg10024	80001	130000	416	0.00108082
ctg10024	90001	140000	303	0.000832684
ctg10024	100001	150000	180	0.000532021
ctg10024	110001	160000	140	0.000406416
ctg10024	120001	170000	114	0.000341082
ctg10025	1	50000	2563	0.013118
ctg10025	10001	60000	2041	0.0100587
ctg10025	20001	70000	1865	0.00859508
ctg10025	30001	80000	1820	0.00784949
ctg10025	40001	90000	2015	0.00927386
ctg10025	50001	100000	2798	0.0132164
ctg10025	60001	110000	3259	0.0157319
ctg10025	70001	120000	3251	0.0160555
ctg10025	80001	130000	3450	0.0180421
ctg10025	90001	140000	2929	0.0151877
ctg10025	100001	150000	2138	0.0112584
ctg10025	110001	160000	1443	0.00790025
ctg10025	120001	170000	979	0.00551371
ctg10025	130001	180000	193	0.000987394
ctg10026	1	50000	621	0.00181211
ctg10026	10001	60000	556	0.00159021
ctg10026	20001	70000	410	0.00116868
ctg10026	30001	80000	160	0.00047255
ctg10026	40001	90000	23	4.84334e-05
ctg10026	50001	100000	11	2.84231e-05
ctg10027	1	50000	94	0.000186832
ctg10027	10001	60000	118	0.000285991
ctg10027	20001	70000	131	0.000299141
ctg10027	30001	80000	116	0.000281475
ctg10027	40001	90000	128	0.000310831
ctg10027	50001	100000	128	0.000310831
ctg10027	60001	110000	93	0.000179703
ctg10027	70001	120000	22	5.5278e-05
ctg10027	80001	130000	20	5.1065e-05
ctg10028	1	50000	2446	0.0115278
ctg10028	10001	60000	2688	0.0126108
ctg10028	20001	70000	2343	0.0106251
ctg10028	30001	80000	2063	0.00868409
ctg10028	40001	90000	2376	0.00996423
ctg10028	50001	100000	2822	0.0117125
ctg10028	60001	110000	2970	0.0126517
ctg10028	70001	120000	2832	0.0122553
ctg10028	80001	130000	2154	0.0093998
ctg10028	90001	140000	1475	0.00660477
ctg10028	100001	150000	840	0.00408883
ctg10028	110001	160000	368	0.0016963
ctg10028	120001	170000	18	6.20053e-05
ctg10029	1	50000	1658	0.0078194
ctg10029	10001	60000	1705	0.00788362
ctg10029	20001	70000	1624	0.00753886
ctg10029	30001	80000	1282	0.00595938
ctg10029	40001	90000	1084	0.00499677
ctg10029	50001	100000	369	0.00154845
ctg1003	1	50000	1970	0.00870793
ctg1003	10001	60000	2470	0.0115009
ctg1003	20001	70000	2381	0.0111284
ctg1003	30001	80000	2148	0.0101699
ctg1003	40001	90000	2110	0.0106652
ctg1003	50001	100000	1894	0.00920963
ctg1003	60001	110000	1527	0.0066815
ctg1003	70001	120000	1830	0.0085045
ctg1003	80001	130000	1938	0.00903899
ctg1003	90001	140000	1711	0.00770205
ctg1003	100001	150000	1719	0.00827285
ctg1003	110001	160000	1757	0.008525
ctg1003	120001	170000	1470	0.00666349
ctg1003	130001	180000	1895	0.00875718
ctg1003	140001	190000	2151	0.00960197
ctg1003	150001	200000	2299	0.0102873
ctg1003	160001	210000	2316	0.0105521
ctg1003	170001	220000	2423	0.0109465
ctg1003	180001	230000	1927	0.00843863
ctg1003	190001	240000	1659	0.00769876
ctg1003	200001	250000	1924	0.00883628
ctg1003	210001	260000	2301	0.0103405
ctg1003	220001	270000	2877	0.0132908
ctg1003	230001	280000	3442	0.0156197
ctg1003	240001	290000	3540	0.0158649
ctg1003	250001	300000	2777	0.0123948
ctg1003	260001	310000	2586	0.0113012
ctg1003	270001	320000	1667	0.00688337
ctg1003	280001	330000	1195	0.00504885
ctg1003	290001	340000	1373	0.00634774
ctg1003	300001	350000	1864	0.00822581
ctg1003	310001	360000	1932	0.00868343
ctg1003	320001	370000	2489	0.0115302
ctg1003	330001	380000	2608	0.0116125
ctg1003	340001	390000	2689	0.0115792
ctg1003	350001	400000	2400	0.0105515
ctg1003	360001	410000	1772	0.0078025
ctg1003	370001	420000	1197	0.00487851
ctg1003	380001	430000	735	0.00312495
ctg1003	390001	440000	253	0.00103434
ctg1003	400001	450000	9	1.65281e-05
ctg1003	410001	460000	1	9.47383e-07
ctg10030	1	50000	718	0.00274722
ctg10030	10001	60000	562	0.00223747
ctg10030	20001	70000	485	0.00198036
ctg10030	30001	80000	188	0.000753117
ctg10030	40001	90000	53	0.000167197
ctg10030	50001	100000	4	6.94779e-06
ctg10031	1	50000	904	0.00356039
ctg10031	10001	60000	827	0.00323583
ctg10031	20001	70000	731	0.00288495
ctg10031	30001	80000	426	0.00167565
ctg10031	40001	90000	100	0.000287897
ctg10032	1	50000	203	0.000405827
ctg10032	10001	60000	260	0.0005579
ctg10032	20001	70000	373	0.000840844
ctg10032	30001	80000	418	0.000992383
ctg10032	40001	90000	634	0.00189084
ctg10032	50001	100000	663	0.00206005
ctg10032	60001	110000	570	0.00183567
ctg10032	70001	120000	451	0.00153893
ctg10032	80001	130000	362	0.00128312
ctg10032	90001	140000	80	0.00025469
ctg10033	1	50000	1460	0.00675538
ctg10033	10001	60000	1613	0.0080754
ctg10033	20001	70000	1582	0.00837149
ctg10033	30001	80000	1179	0.00615783
ctg10033	40001	90000	902	0.00481541
ctg10033	50001	100000	455	0.00260794
ctg10033	60001	110000	221	0.00111371
ctg10034	1	50000	1232	0.00609715
ctg10034	10001	60000	782	0.00374681
ctg10034	20001	70000	559	0.00266374
ctg10034	30001	80000	117	0.000412597
ctg10034	40001	90000	100	0.000365815
ctg10034	50001	100000	45	0.000137515
ctg10035	1	50000	3079	0.0130739
ctg10035	10001	60000	2681	0.0115203
ctg10035	20001	70000	1626	0.00708278
ctg10035	30001	80000	787	0.00338951
ctg10035	40001	90000	412	0.00183721
ctg10035	50001	100000	171	0.000889121
ctg10035	60001	110000	1	1.57896e-06
ctg10036	1	50000	1346	0.00577763
ctg10036	10001	60000	1245	0.00554425
ctg10036	20001	70000	1063	0.00485035
ctg10036	30001	80000	511	0.00198051
ctg10036	40001	90000	460	0.00188186
ctg10036	50001	100000	116	0.00046938
ctg10037	1	50000	2470	0.0116164
ctg10037	10001	60000	2208	0.0100943
ctg10037	20001	70000	1641	0.00730954
ctg10037	30001	80000	1158	0.00530206
ctg10037	40001	90000	788	0.00366304
ctg10037	50001	100000	247	0.00113286
ctg10038	1	50000	821	0.00343994
ctg10038	10001	60000	815	0.00343375
ctg10038	20001	70000	696	0.00285548
ctg10038	30001	80000	422	0.00184022
ctg10038	40001	90000	224	0.000952662
ctg10038	50001	100000	17	7.95868e-05
ctg10039	1	50000	495	0.00138938
ctg10039	10001	60000	489	0.00137035
ctg10039	20001	70000	387	0.00104653
ctg10039	30001	80000	302	0.000876267
ctg10039	40001	90000	147	0.000447537
ctg1004	1	50000	635	0.00421856
ctg1004	10001	60000	860	0.00542202
ctg1004	20001	70000	1368	0.00825549
ctg1004	30001	80000	1367	0.00809656
ctg1004	40001	90000	1321	0.00788697
ctg1004	50001	100000	1171	0.00685455
ctg1004	60001	110000	1369	0.00792505
ctg1004	70001	120000	1183	0.00700957
ctg1004	80001	130000	1491	0.00874906
ctg1004	90001	140000	1715	0.00959193
ctg1004	100001	150000	1703	0.00897285
ctg1004	110001	160000	1302	0.00669647
ctg1004	120001	170000	971	0.00466348
ctg1004	130001	180000	695	0.00295345
ctg1004	140001	190000	652	0.00264185
ctg1004	150001	200000	790	0.00303341
ctg1004	160001	210000	957	0.00375372
ctg1004	170001	220000	1184	0.00468176
ctg1004	180001	230000	1476	0.00626863
ctg1004	190001	240000	1496	0.00601004
ctg1004	200001	250000	1542	0.00690996
ctg1004	210001	260000	1673	0.00744143
ctg1004	220001	270000	1928	0.0086874
ctg1004	230001	280000	1790	0.00825323
ctg1004	240001	290000	1587	0.00775936
ctg1004	250001	300000	1490	0.00732337
ctg1004	260001	310000	1383	0.00733591
ctg1004	270001	320000	930	0.00530773
ctg1004	280001	330000	752	0.00412294
ctg1004	290001	340000	572	0.00305221
ctg1004	300001	350000	336	0.00169802
ctg1004	310001	360000	112	0.0003664
ctg1004	320001	370000	62	0.000175998
ctg10040	1	50000	1857	0.00886973
ctg10040	10001	60000	1371	0.00571099
ctg10040	20001	70000	1103	0.00479763
ctg10040	30001	80000	935	0.00405437
ctg10040	40001	90000	540	0.00221568
ctg10040	50001	100000	234	0.000796019
ctg10041	1	50000	643	0.00283484
ctg10041	10001	60000	643	0.00283786
ctg10041	20001	70000	510	0.00231734
ctg10041	30001	80000	201	0.000842336
ctg10041	40001	90000	46	0.000152881
ctg10041	50001	100000	3	6e-06
ctg10042	1	50000	680	0.00274706
ctg10042	10001	60000	436	0.00155605
ctg10042	20001	70000	502	0.00180395
ctg10042	30001	80000	689	0.00309125
ctg10042	40001	90000	867	0.00459517
ctg10042	50001	100000	1051	0.00576904
ctg10042	60001	110000	1220	0.00681646
ctg10042	70001	120000	1072	0.00627502
ctg10042	80001	130000	735	0.00446346
ctg10042	90001	140000	445	0.00256105
ctg10042	100001	150000	204	0.00118992
ctg10043	1	50000	1986	0.00729175
ctg10043	10001	60000	1759	0.00659448
ctg10043	20001	70000	1520	0.00566833
ctg10043	30001	80000	1083	0.00379527
ctg10043	40001	90000	892	0.00308404
ctg10043	50001	100000	473	0.00164943
ctg10043	60001	110000	472	0.00170594
ctg10043	70001	120000	457	0.00168281
ctg10043	80001	130000	394	0.00157504
ctg10043	90001	140000	119	0.000445254
ctg10043	100001	150000	34	0.000142959
ctg10044	1	50000	513	0.00117682
ctg10044	10001	60000	499	0.00117716
ctg10044	20001	70000	520	0.00124352
ctg10044	30001	80000	474	0.00108045
ctg10044	40001	90000	420	0.000961678
ctg10044	50001	100000	458	0.00106664
ctg10044	60001	110000	414	0.000997537
ctg10044	70001	120000	351	0.000832322
ctg10044	80001	130000	247	0.000610267
ctg10044	90001	140000	134	0.000349436
ctg10044	100001	150000	52	0.000131337
ctg10044	110001	160000	12	2.02141e-05
ctg10045	1	50000	2033	0.00776024
ctg10045	10001	60000	2327	0.00890569
ctg10045	20001	70000	2133	0.00812753
ctg10045	30001	80000	1547	0.00593681
ctg10045	40001	90000	971	0.00359198
ctg10045	50001	100000	317	0.0012152
ctg10046	1	50000	685	0.00273449
ctg10046	10001	60000	941	0.0037277
ctg10046	20001	70000	815	0.00330834
ctg10046	30001	80000	719	0.00292884
ctg10046	40001	90000	711	0.00290621
ctg10046	50001	100000	348	0.00135156
ctg10047	1	50000	340	0.00136275
ctg10047	10001	60000	348	0.00136597
ctg10047	20001	70000	566	0.00217746
ctg10047	30001	80000	823	0.0032526
ctg10047	40001	90000	1022	0.00412061
ctg10047	50001	100000	1018	0.00408904
ctg10047	60001	110000	1040	0.00420837
ctg10047	70001	120000	1234	0.00544014
ctg10047	80001	130000	935	0.00418388
ctg10047	90001	140000	708	0.00322849
ctg10047	100001	150000	676	0.0031258
ctg10047	110001	160000	691	0.00317098
ctg10047	120001	170000	301	0.00118679
ctg10047	130001	180000	374	0.00150814
ctg10047	140001	190000	386	0.00150594
ctg10047	150001	200000	459	0.00193866
ctg10047	160001	210000	1047	0.00458076
ctg10047	170001	220000	1515	0.00674742
ctg10047	180001	230000	1628	0.00726104
ctg10047	190001	240000	1861	0.0084557
ctg10047	200001	250000	1982	0.00930997
ctg10047	210001	260000	1567	0.00756997
ctg10047	220001	270000	1245	0.00618612
ctg10047	230001	280000	1229	0.0059656
ctg10047	240001	290000	946	0.00461516
ctg10047	250001	300000	632	0.00288877
ctg10047	260001	310000	392	0.00172855
ctg10047	270001	320000	224	0.000888765
ctg10048	1	50000	2812	0.0125421
ctg10048	10001	60000	3129	0.0139896
ctg10048	20001	70000	3160	0.0145443
ctg10048	30001	80000	2938	0.013067
ctg10048	40001	90000	2918	0.013193
ctg10048	50001	100000	2857	0.0127135
ctg10048	60001	110000	2479	0.0110243
ctg10048	70001	120000	1973	0.00868722
ctg10048	80001	130000	1406	0.00634549
ctg10048	90001	140000	612	0.00273296
ctg10049	1	50000	477	0.00125144
ctg10049	10001	60000	860	0.00245389
ctg10049	20001	70000	1301	0.00434815
ctg10049	30001	80000	1195	0.00406722
ctg10049	40001	90000	1020	0.00358732
ctg10049	50001	100000	887	0.00328077
ctg10049	60001	110000	448	0.00189286
ctg1005	1	50000	559	0.00233574
ctg1005	10001	60000	756	0.00359771
ctg1005	20001	70000	953	0.00443467
ctg1005	30001	80000	1193	0.00562912
ctg1005	40001	90000	1233	0.00588499
ctg1005	50001	100000	1336	0.00713136
ctg1005	60001	110000	1423	0.00760117
ctg1005	70001	120000	1551	0.00863418
ctg1005	80001	130000	1498	0.00854032
ctg1005	90001	140000	1471	0.00832158
ctg1005	100001	150000	1338	0.00698906
ctg1005	110001	160000	1433	0.00693667
ctg1005	120001	170000	1488	0.00646163
ctg1005	130001	180000	1463	0.0060739
ctg1005	140001	190000	1627	0.00680072
ctg1005	150001	200000	1834	0.00823388
ctg1005	160001	210000	1681	0.00788924
ctg1005	170001	220000	1474	0.0074436
ctg1005	180001	230000	1408	0.00730937
ctg1005	190001	240000	1382	0.00755444
ctg1005	200001	250000	1394	0.00756436
ctg1005	210001	260000	1594	0.00879842
ctg1005	220001	270000	1969	0.0110226
ctg1005	230001	280000	2463	0.0141727
ctg1005	240001	290000	2667	0.0154246
ctg1005	250001	300000	2898	0.0167912
ctg1005	260001	310000	2937	0.0169561
ctg1005	270001	320000	2762	0.0156099
ctg1005	280001	330000	2663	0.0147946
ctg1005	290001	340000	2340	0.0123797
ctg1005	300001	350000	1883	0.00943115
ctg1005	310001	360000	1574	0.00727369
ctg1005	320001	370000	1506	0.0071445
ctg1005	330001	380000	1258	0.00557836
ctg1005	340001	390000	1136	0.00557056
ctg1005	350001	400000	1153	0.00605777
ctg1005	360001	410000	1171	0.00654016
ctg1005	370001	420000	897	0.00510287
ctg1005	380001	430000	674	0.00386346
ctg1005	390001	440000	533	0.00289371
ctg1005	400001	450000	325	0.00172336
ctg1005	410001	460000	123	0.000586544
ctg1005	420001	470000	35	0.000153918
ctg10050	1	50000	110	0.000324976
ctg10050	10001	60000	142	0.000407644
ctg10050	20001	70000	120	0.000370304
ctg10050	30001	80000	103	0.000358001
ctg10050	40001	90000	103	0.000358001
ctg10050	50001	100000	99	0.000351354
ctg10050	60001	110000	35	0.00012781
ctg10050	70001	120000	21	7.39066e-05
ctg10051	1	50000	914	0.0039933
ctg10051	10001	60000	845	0.00371178
ctg10051	20001	70000	933	0.00396997
ctg10051	30001	80000	965	0.00411383
ctg10051	40001	90000	938	0.00418961
ctg10051	50001	100000	986	0.00446467
ctg10051	60001	110000	789	0.00363983
ctg10051	70001	120000	634	0.00307888
ctg10051	80001	130000	406	0.00211753
ctg10051	90001	140000	77	0.000445297
ctg10052	1	50000	1929	0.00872857
ctg10052	10001	60000	2175	0.0101888
ctg10052	20001	70000	2240	0.0104444
ctg10052	30001	80000	1813	0.00828773
ctg10052	40001	90000	1243	0.00551834
ctg10052	50001	100000	1462	0.0063549
ctg10052	60001	110000	1499	0.00651227
ctg10052	70001	120000	1201	0.00525455
ctg10052	80001	130000	1083	0.00483812
ctg10052	90001	140000	757	0.0034567
ctg10052	100001	150000	384	0.00195635
ctg10053	1	50000	1163	0.00550576
ctg10053	10001	60000	1025	0.00475996
ctg10053	20001	70000	894	0.00427181
ctg10053	30001	80000	769	0.00389167
ctg10053	40001	90000	513	0.00270076
ctg10053	50001	100000	368	0.00164507
ctg10053	60001	110000	87	0.000354665
ctg10053	70001	120000	52	0.000210644
ctg10054	1	50000	1263	0.00428565
ctg10054	10001	60000	1809	0.0065818
ctg10054	20001	70000	2319	0.00888432
ctg10054	30001	80000	2708	0.0109564
ctg10054	40001	90000	2694	0.0113635
ctg10054	50001	100000	2737	0.0117784
ctg10054	60001	110000	2453	0.0106771
ctg10054	70001	120000	2243	0.00976784
ctg10054	80001	130000	1987	0.00854071
ctg10054	90001	140000	1617	0.00643209
ctg10054	100001	150000	1514	0.00569171
ctg10054	110001	160000	1409	0.00530565
ctg10054	120001	170000	1067	0.00382851
ctg10054	130001	180000	699	0.00225655
ctg10054	140001	190000	487	0.00170694
ctg10054	150001	200000	196	0.000895094
ctg10055	1	50000	1652	0.00672506
ctg10055	10001	60000	1258	0.00476539
ctg10055	20001	70000	736	0.0027454
ctg10055	30001	80000	703	0.00265276
ctg10055	40001	90000	438	0.00176906
ctg10055	50001	100000	153	0.000630154
ctg10056	1	50000	2575	0.0131268
ctg10056	10001	60000	2771	0.0142143
ctg10056	20001	70000	2838	0.0148539
ctg10056	30001	80000	2768	0.014817
ctg10056	40001	90000	2195	0.0116897
ctg10056	50001	100000	1838	0.0104669
ctg10056	60001	110000	1227	0.00716684
ctg10056	70001	120000	735	0.00431871
ctg10056	80001	130000	485	0.00283178
ctg10056	90001	140000	354	0.00204907
ctg10056	100001	150000	5	2.12643e-05
ctg10057	1	50000	851	0.00370105
ctg10057	10001	60000	1251	0.00566053
ctg10057	20001	70000	1348	0.0060815
ctg10057	30001	80000	1460	0.00666353
ctg10057	40001	90000	1859	0.00894807
ctg10057	50001	100000	2060	0.0100725
ctg10057	60001	110000	2235	0.0111236
ctg10057	70001	120000	2709	0.0138802
ctg10057	80001	130000	3349	0.0174277
ctg10057	90001	140000	2789	0.0145497
ctg10057	100001	150000	2181	0.0114577
ctg10057	110001	160000	1576	0.00838899
ctg10057	120001	170000	970	0.00511027
ctg10057	130001	180000	128	0.000706543
ctg10058	1	50000	1215	0.00372388
ctg10058	10001	60000	1589	0.0047905
ctg10058	20001	70000	1686	0.00512372
ctg10058	30001	80000	1429	0.00430294
ctg10058	40001	90000	1241	0.00379439
ctg10058	50001	100000	914	0.00286524
ctg10058	60001	110000	725	0.00235621
ctg10058	70001	120000	852	0.00275702
ctg10058	80001	130000	848	0.00273966
ctg10058	90001	140000	846	0.00273604
ctg10058	100001	150000	550	0.00175364
ctg10058	110001	160000	265	0.000822664
ctg10059	1	50000	1276	0.00556566
ctg10059	10001	60000	1443	0.00647717
ctg10059	20001	70000	1214	0.00562024
ctg10059	30001	80000	1115	0.005226
ctg10059	40001	90000	823	0.00394392
ctg10059	50001	100000	357	0.00159308
ctg1006	1	50000	958	0.00490631
ctg1006	10001	60000	1153	0.00606852
ctg1006	20001	70000	1561	0.00811764
ctg1006	30001	80000	1498	0.00751164
ctg1006	40001	90000	1538	0.00753726
ctg1006	50001	100000	1525	0.00725849
ctg1006	60001	110000	1532	0.00692731
ctg1006	70001	120000	1351	0.0060055
ctg1006	80001	130000	1735	0.00851925
ctg1006	90001	140000	1935	0.00994599
ctg1006	100001	150000	2000	0.00997455
ctg1006	110001	160000	2117	0.0109665
ctg1006	120001	170000	2438	0.0133829
ctg1006	130001	180000	2192	0.0116104
ctg1006	140001	190000	2430	0.0132392
ctg1006	150001	200000	2251	0.0127844
ctg1006	160001	210000	2202	0.0125513
ctg1006	170001	220000	1818	0.0100944
ctg1006	180001	230000	1659	0.00939456
ctg1006	190001	240000	1576	0.00764408
ctg1006	200001	250000	1971	0.00887671
ctg1006	210001	260000	2174	0.0090826
ctg1006	220001	270000	2120	0.00808824
ctg1006	230001	280000	2032	0.00719024
ctg1006	240001	290000	1713	0.00594609
ctg1006	250001	300000	1184	0.00385211
ctg1006	260001	310000	707	0.00205144
ctg1006	270001	320000	472	0.00151799
ctg1006	280001	330000	322	0.00122984
ctg1006	290001	340000	54	0.000182862
ctg10060	1	50000	139	0.000518692
ctg10060	10001	60000	236	0.00105871
ctg10060	20001	70000	249	0.00117848
ctg10060	30001	80000	249	0.00117848
ctg10060	40001	90000	241	0.00114726
ctg10060	50001	100000	163	0.000848084
ctg10060	60001	110000	29	0.000161264
ctg10061	1	50000	467	0.00148755
ctg10061	10001	60000	593	0.00218331
ctg10061	20001	70000	1070	0.00434008
ctg10061	30001	80000	1049	0.00437196
ctg10061	40001	90000	1153	0.00474673
ctg10061	50001	100000	1255	0.00515541
ctg10061	60001	110000	917	0.00372388
ctg10061	70001	120000	637	0.00247822
ctg10061	80001	130000	849	0.00340929
ctg10061	90001	140000	1500	0.0066745
ctg10061	100001	150000	1462	0.00653992
ctg10061	110001	160000	1658	0.00722604
ctg10061	120001	170000	1756	0.00804907
ctg10061	130001	180000	1430	0.00667924
ctg10061	140001	190000	626	0.00289641
ctg10061	150001	200000	551	0.00260635
ctg10061	160001	210000	339	0.00186647
ctg10062	1	50000	1343	0.00608571
ctg10062	10001	60000	1235	0.00562744
ctg10062	20001	70000	936	0.00429533
ctg10062	30001	80000	968	0.00433626
ctg10062	40001	90000	725	0.00283305
ctg10062	50001	100000	718	0.00282449
ctg10062	60001	110000	603	0.00240127
ctg10062	70001	120000	423	0.00172116
ctg10062	80001	130000	75	0.000253171
ctg10063	1	50000	118	0.000253924
ctg10063	10001	60000	105	0.000250173
ctg10063	20001	70000	103	0.000249426
ctg10063	30001	80000	98	0.000248874
ctg10063	40001	90000	84	0.000247015
ctg10063	50001	100000	2	2.10535e-07
ctg10063	60001	110000	2	2.10535e-07
ctg10064	1	50000	950	0.00474922
ctg10064	10001	60000	992	0.00487683
ctg10064	20001	70000	789	0.00379148
ctg10064	30001	80000	450	0.00207579
ctg10064	40001	90000	223	0.000933017
ctg10064	50001	100000	48	0.000132992
ctg10065	1	50000	714	0.00294031
ctg10065	10001	60000	953	0.00495698
ctg10065	20001	70000	1140	0.00572262
ctg10065	30001	80000	1417	0.00692975
ctg10065	40001	90000	1859	0.00964583
ctg10065	50001	100000	2204	0.0113075
ctg10065	60001	110000	1925	0.0092962
ctg10065	70001	120000	1807	0.00834406
ctg10065	80001	130000	1325	0.00616083
ctg10065	90001	140000	799	0.00315194
ctg10065	100001	150000	446	0.00146612
ctg10065	110001	160000	261	0.000816137
ctg10066	1	50000	1532	0.0066525
ctg10066	10001	60000	1111	0.00469111
ctg10066	20001	70000	1174	0.00502226
ctg10066	30001	80000	1778	0.00845796
ctg10066	40001	90000	1917	0.00953409
ctg10066	50001	100000	1776	0.0087758
ctg10066	60001	110000	1701	0.0084135
ctg10066	70001	120000	1233	0.00624346
ctg10066	80001	130000	567	0.0026566
ctg10066	90001	140000	139	0.000591126
ctg10067	1	50000	1806	0.00931841
ctg10067	10001	60000	2067	0.0108383
ctg10067	20001	70000	1655	0.00883799
ctg10067	30001	80000	1517	0.00825178
ctg10067	40001	90000	1493	0.00833379
ctg10067	50001	100000	1432	0.00748384
ctg10067	60001	110000	962	0.00482492
ctg10067	70001	120000	924	0.00469263
ctg10067	80001	130000	1147	0.0059381
ctg10067	90001	140000	930	0.00485557
ctg10067	100001	150000	253	0.00134313
ctg10067	110001	160000	243	0.00132077
ctg10067	120001	170000	236	0.0013035
ctg10068	1	50000	3266	0.0171698
ctg10068	10001	60000	3206	0.0171686
ctg10068	20001	70000	2518	0.0135307
ctg10068	30001	80000	1907	0.0101186
ctg10068	40001	90000	1062	0.00559182
ctg10068	50001	100000	168	0.000918681
ctg10069	1	50000	1440	0.00645571
ctg10069	10001	60000	1985	0.00874322
ctg10069	20001	70000	2172	0.00983005
ctg10069	30001	80000	2003	0.00906286
ctg10069	40001	90000	2057	0.00932798
ctg10069	50001	100000	1891	0.00835002
ctg10069	60001	110000	1391	0.00631382
ctg10069	70001	120000	863	0.00370544
ctg10069	80001	130000	832	0.00361217
ctg10069	90001	140000	570	0.00248566
ctg10069	100001	150000	81	0.000359448
ctg1007	1	50000	2448	0.0110614
ctg1007	10001	60000	2216	0.0101644
ctg1007	20001	70000	2092	0.0100417
ctg1007	30001	80000	2236	0.0111346
ctg1007	40001	90000	2208	0.0108187
ctg1007	50001	100000	2202	0.0103862
ctg1007	60001	110000	2460	0.0115296
ctg1007	70001	120000	2092	0.00969537
ctg1007	80001	130000	2055	0.00942708
ctg1007	90001	140000	2085	0.00990004
ctg1007	100001	150000	2057	0.0100104
ctg1007	110001	160000	1909	0.00938595
ctg1007	120001	170000	2237	0.0108334
ctg1007	130001	180000	2308	0.0111
ctg1007	140001	190000	2786	0.0134154
ctg1007	150001	200000	2973	0.0140529
ctg1007	160001	210000	2701	0.0126485
ctg1007	170001	220000	2485	0.0116903
ctg1007	180001	230000	2342	0.0109346
ctg1007	190001	240000	1860	0.00847665
ctg1007	200001	250000	1779	0.0083087
ctg1007	210001	260000	2230	0.0105954
ctg1007	220001	270000	2135	0.0101647
ctg1007	230001	280000	2097	0.0100074
ctg1007	240001	290000	2070	0.00993455
ctg1007	250001	300000	1790	0.00862015
ctg1007	260001	310000	1333	0.00598225
ctg1007	270001	320000	1034	0.00434316
ctg1007	280001	330000	724	0.00278786
ctg1007	290001	340000	479	0.00165269
ctg1007	300001	350000	382	0.00122712
ctg1007	310001	360000	138	0.000515101
ctg1007	320001	370000	48	0.000169087
ctg10070	1	50000	81	0.000137711
ctg10070	10001	60000	104	0.000138837
ctg10070	20001	70000	89	0.000117516
ctg10070	30001	80000	46	4.44546e-05
ctg10070	40001	90000	40	2.37014e-05
ctg10070	50001	100000	31	2.02217e-05
ctg10071	1	50000	329	0.00136069
ctg10071	10001	60000	327	0.00135424
ctg10071	20001	70000	323	0.00133429
ctg10071	30001	80000	310	0.00129869
ctg10071	40001	90000	246	0.0010495
ctg10071	50001	100000	12	3.1057e-05
ctg10072	1	50000	1983	0.00879525
ctg10072	10001	60000	2454	0.0112643
ctg10072	20001	70000	2050	0.0098816
ctg10072	30001	80000	1981	0.00985627
ctg10072	40001	90000	1606	0.00837277
ctg10072	50001	100000	1032	0.00535395
ctg10072	60001	110000	542	0.00286288
ctg10072	70001	120000	333	0.00183487
ctg10072	80001	130000	38	0.000211587
ctg10073	1	50000	1838	0.00937845
ctg10073	10001	60000	1429	0.00737394
ctg10073	20001	70000	1771	0.00897909
ctg10073	30001	80000	1687	0.00832285
ctg10073	40001	90000	1419	0.00686044
ctg10073	50001	100000	1070	0.00504272
ctg10073	60001	110000	1013	0.00482289
ctg10073	70001	120000	489	0.00242018
ctg10073	80001	130000	160	0.000849333
ctg10074	1	50000	534	0.00173327
ctg10074	10001	60000	587	0.00189487
ctg10074	20001	70000	522	0.00174834
ctg10074	30001	80000	450	0.00152127
ctg10074	40001	90000	299	0.00100552
ctg10074	50001	100000	125	0.000365945
ctg10075	1	50000	55	0.000117758
ctg10075	10001	60000	63	0.000131037
ctg10075	20001	70000	27	4.73831e-05
ctg10075	30001	80000	25	4.46439e-05
ctg10075	40001	90000	24	4.38008e-05
ctg10075	50001	100000	19	2.99009e-05
ctg10076	1	50000	416	0.00156121
ctg10076	10001	60000	313	0.00112563
ctg10076	20001	70000	184	0.000655185
ctg10076	30001	80000	53	0.000211822
ctg10076	40001	90000	29	0.000132122
ctg10076	50001	100000	18	0.000103274
ctg10077	1	50000	2002	0.0094745
ctg10077	10001	60000	1873	0.00877119
ctg10077	20001	70000	2017	0.00920043
ctg10077	30001	80000	2154	0.00959658
ctg10077	40001	90000	2335	0.0100964
ctg10077	50001	100000	2322	0.0100601
ctg10077	60001	110000	2103	0.00907186
ctg10077	70001	120000	1639	0.00710294
ctg10077	80001	130000	1204	0.00502501
ctg10077	90001	140000	992	0.00434223
ctg10077	100001	150000	839	0.00355482
ctg10077	110001	160000	1178	0.00512565
ctg10077	120001	170000	1563	0.00701863
ctg10077	130001	180000	1541	0.00694198
ctg10077	140001	190000	1166	0.00522763
ctg10077	150001	200000	874	0.0040467
ctg10077	160001	210000	418	0.00197791
ctg10077	170001	220000	35	8.89705e-05
ctg10077	180001	230000	108	0.00023255
ctg10077	190001	240000	534	0.00175741
ctg10077	200001	250000	601	0.00195623
ctg10077	210001	260000	866	0.00301485
ctg10077	220001	270000	963	0.00332901
ctg10077	230001	280000	886	0.00317281
ctg10077	240001	290000	447	0.00161259
ctg10077	250001	300000	366	0.00137256
ctg10077	260001	310000	99	0.000314548
ctg10078	1	50000	2463	0.00933119
ctg10078	10001	60000	2338	0.0090839
ctg10078	20001	70000	2749	0.0105613
ctg10078	30001	80000	2560	0.00961733
ctg10078	40001	90000	2283	0.008463
ctg10078	50001	100000	2377	0.00922346
ctg10078	60001	110000	2212	0.00850607
ctg10078	70001	120000	1676	0.00661216
ctg10078	80001	130000	1346	0.00545432
ctg10078	90001	140000	979	0.0038961
ctg10078	100001	150000	422	0.00153845
ctg10079	1	50000	962	0.003669
ctg10079	10001	60000	973	0.00382293
ctg10079	20001	70000	1089	0.00445759
ctg10079	30001	80000	1150	0.00498285
ctg10079	40001	90000	1305	0.00606014
ctg10079	50001	100000	1080	0.00528457
ctg10079	60001	110000	908	0.00456187
ctg10079	70001	120000	561	0.00300084
ctg10079	80001	130000	350	0.00187392
ctg10079	90001	140000	2	3.05272e-06
ctg1008	1	50000	1006	0.00320316
ctg1008	10001	60000	1462	0.00510253
ctg1008	20001	70000	1791	0.00608921
ctg1008	30001	80000	2034	0.0069196
ctg1008	40001	90000	2130	0.00760397
ctg1008	50001	100000	1930	0.00682615
ctg1008	60001	110000	2088	0.00734021
ctg1008	70001	120000	2337	0.00868855
ctg1008	80001	130000	2279	0.00880782
ctg1008	90001	140000	2417	0.00915865
ctg1008	100001	150000	3001	0.0129453
ctg1008	110001	160000	2681	0.0114514
ctg1008	120001	170000	2449	0.0102844
ctg1008	130001	180000	2534	0.0109542
ctg1008	140001	190000	2274	0.00998228
ctg1008	150001	200000	1981	0.0083699
ctg1008	160001	210000	2057	0.00952151
ctg1008	170001	220000	2007	0.0100524
ctg1008	180001	230000	1689	0.00863862
ctg1008	190001	240000	1791	0.00985888
ctg1008	200001	250000	1666	0.00887686
ctg1008	210001	260000	1538	0.00794123
ctg1008	220001	270000	1594	0.00820688
ctg1008	230001	280000	1825	0.00978238
ctg1008	240001	290000	1988	0.0100079
ctg1008	250001	300000	1902	0.00950007
ctg1008	260001	310000	1659	0.0083454
ctg1008	270001	320000	1305	0.00637425
ctg1008	280001	330000	820	0.00356193
ctg1008	290001	340000	265	0.00116275
ctg10080	1	50000	2127	0.00584795
ctg10080	10001	60000	2177	0.00578237
ctg10080	20001	70000	2361	0.00670799
ctg10080	30001	80000	2307	0.00660877
ctg10080	40001	90000	2066	0.00624195
ctg10080	50001	100000	1445	0.00446802
ctg10080	60001	110000	935	0.00320058
ctg10080	70001	120000	413	0.00134585
ctg10080	80001	130000	184	0.000714472
ctg10080	90001	140000	43	0.000156432
ctg10081	1	50000	663	0.00220534
ctg10081	10001	60000	702	0.00229291
ctg10081	20001	70000	889	0.00319596
ctg10081	30001	80000	788	0.00293791
ctg10081	40001	90000	705	0.00266754
ctg10081	50001	100000	462	0.00183425
ctg10081	60001	110000	222	0.000996211
ctg10082	1	50000	963	0.00316459
ctg10082	10001	60000	1036	0.00344004
ctg10082	20001	70000	937	0.00305462
ctg10082	30001	80000	744	0.00246297
ctg10082	40001	90000	415	0.00149316
ctg10082	50001	100000	283	0.00104791
ctg10082	60001	110000	12	4.74802e-05
ctg10083	1	50000	3321	0.0160321
ctg10083	10001	60000	3497	0.0167685
ctg10083	20001	70000	3086	0.014082
ctg10083	30001	80000	2736	0.0125426
ctg10083	40001	90000	2296	0.00994224
ctg10083	50001	100000	1888	0.00741206
ctg10083	60001	110000	1807	0.00682509
ctg10083	70001	120000	1410	0.00508555
ctg10083	80001	130000	998	0.00337814
ctg10083	90001	140000	572	0.00204854
ctg10083	100001	150000	376	0.00153015
ctg10084	1	50000	1277	0.00533926
ctg10084	10001	60000	1140	0.00445716
ctg10084	20001	70000	908	0.00343416
ctg10084	30001	80000	891	0.00321834
ctg10084	40001	90000	680	0.00216786
ctg10084	50001	100000	838	0.00244082
ctg10084	60001	110000	857	0.00223374
ctg10084	70001	120000	654	0.00163433
ctg10084	80001	130000	413	0.000949418
ctg10084	90001	140000	317	0.000703877
ctg10084	100001	150000	124	0.000260383
ctg10085	1	50000	1572	0.00496487
ctg10085	10001	60000	1436	0.00428048
ctg10085	20001	70000	1984	0.0074898
ctg10085	30001	80000	2651	0.0111261
ctg10085	40001	90000	3228	0.0146934
ctg10085	50001	100000	3364	0.0160198
ctg10085	60001	110000	3110	0.0149505
ctg10085	70001	120000	2413	0.0113964
ctg10085	80001	130000	1547	0.00738478
ctg10085	90001	140000	600	0.00272647
ctg10085	100001	150000	32	0.00012454
ctg10086	1	50000	975	0.00456343
ctg10086	10001	60000	667	0.00301789
ctg10086	20001	70000	376	0.00151282
ctg10086	30001	80000	153	0.000354523
ctg10086	40001	90000	120	0.00025102
ctg10086	50001	100000	8	2.36861e-05
ctg10087	1	50000	2018	0.00964154
ctg10087	10001	60000	2003	0.00935991
ctg10087	20001	70000	1538	0.00704506
ctg10087	30001	80000	1332	0.0060013
ctg10087	40001	90000	1102	0.00487749
ctg10087	50001	100000	350	0.00149005
ctg10088	1	50000	2485	0.0125562
ctg10088	10001	60000	2306	0.011265
ctg10088	20001	70000	2553	0.0127975
ctg10088	30001	80000	2252	0.0113147
ctg10088	40001	90000	2053	0.0101255
ctg10088	50001	100000	1658	0.00822482
ctg10088	60001	110000	1532	0.00737208
ctg10088	70001	120000	1530	0.00714392
ctg10088	80001	130000	1843	0.00878864
ctg10088	90001	140000	1656	0.00812202
ctg10088	100001	150000	1525	0.00754568
ctg10088	110001	160000	1233	0.00626751
ctg10088	120001	170000	582	0.00300428
ctg10089	1	50000	2235	0.00767856
ctg10089	10001	60000	2069	0.00772173
ctg10089	20001	70000	1787	0.0069923
ctg10089	30001	80000	1343	0.00516315
ctg10089	40001	90000	689	0.00256203
ctg10089	50001	100000	268	0.0012295
ctg1009	1	50000	3362	0.0139471
ctg1009	10001	60000	2860	0.0117354
ctg1009	20001	70000	2630	0.0105767
ctg1009	30001	80000	2355	0.00923929
ctg1009	40001	90000	2108	0.00800826
ctg1009	50001	100000	1824	0.00655282
ctg1009	60001	110000	2394	0.009084
ctg1009	70001	120000	3223	0.0128512
ctg1009	80001	130000	3139	0.0125953
ctg1009	90001	140000	3069	0.0124985
ctg1009	100001	150000	2940	0.012164
ctg1009	110001	160000	2257	0.00925218
ctg1009	120001	170000	1428	0.00583107
ctg1009	130001	180000	1666	0.00791628
ctg1009	140001	190000	1918	0.00975581
ctg1009	150001	200000	2153	0.0118812
ctg1009	160001	210000	2611	0.0143895
ctg1009	170001	220000	2920	0.0156648
ctg1009	180001	230000	3066	0.0157812
ctg1009	190001	240000	2682	0.0132157
ctg1009	200001	250000	2920	0.0141636
ctg1009	210001	260000	2554	0.0119305
ctg1009	220001	270000	2329	0.0106222
ctg1009	230001	280000	1604	0.00714067
ctg1009	240001	290000	1753	0.00862524
ctg1009	250001	300000	1120	0.00517658
ctg1009	260001	310000	976	0.00471485
ctg1009	270001	320000	759	0.00398057
ctg1009	280001	330000	825	0.00430708
ctg1009	290001	340000	395	0.00188482
ctg1009	300001	350000	237	0.00109188
ctg1009	310001	360000	142	0.000652648
ctg1009	320001	370000	118	0.000585979
ctg1009	330001	380000	17	7.895e-05
ctg10090	1	50000	1538	0.00585476
ctg10090	10001	60000	1256	0.00476048
ctg10090	20001	70000	927	0.00362675
ctg10090	30001	80000	545	0.00233491
ctg10090	40001	90000	206	0.000807853
ctg10090	50001	100000	78	0.000335748
ctg10091	1	50000	423	0.00167772
ctg10091	10001	60000	483	0.00199336
ctg10091	20001	70000	334	0.00138109
ctg10091	30001	80000	231	0.00099723
ctg10091	40001	90000	185	0.000851677
ctg10091	50001	100000	125	0.000613078
ctg10092	1	50000	582	0.00253536
ctg10092	10001	60000	646	0.00281765
ctg10092	20001	70000	512	0.00211096
ctg10092	30001	80000	445	0.00179265
ctg10092	40001	90000	284	0.00111927
ctg10092	50001	100000	200	0.000752584
ctg10092	60001	110000	27	6.90737e-05
ctg10092	70001	120000	2	3.7896e-06
ctg10093	1	50000	412	0.00143
ctg10093	10001	60000	595	0.00194022
ctg10093	20001	70000	656	0.0020147
ctg10093	30001	80000	939	0.00319012
ctg10093	40001	90000	1249	0.00415415
ctg10093	50001	100000	1890	0.00709088
ctg10093	60001	110000	1856	0.00683023
ctg10093	70001	120000	2243	0.00868225
ctg10093	80001	130000	2681	0.0103569
ctg10093	90001	140000	2682	0.0106429
ctg10093	100001	150000	1959	0.00745242
ctg10093	110001	160000	1841	0.00726061
ctg10093	120001	170000	1765	0.00678131
ctg10093	130001	180000	1152	0.00430456
ctg10093	140001	190000	699	0.00260208
ctg10093	150001	200000	685	0.0025636
ctg10093	160001	210000	549	0.00206542
ctg10093	170001	220000	147	0.000488681
ctg10094	1	50000	2459	0.0097938
ctg10094	10001	60000	2224	0.008582
ctg10094	20001	70000	1729	0.00650244
ctg10094	30001	80000	1105	0.00406305
ctg10094	40001	90000	491	0.00168418
ctg10094	50001	100000	227	0.000706561
ctg10095	1	50000	1893	0.00837803
ctg10095	10001	60000	1785	0.00788388
ctg10095	20001	70000	1518	0.00678374
ctg10095	30001	80000	996	0.00474173
ctg10095	40001	90000	428	0.00196298
ctg10095	50001	100000	85	0.00028528
ctg10096	1	50000	149	0.000178181
ctg10096	10001	60000	135	0.000183172
ctg10096	20001	70000	496	0.00154133
ctg10096	30001	80000	669	0.00214653
ctg10096	40001	90000	747	0.00252024
ctg10096	50001	100000	722	0.00258368
ctg10096	60001	110000	706	0.00254741
ctg10096	70001	120000	316	0.00116445
ctg10096	80001	130000	121	0.000552723
ctg10096	90001	140000	23	0.000116425
ctg10097	1	50000	1813	0.00758148
ctg10097	10001	60000	1671	0.00687034
ctg10097	20001	70000	1496	0.00620088
ctg10097	30001	80000	1146	0.00446301
ctg10097	40001	90000	1149	0.00447266
ctg10097	50001	100000	974	0.00376077
ctg10097	60001	110000	1169	0.00443066
ctg10097	70001	120000	1163	0.00410752
ctg10097	80001	130000	1404	0.00527479
ctg10097	90001	140000	1582	0.00645605
ctg10097	100001	150000	1986	0.00862226
ctg10097	110001	160000	2383	0.0112084
ctg10097	120001	170000	2652	0.012979
ctg10097	130001	180000	2395	0.0118114
ctg10097	140001	190000	1956	0.00972673
ctg10097	150001	200000	1485	0.00733941
ctg10097	160001	210000	820	0.00383569
ctg10097	170001	220000	160	0.000597548
ctg10098	1	50000	1173	0.00622747
ctg10098	10001	60000	986	0.00541095
ctg10098	20001	70000	548	0.00260823
ctg10098	30001	80000	468	0.0021975
ctg10098	40001	90000	439	0.00221482
ctg10098	50001	100000	570	0.00252762
ctg10098	60001	110000	714	0.00267097
ctg10098	70001	120000	1054	0.00447998
ctg10098	80001	130000	1556	0.00740089
ctg10098	90001	140000	2016	0.0104548
ctg10098	100001	150000	1978	0.0107999
ctg10098	110001	160000	1706	0.00998063
ctg10098	120001	170000	1342	0.00808289
ctg10098	130001	180000	797	0.0049207
ctg10098	140001	190000	198	0.00112138
ctg10099	1	50000	1501	0.00682071
ctg10099	10001	60000	1636	0.00732737
ctg10099	20001	70000	1513	0.0066574
ctg10099	30001	80000	1328	0.00525927
ctg10099	40001	90000	1475	0.00566105
ctg10099	50001	100000	1325	0.00486434
ctg10099	60001	110000	1155	0.00429301
ctg10099	70001	120000	1060	0.00398695
ctg10099	80001	130000	673	0.00276876
ctg10099	90001	140000	301	0.00128873
ctg10099	100001	150000	217	0.000965806
ctg10099	110001	160000	69	0.00027875
ctg101	1	50000	1977	0.00980646
ctg101	10001	60000	2042	0.0100495
ctg101	20001	70000	1693	0.0083645
ctg101	30001	80000	1697	0.00845336
ctg101	40001	90000	1470	0.00733742
ctg101	50001	100000	604	0.00308438
ctg101	60001	110000	419	0.00239189
ctg101	70001	120000	700	0.00386473
ctg101	80001	130000	1118	0.00597465
ctg101	90001	140000	1566	0.00849885
ctg101	100001	150000	1879	0.00994565
ctg101	110001	160000	2142	0.011334
ctg101	120001	170000	2308	0.0122065
ctg101	130001	180000	2413	0.0124912
ctg101	140001	190000	2174	0.011219
ctg101	150001	200000	2008	0.0105789
ctg101	160001	210000	1877	0.00986002
ctg101	170001	220000	1631	0.00823787
ctg101	180001	230000	1326	0.007132
ctg101	190001	240000	1415	0.00735334
ctg101	200001	250000	1479	0.00759217
ctg101	210001	260000	1591	0.00794984
ctg101	220001	270000	1824	0.00913409
ctg101	230001	280000	2102	0.0100489
ctg101	240001	290000	2264	0.0108527
ctg101	250001	300000	2296	0.0109931
ctg101	260001	310000	2183	0.0104353
ctg101	270001	320000	2133	0.0106214
ctg101	280001	330000	2398	0.0127872
ctg101	290001	340000	2196	0.0119196
ctg101	300001	350000	2409	0.0124835
ctg101	310001	360000	2403	0.0120333
ctg101	320001	370000	2563	0.0124139
ctg101	330001	380000	2271	0.0100027
ctg101	340001	390000	2235	0.00956182
ctg101	350001	400000	1722	0.00746205
ctg101	360001	410000	1424	0.00637154
ctg101	370001	420000	975	0.00407254
ctg101	380001	430000	724	0.00324387
ctg101	390001	440000	897	0.00455055
ctg101	400001	450000	1087	0.00565837
ctg101	410001	460000	1396	0.0074003
ctg101	420001	470000	1331	0.00720989
ctg101	430001	480000	1152	0.00623663
ctg101	440001	490000	1192	0.00663962
ctg101	450001	500000	1315	0.00706569
ctg101	460001	510000	1535	0.00815195
ctg101	470001	520000	2026	0.011073
ctg101	480001	530000	2344	0.0130589
ctg101	490001	540000	2195	0.0117909
ctg101	500001	550000	2149	0.0115311
ctg101	510001	560000	2091	0.0112395
ctg101	520001	570000	2153	0.0113079
ctg101	530001	580000	2207	0.0116873
ctg101	540001	590000	2364	0.0120195
ctg101	550001	600000	2366	0.0121301
ctg101	560001	610000	2195	0.01132
ctg101	570001	620000	1886	0.00986353
ctg101	580001	630000	1949	0.00918574
ctg101	590001	640000	1958	0.00923471
ctg101	600001	650000	2203	0.0105314
ctg101	610001	660000	2362	0.0113932
ctg101	620001	670000	2182	0.0106092
ctg101	630001	680000	2087	0.011026
ctg101	640001	690000	1778	0.0100392
ctg101	650001	700000	1772	0.00964051
ctg101	660001	710000	1731	0.00904911
ctg101	670001	720000	1910	0.00935588
ctg101	680001	730000	1904	0.00867056
ctg101	690001	740000	2126	0.00977604
ctg101	700001	750000	1983	0.00959053
ctg101	710001	760000	1700	0.00835172
ctg101	720001	770000	1419	0.00721905
ctg101	730001	780000	1413	0.00782635
ctg101	740001	790000	1020	0.00574582
ctg101	750001	800000	983	0.00578921
ctg101	760001	810000	906	0.00550902
ctg101	770001	820000	986	0.00626456
ctg101	780001	830000	1044	0.00572032
ctg101	790001	840000	1503	0.00763372
ctg101	800001	850000	1443	0.0071844
ctg101	810001	860000	1669	0.00852341
ctg101	820001	870000	1855	0.0091481
ctg101	830001	880000	1410	0.00740135
ctg101	840001	890000	1304	0.00727258
ctg101	850001	900000	1244	0.00665129
ctg101	860001	910000	1257	0.00673605
ctg101	870001	920000	1319	0.00723283
ctg101	880001	930000	1585	0.0085147
ctg101	890001	940000	1664	0.00876758
ctg101	900001	950000	1980	0.0103763
ctg101	910001	960000	1756	0.00883604
ctg101	920001	970000	1867	0.00916931
ctg101	930001	980000	2077	0.0102366
ctg101	940001	990000	1705	0.00853771
ctg101	950001	1000000	1271	0.00625854
ctg101	960001	1010000	1563	0.00735962
ctg101	970001	1020000	1539	0.00679447
ctg101	980001	1030000	1172	0.00475322
ctg101	990001	1040000	1184	0.00463587
ctg101	1000001	1050000	1128	0.00434348
ctg101	1010001	1060000	925	0.00343268
ctg101	1020001	1070000	849	0.00354779
ctg101	1030001	1080000	894	0.00400435
ctg101	1040001	1090000	1318	0.00615319
ctg101	1050001	1100000	1782	0.00873492
ctg101	1060001	1110000	2100	0.0103564
ctg101	1070001	1120000	2152	0.0108913
ctg101	1080001	1130000	2456	0.012922
ctg101	1090001	1140000	2514	0.0139866
ctg101	1100001	1150000	2568	0.0143767
ctg101	1110001	1160000	2461	0.0142986
ctg101	1120001	1170000	2051	0.0118095
ctg101	1130001	1180000	1816	0.00995993
ctg101	1140001	1190000	1542	0.0079893
ctg101	1150001	1200000	1480	0.00770945
ctg101	1160001	1210000	1682	0.00872439
ctg101	1170001	1220000	1953	0.00993668
ctg101	1180001	1230000	2089	0.010848
ctg101	1190001	1240000	2079	0.010929
ctg101	1200001	1250000	2086	0.0110846
ctg101	1210001	1260000	1896	0.0102005
ctg101	1220001	1270000	1800	0.00952005
ctg101	1230001	1280000	2236	0.0110025
ctg101	1240001	1290000	2016	0.00956588
ctg101	1250001	1300000	1567	0.00667223
ctg101	1260001	1310000	1502	0.00549178
ctg101	1270001	1320000	1842	0.00703718
ctg101	1280001	1330000	1537	0.00636028
ctg101	1290001	1340000	1920	0.00865397
ctg101	1300001	1350000	1936	0.00889802
ctg101	1310001	1360000	1614	0.00783466
ctg101	1320001	1370000	1024	0.00546667
ctg101	1330001	1380000	523	0.00277058
ctg101	1340001	1390000	66	0.000317598
ctg1010	1	50000	3108	0.0148354
ctg1010	10001	60000	2489	0.0100951
ctg1010	20001	70000	2196	0.00854327
ctg1010	30001	80000	2600	0.0104322
ctg1010	40001	90000	2553	0.0102615
ctg1010	50001	100000	2576	0.0112802
ctg1010	60001	110000	3381	0.0160789
ctg1010	70001	120000	3948	0.0189075
ctg1010	80001	130000	3739	0.0179826
ctg1010	90001	140000	4022	0.0199951
ctg1010	100001	150000	3296	0.0169431
ctg1010	110001	160000	2559	0.0136117
ctg1010	120001	170000	2187	0.0122797
ctg1010	130001	180000	2134	0.0125258
ctg1010	140001	190000	1955	0.0108395
ctg1010	150001	200000	2049	0.0105637
ctg1010	160001	210000	2045	0.00989699
ctg1010	170001	220000	1841	0.00863016
ctg1010	180001	230000	1903	0.00872069
ctg1010	190001	240000	2231	0.0109258
ctg1010	200001	250000	2362	0.0118467
ctg1010	210001	260000	2303	0.0117073
ctg1010	220001	270000	2651	0.0140592
ctg1010	230001	280000	2269	0.0120695
ctg1010	240001	290000	1769	0.00910813
ctg1010	250001	300000	1461	0.00741565
ctg1010	260001	310000	1212	0.00613621
ctg1010	270001	320000	655	0.00278897
ctg1010	280001	330000	423	0.00158697
ctg1010	290001	340000	203	0.000777387
ctg1010	300001	350000	34	0.000139381
ctg10100	1	50000	2214	0.00912097
ctg10100	10001	60000	2365	0.00922544
ctg10100	20001	70000	2348	0.0092592
ctg10100	30001	80000	2044	0.00863125
ctg10100	40001	90000	1862	0.00801535
ctg10100	50001	100000	1593	0.0065702
ctg10100	60001	110000	1329	0.00558318
ctg10100	70001	120000	1527	0.00650319
ctg10100	80001	130000	1418	0.00586229
ctg10100	90001	140000	1051	0.00429111
ctg10100	100001	150000	658	0.00278225
ctg10100	110001	160000	375	0.001574
ctg10100	120001	170000	58	0.000121566
ctg10100	130001	180000	9	2.116e-05
ctg10101	1	50000	1306	0.00513393
ctg10101	10001	60000	1755	0.00683055
ctg10101	20001	70000	1694	0.00635764
ctg10101	30001	80000	1898	0.00697279
ctg10101	40001	90000	1672	0.00624954
ctg10101	50001	100000	1363	0.00515338
ctg10101	60001	110000	845	0.00314021
ctg10101	70001	120000	847	0.00318075
ctg10101	80001	130000	829	0.00334616
ctg10101	90001	140000	841	0.00339444
ctg10101	100001	150000	739	0.00301906
ctg10101	110001	160000	739	0.00301906
ctg10101	120001	170000	336	0.00141797
ctg10101	130001	180000	17	5.52689e-05
ctg10102	1	50000	344	0.000668649
ctg10102	10001	60000	355	0.000665748
ctg10102	20001	70000	309	0.000504764
ctg10102	30001	80000	206	0.000332149
ctg10102	40001	90000	117	0.00018692
ctg10102	50001	100000	74	9.53765e-05
ctg10102	60001	110000	32	3.55979e-05
ctg10103	1	50000	201	0.000366694
ctg10103	10001	60000	251	0.000356562
ctg10103	20001	70000	234	0.000315095
ctg10103	30001	80000	153	0.000173861
ctg10103	40001	90000	141	0.000159803
ctg10103	50001	100000	114	0.000120099
ctg10104	1	50000	441	0.00157682
ctg10104	10001	60000	422	0.00139281
ctg10104	20001	70000	328	0.00105522
ctg10104	30001	80000	278	0.000891023
ctg10104	40001	90000	152	0.000409029
ctg10104	50001	100000	68	0.000153903
ctg10105	1	50000	345	0.00149763
ctg10105	10001	60000	332	0.00143709
ctg10105	20001	70000	274	0.00123869
ctg10105	30001	80000	223	0.0010494
ctg10105	40001	90000	146	0.000758856
ctg10106	1	50000	91	0.000225267
ctg10106	10001	60000	90	0.000227368
ctg10106	20001	70000	37	4.87664e-05
ctg10106	30001	80000	24	2.65371e-05
ctg10106	40001	90000	18	2.40069e-05
ctg10106	50001	100000	2	4.21064e-06
ctg10107	1	50000	692	0.00294495
ctg10107	10001	60000	728	0.00306101
ctg10107	20001	70000	727	0.00305921
ctg10107	30001	80000	678	0.00281218
ctg10107	40001	90000	380	0.0013573
ctg10107	50001	100000	55	0.000187686
ctg10108	1	50000	1089	0.00504695
ctg10108	10001	60000	1133	0.00527935
ctg10108	20001	70000	1267	0.00583649
ctg10108	30001	80000	1408	0.0064454
ctg10108	40001	90000	1667	0.0075377
ctg10108	50001	100000	1415	0.00634321
ctg10108	60001	110000	1177	0.0051483
ctg10108	70001	120000	952	0.00410325
ctg10108	80001	130000	572	0.00237188
ctg10108	90001	140000	96	0.000371377
ctg10109	1	50000	79	0.000206506
ctg10109	10001	60000	60	0.000161199
ctg10109	20001	70000	23	6.95857e-05
ctg10109	30001	80000	18	6.20038e-05
ctg10109	40001	90000	4	5.05287e-06
ctg10109	50001	100000	2	2.7369e-06
ctg10109	60001	110000	1	1.15791e-06
ctg1011	1	50000	384	0.00142399
ctg1011	10001	60000	697	0.00263723
ctg1011	20001	70000	1202	0.00456778
ctg1011	30001	80000	2190	0.00851968
ctg1011	40001	90000	3125	0.0125749
ctg1011	50001	100000	3687	0.0149298
ctg1011	60001	110000	3792	0.0155928
ctg1011	70001	120000	3444	0.0143036
ctg1011	80001	130000	3220	0.0142726
ctg1011	90001	140000	2911	0.0129257
ctg1011	100001	150000	2597	0.0116585
ctg1011	110001	160000	2751	0.0122368
ctg1011	120001	170000	3122	0.0137968
ctg1011	130001	180000	2572	0.0108075
ctg1011	140001	190000	1906	0.00797964
ctg1011	150001	200000	1604	0.00664749
ctg1011	160001	210000	951	0.00385732
ctg1011	170001	220000	458	0.00178771
ctg1011	180001	230000	273	0.000931479
ctg1011	190001	240000	420	0.00149629
ctg1011	200001	250000	404	0.00143995
ctg1011	210001	260000	465	0.00166798
ctg1011	220001	270000	479	0.00182681
ctg1011	230001	280000	403	0.00158178
ctg1011	240001	290000	216	0.000865999
ctg1011	250001	300000	154	0.000649308
ctg1011	260001	310000	109	0.000528484
ctg1011	270001	320000	115	0.000453453
ctg1011	280001	330000	220	0.000784314
ctg1011	290001	340000	263	0.000928933
ctg1011	300001	350000	435	0.00155575
ctg1011	310001	360000	580	0.0021047
ctg1011	320001	370000	546	0.00199189
ctg1011	330001	380000	475	0.00183321
ctg1011	340001	390000	477	0.00185286
ctg1011	350001	400000	305	0.00122613
ctg1011	360001	410000	225	0.00108053
ctg1011	370001	420000	198	0.000968475
ctg1011	380001	430000	148	0.000719844
ctg1011	390001	440000	103	0.000555717
ctg1011	400001	450000	103	0.000555717
ctg10110	1	50000	732	0.00217877
ctg10110	10001	60000	660	0.00198739
ctg10110	20001	70000	821	0.00345042
ctg10110	30001	80000	990	0.00514734
ctg10110	40001	90000	838	0.00472529
ctg10110	50001	100000	971	0.00631712
ctg10110	60001	110000	1466	0.0105462
ctg10110	70001	120000	1508	0.00975923
ctg10110	80001	130000	1473	0.00905966
ctg10110	90001	140000	1437	0.0089821
ctg10110	100001	150000	1109	0.0066456
ctg10110	110001	160000	490	0.00203445
ctg10110	120001	170000	220	0.00120576
ctg10111	1	50000	1504	0.00725308
ctg10111	10001	60000	1501	0.00732718
ctg10111	20001	70000	1414	0.00698224
ctg10111	30001	80000	1167	0.00582421
ctg10111	40001	90000	743	0.00376104
ctg10111	50001	100000	123	0.000501448
ctg10112	1	50000	2051	0.00814823
ctg10112	10001	60000	2114	0.00818778
ctg10112	20001	70000	1600	0.00591765
ctg10112	30001	80000	1204	0.00427119
ctg10112	40001	90000	1053	0.00367921
ctg10112	50001	100000	1344	0.00466052
ctg10112	60001	110000	1248	0.00443865
ctg10112	70001	120000	1037	0.00379762
ctg10112	80001	130000	899	0.00341171
ctg10112	90001	140000	376	0.00125988
ctg10112	100001	150000	30	6.08685e-05
ctg10113	1	50000	89	0.000293876
ctg10113	10001	60000	147	0.000519934
ctg10113	20001	70000	275	0.00121569
ctg10113	30001	80000	270	0.00120575
ctg10113	40001	90000	195	0.000936109
ctg10113	50001	100000	195	0.000936109
ctg10113	60001	110000	137	0.000709865
ctg10114	1	50000	1289	0.00612628
ctg10114	10001	60000	1248	0.00579728
ctg10114	20001	70000	1372	0.00652099
ctg10114	30001	80000	1251	0.00530958
ctg10114	40001	90000	1350	0.00446725
ctg10114	50001	100000	1248	0.00425976
ctg10114	60001	110000	1019	0.00348237
ctg10114	70001	120000	828	0.0025215
ctg10114	80001	130000	592	0.00183386
ctg10114	90001	140000	127	0.000389181
ctg10115	1	50000	2422	0.0120967
ctg10115	10001	60000	1864	0.00972224
ctg10115	20001	70000	1368	0.00771192
ctg10115	30001	80000	568	0.00321146
ctg10115	40001	90000	239	0.00143961
ctg10115	50001	100000	98	0.00055468
ctg10116	1	50000	2790	0.0136409
ctg10116	10001	60000	2587	0.0119997
[truncated: 328,513 more rows]
