# Supplementary material for: Population sequencing enhances understanding of tea plant evolution
Source: Nat Commun. 2020 Sep 7;11:4447. doi: 10.1038/s41467-020-18228-8 (PMC7477583; doi:10.1038/s41467-020-18228-8)
Supplement: Supplementary file 15 — Source Data [file 41467_2020_18228_MOESM15_ESM.zip › source data/supplementary fig 13_CSS_w50000s10000.windowed.pi]

CHROM	BIN_START	BIN_END	N_VARIANTS	PI
ctg1	1	50000	3936	0.0103562
ctg1	10001	60000	4537	0.0123215
ctg1	20001	70000	4665	0.013053
ctg1	30001	80000	4228	0.0118689
ctg1	40001	90000	3216	0.00916122
ctg1	50001	100000	3787	0.0107564
ctg1	60001	110000	4411	0.0120155
ctg1	70001	120000	4739	0.0122849
ctg1	80001	130000	5100	0.0130255
ctg1	90001	140000	5075	0.0129667
ctg1	100001	150000	3821	0.00939013
ctg1	110001	160000	2741	0.00631354
ctg1	120001	170000	1816	0.00389993
ctg1	130001	180000	1091	0.0019256
ctg1	140001	190000	1710	0.00340651
ctg1	150001	200000	2297	0.00498289
ctg1	160001	210000	2570	0.00589187
ctg1	170001	220000	3106	0.00821401
ctg1	180001	230000	3702	0.010056
ctg1	190001	240000	3410	0.00943089
ctg1	200001	250000	3186	0.00910892
ctg1	210001	260000	3597	0.0107115
ctg1	220001	270000	3905	0.0111014
ctg1	230001	280000	4464	0.0130473
ctg1	240001	290000	4395	0.0129606
ctg1	250001	300000	5106	0.0141298
ctg1	260001	310000	4307	0.0115356
ctg1	270001	320000	3846	0.0098729
ctg1	280001	330000	3159	0.00772217
ctg1	290001	340000	3551	0.0085058
ctg1	300001	350000	3297	0.00836784
ctg1	310001	360000	4111	0.0106889
ctg1	320001	370000	3766	0.00956023
ctg1	330001	380000	3387	0.00813706
ctg1	340001	390000	3668	0.00969702
ctg1	350001	400000	3361	0.00889121
ctg1	360001	410000	3584	0.00948912
ctg1	370001	420000	4180	0.0114349
ctg1	380001	430000	4050	0.0112063
ctg1	390001	440000	3150	0.00810939
ctg1	400001	450000	2713	0.0068017
ctg1	410001	460000	2759	0.00677453
ctg1	420001	470000	2669	0.00654931
ctg1	430001	480000	3242	0.0079594
ctg1	440001	490000	3536	0.00836993
ctg1	450001	500000	4016	0.00922851
ctg1	460001	510000	4093	0.00985351
ctg1	470001	520000	4476	0.0113199
ctg1	480001	530000	4858	0.0135328
ctg1	490001	540000	5500	0.0162378
ctg1	500001	550000	5460	0.01706
ctg1	510001	560000	4605	0.0144599
ctg1	520001	570000	3999	0.012648
ctg1	530001	580000	3401	0.0104852
ctg1	540001	590000	3510	0.0106006
ctg1	550001	600000	4022	0.0119975
ctg1	560001	610000	4560	0.0131068
ctg1	570001	620000	4814	0.0137646
ctg1	580001	630000	4730	0.0135551
ctg1	590001	640000	4690	0.0134315
ctg1	600001	650000	3906	0.0109162
ctg1	610001	660000	3392	0.00985523
ctg1	620001	670000	3096	0.00880228
ctg1	630001	680000	3788	0.0108142
ctg1	640001	690000	3695	0.0108535
ctg1	650001	700000	4245	0.0128558
ctg1	660001	710000	4926	0.0153035
ctg1	670001	720000	5393	0.0173293
ctg1	680001	730000	5111	0.0168156
ctg1	690001	740000	5289	0.0173245
ctg1	700001	750000	4861	0.0157753
ctg1	710001	760000	4290	0.0140038
ctg1	720001	770000	4133	0.0137746
ctg1	730001	780000	3886	0.0127
ctg1	740001	790000	3272	0.0103909
ctg1	750001	800000	3500	0.01087
ctg1	760001	810000	3626	0.01094
ctg1	770001	820000	2733	0.00765133
ctg1	780001	830000	3195	0.00858369
ctg1	790001	840000	3325	0.00893231
ctg1	800001	850000	3055	0.00772536
ctg1	810001	860000	3211	0.00770818
ctg1	820001	870000	3837	0.0092763
ctg1	830001	880000	2875	0.00639923
ctg1	840001	890000	2389	0.00503455
ctg1	850001	900000	2950	0.00711605
ctg1	860001	910000	2701	0.00654161
ctg1	870001	920000	2578	0.00594655
ctg1	880001	930000	2860	0.00694137
ctg1	890001	940000	3521	0.00927822
ctg1	900001	950000	3408	0.00996521
ctg1	910001	960000	3385	0.0101873
ctg1	920001	970000	3339	0.0103003
ctg1	930001	980000	3024	0.00927122
ctg1	940001	990000	2852	0.0078486
ctg1	950001	1000000	2787	0.00619209
ctg1	960001	1010000	3169	0.006524
ctg1	970001	1020000	3345	0.00640592
ctg1	980001	1030000	4035	0.00809716
ctg1	990001	1040000	4257	0.00896872
ctg1	1000001	1050000	3631	0.00756593
ctg1	1010001	1060000	3563	0.00805456
ctg1	1020001	1070000	3642	0.00922134
ctg1	1030001	1080000	3151	0.00847134
ctg1	1040001	1090000	2931	0.00799409
ctg1	1050001	1100000	4102	0.0109999
ctg1	1060001	1110000	4779	0.0125357
ctg1	1070001	1120000	5367	0.0134186
ctg1	1080001	1130000	5960	0.0146067
ctg1	1090001	1140000	6000	0.0147217
ctg1	1100001	1150000	5208	0.0127269
ctg1	1110001	1160000	4861	0.0113108
ctg1	1120001	1170000	4378	0.0103273
ctg1	1130001	1180000	4230	0.00972621
ctg1	1140001	1190000	4539	0.0102149
ctg1	1150001	1200000	4630	0.0105173
ctg1	1160001	1210000	4287	0.00994363
ctg1	1170001	1220000	3360	0.00762316
ctg1	1180001	1230000	2467	0.0056902
ctg1	1190001	1240000	1462	0.00342125
ctg1	1200001	1250000	806	0.00180648
ctg10	1	50000	2036	0.00375508
ctg10	10001	60000	2811	0.00518422
ctg10	20001	70000	3358	0.00629934
ctg10	30001	80000	3412	0.00641878
ctg10	40001	90000	2881	0.00547353
ctg10	50001	100000	2410	0.00461228
ctg10	60001	110000	2760	0.00548186
ctg10	70001	120000	2653	0.00534496
ctg10	80001	130000	3577	0.00739554
ctg10	90001	140000	4147	0.00837958
ctg10	100001	150000	3952	0.00793775
ctg10	110001	160000	3374	0.00655439
ctg10	120001	170000	3051	0.0059613
ctg10	130001	180000	2381	0.00463063
ctg10	140001	190000	2392	0.00505352
ctg10	150001	200000	2586	0.00560729
ctg10	160001	210000	2631	0.005996
ctg10	170001	220000	2752	0.00623423
ctg10	180001	230000	2742	0.00602399
ctg10	190001	240000	2403	0.00505273
ctg10	200001	250000	2141	0.00472375
ctg10	210001	260000	1851	0.00446645
ctg10	220001	270000	2057	0.00521232
ctg10	230001	280000	2349	0.00619643
ctg10	240001	290000	2315	0.00622363
ctg10	250001	300000	2350	0.00594976
ctg10	260001	310000	2261	0.00522541
ctg10	270001	320000	2756	0.00604156
ctg10	280001	330000	2992	0.00642555
ctg10	290001	340000	3402	0.00750935
ctg10	300001	350000	4229	0.00942624
ctg10	310001	360000	4828	0.0112826
ctg10	320001	370000	4630	0.0109718
ctg10	330001	380000	4086	0.00953072
ctg10	340001	390000	3704	0.00857017
ctg10	350001	400000	3234	0.00717115
ctg10	360001	410000	3297	0.00672572
ctg10	370001	420000	3566	0.0065543
ctg10	380001	430000	4262	0.00768041
ctg10	390001	440000	4477	0.00776785
ctg10	400001	450000	4422	0.00807811
ctg10	410001	460000	4145	0.00793611
ctg10	420001	470000	3812	0.00738504
ctg10	430001	480000	3150	0.00649514
ctg10	440001	490000	3097	0.00699301
ctg10	450001	500000	3493	0.00807892
ctg10	460001	510000	3381	0.00794098
ctg10	470001	520000	3373	0.00893984
ctg10	480001	530000	4148	0.0115554
ctg10	490001	540000	4579	0.0126776
ctg10	500001	550000	4390	0.0124708
ctg10	510001	560000	4342	0.0119669
ctg10	520001	570000	4091	0.0108703
ctg10	530001	580000	3259	0.0079995
ctg10	540001	590000	3029	0.00700751
ctg10	550001	600000	2763	0.00590233
ctg10	560001	610000	2988	0.00623182
ctg10	570001	620000	3705	0.00849165
ctg10	580001	630000	4058	0.00944695
ctg10	590001	640000	4034	0.00988397
ctg10	600001	650000	4112	0.0103159
ctg10	610001	660000	3585	0.00961276
ctg10	620001	670000	2289	0.00603397
ctg10	630001	680000	2336	0.00613378
ctg10	640001	690000	2758	0.00653625
ctg10	650001	700000	3207	0.00733212
ctg10	660001	710000	3659	0.00845528
ctg10	670001	720000	4690	0.0111086
ctg10	680001	730000	4762	0.0112017
ctg10	690001	740000	5042	0.0122494
ctg10	700001	750000	5313	0.0128781
ctg10	710001	760000	5855	0.0137725
ctg10	720001	770000	6087	0.0140348
ctg10	730001	780000	6134	0.0142378
ctg10	740001	790000	5656	0.0128309
ctg10	750001	800000	5293	0.0120431
ctg10	760001	810000	4327	0.00993785
ctg10	770001	820000	3786	0.00821996
ctg10	780001	830000	4016	0.00770637
ctg10	790001	840000	4237	0.0080039
ctg10	800001	850000	4417	0.00823702
ctg10	810001	860000	5308	0.00989157
ctg10	820001	870000	5847	0.0111088
ctg10	830001	880000	5959	0.0120001
ctg10	840001	890000	5788	0.0116355
ctg10	850001	900000	5904	0.0117232
ctg10	860001	910000	5907	0.0118006
ctg10	870001	920000	5745	0.0117289
ctg10	880001	930000	5342	0.0110438
ctg10	890001	940000	5095	0.0108769
ctg10	900001	950000	4745	0.0100898
ctg10	910001	960000	3912	0.00831143
ctg10	920001	970000	3998	0.00833678
ctg10	930001	980000	4387	0.00913843
ctg10	940001	990000	4214	0.00874144
ctg10	950001	1000000	3371	0.00716177
ctg10	960001	1010000	3749	0.00864165
ctg10	970001	1020000	3999	0.00841334
ctg10	980001	1030000	3432	0.00787614
ctg10	990001	1040000	3406	0.00756067
ctg10	1000001	1050000	3990	0.00866748
ctg10	1010001	1060000	3632	0.00728138
ctg10	1020001	1070000	2502	0.00607861
ctg10	1030001	1080000	2083	0.00467685
ctg10	1040001	1090000	1904	0.00450877
ctg10	1050001	1100000	1817	0.00478513
ctg10	1060001	1110000	1800	0.00516061
ctg10	1070001	1120000	2421	0.00667209
ctg10	1080001	1130000	2485	0.00672683
ctg10	1090001	1140000	2304	0.00623514
ctg10	1100001	1150000	1783	0.00484958
ctg10	1110001	1160000	1736	0.00460019
ctg10	1120001	1170000	1363	0.003695
ctg10	1130001	1180000	1476	0.00407711
ctg10	1140001	1190000	1827	0.00554216
ctg10	1150001	1200000	1977	0.00597374
ctg10	1160001	1210000	1980	0.00608238
ctg10	1170001	1220000	2412	0.00764038
ctg10	1180001	1230000	2649	0.00891628
ctg10	1190001	1240000	2734	0.00908588
ctg10	1200001	1250000	2786	0.0093576
ctg10	1210001	1260000	2832	0.00921447
ctg10	1220001	1270000	2124	0.00692422
ctg10	1230001	1280000	1679	0.00505017
ctg10	1240001	1290000	1236	0.00336565
ctg10	1250001	1300000	1007	0.00257905
ctg10	1260001	1310000	646	0.00171881
ctg10	1270001	1320000	347	0.00089162
ctg10	1280001	1330000	147	0.000380419
ctg100	1	50000	2961	0.00599618
ctg100	10001	60000	2147	0.00452452
ctg100	20001	70000	1746	0.00370039
ctg100	30001	80000	2417	0.00486049
ctg100	40001	90000	2431	0.00461607
ctg100	50001	100000	3348	0.00636197
ctg100	60001	110000	4005	0.00784089
ctg100	70001	120000	4677	0.00924315
ctg100	80001	130000	4715	0.00934168
ctg100	90001	140000	4217	0.00853783
ctg100	100001	150000	3331	0.00685241
ctg100	110001	160000	2708	0.00540818
ctg100	120001	170000	2453	0.00519379
ctg100	130001	180000	2337	0.00498098
ctg100	140001	190000	3078	0.00602102
ctg100	150001	200000	4341	0.00834223
ctg100	160001	210000	5446	0.010473
ctg100	170001	220000	5763	0.0105975
ctg100	180001	230000	5725	0.0105762
ctg100	190001	240000	5627	0.0111277
ctg100	200001	250000	4470	0.00908873
ctg100	210001	260000	3379	0.00702444
ctg100	220001	270000	2909	0.00644084
ctg100	230001	280000	3377	0.00716803
ctg100	240001	290000	3398	0.00671449
ctg100	250001	300000	4104	0.00853547
ctg100	260001	310000	5207	0.011288
ctg100	270001	320000	5322	0.0115083
ctg100	280001	330000	4776	0.0107682
ctg100	290001	340000	4915	0.0111946
ctg100	300001	350000	5070	0.0123446
ctg100	310001	360000	4731	0.0115016
ctg100	320001	370000	5070	0.0131456
ctg100	330001	380000	5484	0.0143197
ctg100	340001	390000	5101	0.0134181
ctg100	350001	400000	4625	0.0111364
ctg100	360001	410000	4748	0.0111679
ctg100	370001	420000	4312	0.00912473
ctg100	380001	430000	3598	0.00756614
ctg100	390001	440000	3541	0.00821475
ctg100	400001	450000	4047	0.0100089
ctg100	410001	460000	4332	0.0114446
ctg100	420001	470000	4729	0.0129404
ctg100	430001	480000	4601	0.0122068
ctg100	440001	490000	4694	0.012077
ctg100	450001	500000	4119	0.0101215
ctg100	460001	510000	3622	0.00807894
ctg100	470001	520000	3173	0.00693815
ctg100	480001	530000	3080	0.00706767
ctg100	490001	540000	2993	0.00716996
ctg100	500001	550000	3383	0.00872228
ctg100	510001	560000	3528	0.00956253
ctg100	520001	570000	3828	0.0101915
ctg100	530001	580000	4022	0.010703
ctg100	540001	590000	3332	0.0086604
ctg100	550001	600000	3136	0.00768721
ctg100	560001	610000	2909	0.00702452
ctg100	570001	620000	2608	0.00637375
ctg100	580001	630000	2289	0.00546464
ctg100	590001	640000	2217	0.00532544
ctg100	600001	650000	1595	0.00389609
ctg100	610001	660000	1563	0.00377465
ctg100	620001	670000	1702	0.00397556
ctg100	630001	680000	2493	0.00566017
ctg100	640001	690000	3537	0.00806371
ctg100	650001	700000	4330	0.0098885
ctg100	660001	710000	3968	0.00885162
ctg100	670001	720000	3432	0.0075601
ctg100	680001	730000	3398	0.00755491
ctg100	690001	740000	3258	0.00702563
ctg100	700001	750000	3435	0.00745535
ctg100	710001	760000	3783	0.00827345
ctg100	720001	770000	4402	0.00973582
ctg100	730001	780000	4552	0.0105042
ctg100	740001	790000	4052	0.00961988
ctg100	750001	800000	3824	0.00950198
ctg100	760001	810000	4089	0.011171
ctg100	770001	820000	3778	0.0107775
ctg100	780001	830000	3303	0.0098117
ctg100	790001	840000	3468	0.0104923
ctg100	800001	850000	3462	0.0104129
ctg100	810001	860000	3656	0.0101471
ctg100	820001	870000	3661	0.00999442
ctg100	830001	880000	3547	0.0092747
ctg100	840001	890000	4013	0.0105431
ctg100	850001	900000	4401	0.0119931
ctg100	860001	910000	4379	0.0122212
ctg100	870001	920000	4226	0.0118963
ctg100	880001	930000	3877	0.0110836
ctg100	890001	940000	3737	0.0107564
ctg100	900001	950000	3013	0.00842136
ctg100	910001	960000	2664	0.007018
ctg100	920001	970000	2468	0.00642871
ctg100	930001	980000	3293	0.00889377
ctg100	940001	990000	3152	0.00779917
ctg100	950001	1000000	3586	0.00868973
ctg100	960001	1010000	4084	0.0105976
ctg100	970001	1020000	4517	0.0113721
ctg100	980001	1030000	4066	0.00959743
ctg100	990001	1040000	3887	0.00917397
ctg100	1000001	1050000	3538	0.00794379
ctg100	1010001	1060000	2948	0.00540973
ctg100	1020001	1070000	2984	0.00497007
ctg100	1030001	1080000	3188	0.00485245
ctg100	1040001	1090000	2725	0.00395899
ctg100	1050001	1100000	2203	0.00309222
ctg100	1060001	1110000	1612	0.00220786
ctg100	1070001	1120000	905	0.00130154
ctg100	1080001	1130000	124	0.00021925
ctg100	1090001	1140000	3	3.16805e-06
ctg1000	1	50000	3629	0.00868306
ctg1000	10001	60000	4639	0.0111276
ctg1000	20001	70000	5392	0.0129112
ctg1000	30001	80000	5118	0.0118679
ctg1000	40001	90000	5020	0.0114666
ctg1000	50001	100000	5239	0.011793
ctg1000	60001	110000	5472	0.0119583
ctg1000	70001	120000	5816	0.0122087
ctg1000	80001	130000	5807	0.0119996
ctg1000	90001	140000	5601	0.0111951
ctg1000	100001	150000	5280	0.0101556
ctg1000	110001	160000	4713	0.0087332
ctg1000	120001	170000	4578	0.00850577
ctg1000	130001	180000	4798	0.00923738
ctg1000	140001	190000	5484	0.0113352
ctg1000	150001	200000	5777	0.0122272
ctg1000	160001	210000	5502	0.011804
ctg1000	170001	220000	4957	0.0111238
ctg1000	180001	230000	4549	0.0101717
ctg1000	190001	240000	3870	0.0085238
ctg1000	200001	250000	3552	0.00833725
ctg1000	210001	260000	4034	0.0100798
ctg1000	220001	270000	4382	0.0116385
ctg1000	230001	280000	4372	0.0122961
ctg1000	240001	290000	4445	0.0123661
ctg1000	250001	300000	3813	0.0104114
ctg1000	260001	310000	2855	0.00775304
ctg1000	270001	320000	1970	0.00482446
ctg1000	280001	330000	1132	0.00243925
ctg1000	290001	340000	203	0.000349902
ctg1000	300001	350000	36	0.000130993
ctg1000	310001	360000	36	0.000130993
ctg1000	320001	370000	36	0.000130993
ctg1000	330001	380000	36	0.000130993
ctg10000	1	50000	1548	0.00445803
ctg10000	10001	60000	2757	0.00694136
ctg10000	20001	70000	3659	0.00870468
ctg10000	30001	80000	4533	0.0114427
ctg10000	40001	90000	5493	0.013953
ctg10000	50001	100000	5661	0.0135499
ctg10000	60001	110000	5684	0.0143165
ctg10000	70001	120000	5892	0.0152728
ctg10000	80001	130000	5440	0.0134495
ctg10000	90001	140000	4298	0.00987622
ctg10000	100001	150000	3417	0.00831326
ctg10000	110001	160000	2271	0.00527994
ctg10000	120001	170000	1014	0.00215562
ctg10000	130001	180000	563	0.00120492
ctg10000	140001	190000	157	0.000362112
ctg10000	150001	200000	98	0.000243233
ctg10001	1	50000	3580	0.00832972
ctg10001	10001	60000	2937	0.00641274
ctg10001	20001	70000	2491	0.00525419
ctg10001	30001	80000	2168	0.00401519
ctg10001	40001	90000	2013	0.00356481
ctg10001	50001	100000	2042	0.00360764
ctg10001	60001	110000	1952	0.00346445
ctg10001	70001	120000	1572	0.00283604
ctg10001	80001	130000	1061	0.00195823
ctg10001	90001	140000	382	0.000713461
ctg10001	100001	150000	29	4.22741e-05
ctg10002	1	50000	591	0.00111624
ctg10002	10001	60000	584	0.000993404
ctg10002	20001	70000	382	0.000588174
ctg10002	30001	80000	241	0.000374816
ctg10002	40001	90000	140	0.000208911
ctg10002	50001	100000	77	0.00010534
ctg10003	1	50000	2041	0.00336753
ctg10003	10001	60000	1529	0.00252531
ctg10003	20001	70000	1132	0.00179414
ctg10003	30001	80000	732	0.00118889
ctg10003	40001	90000	399	0.000765326
ctg10003	50001	100000	255	0.000446374
ctg10003	60001	110000	197	0.000335941
ctg10003	70001	120000	177	0.000289209
ctg10003	80001	130000	174	0.000286257
ctg10003	90001	140000	120	0.000199806
ctg10004	1	50000	3803	0.0108559
ctg10004	10001	60000	4138	0.0122064
ctg10004	20001	70000	3721	0.0106733
ctg10004	30001	80000	2861	0.0079564
ctg10004	40001	90000	3689	0.00966727
ctg10004	50001	100000	4196	0.0101476
ctg10004	60001	110000	4072	0.0098435
ctg10004	70001	120000	3879	0.00945081
ctg10004	80001	130000	4125	0.01046
ctg10004	90001	140000	3140	0.00837997
ctg10004	100001	150000	1874	0.00574344
ctg10004	110001	160000	1200	0.00362229
ctg10004	120001	170000	538	0.00158581
ctg10005	1	50000	1726	0.00441224
ctg10005	10001	60000	1497	0.003799
ctg10005	20001	70000	1691	0.00430896
ctg10005	30001	80000	2265	0.00576652
ctg10005	40001	90000	3137	0.00907759
ctg10005	50001	100000	2972	0.00780752
ctg10005	60001	110000	3404	0.00860876
ctg10005	70001	120000	3894	0.0109424
ctg10005	80001	130000	4039	0.0122077
ctg10005	90001	140000	4204	0.0127667
ctg10005	100001	150000	4258	0.0138852
ctg10005	110001	160000	3592	0.0124112
ctg10005	120001	170000	2581	0.0089873
ctg10005	130001	180000	1765	0.00614742
ctg10005	140001	190000	573	0.00188611
ctg10006	1	50000	802	0.00164988
ctg10006	10001	60000	976	0.00216576
ctg10006	20001	70000	823	0.00185026
ctg10006	30001	80000	1063	0.00255449
ctg10006	40001	90000	961	0.00231148
ctg10006	50001	100000	788	0.00189913
ctg10006	60001	110000	469	0.001128
ctg10006	70001	120000	443	0.00108963
ctg10006	80001	130000	189	0.000378278
ctg10006	90001	140000	4	2.43979e-06
ctg10007	1	50000	1917	0.00399769
ctg10007	10001	60000	1853	0.00385879
ctg10007	20001	70000	1808	0.00377245
ctg10007	30001	80000	1017	0.00215734
ctg10007	40001	90000	74	0.000107884
ctg10007	50001	100000	1	1.53478e-06
ctg10008	1	50000	507	0.000748966
ctg10008	10001	60000	473	0.000714498
ctg10008	20001	70000	473	0.000714498
ctg10008	30001	80000	383	0.000620585
ctg10008	40001	90000	256	0.000415836
ctg10008	50001	100000	40	4.52463e-05
ctg10009	1	50000	2400	0.00502825
ctg10009	10001	60000	3416	0.00664556
ctg10009	20001	70000	3993	0.00747854
ctg10009	30001	80000	4466	0.00854496
ctg10009	40001	90000	4817	0.00944514
ctg10009	50001	100000	4616	0.00912907
ctg10009	60001	110000	3487	0.00722971
ctg10009	70001	120000	2709	0.00606065
ctg10009	80001	130000	1849	0.00429048
ctg10009	90001	140000	886	0.00193975
ctg1001	1	50000	3057	0.00712893
ctg1001	10001	60000	3028	0.00701882
ctg1001	20001	70000	2979	0.00674471
ctg1001	30001	80000	2525	0.00451479
ctg1001	40001	90000	2187	0.00268479
ctg1001	50001	100000	2485	0.00339298
ctg1001	60001	110000	3461	0.0055163
ctg1001	70001	120000	4622	0.00838603
ctg1001	80001	130000	5095	0.00955935
ctg1001	90001	140000	5378	0.0104337
ctg1001	100001	150000	5573	0.0109768
ctg1001	110001	160000	5441	0.0106267
ctg1001	120001	170000	5280	0.00969152
ctg1001	130001	180000	5167	0.00930532
ctg1001	140001	190000	5215	0.00929087
ctg1001	150001	200000	4881	0.00872801
ctg1001	160001	210000	4581	0.00798518
ctg1001	170001	220000	3387	0.00581082
ctg1001	180001	230000	3159	0.00542448
ctg1001	190001	240000	3028	0.00518959
ctg1001	200001	250000	3346	0.0058402
ctg1001	210001	260000	3513	0.00606325
ctg1001	220001	270000	4287	0.00804724
ctg1001	230001	280000	5002	0.0107939
ctg1001	240001	290000	4942	0.0115694
ctg1001	250001	300000	5037	0.0127489
ctg1001	260001	310000	5338	0.0148292
ctg1001	270001	320000	5418	0.0156722
ctg1001	280001	330000	5373	0.0158346
ctg1001	290001	340000	5692	0.0168953
ctg1001	300001	350000	5701	0.0168787
ctg1001	310001	360000	5491	0.0161678
ctg1001	320001	370000	5217	0.0153181
ctg1001	330001	380000	4948	0.0145708
ctg1001	340001	390000	4392	0.0125074
ctg1001	350001	400000	3613	0.0103291
ctg1001	360001	410000	3199	0.00943912
ctg1001	370001	420000	3510	0.0099484
ctg1001	380001	430000	3750	0.0100016
ctg1001	390001	440000	3969	0.0112956
ctg1001	400001	450000	3803	0.0105394
ctg1001	410001	460000	3611	0.00965484
ctg1001	420001	470000	3366	0.00914342
ctg1001	430001	480000	3118	0.00883649
ctg1001	440001	490000	3621	0.00991694
ctg1001	450001	500000	4415	0.0122781
ctg1001	460001	510000	4575	0.0122353
ctg1001	470001	520000	4030	0.0105559
ctg1001	480001	530000	3858	0.00951125
ctg1001	490001	540000	3494	0.00783027
ctg1001	500001	550000	3667	0.00729888
ctg1001	510001	560000	4216	0.00821898
ctg1001	520001	570000	4589	0.00895232
ctg1001	530001	580000	4237	0.00811202
ctg1001	540001	590000	3328	0.00607071
ctg1001	550001	600000	2791	0.00532502
ctg1001	560001	610000	2324	0.00519947
ctg1001	570001	620000	1851	0.0044494
ctg1001	580001	630000	1811	0.00469451
ctg1001	590001	640000	2146	0.00589953
ctg1001	600001	650000	2101	0.00642163
ctg1001	610001	660000	2168	0.00735185
ctg1001	620001	670000	2903	0.00974093
ctg1001	630001	680000	3707	0.0116367
ctg1001	640001	690000	3961	0.0123714
ctg1001	650001	700000	3652	0.0113705
ctg1001	660001	710000	2867	0.00843661
ctg1001	670001	720000	1955	0.00558656
ctg1001	680001	730000	794	0.00265481
ctg1001	690001	740000	197	0.000725348
ctg10010	1	50000	963	0.00164189
ctg10010	10001	60000	956	0.00165399
ctg10010	20001	70000	658	0.00111834
ctg10010	30001	80000	607	0.00105376
ctg10010	40001	90000	292	0.000713271
ctg10010	50001	100000	18	2.68658e-05
ctg10011	1	50000	2404	0.00468585
ctg10011	10001	60000	3172	0.00721916
ctg10011	20001	70000	3167	0.00788815
ctg10011	30001	80000	3349	0.00885272
ctg10011	40001	90000	3283	0.00868348
ctg10011	50001	100000	2884	0.00772047
ctg10011	60001	110000	1697	0.00454205
ctg10011	70001	120000	1086	0.00286418
ctg10011	80001	130000	167	0.000336664
ctg10012	1	50000	5434	0.0127338
ctg10012	10001	60000	6076	0.0140176
ctg10012	20001	70000	5123	0.0111876
ctg10012	30001	80000	4260	0.00864663
ctg10012	40001	90000	3351	0.00620399
ctg10012	50001	100000	2949	0.00509802
ctg10012	60001	110000	1789	0.00232247
ctg10012	70001	120000	1286	0.00150877
ctg10012	80001	130000	1061	0.00122722
ctg10012	90001	140000	736	0.00102164
ctg10012	100001	150000	268	0.000471392
ctg10013	1	50000	3488	0.00801789
ctg10013	10001	60000	3514	0.00827407
ctg10013	20001	70000	3273	0.00741972
ctg10013	30001	80000	2685	0.00576377
ctg10013	40001	90000	2092	0.00465801
ctg10013	50001	100000	1163	0.0027346
ctg10013	60001	110000	300	0.000625438
ctg10013	70001	120000	75	0.000126783
ctg10014	1	50000	3777	0.00951661
ctg10014	10001	60000	2742	0.0055705
ctg10014	20001	70000	2115	0.00429419
ctg10014	30001	80000	1546	0.00305387
ctg10014	40001	90000	891	0.00169453
ctg10014	50001	100000	213	0.000416697
ctg10015	1	50000	2141	0.00458283
ctg10015	10001	60000	2047	0.00433416
ctg10015	20001	70000	1312	0.00257022
ctg10015	30001	80000	964	0.0017703
ctg10015	40001	90000	476	0.000847096
ctg10015	50001	100000	331	0.000525098
ctg10016	1	50000	1976	0.00443052
ctg10016	10001	60000	1406	0.00296347
ctg10016	20001	70000	861	0.00159981
ctg10016	30001	80000	544	0.00104797
ctg10016	40001	90000	535	0.00102114
ctg10016	50001	100000	303	0.000610944
ctg10017	1	50000	1655	0.00234618
ctg10017	10001	60000	1975	0.00311156
ctg10017	20001	70000	1662	0.00287531
ctg10017	30001	80000	1592	0.00276648
ctg10017	40001	90000	1241	0.00227411
ctg10017	50001	100000	634	0.00121701
ctg10017	60001	110000	61	0.000101616
ctg10018	1	50000	2000	0.00315415
ctg10018	10001	60000	1413	0.00220562
ctg10018	20001	70000	939	0.00149234
ctg10018	30001	80000	560	0.000864172
ctg10018	40001	90000	267	0.000488426
ctg10018	50001	100000	93	0.000152602
ctg10019	1	50000	3169	0.0062915
ctg10019	10001	60000	3159	0.00612024
ctg10019	20001	70000	2532	0.00490214
ctg10019	30001	80000	1633	0.00321995
ctg10019	40001	90000	900	0.00177242
ctg10019	50001	100000	139	0.000281987
ctg1002	1	50000	5465	0.0133131
ctg1002	10001	60000	4585	0.0111369
ctg1002	20001	70000	4126	0.00994728
ctg1002	30001	80000	3633	0.00864143
ctg1002	40001	90000	3838	0.00846366
ctg1002	50001	100000	4232	0.00920604
ctg1002	60001	110000	4653	0.00995302
ctg1002	70001	120000	5033	0.0103786
ctg1002	80001	130000	4961	0.010116
ctg1002	90001	140000	3935	0.00802115
ctg1002	100001	150000	3187	0.00631901
ctg1002	110001	160000	3162	0.00640039
ctg1002	120001	170000	2984	0.00630383
ctg1002	130001	180000	3121	0.00653639
ctg1002	140001	190000	3536	0.00716981
ctg1002	150001	200000	3605	0.00734951
ctg1002	160001	210000	2931	0.00573362
ctg1002	170001	220000	2228	0.00415622
ctg1002	180001	230000	1859	0.00346848
ctg1002	190001	240000	1439	0.00284333
ctg1002	200001	250000	1812	0.00366966
ctg1002	210001	260000	2696	0.00555734
ctg1002	220001	270000	3262	0.00664678
ctg1002	230001	280000	3854	0.00774527
ctg1002	240001	290000	4211	0.00857532
ctg1002	250001	300000	3726	0.00750359
ctg1002	260001	310000	2540	0.00508749
ctg1002	270001	320000	1713	0.00348583
ctg1002	280001	330000	967	0.00207367
ctg1002	290001	340000	307	0.00058999
ctg10020	1	50000	917	0.00163781
ctg10020	10001	60000	943	0.00162285
ctg10020	20001	70000	967	0.0017251
ctg10020	30001	80000	1046	0.00184947
ctg10020	40001	90000	894	0.00154142
ctg10020	50001	100000	623	0.00110424
ctg10020	60001	110000	293	0.000514554
ctg10020	70001	120000	200	0.000302856
ctg10020	80001	130000	121	0.000179688
ctg10021	1	50000	3157	0.00619095
ctg10021	10001	60000	3072	0.00564527
ctg10021	20001	70000	1974	0.00363499
ctg10021	30001	80000	1407	0.00271045
ctg10021	40001	90000	898	0.00183368
ctg10021	50001	100000	183	0.00034052
ctg10022	1	50000	1861	0.00422013
ctg10022	10001	60000	1376	0.00302512
ctg10022	20001	70000	735	0.00158465
ctg10022	30001	80000	446	0.00096359
ctg10022	40001	90000	359	0.000812848
ctg10022	50001	100000	100	0.000207699
ctg10023	1	50000	2986	0.00418251
ctg10023	10001	60000	2131	0.00272639
ctg10023	20001	70000	1335	0.00171017
ctg10023	30001	80000	628	0.000871799
ctg10023	40001	90000	150	0.000208866
ctg10023	50001	100000	80	7.97317e-05
ctg10024	1	50000	816	0.00104981
ctg10024	10001	60000	775	0.00102284
ctg10024	20001	70000	766	0.00103386
ctg10024	30001	80000	1006	0.00136011
ctg10024	40001	90000	1279	0.00179084
ctg10024	50001	100000	1444	0.00200596
ctg10024	60001	110000	1420	0.00200844
ctg10024	70001	120000	1151	0.00169409
ctg10024	80001	130000	1175	0.00177842
ctg10024	90001	140000	825	0.00126611
ctg10024	100001	150000	479	0.00075233
ctg10024	110001	160000	395	0.000610021
ctg10024	120001	170000	308	0.000512216
ctg10025	1	50000	3955	0.0134246
ctg10025	10001	60000	3451	0.0112584
ctg10025	20001	70000	3108	0.00909174
ctg10025	30001	80000	3262	0.00889094
ctg10025	40001	90000	3537	0.0101502
ctg10025	50001	100000	4860	0.0146556
ctg10025	60001	110000	5381	0.0162663
ctg10025	70001	120000	5383	0.0166101
ctg10025	80001	130000	5458	0.0176443
ctg10025	90001	140000	4660	0.0150288
ctg10025	100001	150000	3313	0.0104926
ctg10025	110001	160000	2248	0.00749657
ctg10025	120001	170000	1492	0.00547823
ctg10025	130001	180000	318	0.00124745
ctg10026	1	50000	1862	0.00491494
ctg10026	10001	60000	1707	0.0045652
ctg10026	20001	70000	1235	0.00339261
ctg10026	30001	80000	542	0.00138406
ctg10026	40001	90000	89	0.000133761
ctg10026	50001	100000	41	5.25197e-05
ctg10027	1	50000	350	0.00047358
ctg10027	10001	60000	361	0.00049331
ctg10027	20001	70000	406	0.000603884
ctg10027	30001	80000	312	0.000485907
ctg10027	40001	90000	329	0.000514681
ctg10027	50001	100000	328	0.000514146
ctg10027	60001	110000	261	0.000436592
ctg10027	70001	120000	56	6.97284e-05
ctg10027	80001	130000	52	6.59897e-05
ctg10028	1	50000	4178	0.0132554
ctg10028	10001	60000	4690	0.0145706
ctg10028	20001	70000	4238	0.0120876
ctg10028	30001	80000	3932	0.00990393
ctg10028	40001	90000	4398	0.0112209
ctg10028	50001	100000	5137	0.0136348
ctg10028	60001	110000	5271	0.0139186
ctg10028	70001	120000	5038	0.0133404
ctg10028	80001	130000	3831	0.0102722
ctg10028	90001	140000	2640	0.00696854
ctg10028	100001	150000	1549	0.0036518
ctg10028	110001	160000	758	0.00172469
ctg10028	120001	170000	41	7.43676e-05
ctg10029	1	50000	2634	0.00564519
ctg10029	10001	60000	2664	0.00558448
ctg10029	20001	70000	2492	0.00518918
ctg10029	30001	80000	1981	0.00405646
ctg10029	40001	90000	1684	0.0034531
ctg10029	50001	100000	587	0.00130379
ctg1003	1	50000	3557	0.0070619
ctg1003	10001	60000	4375	0.00864147
ctg1003	20001	70000	4159	0.00831365
ctg1003	30001	80000	3714	0.00754007
ctg1003	40001	90000	3339	0.00700458
ctg1003	50001	100000	2855	0.00648234
ctg1003	60001	110000	2236	0.00520449
ctg1003	70001	120000	2440	0.00566688
ctg1003	80001	130000	2565	0.00594242
ctg1003	90001	140000	2387	0.00539345
ctg1003	100001	150000	2368	0.0052852
ctg1003	110001	160000	2390	0.00566701
ctg1003	120001	170000	2168	0.00545234
ctg1003	130001	180000	2520	0.00667266
ctg1003	140001	190000	2954	0.00819138
ctg1003	150001	200000	3054	0.00890183
ctg1003	160001	210000	3003	0.00892889
ctg1003	170001	220000	3199	0.00905644
ctg1003	180001	230000	2751	0.00771391
ctg1003	190001	240000	2277	0.00628118
ctg1003	200001	250000	2511	0.00649569
ctg1003	210001	260000	2926	0.00722792
ctg1003	220001	270000	3483	0.00903419
ctg1003	230001	280000	4097	0.0105905
ctg1003	240001	290000	4274	0.0108752
ctg1003	250001	300000	3442	0.00870559
ctg1003	260001	310000	3346	0.00820974
ctg1003	270001	320000	2278	0.00526391
ctg1003	280001	330000	1713	0.00388532
ctg1003	290001	340000	1895	0.00436468
ctg1003	300001	350000	2620	0.00590697
ctg1003	310001	360000	2757	0.00609807
ctg1003	320001	370000	3563	0.00835109
ctg1003	330001	380000	4016	0.00885876
ctg1003	340001	390000	4176	0.00886179
ctg1003	350001	400000	3776	0.00794413
ctg1003	360001	410000	2859	0.00604404
ctg1003	370001	420000	2020	0.00372756
ctg1003	380001	430000	1154	0.00213202
ctg1003	390001	440000	440	0.000828365
ctg1003	400001	450000	32	4.12318e-05
ctg1003	410001	460000	5	9.50253e-06
ctg10030	1	50000	1207	0.00319986
ctg10030	10001	60000	916	0.00241434
ctg10030	20001	70000	787	0.00216181
ctg10030	30001	80000	351	0.000887042
ctg10030	40001	90000	144	0.000303392
ctg10030	50001	100000	22	4.76907e-05
ctg10031	1	50000	1999	0.00410756
ctg10031	10001	60000	1861	0.00384308
ctg10031	20001	70000	1685	0.00355931
ctg10031	30001	80000	1072	0.00231414
ctg10031	40001	90000	262	0.000465462
ctg10032	1	50000	666	0.00170603
ctg10032	10001	60000	846	0.00234351
ctg10032	20001	70000	1169	0.00319989
ctg10032	30001	80000	1197	0.00324354
ctg10032	40001	90000	1485	0.00372642
ctg10032	50001	100000	1440	0.00351547
ctg10032	60001	110000	1159	0.00266122
ctg10032	70001	120000	808	0.00174147
ctg10032	80001	130000	642	0.00128548
ctg10032	90001	140000	142	0.00027767
ctg10033	1	50000	2739	0.00504248
ctg10033	10001	60000	2843	0.00537653
ctg10033	20001	70000	2644	0.00482775
ctg10033	30001	80000	1917	0.00348035
ctg10033	40001	90000	1396	0.00246045
ctg10033	50001	100000	725	0.00128753
ctg10033	60001	110000	393	0.000683698
ctg10034	1	50000	2014	0.00525056
ctg10034	10001	60000	1363	0.003165
ctg10034	20001	70000	991	0.00228892
ctg10034	30001	80000	276	0.000582014
ctg10034	40001	90000	247	0.000539157
ctg10034	50001	100000	110	0.000235404
ctg10035	1	50000	5203	0.00988154
ctg10035	10001	60000	4522	0.00905207
ctg10035	20001	70000	2743	0.00542746
ctg10035	30001	80000	1485	0.00315236
ctg10035	40001	90000	768	0.00182906
ctg10035	50001	100000	275	0.000795124
ctg10035	60001	110000	5	5.3445e-06
ctg10036	1	50000	2896	0.0064315
ctg10036	10001	60000	2667	0.00559998
ctg10036	20001	70000	2291	0.00478864
ctg10036	30001	80000	1322	0.00182571
ctg10036	40001	90000	1183	0.00166113
ctg10036	50001	100000	317	0.000417848
ctg10037	1	50000	3773	0.00518139
ctg10037	10001	60000	3536	0.00497239
ctg10037	20001	70000	2717	0.0038594
ctg10037	30001	80000	1894	0.00262759
ctg10037	40001	90000	1273	0.00174606
ctg10037	50001	100000	425	0.000667999
ctg10038	1	50000	2171	0.00666351
ctg10038	10001	60000	2159	0.00665192
ctg10038	20001	70000	1868	0.00591241
ctg10038	30001	80000	1153	0.00381887
ctg10038	40001	90000	534	0.00160137
ctg10038	50001	100000	56	0.000145764
ctg10039	1	50000	1236	0.00290016
ctg10039	10001	60000	1218	0.00288845
ctg10039	20001	70000	959	0.0022592
ctg10039	30001	80000	719	0.00149843
ctg10039	40001	90000	302	0.000731606
ctg1004	1	50000	907	0.00161277
ctg1004	10001	60000	1240	0.00234103
ctg1004	20001	70000	1989	0.00368438
ctg1004	30001	80000	2025	0.00390319
ctg1004	40001	90000	1971	0.00370936
ctg1004	50001	100000	1758	0.00325903
ctg1004	60001	110000	2089	0.00416001
ctg1004	70001	120000	1882	0.00385211
ctg1004	80001	130000	2407	0.00465036
ctg1004	90001	140000	2839	0.00549727
ctg1004	100001	150000	2936	0.00572592
ctg1004	110001	160000	2341	0.00422239
ctg1004	120001	170000	1835	0.00322275
ctg1004	130001	180000	1424	0.00268906
ctg1004	140001	190000	1439	0.0025935
ctg1004	150001	200000	1983	0.00365107
ctg1004	160001	210000	2320	0.00429535
ctg1004	170001	220000	2743	0.00528933
ctg1004	180001	230000	3261	0.00623277
ctg1004	190001	240000	3321	0.00687441
ctg1004	200001	250000	3063	0.00660389
ctg1004	210001	260000	3469	0.00793501
ctg1004	220001	270000	3993	0.0093091
ctg1004	230001	280000	3734	0.00878695
ctg1004	240001	290000	3291	0.00756569
ctg1004	250001	300000	3031	0.00686664
ctg1004	260001	310000	2609	0.00565371
ctg1004	270001	320000	1704	0.0034967
ctg1004	280001	330000	1366	0.00291177
ctg1004	290001	340000	1045	0.00233855
ctg1004	300001	350000	692	0.00165626
ctg1004	310001	360000	287	0.000751284
ctg1004	320001	370000	168	0.000444008
ctg10040	1	50000	3054	0.00645828
ctg10040	10001	60000	2148	0.00406257
ctg10040	20001	70000	1685	0.0029473
ctg10040	30001	80000	1390	0.00232843
ctg10040	40001	90000	720	0.0012777
ctg10040	50001	100000	308	0.000468921
ctg10041	1	50000	1237	0.00271119
ctg10041	10001	60000	1228	0.00269047
ctg10041	20001	70000	948	0.00205681
ctg10041	30001	80000	418	0.000711038
ctg10041	40001	90000	95	0.000181908
ctg10041	50001	100000	3	6.47806e-06
ctg10042	1	50000	1401	0.00272328
ctg10042	10001	60000	1038	0.00222774
ctg10042	20001	70000	1155	0.0023739
ctg10042	30001	80000	1355	0.00286632
ctg10042	40001	90000	1475	0.00359579
ctg10042	50001	100000	1719	0.00387469
ctg10042	60001	110000	1961	0.00429338
ctg10042	70001	120000	1664	0.00377946
ctg10042	80001	130000	1137	0.00261569
ctg10042	90001	140000	713	0.00120164
ctg10042	100001	150000	325	0.000618996
ctg10043	1	50000	3547	0.00775019
ctg10043	10001	60000	3150	0.00704418
ctg10043	20001	70000	2679	0.00608989
ctg10043	30001	80000	2339	0.00543405
ctg10043	40001	90000	2191	0.00433613
ctg10043	50001	100000	1572	0.00258031
ctg10043	60001	110000	1481	0.00251057
ctg10043	70001	120000	1437	0.00245525
ctg10043	80001	130000	897	0.00173063
ctg10043	90001	140000	283	0.000664123
ctg10043	100001	150000	79	0.000227217
ctg10044	1	50000	1576	0.00292502
ctg10044	10001	60000	1479	0.00265988
ctg10044	20001	70000	1718	0.00322242
ctg10044	30001	80000	1702	0.00338145
ctg10044	40001	90000	1608	0.00321261
ctg10044	50001	100000	1716	0.0033856
ctg10044	60001	110000	1619	0.00316225
ctg10044	70001	120000	1245	0.00237214
ctg10044	80001	130000	856	0.00152791
ctg10044	90001	140000	463	0.000789632
ctg10044	100001	150000	158	0.000267773
ctg10044	110001	160000	31	3.53337e-05
ctg10045	1	50000	3212	0.0112447
ctg10045	10001	60000	3696	0.0125553
ctg10045	20001	70000	3419	0.0118024
ctg10045	30001	80000	2488	0.0084073
ctg10045	40001	90000	1526	0.00508916
ctg10045	50001	100000	531	0.00131407
ctg10046	1	50000	1225	0.00240473
ctg10046	10001	60000	1572	0.0033133
ctg10046	20001	70000	1287	0.00288996
ctg10046	30001	80000	1137	0.00262831
ctg10046	40001	90000	1082	0.00254151
ctg10046	50001	100000	538	0.00131308
ctg10047	1	50000	694	0.00116884
ctg10047	10001	60000	747	0.0012597
ctg10047	20001	70000	1377	0.00233928
ctg10047	30001	80000	1981	0.00387766
ctg10047	40001	90000	2378	0.00479423
ctg10047	50001	100000	2308	0.00458358
ctg10047	60001	110000	2344	0.00476464
ctg10047	70001	120000	2474	0.00559967
ctg10047	80001	130000	1812	0.00405214
ctg10047	90001	140000	1404	0.00305105
ctg10047	100001	150000	1319	0.00297569
ctg10047	110001	160000	1363	0.00290202
ctg10047	120001	170000	681	0.00109563
ctg10047	130001	180000	775	0.00121548
ctg10047	140001	190000	786	0.00128702
ctg10047	150001	200000	886	0.00160597
ctg10047	160001	210000	1870	0.00427113
ctg10047	170001	220000	2703	0.0060588
ctg10047	180001	230000	2994	0.00701216
ctg10047	190001	240000	3488	0.00844815
ctg10047	200001	250000	3756	0.00935456
ctg10047	210001	260000	3033	0.0071647
ctg10047	220001	270000	2484	0.00625152
ctg10047	230001	280000	2385	0.00606305
ctg10047	240001	290000	1783	0.00445534
ctg10047	250001	300000	1200	0.00287505
ctg10047	260001	310000	772	0.00212603
ctg10047	270001	320000	410	0.00114273
ctg10048	1	50000	4667	0.0113392
ctg10048	10001	60000	5244	0.0126479
ctg10048	20001	70000	5451	0.0133735
ctg10048	30001	80000	5269	0.0126551
ctg10048	40001	90000	5285	0.0122558
ctg10048	50001	100000	5187	0.0114766
ctg10048	60001	110000	4481	0.00999473
ctg10048	70001	120000	3545	0.00764659
ctg10048	80001	130000	2448	0.00524666
ctg10048	90001	140000	1061	0.0023803
ctg10048	100001	150000	1	9.56765e-08
ctg10049	1	50000	830	0.001305
ctg10049	10001	60000	1430	0.00245888
ctg10049	20001	70000	2174	0.0046724
ctg10049	30001	80000	1964	0.00435379
ctg10049	40001	90000	1693	0.00391083
ctg10049	50001	100000	1494	0.00359504
ctg10049	60001	110000	769	0.00222251
ctg1005	1	50000	1124	0.00207428
ctg1005	10001	60000	1343	0.0028177
ctg1005	20001	70000	1765	0.00377433
ctg1005	30001	80000	2155	0.0047862
ctg1005	40001	90000	2232	0.00504855
ctg1005	50001	100000	2392	0.00592104
ctg1005	60001	110000	2633	0.00673339
ctg1005	70001	120000	2726	0.00732507
ctg1005	80001	130000	2655	0.0072178
ctg1005	90001	140000	2645	0.00745951
ctg1005	100001	150000	2511	0.00699303
ctg1005	110001	160000	2743	0.00716995
ctg1005	120001	170000	3091	0.00735759
ctg1005	130001	180000	3102	0.0072599
ctg1005	140001	190000	3282	0.00768213
ctg1005	150001	200000	3355	0.00766431
ctg1005	160001	210000	2933	0.00672085
ctg1005	170001	220000	2328	0.00578962
ctg1005	180001	230000	2154	0.00537348
ctg1005	190001	240000	2112	0.00492785
ctg1005	200001	250000	2199	0.00556823
ctg1005	210001	260000	2524	0.0064242
ctg1005	220001	270000	3116	0.00768536
ctg1005	230001	280000	3865	0.00952214
ctg1005	240001	290000	4174	0.0102872
ctg1005	250001	300000	4618	0.0110138
ctg1005	260001	310000	4728	0.0113092
ctg1005	270001	320000	4629	0.0110323
ctg1005	280001	330000	4406	0.0103409
ctg1005	290001	340000	4024	0.00941268
ctg1005	300001	350000	3338	0.00760404
ctg1005	310001	360000	2903	0.00649208
ctg1005	320001	370000	2760	0.0062702
ctg1005	330001	380000	2495	0.00578234
ctg1005	340001	390000	2248	0.00518513
ctg1005	350001	400000	2188	0.00483142
ctg1005	360001	410000	2001	0.00423319
ctg1005	370001	420000	1377	0.002621
ctg1005	380001	430000	969	0.0015864
ctg1005	390001	440000	703	0.000990992
ctg1005	400001	450000	406	0.000567165
ctg1005	410001	460000	168	0.000193811
ctg1005	420001	470000	60	8.10152e-05
ctg10050	1	50000	310	0.000757406
ctg10050	10001	60000	390	0.00076529
ctg10050	20001	70000	351	0.000723714
ctg10050	30001	80000	251	0.000434285
ctg10050	40001	90000	250	0.000434155
ctg10050	50001	100000	226	0.000398446
ctg10050	60001	110000	75	0.000147321
ctg10050	70001	120000	30	7.16435e-05
ctg10051	1	50000	1538	0.00369189
ctg10051	10001	60000	1437	0.00327436
ctg10051	20001	70000	1622	0.00360079
ctg10051	30001	80000	1622	0.00364399
ctg10051	40001	90000	1647	0.00355853
ctg10051	50001	100000	1768	0.00390806
ctg10051	60001	110000	1425	0.00315161
ctg10051	70001	120000	1097	0.00252581
ctg10051	80001	130000	729	0.00167959
ctg10051	90001	140000	160	0.000417205
ctg10052	1	50000	3132	0.00665434
ctg10052	10001	60000	3432	0.00738534
ctg10052	20001	70000	3444	0.00718384
ctg10052	30001	80000	2915	0.00570954
ctg10052	40001	90000	2098	0.00414731
ctg10052	50001	100000	2538	0.00520064
ctg10052	60001	110000	2650	0.00538361
ctg10052	70001	120000	2257	0.00480444
ctg10052	80001	130000	2008	0.00436584
ctg10052	90001	140000	1389	0.003105
ctg10052	100001	150000	589	0.0012821
ctg10053	1	50000	2409	0.00479264
ctg10053	10001	60000	2102	0.00456836
ctg10053	20001	70000	1751	0.00402881
ctg10053	30001	80000	1502	0.00379732
ctg10053	40001	90000	1006	0.00256744
ctg10053	50001	100000	724	0.00202754
ctg10053	60001	110000	220	0.00047203
ctg10053	70001	120000	139	0.000304508
ctg10054	1	50000	2185	0.00608599
ctg10054	10001	60000	2799	0.00869934
ctg10054	20001	70000	3318	0.00964555
ctg10054	30001	80000	3520	0.00962048
ctg10054	40001	90000	3373	0.00712852
ctg10054	50001	100000	3404	0.00649907
ctg10054	60001	110000	3028	0.00408965
ctg10054	70001	120000	2887	0.00403452
ctg10054	80001	130000	2738	0.00473069
ctg10054	90001	140000	2450	0.0045689
ctg10054	100001	150000	2383	0.00465627
ctg10054	110001	160000	2317	0.00524385
ctg10054	120001	170000	1778	0.00409176
ctg10054	130001	180000	1256	0.00263631
ctg10054	140001	190000	868	0.00202655
ctg10054	150001	200000	298	0.00102302
ctg10055	1	50000	2446	0.00564856
ctg10055	10001	60000	1868	0.00421815
ctg10055	20001	70000	1124	0.00239718
ctg10055	30001	80000	1050	0.00233476
ctg10055	40001	90000	708	0.00160687
ctg10055	50001	100000	248	0.000473603
ctg10056	1	50000	4230	0.0110744
ctg10056	10001	60000	4517	0.0124408
ctg10056	20001	70000	4878	0.0143747
ctg10056	30001	80000	4776	0.0140967
ctg10056	40001	90000	3934	0.010632
ctg10056	50001	100000	3477	0.0102087
ctg10056	60001	110000	2399	0.00673023
ctg10056	70001	120000	1471	0.00373991
ctg10056	80001	130000	996	0.00268855
ctg10056	90001	140000	663	0.00185982
ctg10056	100001	150000	11	2.04096e-05
ctg10057	1	50000	1653	0.0050673
ctg10057	10001	60000	2370	0.00769324
ctg10057	20001	70000	2673	0.00834317
ctg10057	30001	80000	2790	0.00867553
ctg10057	40001	90000	3293	0.0106118
ctg10057	50001	100000	3477	0.0114404
ctg10057	60001	110000	3668	0.0122408
ctg10057	70001	120000	4324	0.014671
ctg10057	80001	130000	5166	0.0184339
ctg10057	90001	140000	4387	0.0155538
ctg10057	100001	150000	3503	0.0122304
ctg10057	110001	160000	2526	0.00866891
ctg10057	120001	170000	1477	0.00541215
ctg10057	130001	180000	254	0.000743743
ctg10058	1	50000	2487	0.00443513
ctg10058	10001	60000	3100	0.00525301
ctg10058	20001	70000	3194	0.00549899
ctg10058	30001	80000	2671	0.00461139
ctg10058	40001	90000	2170	0.00371353
ctg10058	50001	100000	1501	0.00257997
ctg10058	60001	110000	1112	0.00218142
ctg10058	70001	120000	1275	0.00240541
ctg10058	80001	130000	1268	0.0024023
ctg10058	90001	140000	1259	0.00239845
ctg10058	100001	150000	879	0.00157209
ctg10058	110001	160000	409	0.000647248
ctg10058	120001	170000	4	2.75475e-06
ctg10059	1	50000	2618	0.00629757
ctg10059	10001	60000	2748	0.00681839
ctg10059	20001	70000	2243	0.00565589
ctg10059	30001	80000	2029	0.00522816
ctg10059	40001	90000	1498	0.00387356
ctg10059	50001	100000	651	0.00159977
ctg1006	1	50000	1529	0.00393549
ctg1006	10001	60000	1795	0.00460739
ctg1006	20001	70000	2385	0.0063094
ctg1006	30001	80000	2609	0.00659172
ctg1006	40001	90000	2803	0.00694559
ctg1006	50001	100000	2862	0.00690156
ctg1006	60001	110000	3073	0.00716914
ctg1006	70001	120000	2847	0.00592125
ctg1006	80001	130000	3068	0.00617803
ctg1006	90001	140000	3092	0.00613783
ctg1006	100001	150000	3175	0.00617614
ctg1006	110001	160000	3120	0.0060814
ctg1006	120001	170000	3301	0.00726906
ctg1006	130001	180000	3157	0.00757253
ctg1006	140001	190000	3334	0.00862592
ctg1006	150001	200000	2929	0.0082051
ctg1006	160001	210000	2866	0.00830945
ctg1006	170001	220000	2548	0.00729985
ctg1006	180001	230000	2302	0.00661222
ctg1006	190001	240000	2447	0.00734961
ctg1006	200001	250000	3015	0.00932423
ctg1006	210001	260000	3376	0.0105808
ctg1006	220001	270000	3439	0.0100581
ctg1006	230001	280000	3344	0.00945744
ctg1006	240001	290000	2846	0.00776142
ctg1006	250001	300000	2160	0.00529503
ctg1006	260001	310000	1419	0.00304632
ctg1006	270001	320000	849	0.00217651
ctg1006	280001	330000	509	0.00158853
ctg1006	290001	340000	120	0.000309987
ctg10060	1	50000	359	0.000451297
ctg10060	10001	60000	418	0.000505432
ctg10060	20001	70000	401	0.000464995
ctg10060	30001	80000	400	0.00046392
ctg10060	40001	90000	384	0.000438837
ctg10060	50001	100000	242	0.000250458
ctg10060	60001	110000	53	6.09993e-05
ctg10061	1	50000	1100	0.0015966
ctg10061	10001	60000	1305	0.00250648
ctg10061	20001	70000	2119	0.00458235
ctg10061	30001	80000	1967	0.00454611
ctg10061	40001	90000	2077	0.00494392
ctg10061	50001	100000	2206	0.00522353
ctg10061	60001	110000	1600	0.00363971
ctg10061	70001	120000	1105	0.00259539
ctg10061	80001	130000	1368	0.00356533
ctg10061	90001	140000	2309	0.00692618
ctg10061	100001	150000	2282	0.00690699
ctg10061	110001	160000	2551	0.00764593
ctg10061	120001	170000	2536	0.00801656
ctg10061	130001	180000	2058	0.00661146
ctg10061	140001	190000	862	0.00265819
ctg10061	150001	200000	723	0.00235272
ctg10061	160001	210000	409	0.00153838
ctg10062	1	50000	2748	0.0056611
ctg10062	10001	60000	2522	0.00536593
ctg10062	20001	70000	1963	0.00408002
ctg10062	30001	80000	1907	0.00375629
ctg10062	40001	90000	1396	0.00211059
ctg10062	50001	100000	1363	0.00208162
ctg10062	60001	110000	1091	0.00167064
ctg10062	70001	120000	799	0.00127806
ctg10062	80001	130000	163	0.000203174
ctg10063	1	50000	600	0.000653434
ctg10063	10001	60000	549	0.000624398
ctg10063	20001	70000	504	0.000577264
ctg10063	30001	80000	482	0.000551816
ctg10063	40001	90000	367	0.000447785
ctg10063	50001	100000	92	0.00010616
ctg10063	60001	110000	31	3.24528e-05
ctg10064	1	50000	1440	0.00317354
ctg10064	10001	60000	1497	0.00329071
ctg10064	20001	70000	1244	0.00270349
ctg10064	30001	80000	717	0.00145929
ctg10064	40001	90000	344	0.000667815
ctg10064	50001	100000	77	0.00013854
ctg10065	1	50000	1518	0.00340878
ctg10065	10001	60000	1684	0.0042035
ctg10065	20001	70000	2545	0.0062556
ctg10065	30001	80000	3339	0.00792034
ctg10065	40001	90000	4205	0.0100246
ctg10065	50001	100000	4828	0.0116293
ctg10065	60001	110000	4403	0.0102441
ctg10065	70001	120000	3827	0.00876888
ctg10065	80001	130000	2692	0.00626002
ctg10065	90001	140000	1618	0.00358956
ctg10065	100001	150000	977	0.00194695
ctg10065	110001	160000	554	0.000992872
ctg10066	1	50000	3042	0.00617013
ctg10066	10001	60000	2279	0.00436866
ctg10066	20001	70000	2440	0.00444387
ctg10066	30001	80000	3405	0.00648179
ctg10066	40001	90000	3627	0.00727679
ctg10066	50001	100000	3352	0.00668724
ctg10066	60001	110000	3217	0.00638726
ctg10066	70001	120000	2252	0.00455753
ctg10066	80001	130000	1084	0.00225669
ctg10066	90001	140000	283	0.000543795
ctg10067	1	50000	3593	0.00971738
ctg10067	10001	60000	3831	0.0112587
ctg10067	20001	70000	2937	0.00918674
ctg10067	30001	80000	2635	0.00819325
ctg10067	40001	90000	2466	0.00818926
ctg10067	50001	100000	2551	0.00686062
ctg10067	60001	110000	1876	0.00463429
ctg10067	70001	120000	1829	0.0045667
ctg10067	80001	130000	2221	0.00571751
ctg10067	90001	140000	1787	0.00458462
ctg10067	100001	150000	499	0.00133589
ctg10067	110001	160000	449	0.00125536
ctg10067	120001	170000	424	0.00119986
ctg10068	1	50000	6234	0.0139448
ctg10068	10001	60000	5843	0.0131867
ctg10068	20001	70000	4561	0.0104742
ctg10068	30001	80000	3356	0.00785669
ctg10068	40001	90000	1937	0.00448344
ctg10068	50001	100000	341	0.000808036
ctg10069	1	50000	2368	0.00420513
ctg10069	10001	60000	3355	0.0066361
ctg10069	20001	70000	3463	0.00739169
ctg10069	30001	80000	3175	0.0067345
ctg10069	40001	90000	3229	0.00702729
ctg10069	50001	100000	3005	0.00716129
ctg10069	60001	110000	2112	0.00500771
ctg10069	70001	120000	1471	0.00342543
ctg10069	80001	130000	1401	0.00331704
ctg10069	90001	140000	976	0.00235871
ctg10069	100001	150000	171	0.000313009
ctg1007	1	50000	4346	0.00981581
ctg1007	10001	60000	3916	0.00951482
ctg1007	20001	70000	3620	0.00904565
ctg1007	30001	80000	3715	0.00973456
ctg1007	40001	90000	3481	0.00884087
ctg1007	50001	100000	3494	0.00825295
ctg1007	60001	110000	3976	0.00967391
ctg1007	70001	120000	3577	0.00893461
ctg1007	80001	130000	3495	0.00845473
ctg1007	90001	140000	3637	0.00942081
ctg1007	100001	150000	3707	0.0100631
ctg1007	110001	160000	3640	0.00980803
ctg1007	120001	170000	4380	0.0121262
ctg1007	130001	180000	4791	0.0136452
ctg1007	140001	190000	5588	0.0157936
ctg1007	150001	200000	6024	0.0168214
ctg1007	160001	210000	5491	0.0150732
ctg1007	170001	220000	5144	0.0140953
ctg1007	180001	230000	4929	0.013298
ctg1007	190001	240000	4279	0.0114944
ctg1007	200001	250000	4010	0.0111554
ctg1007	210001	260000	4782	0.0139303
ctg1007	220001	270000	4681	0.0131799
ctg1007	230001	280000	4571	0.0126613
ctg1007	240001	290000	4366	0.0119521
ctg1007	250001	300000	3802	0.00996544
ctg1007	260001	310000	3339	0.00740532
ctg1007	270001	320000	2756	0.00584709
ctg1007	280001	330000	2107	0.00407225
ctg1007	290001	340000	1588	0.00275051
ctg1007	300001	350000	1376	0.00240153
ctg1007	310001	360000	498	0.000942807
ctg1007	320001	370000	149	0.000299998
ctg10070	1	50000	364	0.000482923
ctg10070	10001	60000	432	0.000535741
ctg10070	20001	70000	346	0.000426834
ctg10070	30001	80000	175	0.000160835
ctg10070	40001	90000	129	0.000117859
ctg10070	50001	100000	91	8.82948e-05
ctg10071	1	50000	729	0.00141233
ctg10071	10001	60000	712	0.00138871
ctg10071	20001	70000	691	0.00136834
ctg10071	30001	80000	646	0.00131664
ctg10071	40001	90000	522	0.00111509
ctg10071	50001	100000	33	7.78994e-05
ctg10072	1	50000	3457	0.00779039
ctg10072	10001	60000	4140	0.00948567
ctg10072	20001	70000	3446	0.00811249
ctg10072	30001	80000	3232	0.00753767
ctg10072	40001	90000	2428	0.00560231
ctg10072	50001	100000	1571	0.00359969
ctg10072	60001	110000	841	0.00184267
ctg10072	70001	120000	492	0.00103913
ctg10072	80001	130000	66	0.000174146
ctg10073	1	50000	3015	0.0046579
ctg10073	10001	60000	2417	0.00382265
ctg10073	20001	70000	2943	0.00477119
ctg10073	30001	80000	2816	0.00471041
ctg10073	40001	90000	2414	0.0039485
ctg10073	50001	100000	1801	0.0029703
ctg10073	60001	110000	1700	0.00281963
ctg10073	70001	120000	790	0.00122981
ctg10073	80001	130000	234	0.000322364
ctg10074	1	50000	2575	0.00500623
ctg10074	10001	60000	2716	0.00523781
ctg10074	20001	70000	2196	0.00417472
ctg10074	30001	80000	1710	0.00323565
ctg10074	40001	90000	978	0.00181452
ctg10074	50001	100000	449	0.000838572
ctg10075	1	50000	228	0.000263271
ctg10075	10001	60000	266	0.000270859
ctg10075	20001	70000	117	0.000103568
ctg10075	30001	80000	105	9.53988e-05
ctg10075	40001	90000	103	9.50338e-05
ctg10075	50001	100000	85	7.78273e-05
ctg10076	1	50000	787	0.00117451
ctg10076	10001	60000	589	0.000919401
ctg10076	20001	70000	347	0.000539118
ctg10076	30001	80000	104	0.000162684
ctg10076	40001	90000	60	8.92045e-05
ctg10076	50001	100000	32	5.22109e-05
ctg10077	1	50000	3888	0.00983565
ctg10077	10001	60000	3709	0.00938197
ctg10077	20001	70000	3782	0.00965861
ctg10077	30001	80000	4011	0.010284
ctg10077	40001	90000	4209	0.0107554
ctg10077	50001	100000	4152	0.0109985
ctg10077	60001	110000	3759	0.00994112
ctg10077	70001	120000	2934	0.00782911
ctg10077	80001	130000	2169	0.00565145
ctg10077	90001	140000	1919	0.00475299
ctg10077	100001	150000	1648	0.00389901
ctg10077	110001	160000	2244	0.00570876
ctg10077	120001	170000	2956	0.00806237
ctg10077	130001	180000	2906	0.00797977
ctg10077	140001	190000	2232	0.00631058
ctg10077	150001	200000	1725	0.00494941
ctg10077	160001	210000	884	0.00253225
ctg10077	170001	220000	174	0.000187197
ctg10077	180001	230000	401	0.000515671
ctg10077	190001	240000	1264	0.00185356
ctg10077	200001	250000	1431	0.00211773
ctg10077	210001	260000	1852	0.00306723
ctg10077	220001	270000	2067	0.00340582
ctg10077	230001	280000	1825	0.00304996
ctg10077	240001	290000	891	0.00162048
ctg10077	250001	300000	654	0.00128768
ctg10077	260001	310000	219	0.000334229
ctg10078	1	50000	4928	0.0113403
ctg10078	10001	60000	4497	0.0117918
ctg10078	20001	70000	5334	0.014071
ctg10078	30001	80000	4965	0.0123461
ctg10078	40001	90000	4462	0.0108061
ctg10078	50001	100000	4497	0.0106033
ctg10078	60001	110000	4215	0.00951508
ctg10078	70001	120000	3106	0.00676307
ctg10078	80001	130000	2420	0.00560465
ctg10078	90001	140000	1763	0.00417349
ctg10078	100001	150000	821	0.00208905
ctg10079	1	50000	2015	0.00441238
ctg10079	10001	60000	2064	0.0046566
ctg10079	20001	70000	2345	0.00507266
ctg10079	30001	80000	2483	0.00523165
ctg10079	40001	90000	2564	0.00504399
ctg10079	50001	100000	2100	0.00407169
ctg10079	60001	110000	1687	0.00315401
ctg10079	70001	120000	968	0.0017534
ctg10079	80001	130000	556	0.00104912
ctg10079	90001	140000	25	5.15842e-05
ctg1008	1	50000	2390	0.00518462
ctg1008	10001	60000	3143	0.00741
ctg1008	20001	70000	3946	0.00916942
ctg1008	30001	80000	4409	0.0104111
ctg1008	40001	90000	4482	0.0105482
ctg1008	50001	100000	4179	0.00979682
ctg1008	60001	110000	4596	0.0105106
ctg1008	70001	120000	4884	0.01122
ctg1008	80001	130000	4781	0.0113396
ctg1008	90001	140000	5007	0.0122124
ctg1008	100001	150000	5508	0.0140686
ctg1008	110001	160000	4973	0.0126771
ctg1008	120001	170000	4637	0.0118245
ctg1008	130001	180000	4587	0.0111756
ctg1008	140001	190000	4259	0.0103205
ctg1008	150001	200000	3963	0.00932253
ctg1008	160001	210000	3837	0.00904586
ctg1008	170001	220000	3499	0.00876893
ctg1008	180001	230000	3095	0.00821231
ctg1008	190001	240000	3042	0.00777263
ctg1008	200001	250000	2974	0.00711951
ctg1008	210001	260000	2982	0.00688123
ctg1008	220001	270000	3186	0.00668525
ctg1008	230001	280000	3456	0.00668073
ctg1008	240001	290000	3957	0.007704
ctg1008	250001	300000	3779	0.00740494
ctg1008	260001	310000	3259	0.00637103
ctg1008	270001	320000	2575	0.00513609
ctg1008	280001	330000	1735	0.00356202
ctg1008	290001	340000	541	0.00106516
ctg10080	1	50000	3970	0.00538875
ctg10080	10001	60000	3967	0.00554684
ctg10080	20001	70000	4180	0.00580199
ctg10080	30001	80000	4034	0.00552208
ctg10080	40001	90000	3589	0.0051278
ctg10080	50001	100000	2677	0.00400885
ctg10080	60001	110000	1832	0.00274743
ctg10080	70001	120000	883	0.00146424
ctg10080	80001	130000	376	0.000782006
ctg10080	90001	140000	92	0.000159481
ctg10081	1	50000	2168	0.00497994
ctg10081	10001	60000	2311	0.0047273
ctg10081	20001	70000	2826	0.00610126
ctg10081	30001	80000	2474	0.00532131
ctg10081	40001	90000	2165	0.00452281
ctg10081	50001	100000	1423	0.00300981
ctg10081	60001	110000	648	0.00171177
ctg10082	1	50000	1582	0.00347852
ctg10082	10001	60000	1687	0.00386594
ctg10082	20001	70000	1521	0.00343365
ctg10082	30001	80000	1229	0.00264183
ctg10082	40001	90000	739	0.00143899
ctg10082	50001	100000	474	0.00103588
ctg10082	60001	110000	13	5.07964e-05
ctg10083	1	50000	4940	0.0110793
ctg10083	10001	60000	5329	0.0119834
ctg10083	20001	70000	5050	0.0109833
ctg10083	30001	80000	4346	0.00961613
ctg10083	40001	90000	3841	0.00816219
ctg10083	50001	100000	3291	0.00639856
ctg10083	60001	110000	3055	0.00599974
ctg10083	70001	120000	2345	0.004658
ctg10083	80001	130000	1668	0.00332511
ctg10083	90001	140000	881	0.00191048
ctg10083	100001	150000	547	0.00142746
ctg10084	1	50000	2053	0.00599433
ctg10084	10001	60000	1992	0.00565303
ctg10084	20001	70000	1665	0.0041901
ctg10084	30001	80000	1646	0.00359177
ctg10084	40001	90000	1390	0.0025579
ctg10084	50001	100000	1695	0.00294881
ctg10084	60001	110000	1753	0.00274299
ctg10084	70001	120000	1344	0.00213065
ctg10084	80001	130000	886	0.00131147
ctg10084	90001	140000	654	0.00097522
ctg10084	100001	150000	271	0.000415017
ctg10085	1	50000	2834	0.00535576
ctg10085	10001	60000	2632	0.00457838
ctg10085	20001	70000	3353	0.00719359
ctg10085	30001	80000	4235	0.010505
ctg10085	40001	90000	4952	0.0136021
ctg10085	50001	100000	5149	0.0142665
ctg10085	60001	110000	4737	0.0133521
ctg10085	70001	120000	3709	0.0102272
ctg10085	80001	130000	2388	0.00626
ctg10085	90001	140000	974	0.0019926
ctg10085	100001	150000	71	6.28769e-05
ctg10086	1	50000	2020	0.00388586
ctg10086	10001	60000	1519	0.00286835
ctg10086	20001	70000	894	0.00156334
ctg10086	30001	80000	502	0.000735853
ctg10086	40001	90000	391	0.000517265
ctg10086	50001	100000	102	0.000168768
ctg10087	1	50000	2665	0.00835585
ctg10087	10001	60000	2578	0.0086116
ctg10087	20001	70000	1974	0.00680409
ctg10087	30001	80000	1730	0.00598827
ctg10087	40001	90000	1464	0.0049826
ctg10087	50001	100000	479	0.00157915
ctg10088	1	50000	3575	0.00895995
ctg10088	10001	60000	3257	0.00767772
ctg10088	20001	70000	3523	0.00847555
ctg10088	30001	80000	3069	0.00752005
ctg10088	40001	90000	2952	0.00776341
ctg10088	50001	100000	2627	0.00716896
ctg10088	60001	110000	2531	0.00675083
ctg10088	70001	120000	2613	0.00694303
ctg10088	80001	130000	2990	0.00842252
ctg10088	90001	140000	2621	0.00739643
ctg10088	100001	150000	2248	0.0064867
ctg10088	110001	160000	1767	0.00525022
ctg10088	120001	170000	805	0.00256604
ctg10089	1	50000	2916	0.00654151
ctg10089	10001	60000	2643	0.00619388
ctg10089	20001	70000	2082	0.00493277
ctg10089	30001	80000	1649	0.00380049
ctg10089	40001	90000	802	0.00205308
ctg10089	50001	100000	204	0.000666236
ctg1009	1	50000	5484	0.0137132
ctg1009	10001	60000	4844	0.0123733
ctg1009	20001	70000	4500	0.0118795
ctg1009	30001	80000	3968	0.0104802
ctg1009	40001	90000	3626	0.00936501
ctg1009	50001	100000	3401	0.00784177
ctg1009	60001	110000	4308	0.00964401
ctg1009	70001	120000	5552	0.0126174
ctg1009	80001	130000	5668	0.0121543
ctg1009	90001	140000	5516	0.0120231
ctg1009	100001	150000	5174	0.0116584
ctg1009	110001	160000	3993	0.00907916
ctg1009	120001	170000	2724	0.00604744
ctg1009	130001	180000	2983	0.00730834
ctg1009	140001	190000	3537	0.00872527
ctg1009	150001	200000	3900	0.00934835
ctg1009	160001	210000	4466	0.0104505
ctg1009	170001	220000	4904	0.0111862
ctg1009	180001	230000	4910	0.0107017
ctg1009	190001	240000	4118	0.00848235
ctg1009	200001	250000	4207	0.00863376
ctg1009	210001	260000	3788	0.00781539
ctg1009	220001	270000	3463	0.00707045
ctg1009	230001	280000	2385	0.0048433
ctg1009	240001	290000	2543	0.00562741
ctg1009	250001	300000	1716	0.00396827
ctg1009	260001	310000	1574	0.00373338
ctg1009	270001	320000	1256	0.00318031
ctg1009	280001	330000	1386	0.00351172
ctg1009	290001	340000	733	0.00162501
ctg1009	300001	350000	506	0.00114425
ctg1009	310001	360000	279	0.000613734
ctg1009	320001	370000	199	0.000442122
ctg1009	330001	380000	24	5.05704e-05
ctg10090	1	50000	3353	0.0102912
ctg10090	10001	60000	2735	0.00829961
ctg10090	20001	70000	1943	0.0057065
ctg10090	30001	80000	1115	0.00319584
ctg10090	40001	90000	476	0.00105636
ctg10090	50001	100000	176	0.000326668
ctg10091	1	50000	793	0.00144667
ctg10091	10001	60000	917	0.00173995
ctg10091	20001	70000	649	0.00112815
ctg10091	30001	80000	435	0.000785743
ctg10091	40001	90000	360	0.000667244
ctg10091	50001	100000	223	0.000470645
ctg10092	1	50000	1290	0.00288964
ctg10092	10001	60000	1536	0.0032533
ctg10092	20001	70000	1229	0.00257648
ctg10092	30001	80000	1103	0.00226351
ctg10092	40001	90000	734	0.00142952
ctg10092	50001	100000	557	0.00104016
ctg10092	60001	110000	141	0.000244755
ctg10092	70001	120000	24	3.67917e-05
ctg10093	1	50000	932	0.00168745
ctg10093	10001	60000	1153	0.00180192
ctg10093	20001	70000	1232	0.00176234
ctg10093	30001	80000	1611	0.00226147
ctg10093	40001	90000	2005	0.00276804
ctg10093	50001	100000	2970	0.00493943
ctg10093	60001	110000	2996	0.00500857
ctg10093	70001	120000	3603	0.00651426
ctg10093	80001	130000	4316	0.00812647
ctg10093	90001	140000	4359	0.00849683
ctg10093	100001	150000	3166	0.00585774
ctg10093	110001	160000	2959	0.00573092
ctg10093	120001	170000	2771	0.00513599
ctg10093	130001	180000	1827	0.00328164
ctg10093	140001	190000	1033	0.00179687
ctg10093	150001	200000	1007	0.00176833
ctg10093	160001	210000	799	0.00140896
ctg10093	170001	220000	249	0.00042057
ctg10094	1	50000	3996	0.00956627
ctg10094	10001	60000	3657	0.00875034
ctg10094	20001	70000	2816	0.00695895
ctg10094	30001	80000	1890	0.00472539
ctg10094	40001	90000	833	0.00217388
ctg10094	50001	100000	403	0.000996869
ctg10095	1	50000	3523	0.00706855
ctg10095	10001	60000	3326	0.00662064
ctg10095	20001	70000	2663	0.00538744
ctg10095	30001	80000	1629	0.00370931
ctg10095	40001	90000	741	0.00154798
ctg10095	50001	100000	197	0.000308547
ctg10096	1	50000	504	0.000308105
ctg10096	10001	60000	475	0.000295561
ctg10096	20001	70000	1095	0.00160968
ctg10096	30001	80000	1498	0.00258416
ctg10096	40001	90000	1596	0.0027912
ctg10096	50001	100000	1490	0.00277588
ctg10096	60001	110000	1436	0.00271475
ctg10096	70001	120000	699	0.00132927
ctg10096	80001	130000	186	0.000324858
ctg10096	90001	140000	26	4.06407e-05
ctg10097	1	50000	2864	0.00644543
ctg10097	10001	60000	2647	0.00581675
ctg10097	20001	70000	2407	0.00525525
ctg10097	30001	80000	1889	0.00375297
ctg10097	40001	90000	1905	0.00343383
ctg10097	50001	100000	1621	0.00272964
ctg10097	60001	110000	1812	0.00284889
ctg10097	70001	120000	1780	0.00248965
ctg10097	80001	130000	2216	0.0037713
ctg10097	90001	140000	2529	0.00482161
ctg10097	100001	150000	3123	0.00637151
ctg10097	110001	160000	3841	0.00873692
ctg10097	120001	170000	4265	0.0101055
ctg10097	130001	180000	3768	0.00892625
ctg10097	140001	190000	3042	0.00730543
ctg10097	150001	200000	2280	0.00549927
ctg10097	160001	210000	1239	0.00277054
ctg10097	170001	220000	239	0.000378574
ctg10098	1	50000	2191	0.00606156
ctg10098	10001	60000	1833	0.00508597
ctg10098	20001	70000	1147	0.00290585
ctg10098	30001	80000	965	0.00231255
ctg10098	40001	90000	811	0.00194943
ctg10098	50001	100000	1112	0.00213999
ctg10098	60001	110000	1549	0.00242662
ctg10098	70001	120000	2115	0.00382426
ctg10098	80001	130000	3050	0.00662149
ctg10098	90001	140000	3867	0.00956117
ctg10098	100001	150000	3651	0.00963735
ctg10098	110001	160000	3004	0.00883999
ctg10098	120001	170000	2386	0.00734188
ctg10098	130001	180000	1366	0.00439853
ctg10098	140001	190000	320	0.000895809
ctg10099	1	50000	2955	0.00785056
ctg10099	10001	60000	3103	0.00878351
ctg10099	20001	70000	2958	0.0080054
ctg10099	30001	80000	2668	0.006856
ctg10099	40001	90000	2867	0.0071461
ctg10099	50001	100000	2581	0.00607274
ctg10099	60001	110000	2204	0.00476066
ctg10099	70001	120000	1939	0.00435922
ctg10099	80001	130000	1235	0.00297558
ctg10099	90001	140000	598	0.00142567
ctg10099	100001	150000	373	0.000942923
ctg10099	110001	160000	106	0.000294096
ctg101	1	50000	2814	0.00653137
ctg101	10001	60000	2796	0.00645816
ctg101	20001	70000	2353	0.00521557
ctg101	30001	80000	2303	0.00512221
ctg101	40001	90000	1993	0.00445195
ctg101	50001	100000	844	0.00191305
ctg101	60001	110000	536	0.00101126
ctg101	70001	120000	928	0.00197613
ctg101	80001	130000	1513	0.00331379
ctg101	90001	140000	2098	0.00464628
ctg101	100001	150000	2644	0.00574232
ctg101	110001	160000	3009	0.00647503
ctg101	120001	170000	3154	0.00664237
ctg101	130001	180000	3414	0.00699523
ctg101	140001	190000	3188	0.00638726
ctg101	150001	200000	2934	0.0059175
ctg101	160001	210000	2850	0.00575571
ctg101	170001	220000	2622	0.0053808
ctg101	180001	230000	2130	0.00459849
ctg101	190001	240000	2245	0.00525672
ctg101	200001	250000	2225	0.0051191
ctg101	210001	260000	2506	0.00601884
ctg101	220001	270000	2886	0.00718641
ctg101	230001	280000	3288	0.00831059
ctg101	240001	290000	3460	0.0085385
ctg101	250001	300000	3662	0.00920942
ctg101	260001	310000	3432	0.00857935
ctg101	270001	320000	3246	0.00796648
ctg101	280001	330000	3569	0.0080099
ctg101	290001	340000	3436	0.00741076
ctg101	300001	350000	3772	0.00795623
ctg101	310001	360000	3926	0.00805038
ctg101	320001	370000	4321	0.0085708
ctg101	330001	380000	4047	0.00813592
ctg101	340001	390000	3956	0.00791465
ctg101	350001	400000	3084	0.00606421
ctg101	360001	410000	2401	0.00473491
ctg101	370001	420000	1764	0.00332914
ctg101	380001	430000	1331	0.00242724
ctg101	390001	440000	1418	0.00250162
ctg101	400001	450000	1714	0.0030511
ctg101	410001	460000	2173	0.00407753
ctg101	420001	470000	2021	0.00400787
ctg101	430001	480000	1747	0.00349957
ctg101	440001	490000	2016	0.00419176
ctg101	450001	500000	2289	0.00492083
ctg101	460001	510000	2514	0.00521919
ctg101	470001	520000	3129	0.00631402
ctg101	480001	530000	3532	0.00701498
ctg101	490001	540000	3224	0.00656009
ctg101	500001	550000	3101	0.00643447
ctg101	510001	560000	3186	0.00653567
ctg101	520001	570000	3373	0.0068036
ctg101	530001	580000	3695	0.00722537
ctg101	540001	590000	4158	0.00828207
ctg101	550001	600000	4287	0.00827938
ctg101	560001	610000	3983	0.00794598
ctg101	570001	620000	3452	0.00766616
ctg101	580001	630000	3489	0.00832722
ctg101	590001	640000	3420	0.00840335
ctg101	600001	650000	3606	0.0093555
ctg101	610001	660000	3789	0.00960808
ctg101	620001	670000	3536	0.00845507
ctg101	630001	680000	3266	0.00763878
ctg101	640001	690000	2699	0.00605649
ctg101	650001	700000	2909	0.00594364
ctg101	660001	710000	3059	0.00642975
ctg101	670001	720000	3615	0.00782215
ctg101	680001	730000	3972	0.00850964
ctg101	690001	740000	4565	0.00985673
ctg101	700001	750000	4127	0.00903321
ctg101	710001	760000	3548	0.00759605
ctg101	720001	770000	2866	0.0059237
ctg101	730001	780000	2555	0.00521284
ctg101	740001	790000	1700	0.00326793
ctg101	750001	800000	1676	0.00309969
ctg101	760001	810000	1506	0.00281842
ctg101	770001	820000	1574	0.00298074
ctg101	780001	830000	1892	0.00374813
ctg101	790001	840000	2951	0.00582991
ctg101	800001	850000	2858	0.00566275
ctg101	810001	860000	3203	0.00635264
ctg101	820001	870000	3666	0.00730559
ctg101	830001	880000	2699	0.00532436
ctg101	840001	890000	2182	0.00435521
ctg101	850001	900000	2133	0.00425788
ctg101	860001	910000	2128	0.00428058
ctg101	870001	920000	2049	0.00421134
ctg101	880001	930000	2551	0.00537775
ctg101	890001	940000	2861	0.00692939
ctg101	900001	950000	3522	0.00946885
ctg101	910001	960000	3328	0.00920556
ctg101	920001	970000	3751	0.0109496
ctg101	930001	980000	4117	0.0125086
ctg101	940001	990000	3297	0.0100153
ctg101	950001	1000000	2478	0.00723885
ctg101	960001	1010000	3101	0.00848967
ctg101	970001	1020000	3202	0.00822325
ctg101	980001	1030000	2702	0.00609425
ctg101	990001	1040000	2909	0.00621741
ctg101	1000001	1050000	2764	0.0058252
ctg101	1010001	1060000	2484	0.00491596
ctg101	1020001	1070000	2042	0.00392913
ctg101	1030001	1080000	2005	0.00413475
ctg101	1040001	1090000	2843	0.00664149
ctg101	1050001	1100000	3692	0.00875041
ctg101	1060001	1110000	4212	0.0102862
ctg101	1070001	1120000	4291	0.010149
ctg101	1080001	1130000	4724	0.0109551
ctg101	1090001	1140000	4466	0.00978412
ctg101	1100001	1150000	4384	0.00922804
ctg101	1110001	1160000	3935	0.00822515
ctg101	1120001	1170000	3348	0.0069651
ctg101	1130001	1180000	3085	0.00692362
ctg101	1140001	1190000	2718	0.00656428
ctg101	1150001	1200000	2677	0.0071155
ctg101	1160001	1210000	3041	0.00841317
ctg101	1170001	1220000	3546	0.00963805
ctg101	1180001	1230000	3664	0.00964922
ctg101	1190001	1240000	3600	0.00959255
ctg101	1200001	1250000	3675	0.0100839
ctg101	1210001	1260000	3310	0.00862246
ctg101	1220001	1270000	3189	0.00832096
ctg101	1230001	1280000	3921	0.00977629
ctg101	1240001	1290000	3653	0.00874937
ctg101	1250001	1300000	2932	0.00627894
ctg101	1260001	1310000	3028	0.0064824
ctg101	1270001	1320000	3665	0.00772211
ctg101	1280001	1330000	3012	0.00612981
ctg101	1290001	1340000	3538	0.00774073
ctg101	1300001	1350000	3504	0.0076935
ctg101	1310001	1360000	2800	0.00622042
ctg101	1320001	1370000	1605	0.00368967
ctg101	1330001	1380000	876	0.00220078
ctg101	1340001	1390000	114	0.000178585
ctg1010	1	50000	4328	0.0111331
ctg1010	10001	60000	3832	0.00965847
ctg1010	20001	70000	3373	0.00821176
ctg1010	30001	80000	4019	0.0102703
ctg1010	40001	90000	3948	0.0102457
ctg1010	50001	100000	4242	0.0116527
ctg1010	60001	110000	5201	0.014727
ctg1010	70001	120000	5938	0.0168612
ctg1010	80001	130000	5449	0.0149744
ctg1010	90001	140000	5494	0.0146996
ctg1010	100001	150000	4198	0.0108425
ctg1010	110001	160000	3032	0.00711499
ctg1010	120001	170000	2630	0.00539581
ctg1010	130001	180000	2587	0.00515913
ctg1010	140001	190000	2816	0.00614047
ctg1010	150001	200000	3245	0.00749146
ctg1010	160001	210000	3512	0.00894327
ctg1010	170001	220000	3244	0.00867882
ctg1010	180001	230000	3748	0.0100793
ctg1010	190001	240000	4268	0.0112238
ctg1010	200001	250000	4509	0.0115971
ctg1010	210001	260000	4342	0.0107251
ctg1010	220001	270000	4646	0.0114354
ctg1010	230001	280000	3759	0.0095442
ctg1010	240001	290000	2948	0.00737308
ctg1010	250001	300000	2502	0.0060611
ctg1010	260001	310000	2096	0.0049495
ctg1010	270001	320000	1386	0.00325784
ctg1010	280001	330000	1032	0.00215456
ctg1010	290001	340000	525	0.00103903
ctg1010	300001	350000	66	0.000159804
ctg10100	1	50000	4207	0.0117453
ctg10100	10001	60000	4395	0.0131735
ctg10100	20001	70000	4341	0.0130911
ctg10100	30001	80000	3594	0.0117543
ctg10100	40001	90000	3317	0.00997809
ctg10100	50001	100000	2985	0.00752259
ctg10100	60001	110000	2682	0.00569518
ctg10100	70001	120000	3053	0.00662211
ctg10100	80001	130000	2842	0.00596141
ctg10100	90001	140000	2132	0.00440526
ctg10100	100001	150000	1334	0.00280335
ctg10100	110001	160000	749	0.00154338
ctg10100	120001	170000	142	0.000111007
ctg10100	130001	180000	38	2.73665e-05
ctg10101	1	50000	2371	0.00409811
ctg10101	10001	60000	3298	0.00622351
ctg10101	20001	70000	3375	0.00638745
ctg10101	30001	80000	3754	0.00688617
ctg10101	40001	90000	3257	0.00597879
ctg10101	50001	100000	2630	0.00472707
ctg10101	60001	110000	1577	0.00254001
ctg10101	70001	120000	1484	0.00252709
ctg10101	80001	130000	1419	0.00277323
ctg10101	90001	140000	1431	0.00282089
ctg10101	100001	150000	1233	0.00248994
ctg10101	110001	160000	1225	0.00248064
ctg10101	120001	170000	565	0.00120251
ctg10101	130001	180000	31	6.02386e-05
ctg10102	1	50000	1205	0.00221178
ctg10102	10001	60000	1212	0.00216432
ctg10102	20001	70000	1088	0.0018274
ctg10102	30001	80000	716	0.00106146
ctg10102	40001	90000	419	0.000634814
ctg10102	50001	100000	265	0.000416693
ctg10102	60001	110000	141	0.000192077
ctg10102	70001	120000	8	8.78805e-06
ctg10103	1	50000	699	0.00166309
ctg10103	10001	60000	800	0.00193655
ctg10103	20001	70000	730	0.00179936
ctg10103	30001	80000	503	0.00122758
ctg10103	40001	90000	438	0.00115615
ctg10103	50001	100000	324	0.000924541
ctg10104	1	50000	1035	0.00130846
ctg10104	10001	60000	990	0.00120359
ctg10104	20001	70000	765	0.000923283
ctg10104	30001	80000	647	0.00077736
ctg10104	40001	90000	401	0.00042829
ctg10104	50001	100000	142	0.000150538
ctg10105	1	50000	736	0.00106519
ctg10105	10001	60000	688	0.00100259
ctg10105	20001	70000	551	0.000829666
ctg10105	30001	80000	397	0.000648046
ctg10105	40001	90000	233	0.000427913
ctg10106	1	50000	560	0.000745204
ctg10106	10001	60000	538	0.000712503
ctg10106	20001	70000	357	0.000417813
ctg10106	30001	80000	303	0.000348009
ctg10106	40001	90000	166	0.000204182
ctg10106	50001	100000	43	3.63716e-05
ctg10107	1	50000	1379	0.00301645
ctg10107	10001	60000	1465	0.00327939
ctg10107	20001	70000	1456	0.00327264
ctg10107	30001	80000	1361	0.00305919
ctg10107	40001	90000	801	0.00189127
ctg10107	50001	100000	123	0.000332404
ctg10108	1	50000	2111	0.00311061
ctg10108	10001	60000	2218	0.00312313
ctg10108	20001	70000	2341	0.00335113
ctg10108	30001	80000	2550	0.00393149
ctg10108	40001	90000	3003	0.00470881
ctg10108	50001	100000	2422	0.00383395
ctg10108	60001	110000	1968	0.00308568
ctg10108	70001	120000	1605	0.00259467
ctg10108	80001	130000	996	0.00153918
ctg10108	90001	140000	156	0.000261536
ctg10109	1	50000	190	0.000132549
ctg10109	10001	60000	144	9.64717e-05
ctg10109	20001	70000	81	5.07918e-05
ctg10109	30001	80000	63	3.88191e-05
ctg10109	40001	90000	19	5.91593e-06
ctg10109	50001	100000	12	4.4308e-06
ctg10109	60001	110000	5	8.2261e-07
ctg1011	1	50000	762	0.00139656
ctg1011	10001	60000	1278	0.00256235
ctg1011	20001	70000	2010	0.00435646
ctg1011	30001	80000	3339	0.00811537
ctg1011	40001	90000	4586	0.0117559
ctg1011	50001	100000	5310	0.0141964
ctg1011	60001	110000	5391	0.0140372
ctg1011	70001	120000	4915	0.0128187
ctg1011	80001	130000	4582	0.0115118
ctg1011	90001	140000	4303	0.0100441
ctg1011	100001	150000	3943	0.00855484
ctg1011	110001	160000	4304	0.00977287
ctg1011	120001	170000	4838	0.0110964
ctg1011	130001	180000	4189	0.00922699
ctg1011	140001	190000	3129	0.00698992
ctg1011	150001	200000	2627	0.00564042
ctg1011	160001	210000	1573	0.00309361
ctg1011	170001	220000	820	0.00122756
ctg1011	180001	230000	523	0.000769033
ctg1011	190001	240000	800	0.00132092
ctg1011	200001	250000	765	0.00134083
ctg1011	210001	260000	841	0.00152266
ctg1011	220001	270000	845	0.00159653
ctg1011	230001	280000	710	0.00134158
ctg1011	240001	290000	368	0.000620273
ctg1011	250001	300000	268	0.000454326
ctg1011	260001	310000	163	0.000322622
ctg1011	270001	320000	187	0.000284042
ctg1011	280001	330000	316	0.000509868
ctg1011	290001	340000	369	0.000553173
ctg1011	300001	350000	606	0.000842731
ctg1011	310001	360000	832	0.00122369
ctg1011	320001	370000	775	0.00117598
ctg1011	330001	380000	710	0.00106951
ctg1011	340001	390000	734	0.00112217
ctg1011	350001	400000	497	0.000832073
ctg1011	360001	410000	354	0.000478245
ctg1011	370001	420000	320	0.000433357
ctg1011	380001	430000	219	0.00025125
ctg1011	390001	440000	142	0.000155616
ctg1011	400001	450000	142	0.000155616
ctg10110	1	50000	2218	0.00383736
ctg10110	10001	60000	1980	0.00341671
ctg10110	20001	70000	2222	0.00471245
ctg10110	30001	80000	2433	0.00607049
ctg10110	40001	90000	1910	0.00520375
ctg10110	50001	100000	1843	0.00630838
ctg10110	60001	110000	2618	0.0103152
ctg10110	70001	120000	3014	0.0104495
ctg10110	80001	130000	3108	0.0100464
ctg10110	90001	140000	3005	0.00990058
ctg10110	100001	150000	2455	0.00759429
ctg10110	110001	160000	1413	0.0030049
ctg10110	120001	170000	547	0.00132029
ctg10111	1	50000	3197	0.00832105
ctg10111	10001	60000	3322	0.00870733
ctg10111	20001	70000	3116	0.00835668
ctg10111	30001	80000	2588	0.00698997
ctg10111	40001	90000	1607	0.00446049
ctg10111	50001	100000	367	0.000732101
ctg10112	1	50000	3029	0.00480144
ctg10112	10001	60000	3137	0.00486738
ctg10112	20001	70000	2370	0.00375751
ctg10112	30001	80000	1776	0.0030391
ctg10112	40001	90000	1537	0.00203071
ctg10112	50001	100000	2045	0.00321633
ctg10112	60001	110000	1913	0.00315047
ctg10112	70001	120000	1569	0.00266241
ctg10112	80001	130000	1343	0.00236346
ctg10112	90001	140000	689	0.00159794
ctg10112	100001	150000	88	0.000216463
ctg10113	1	50000	199	0.000327501
ctg10113	10001	60000	305	0.000481873
ctg10113	20001	70000	425	0.000661006
ctg10113	30001	80000	406	0.000637528
ctg10113	40001	90000	251	0.000365515
ctg10113	50001	100000	250	0.000365103
ctg10113	60001	110000	144	0.000210619
ctg10114	1	50000	2416	0.00621537
ctg10114	10001	60000	2399	0.00572277
ctg10114	20001	70000	2542	0.00594527
ctg10114	30001	80000	2351	0.00481485
ctg10114	40001	90000	2583	0.00458586
ctg10114	50001	100000	2381	0.00399135
ctg10114	60001	110000	1922	0.00307371
ctg10114	70001	120000	1633	0.00253116
ctg10114	80001	130000	1172	0.00189045
ctg10114	90001	140000	279	0.000442067
ctg10115	1	50000	4580	0.0120883
ctg10115	10001	60000	3557	0.00950643
ctg10115	20001	70000	2549	0.00681126
ctg10115	30001	80000	1109	0.00290658
[truncated: 330,162 more rows]
