# Supplementary material for: Population sequencing enhances understanding of tea plant evolution
Source: Nat Commun. 2020 Sep 7;11:4447. doi: 10.1038/s41467-020-18228-8 (PMC7477583; doi:10.1038/s41467-020-18228-8)
Supplement: Supplementary file 15 — Source Data [file 41467_2020_18228_MOESM15_ESM.zip › source data/supplementary fig 15.txt]

(CM-1:0.0554712539,((((((((((((((((ASM:0.0121503178,(((ST312:0.0056385755,(((WLH-1:0.0038362290,YH-1-1:0.0018865098)100:0.0118290187,YH-2:0.0112765234)100:0.0053034373,s317:0.0100373906)100:0.0063054814)100:0.0070870536,s303-231:0.0130704871)100:0.0064946994,s6-8:0.0096170199)100:0.0068953771)100:0.0055929561,ST330:0.0147695448)100:0.0080491313,XH-1:0.0060422487)71:0.0081292846,(((HZ072:0.0158557601,HZ123:0.0180504150)100:0.0052710231,(HZ100:0.0154017111,(HZ117:0.0174104872,(HZ118:0.0165220557,HZ122:0.0106185129)100:0.0072916468)100:0.0059878409)100:0.0066713338)100:0.0128440490,HZ104:0.0342052014)100:0.0127154977)100:0.0117149762,((NBE-1:0.0120851491,(NBE-2:0.0117382041,NBE-4:0.0177364585)96:0.0141190940)96:0.0073666290,(NBE-3:0.0037157790,NBE-5:0.0082154056)97:0.0093249327)100:0.0195993004)86:0.0052927680,HZ119:0.0080822749)95:0.0048911643,(((((HZ109:0.0296718713,((LW-1:0.0051329413,LW-5:0.0062132956)100:0.0303823900,(LW-3:0.0140942606,LW-4:0.0128972211)100:0.0145008611)100:0.0090193000)100:0.0052053254,s1-16:0.0092523949)100:0.0075952781,s301-1:0.0094853280)100:0.0052665552,HZ124:0.0439204331)100:0.0050584683,(LW-2:0.0346706797,YNZ-1:0.0155029409)100:0.0049176278)95:0.0043918490)95:0.0047012535,YNLDP2:0.0147502009)95:0.0042564991,((((((((((((((((((BCS:0.0080074900,WL:0.0067148782)88:0.0036553597,(JHZS:0.0083608150,(XWY-3:0.0034266512,XWY-4:0.0021142234)100:0.0099922027)88:0.0032637843)100:0.0036480391,SB:0.0007798312)100:0.0041929297,((MZYCS:0.0078271464,XSX:0.0125680837)92:0.0036827339,ZW:0.0128785378)100:0.0063397025)78:0.0030629315,JGL:0.0026688774)76:0.0031683475,(DHL:0.0102921456,XSL:0.0095034151)80:0.0030927223)100:0.0034588738,FL:0.0108657501)95:0.0045964287,(GE-1:0.0125953464,GE-8:0.0133664548)100:0.0054697265)95:0.0047406023,(((((HZ003:0.0137081068,(HZ017:0.0123649069,zhen:0.0122489705)91:0.0027153647)88:0.0029318716,(((HZ004:0.0204401906,HZ043:0.0188251757)93:0.0031327381,HZ060:0.0130005670)79:0.0024209932,((HZ006:0.0135607036,(HZ011:0.0136322005,HZ077:0.0124627784)96:0.0027998534)52:0.0023589064,HZ040:0.0031489210)88:0.0018883804)83:0.0022146397)94:0.0021674321,((((HZ010:0.0072507504,(HZ071:0.0029545442,HZ073:0.0025584331)100:0.0027020526)78:0.0049188588,(HZ014:0.0074561920,HZ020:0.0084214529)77:0.0030577396)100:0.0062339366,JX-4:0.0137351499)99:0.0029076881,HZ083:0.0122993786)100:0.0050448782)93:0.0018932032,(((HZ013:0.0065810028,HZ028:0.0065872530)100:0.0076743597,HZ058:0.0218055983)100:0.0025024551,ZBD:0.0041029143)100:0.0026457998)100:0.0020377729,((HZ018:0.0129113568,(HZ031:0.0136468274,HZ068:0.0137335933)100:0.0026808023)75:0.0023705427,(HZ054:0.0120278152,XY-10:0.0140562460)100:0.0045650352)100:0.0024023105)100:0.0024744132)95:0.0032535577,(((((HZ008:0.0058123981,(HZ016:0.0026933005,HZ036:0.0011681201)100:0.0171699027)100:0.0092113939,((HZ037:0.0079442899,HZ069:0.0067875299)89:0.0040538068,HZ041:0.0128460440)100:0.0049345080)94:0.0052027966,((HZ064:0.0015842376,HZ070:0.0040150276)100:0.0063958512,HZ066:0.0071131868)100:0.0097474622)94:0.0072180070,(HZ009:0.0208502761,(((HZ021:0.0015643293,HZ050:0.0053420456)90:0.0054739431,YNLDP1:0.0102097593)100:0.0083425050,(QXDM-1:0.0073451489,QXDM-2:0.0053940012)100:0.0185468746)94:0.0058665287)94:0.0044276893)96:0.0037017102,((XWY-1:0.0223508043,XWY-2:0.0092645811)100:0.0085932458,XWY-5:0.0055865069)100:0.0189869368)95:0.0036506362)100:0.0037580759,((GE-6:0.0136229821,HZ086:0.0119972949)98:0.0025300287,((((((HZ015:0.0153250599,(HZ057:0.0139070154,HZ084:0.0185184220)89:0.0036012742)87:0.0020939504,HZ056:0.0151445439)100:0.0034752229,(((HZ059:0.0144033932,HZ085:0.0121156746)100:0.0031922002,HZ082:0.0131247242)92:0.0030485026,(HZ088:0.0146782351,HZ112:0.0122065737)100:0.0052287280)78:0.0036255498)72:0.0030136599,((HZ034:0.0158356184,HZ048:0.0182071207)73:0.0027310497,HZ063:0.0078432116)72:0.0020927566)100:0.0031792966,(LC-1:0.0008688427,LC-2:0.0027243810)100:0.0061943944)97:0.0025006966,HZ081:0.0115770402)98:0.0029749145)100:0.0037126422)100:0.0029199325,(GE-4:0.0149105695,(GLJYD:0.0002814849,GZ:0.0003457274)100:0.0152938887)100:0.0072970189)100:0.0036496420,(DBZ-1:0.0125492251,HZ002:0.0109162588)50:0.0034202313)45:0.0029023898,HSKC:0.0162316462)99:0.0043819242,((HZ078:0.0009557835,HZ079:0.0003030573)100:0.0197714739,HZ090:0.0104432406)100:0.0028690249)100:0.0053248335,(HZ065:0.0185085237,HZ080:0.0141551747)100:0.0030184833)100:0.0073301244,(HZ075:0.0071134967,SLLK:0.0119199611)100:0.0109319906)66:0.0033951780,(HZ045:0.0081672820,HZ061:0.0153032886)100:0.0043888067)68:0.0044801346)69:0.0041359431,((HZ039:0.0259334093,HZ092:0.0237797310)100:0.0045591830,HZ074:0.0257894042)100:0.0046246801)69:0.0036385426,HZ076:0.0098464006)100:0.0194014337,NC:0.0067270848)100:0.0082142384,(HZ001:0.0058479866,XYDCS:0.0073207810)100:0.0032618990)97:0.0037537003,(HZ027:0.0055741829,LBDCS:0.0060933042)98:0.0011409087)100:0.0164040730,HZ114:0.0114453929)99:0.0036980280,(HZ110:0.0062228632,HZ125:0.0061761278)100:0.0021801385)100:0.0093020130,(HZ094:0.0067338389,HZ095:0.0116517122)100:0.0468682489);
