# Supplementary material for: Population sequencing enhances understanding of tea plant evolution
Source: Nat Commun. 2020 Sep 7;11:4447. doi: 10.1038/s41467-020-18228-8 (PMC7477583; doi:10.1038/s41467-020-18228-8)
Supplement: Supplementary file 15 — Source Data [file 41467_2020_18228_MOESM15_ESM.zip › source data/supplementary fig 17 CSA source data.txt]

time_index	left_time_boundary	right_time_boundary	lambda
0	0	1.14568e-05	28.5311
1	1.14568e-05	2.56278e-05	28.5311
2	2.56278e-05	4.31559e-05	480.526
3	4.31559e-05	6.48365e-05	906.172
4	6.48365e-05	9.16531e-05	1037.93
5	9.16531e-05	0.000124823	930.925
6	0.000124823	0.00016585	744.113
7	0.00016585	0.000216597	574.358
8	0.000216597	0.000279366	450.635
9	0.000279366	0.000357006	368.687
10	0.000357006	0.000453038	317.764
11	0.000453038	0.00057182	288.592
12	0.00057182	0.000718742	274.25
13	0.000718742	0.00090047	269.836
14	0.00090047	0.00112525	271.931
15	0.00112525	0.00140328	278.165
16	0.00140328	0.00174718	286.829
17	0.00174718	0.00217254	296.474
18	0.00217254	0.00269868	305.518
19	0.00269868	0.00334945	312.214
20	0.00334945	0.0041544	315.042
21	0.0041544	0.00515004	313.203
22	0.00515004	0.00638155	306.783
23	0.00638155	0.00790481	296.362
24	0.00790481	0.00978893	282.246
25	0.00978893	0.0121194	263.81
26	0.0121194	0.015002	239.556
27	0.015002	0.0185674	194.362
28	0.0185674	0.0229775	194.362
29	0.0229775	0.0284324	112.412
30	0.0284324	0.0351795	112.412
31	0.0351795	inf	112.412
