# Supplementary material for: Population sequencing enhances understanding of tea plant evolution
Source: Nat Commun. 2020 Sep 7;11:4447. doi: 10.1038/s41467-020-18228-8 (PMC7477583; doi:10.1038/s41467-020-18228-8)
Supplement: Supplementary file 15 — Source Data [file 41467_2020_18228_MOESM15_ESM.zip › source data/supplementary fig 17 CSR source data.txt]

time_index	left_time_boundary	right_time_boundary	lambda
0	0	1.4774e-05	8.13429
1	1.4774e-05	3.30479e-05	8.13429
2	3.30479e-05	5.5651e-05	112.536
3	5.5651e-05	8.36087e-05	227.71
4	8.36087e-05	0.00011819	284.979
5	0.00011819	0.000160963	282.995
6	0.000160963	0.000213869	255.986
7	0.000213869	0.000279309	227.356
8	0.000279309	0.000360252	206.214
9	0.000360252	0.00046037	194.345
10	0.00046037	0.000584207	190.814
11	0.000584207	0.00073738	194.3
12	0.00073738	0.000926841	203.487
13	0.000926841	0.00116118	216.952
14	0.00116118	0.00145105	233.184
15	0.00145105	0.00180957	250.502
16	0.00180957	0.00225304	266.855
17	0.00225304	0.00280156	279.916
18	0.00280156	0.00348003	287.667
19	0.00348003	0.00431923	289.156
20	0.00431923	0.00535724	284.812
21	0.00535724	0.00664115	276.18
22	0.00664115	0.00822922	265.295
23	0.00822922	0.0101935	253.852
24	0.0101935	0.0126231	242.57
25	0.0126231	0.0156284	231.177
26	0.0156284	0.0193455	218.584
27	0.0193455	0.0239433	194.634
28	0.0239433	0.0296302	194.634
29	0.0296302	0.0366645	119.371
30	0.0366645	0.0453651	119.371
31	0.0453651	inf	119.371
