# Supplementary material for: Population sequencing enhances understanding of tea plant evolution
Source: Nat Commun. 2020 Sep 7;11:4447. doi: 10.1038/s41467-020-18228-8 (PMC7477583; doi:10.1038/s41467-020-18228-8)
Supplement: Supplementary file 15 — Source Data [file 41467_2020_18228_MOESM15_ESM.zip › source data/supplementary fig 17 CSS source data.txt]

time_index	left_time_boundary	right_time_boundary	lambda
0	0	1.25282e-05	48.743
1	1.25282e-05	2.80243e-05	48.743
2	2.80243e-05	4.71914e-05	253.741
3	4.71914e-05	7.08993e-05	279.432
4	7.08993e-05	0.000100224	264.01
5	0.000100224	0.000136495	243.27
6	0.000136495	0.000181359	229.134
7	0.000181359	0.000236851	222.602
8	0.000236851	0.00030549	222.206
9	0.00030549	0.000390389	226.535
10	0.000390389	0.000495401	234.28
11	0.000495401	0.000625291	244.237
12	0.000625291	0.000785951	255.545
13	0.000785951	0.000984673	267.596
14	0.000984673	0.00123047	279.861
15	0.00123047	0.0015345	291.854
16	0.0015345	0.00191055	303.046
17	0.00191055	0.0023757	312.671
18	0.0023757	0.00295103	319.61
19	0.00295103	0.00366266	322.664
20	0.00366266	0.00454288	321.159
21	0.00454288	0.00563162	315.349
22	0.00563162	0.00697829	306.145
23	0.00697829	0.00864399	294.47
24	0.00864399	0.0107043	280.867
25	0.0107043	0.0132527	265.329
26	0.0132527	0.0164048	247.065
27	0.0164048	0.0203036	212.687
28	0.0203036	0.0251261	212.687
29	0.0251261	0.0310911	100.424
30	0.0310911	0.0384691	100.424
31	0.0384691	inf	100.424
