# Supplementary material for: Population sequencing enhances understanding of tea plant evolution
Source: Nat Commun. 2020 Sep 7;11:4447. doi: 10.1038/s41467-020-18228-8 (PMC7477583; doi:10.1038/s41467-020-18228-8)
Supplement: Supplementary file 15 — Source Data [file 41467_2020_18228_MOESM15_ESM.zip › source data/supplementary fig 6.xlsx]

## Sheet: supplementary fig 6
	supplementary fig 6 a-c
	time	LJ43	SCZ	YK10			supplementary fig 6d
	0-1	0.1793	0.0192	0.0154			correction	number
	1-2	0.1506	0.0294	0.0171			0	31735
	2-3	0.0949	0.0348	0.0197			1	2173
	3-4	0.0702	0.0458	0.0297			2	584
	4-5	0.0585	0.0585	0.0386			3	249
	5-6	0.0562	0.0724	0.0517			>3	639
	6-7	0.0505	0.079	0.0666
	7-8	0.0461	0.0836	0.0822
	8-9	0.0448	0.0899	0.0897
	9-10	0.0387	0.0765	0.0811
	10-11	0.0355	0.0742	0.0826
	11-12	0.0278	0.0632	0.0707
	12-13	0.0235	0.0491	0.0629
	13-14	0.0183	0.0382	0.0506
	14-15	0.0141	0.0307	0.0448
	15-16	0.0126	0.0263	0.0333
	16-17	0.0105	0.018	0.0248
	17-18	0.008	0.015	0.0205
	18-19	0.0073	0.0137	0.0165
	19-20	0.0073	0.0114	0.0154
	20-21	0.0073	0.0081	0.0112
	21-22	0.0066	0.0079	0.0099
	22-23	0.0058	0.0076	0.01
	23-24	0.0055	0.0072	0.0068
	24-25	0.0048	0.0065	0.0078
	25-26	0.0036	0.0053	0.0073
	26-27	0.0031	0.0046	0.0062
	27-28	0.0019	0.0046	0.0043
	28-29	0.0017	0.0047	0.0044
	29-30	0.0011	0.0028	0.0037
