# Supplementary material for: Population sequencing enhances understanding of tea plant evolution
Source: Nat Commun. 2020 Sep 7;11:4447. doi: 10.1038/s41467-020-18228-8 (PMC7477583; doi:10.1038/s41467-020-18228-8)
Supplement: Supplementary file 15 — Source Data [file 41467_2020_18228_MOESM15_ESM.zip › source data/supplementary fig 8.txt]

chr9b436	Achn126171	88.56	10963	1179	12	97	11050	16	10912	0	1.32e+04
chr12b1265	Achn098831	88.66	10269	1149	5	30	10289	15	10277	0	1.25e+04
chr9b436	Achn041361	86.48	8346	1077	6	1	8346	1	8295	0	9.56e+03
chr9b441	Achn126181	87.56	7382	846	9	120	7459	246	7597	0	8.67e+03
chr11b364	Achn068491	90.54	6683	617	4	24	6697	12	6688	0	8.53e+03
chr4b515	Achn126181	87.12	6925	877	4	69	6987	246	7161	0	8.09e+03
chr4b518	Achn087791	90.23	6336	616	1	3469	9804	2089	8421	0	8.05e+03
chr9b781	Achn262631	88.88	6403	712	0	1	6403	1	6403	0	7.87e+03
chr4b897	Achn262631	88.28	6415	737	2	1	6409	1	6406	0	7.74e+03
chr4b1188	Achn006601	89.23	5973	619	5	2148	8114	1956	7910	0	7.36e+03
chr6b525	Achn150131	88.75	5842	648	3	1	5833	1	5842	0	7.13e+03
chr3b1680	Achn227311	84.86	6618	900	23	169	6729	397	6969	0	7.04e+03
chr3b1680	Achn167121	83.69	6798	953	31	1	6729	232	6942	0	6.9e+03
chr15b1073	Achn050161	87.25	5861	714	7	3217	9065	2851	8690	0	6.83e+03
chr2b903	Achn219631	86.96	5760	727	5	1703	7453	662	6406	0	6.68e+03
chr2b284	Achn215701	88.91	5376	578	1	1	5376	1	5358	0	6.61e+03
chr6b1285	Achn284941	91.26	4831	419	1	1449	6279	2457	7284	0	6.29e+03
chr1b2198	Achn338511	88.66	5028	546	3	1447	6450	1360	6387	0	6.12e+03
chr4b642	Achn284301	87.56	5159	636	1	1300	6452	1204	6362	0	6.12e+03
chr15b838	Achn097871	92.48	4493	332	2	604	5093	10	4499	0	6.01e+03
chr4b508	Achn086981	87.89	5004	591	3	1	4989	1	5004	0	5.96e+03
chr3b1892	Achn338471	89.42	4717	490	3	6856	11563	1	4717	0	5.85e+03
chr14b194	Achn128211	87.93	4937	554	9	17	4929	146	5064	0	5.82e+03
chr2b524	Achn150131	88.06	4798	564	3	1	4789	1045	5842	0	5.74e+03
chr12b757	Achn128211	89.18	4669	475	8	1	4660	394	5041	0	5.7e+03
chr5b513	Achn190241	86.82	4902	607	11	1351	6234	1099	5979	0	5.59e+03
chr1b2340	Achn244981	86.40	4897	633	6	1125	6018	1716	6582	0	5.57e+03
chr14b100	Achn265271	87.27	4743	595	3	1877	6610	1433	6175	0	5.56e+03
chr9b498	Achn284301	88.95	4490	496	0	2101	6590	1873	6362	0	5.53e+03
chr1b1302	Achn157361	85.13	4903	717	3	315	5205	465	5367	0	5.42e+03
chr11b975	Achn078511	90.06	4286	417	2	1	4277	1	4286	0	5.41e+03
chr14b556	Achn322191	90.72	4191	389	0	1	4191	1	4191	0	5.4e+03
chr11b975	Achn070941	89.34	4305	444	3	1	4296	1	4299	0	5.32e+03
chr3b69	Achn167831	91.64	4056	315	3	203	4234	254	4309	0	5.31e+03
chr1b780	Achn319821	89.36	4259	444	2	1	4253	1	4256	0	5.28e+03
chr15b838	Achn114561	92.86	3907	273	2	961	4864	340	4243	0	5.27e+03
chr1b355	Achn203041	90.76	4080	359	2	4	4080	139	4203	0	5.24e+03
chr6b1891	Achn271351	88.10	4337	507	2	1	4337	1	4328	0	5.21e+03
chr8b545	Achn203041	89.00	4209	454	3	1	4206	1	4203	0	5.16e+03
chr2b206	Achn257851	89.27	4149	442	1	91	4236	199	4347	0	5.14e+03
chr7b525	Achn257851	89.06	4149	451	1	100	4245	199	4347	0	5.12e+03
chr14b327	Achn247461	87.37	4300	534	3	45	4338	75	4371	0	5.05e+03
chr4b147	Achn049021	87.14	4379	506	10	1604	5964	1643	5982	0	5.03e+03
chr11b975	Achn388991	87.12	4302	545	3	1	4296	1	4299	0	5.02e+03
chr9b1509	Achn281171	83.07	4742	796	3	944	5678	2	4743	0	4.93e+03
chr6b6	Achn375341	89.99	3905	385	2	1162	5066	994	4892	0	4.92e+03
chr2b524	Achn221321	89.22	3914	416	2	302	4209	1442	5355	0	4.83e+03
chr6b2035	Achn196191	82.77	4795	697	16	138	4902	81	4776	0	4.79e+03
chr9b510	Achn161091	86.33	4163	554	4	1	4157	1	4154	0	4.74e+03
chr1b2198	Achn062271	90.35	3720	344	2	874	4578	283	4002	0	4.73e+03
chr13b777	Achn359371	84.35	4357	655	3	456	4788	429	4782	0	4.7e+03
chr6b918	Achn175301	88.74	3809	402	2	842	4623	770	4578	0	4.65e+03
chr9b59	Achn095421	89.22	3758	399	2	305	4062	143	3894	0	4.64e+03
chr2b1763	Achn005841	89.96	3657	364	1	1	3654	1	3657	0	4.61e+03
chr2b264	Achn352251	88.80	3786	417	3	1	3786	1	3779	0	4.61e+03
chr15b126	Achn253591	88.74	3720	410	2	1	3720	1	3711	0	4.54e+03
chr1b346	Achn007431	89.26	3639	391	0	1	3639	1	3639	0	4.52e+03
chr10b569	Achn046871	88.16	3750	441	1	1	3750	1	3747	0	4.52e+03
chr9b59	Achn343821	88.96	3677	403	1	302	3978	116	3789	0	4.52e+03
chr11b1179	Achn259681	86.05	3965	532	3	38	3990	26	3981	0	4.49e+03
chr15b975	Achn216511	82.29	4454	756	5	55	4496	10	4442	0	4.49e+03
chr6b6	Achn341101	90.48	3486	329	1	1066	4551	1123	4605	0	4.45e+03
chr1b370	Achn203451	88.49	3639	401	2	1	3639	5008	8628	0	4.41e+03
chr10b811	Achn149561	84.56	4016	620	0	381	4396	330	4345	0	4.39e+03
chr9b1609	Achn082461	88.43	3647	398	4	470	4107	272	3903	0	4.39e+03
chr6b425	Achn009851	81.38	4539	788	13	1179	5705	1203	5696	0	4.36e+03
chr9b1609	Achn185521	88.15	3647	408	4	470	4107	149	3780	0	4.36e+03
chr9b1059	Achn238041	88.85	3588	370	6	31	3609	25	3591	0	4.34e+03
chr9b1059	Achn013241	88.68	3588	379	5	31	3609	25	3594	0	4.34e+03
chr13b810	Achn259681	84.59	3990	600	3	1	3984	1	3981	0	4.33e+03
chr1b2447	Achn389831	86.96	3727	471	3	1	3724	1	3715	0	4.32e+03
chr1b964	Achn045991	89.24	3458	360	2	3119	6564	3074	6531	0	4.27e+03
chr1b964	Achn011201	88.70	3521	368	4	3119	6609	2987	6507	0	4.27e+03
chr15b1081	Achn050211	85.15	3871	551	3	1205	5066	1127	4982	0	4.27e+03
chr4b1896	Achn154071	84.28	3969	603	3	1	3948	1	3969	0	4.27e+03
chr11b281	Achn018161	84.55	3917	569	3	2482	6374	2962	6866	0	4.25e+03
chr4b1896	Achn066601	84.01	3966	616	3	1	3948	1	3966	0	4.23e+03
chr13b777	Achn017641	84.10	3911	622	0	456	4366	429	4339	0	4.22e+03
chr4b1782	Achn149561	83.28	4014	668	1	161	4171	332	4345	0	4.22e+03
chr13b1413	Achn256921	86.16	3707	447	6	430	4106	538	4208	0	4.17e+03
chr3b1003	Achn113681	80.40	4545	732	19	109	4575	586	5049	0	4.16e+03
chr11b1179	Achn357811	85.43	3748	516	5	31	3760	19	3754	0	4.15e+03
chr14b497	Achn096641	85.75	3677	518	2	55	3731	70	3740	0	4.14e+03
chr2b1140	Achn074951	88.78	3378	376	1	121	3498	1	3375	0	4.13e+03
chr8b133	Achn045991	88.02	3446	407	2	3107	6546	3074	6519	0	4.12e+03
chr11b110	Achn325951	84.39	3850	568	7	298	4141	1180	5002	0	4.11e+03
chr15b808	Achn097831	88.71	3411	361	6	1	3411	1	3387	0	4.11e+03
chr5b53	Achn185521	86.50	3586	465	3	468	4038	147	3728	0	4.11e+03
chr6b2035	Achn350641	83.41	4003	565	11	189	4176	1017	4935	0	4.11e+03
chr8b133	Achn011201	87.26	3517	424	3	3107	6605	2987	6497	0	4.11e+03
chr1b1164	Achn000221	83.82	3887	605	5	175	4061	1	3863	0	4.1e+03
chr5b53	Achn082461	86.47	3570	465	2	468	4022	270	3836	0	4.1e+03
chr12b431	Achn096641	85.29	3678	535	2	73	3750	70	3741	0	4.08e+03
chr6b425	Achn153061	81.75	4225	699	15	1520	5738	1313	5471	0	4.08e+03
chr1b1139	Achn000551	85.13	3786	500	12	1	3747	1	3762	0	4.07e+03
chr3b727	Achn097831	89.89	3273	310	5	73	3342	133	3387	0	4.07e+03
chr5b147	Achn386521	89.70	3251	332	1	52	3299	40	3290	0	4.07e+03
chr13b810	Achn357811	84.57	3766	557	5	1	3754	1	3754	0	4.06e+03
chr1b551	Achn141441	93.00	2970	208	0	1206	4175	1167	4136	0	4.04e+03
chr7b891	Achn293961	77.44	4686	1030	3	102	4766	33	4712	0	4.04e+03
chr3b1003	Achn138631	80.07	4461	748	19	109	4506	478	4860	0	4.03e+03
chr1b1382	Achn230741	91.07	3101	274	1	2603	5700	1904	5004	0	4.02e+03
chr2b1012	Achn175631	88.75	3343	337	7	81	3420	42	3348	0	4.02e+03
chr2b598	Achn378881	88.56	3338	349	5	1	3311	1	3332	0	4.02e+03
chr12b380	Achn322181	89.23	3260	326	4	1	3257	1	3238	0	4e+03
chr13b10	Achn365641	87.43	3406	389	3	648	4053	552	3918	0	4e+03
chr6b2088	Achn196741	89.88	3173	321	0	415	3587	985	4157	0	4e+03
chr11b281	Achn346631	84.44	3683	537	3	2716	6374	3163	6833	0	3.98e+03
chr3b1444	Achn371381	85.79	3555	454	4	1	3504	1	3555	0	3.98e+03
chr1b2035	Achn210581	86.60	3432	451	2	1007	4432	947	4375	0	3.95e+03
chr12b702	Achn291581	87.84	3330	381	3	925	4230	703	4032	0	3.95e+03
chr4b2215	Achn287941	88.10	3285	370	3	1	3285	28	3291	0	3.93e+03
chr6b1206	Achn244571	86.68	3475	433	9	842	4316	866	4310	0	3.93e+03
chr9b1748	Achn386521	87.85	3292	397	1	1	3289	1	3292	0	3.93e+03
chr11b757	Achn303431	87.73	3309	394	3	7	3303	19	3327	0	3.92e+03
chr3b1304	Achn230741	89.97	3101	311	0	2390	5490	1904	5004	0	3.92e+03
chr8b459	Achn292251	93.26	2850	192	0	2647	5496	1690	4539	0	3.9e+03
chr9b1574	Achn082881	88.39	3212	373	0	773	3984	683	3894	0	3.9e+03
chr15b51	Achn036011	88.03	3283	354	5	9	3282	522	3774	0	3.89e+03
chr2b1145	Achn215191	87.66	3339	367	8	781	4095	538	3855	0	3.89e+03
chr10b1413	Achn099191	82.59	3774	633	3	1	3774	184	3933	0	3.86e+03
chr2b342	Achn178631	89.50	3106	317	2	1	3106	1	3097	0	3.86e+03
chr2b81	Achn278741	81.64	4025	622	15	27	4021	42	3979	0	3.86e+03
chr6b283	Achn074951	86.38	3384	452	3	1	3384	1	3375	0	3.86e+03
chr6b1206	Achn293101	85.87	3475	461	9	842	4316	869	4313	0	3.84e+03
chr14b250	Achn313501	90.75	2973	272	1	1	2970	139	3111	0	3.82e+03
chr1b551	Achn292251	92.18	2850	223	0	2194	5043	1690	4539	0	3.8e+03
chr13b1016	Achn347661	90.26	3009	281	3	1	3000	49	3054	0	3.8e+03
chr2b1241	Achn231651	86.39	3328	408	4	15	3297	9	3336	0	3.79e+03
chr2b1626	Achn233571	90.41	2981	280	2	5	2985	152	3126	0	3.79e+03
chr4b1438	Achn303431	86.34	3338	429	4	1	3323	1	3326	0	3.79e+03
chr12b1193	Achn306551	85.98	3324	466	0	202	3525	76	3399	0	3.78e+03
chr5b271	Achn281171	79.58	4070	810	5	716	4764	2	4071	0	3.75e+03
chr7b1103	Achn220221	87.18	3207	393	2	1	3207	1	3189	0	3.75e+03
chr15b932	Achn283591	85.15	3441	463	8	1	3435	1	3399	0	3.74e+03
chr4b1139	Achn101791	87.80	3229	346	11	1	3205	1	3205	0	3.74e+03
chr15b1234	Achn212311	86.34	3354	380	11	1139	4471	569	3865	0	3.73e+03
chr8b459	Achn055511	93.29	2726	183	0	2762	5487	1871	4596	0	3.73e+03
chr2b1179	Achn294721	89.20	2999	324	0	28	3026	1	2999	0	3.72e+03
chr3b563	Achn050571	85.23	3338	493	0	1	3338	562	3899	0	3.72e+03
chr8b1155	Achn382561	85.51	3353	462	4	2225	5562	2576	5919	0	3.72e+03
chr11b1428	Achn347661	88.85	3040	333	2	23	3059	17	3053	0	3.71e+03
chr1b2316	Achn229191	88.11	3071	365	0	478	3548	247	3317	0	3.7e+03
chr3b1946	Achn293581	88.66	3026	343	0	1	3026	1	3026	0	3.7e+03
chr5b936	Achn382561	85.40	3342	461	4	2362	5679	2581	5919	0	3.7e+03
chr7b1549	Achn142931	88.27	3068	351	2	274	3332	1	3068	0	3.69e+03
chr12b578	Achn181931	90.02	2915	285	1	45	2959	42	2950	0	3.68e+03
chr13b10	Achn350021	87.96	3081	341	2	491	3571	293	3343	0	3.68e+03
chr2b625	Achn112841	83.29	3566	554	7	1	3566	1	3524	0	3.68e+03
chr3b750	Achn329121	87.11	3133	404	0	1	3133	1	3133	0	3.68e+03
chr15b932	Achn113371	85.69	3306	443	6	1	3300	1	3282	0	3.67e+03
chr3b1946	Achn245161	88.33	3026	353	0	1	3026	1	3026	0	3.67e+03
chr4b1729	Achn120281	88.92	2978	330	0	51	3028	6	2983	0	3.67e+03
chr1b551	Achn055511	92.33	2726	209	0	2309	5034	1871	4596	0	3.65e+03
chr12b578	Achn130391	90.39	2862	254	1	331	3171	1	2862	0	3.65e+03
chr4b2052	Achn163971	87.40	3112	383	3	1857	4959	4413	7524	0	3.65e+03
chr6b287	Achn215191	87.77	3090	357	4	781	3864	538	3612	0	3.65e+03
chr7b483	Achn220221	86.70	3157	414	1	17	3173	38	3188	0	3.65e+03
chr7b934	Achn104031	88.10	3041	350	1	94	3134	118	3146	0	3.65e+03
chr2b172	Achn071801	88.12	3056	345	4	3319	6362	4516	7565	0	3.64e+03
chr2b625	Achn378721	82.87	3573	570	7	1	3570	1	3534	0	3.64e+03
chr6b820	Achn071801	84.30	3453	479	10	3217	6618	4516	7956	0	3.64e+03
chr1b1635	Achn207521	88.25	3030	341	3	1	3021	1	3024	0	3.63e+03
chr5b199	Achn103541	87.84	3044	358	2	1	3035	1	3041	0	3.62e+03
chr14b497	Achn322731	87.64	3042	373	1	691	3732	658	3696	0	3.61e+03
chr6b1332	Achn285341	87.38	3090	363	4	1	3090	1	3063	0	3.61e+03
chr2b1480	Achn253651	89.34	2917	296	3	1833	4746	1392	4296	0	3.6e+03
chr8b1277	Achn053011	89.65	2889	290	2	1	2886	1	2883	0	3.6e+03
chr5b460	Achn168701	85.28	3248	463	3	95	3336	170	3408	0	3.59e+03
chr14b1351	Achn164681	89.74	2856	290	1	70	2925	1	2853	0	3.58e+03
chr3b634	Achn199101	87.14	3071	386	3	1	3065	1	3068	0	3.58e+03
chr5b1063	Achn046281	87.58	3051	349	4	1	3045	1	3027	0	3.58e+03
chr10b1515	Achn220861	84.67	3307	483	5	48	3354	90	3372	0	3.57e+03
chr3b518	Achn212311	84.53	3348	458	8	983	4321	569	3865	0	3.57e+03
chr4b1032	Achn023251	89.39	2865	304	0	1	2865	145	3009	0	3.57e+03
chr5b1226	Achn277511	88.92	2897	321	0	1	2897	1	2897	0	3.57e+03
chr9b1493	Achn030441	89.57	2867	290	2	82	2945	25	2885	0	3.57e+03
chr10b1515	Achn350461	84.52	3307	488	5	48	3354	90	3372	0	3.56e+03
chr2b1760	Achn101791	86.55	3100	405	2	1	3100	1	3088	0	3.56e+03
chr14b271	Achn312871	86.60	3098	406	3	978	4072	84	3175	0	3.55e+03
chr6b97	Achn178881	83.54	3415	517	7	210	3609	327	3711	0	3.55e+03
chr1b2238	Achn161731	84.32	3335	493	7	1	3314	1	3326	0	3.54e+03
chr11b1395	Achn292391	88.39	2936	329	2	1	2927	145	3077	0	3.54e+03
chr11b555	Achn108541	91.14	2720	241	0	1	2720	439	3158	0	3.54e+03
chr1b1115	Achn381871	89.98	2805	254	2	200	2977	17	2821	0	3.53e+03
chr15b924	Achn199101	86.08	3133	421	4	1	3121	1	3130	0	3.53e+03
chr6b283	Achn211681	83.55	3368	542	4	1	3365	1	3359	0	3.53e+03
chr4b1896	Achn381471	87.69	2949	363	0	528	3476	306	3254	0	3.52e+03
chr5b1226	Achn133831	88.44	2897	335	0	1	2897	1	2897	0	3.52e+03
chr6b97	Achn340841	85.32	3194	430	4	422	3609	494	3654	0	3.52e+03
chr12b431	Achn322731	86.66	3035	402	1	709	3743	658	3689	0	3.51e+03
chr2b1140	Achn211681	83.17	3364	560	2	121	3481	1	3361	0	3.51e+03
chr2b500	Achn379071	90.09	2774	260	1	584	3342	341	3114	0	3.51e+03
chr4b224	Achn197371	81.41	3599	639	7	1228	4805	1267	4856	0	3.5e+03
chr12b313	Achn320081	85.00	3206	460	5	4042	7229	3559	6761	0	3.49e+03
chr13b1160	Achn253651	88.10	2917	335	2	1824	4740	1392	4296	0	3.49e+03
chr3b1916	Achn161731	82.75	3420	566	5	994	4395	1	3414	0	3.49e+03
chr6b624	Achn027311	90.19	2763	265	2	1	2763	1	2757	0	3.49e+03
chr3b1511	Achn207521	87.02	2989	382	2	1	2986	1	2986	0	3.48e+03
chr3b615	Achn283591	82.83	3442	528	9	1	3424	1	3397	0	3.48e+03
chr6b314	Achn294721	86.82	2998	392	1	28	3025	1	2995	0	3.48e+03
chr6b985	Achn370471	88.58	2872	316	2	2556	5421	2373	5238	0	3.48e+03
chr9b1222	Achn191041	85.37	3117	447	1	1874	4990	2003	5110	0	3.48e+03
chr12b652	Achn297561	88.42	2858	331	0	305	3162	92	2949	0	3.47e+03
chr1b2266	Achn256711	91.21	2661	231	1	274	2931	1	2661	0	3.46e+03
chr13b554	Achn068381	90.97	2681	239	1	1	2681	1	2678	0	3.46e+03
chr14b238	Achn013671	91.41	2644	227	0	1	2644	1	2644	0	3.46e+03
chr4b224	Achn025991	80.99	3677	612	13	1228	4871	1267	4889	0	3.46e+03
chr5b69	Achn082551	91.40	2650	225	1	602	3248	599	3248	0	3.46e+03
chr1b991	Achn045911	91.70	2616	217	0	1	2616	1	2616	0	3.45e+03
chr2b171	Achn302761	91.63	2641	209	3	656	3290	614	3248	0	3.45e+03
chr6b43	Achn050741	83.65	3291	496	5	228	3506	1749	5009	0	3.45e+03
chr8b1458	Achn277511	89.04	2791	306	0	1	2791	25	2815	0	3.45e+03
chr9b1336	Achn327771	89.37	2774	295	0	407	3180	512	3285	0	3.45e+03
chr11b221	Achn123871	87.56	2895	360	0	1	2895	1	2895	0	3.44e+03
chr8b1458	Achn133831	88.96	2791	308	0	1	2791	25	2815	0	3.44e+03
chr3b126	Achn092191	89.90	2724	272	1	152	2875	536	3256	0	3.43e+03
chr4b775	Achn262351	83.78	3206	520	0	59	3264	50	3255	0	3.43e+03
chr2b1140	Achn215231	87.89	2866	344	1	135	3000	48	2910	0	3.42e+03
chr8b1026	Achn009191	91.48	2606	222	0	1	2606	1	2606	0	3.42e+03
chr9b1314	Achn168701	83.72	3224	516	2	80	3294	170	3393	0	3.42e+03
chr1b861	Achn081521	85.74	3064	407	5	289	3328	118	3175	0	3.41e+03
chr10b1013	Achn172431	88.88	2771	308	0	54	2824	72	2842	0	3.41e+03
chr3b615	Achn113371	83.27	3306	514	6	1	3291	1	3282	0	3.41e+03
chr14b557	Achn322211	87.78	2863	338	2	373	3223	385	3247	0	3.4e+03
chr15b655	Achn017401	88.73	2803	301	3	44	2831	149	2951	0	3.4e+03
chr5b1105	Achn139961	88.84	2795	291	3	1	2780	1	2789	0	3.4e+03
chr11b221	Achn346691	88.15	2809	333	0	1	2809	1	2809	0	3.39e+03
chr6b1242	Achn175641	86.69	2946	368	4	1	2943	1	2925	0	3.38e+03
chr6b2035	Achn179731	81.05	3620	620	16	1346	4953	1388	4953	0	3.38e+03
chr6b2044	Achn261531	85.87	2986	416	1	28	3013	1	2980	0	3.38e+03
chr6b856	Achn300511	85.27	3110	419	8	17	3102	1019	4113	0	3.38e+03
chr10b1473	Achn261531	85.78	3009	413	3	40	3042	1	3000	0	3.37e+03
chr2b1191	Achn231821	89.05	2766	279	4	1	2745	1	2763	0	3.37e+03
chr3b124	Achn023251	87.23	2865	366	0	1	2865	145	3009	0	3.37e+03
chr4b1966	Achn364821	83.40	3271	495	8	1329	4575	1272	4518	0	3.37e+03
chr7b249	Achn137151	84.46	3120	473	3	82	3189	52	3171	0	3.37e+03
chr8b1424	Achn139961	88.20	2789	329	0	1	2789	1	2789	0	3.37e+03
chr11b14	Achn251261	85.70	2979	426	0	3122	6100	251	3229	0	3.36e+03
chr2b1191	Achn074711	89.02	2769	277	5	1	2745	1	2766	0	3.36e+03
chr5b1175	Achn385081	89.62	2689	276	1	79	2764	160	2848	0	3.36e+03
chr8b1026	Achn279591	90.71	2606	242	0	1	2606	1	2606	0	3.36e+03
chr1b336	Achn007961	87.96	2833	326	5	204	3030	57	2880	0	3.35e+03
chr12b380	Achn141741	89.15	2720	277	2	1	2720	1	2702	0	3.35e+03
chr2b1763	Achn294771	91.96	2524	203	0	898	3421	1	2524	0	3.35e+03
chr11b703	Achn238811	91.42	2551	219	0	1	2551	139	2689	0	3.34e+03
chr2b1433	Achn146911	87.06	2890	347	4	23	2903	155	3026	0	3.34e+03
chr4b2218	Achn036431	87.12	2865	354	2	1	2865	1	2850	0	3.34e+03
chr5b294	Achn030441	87.08	2886	349	4	124	2994	25	2901	0	3.34e+03
chr8b104	Achn045911	90.37	2616	252	0	1	2616	1	2616	0	3.34e+03
chr9b1590	Achn082801	87.68	2833	337	3	2808	5640	441	3261	0	3.34e+03
chr13b565	Achn200511	85.81	2989	391	5	1	2974	1	2971	0	3.33e+03
chr14b581	Achn269781	85.87	2980	382	5	1	2962	1	2959	0	3.33e+03
chr12b896	Achn183021	86.46	2924	357	5	2	2886	335	3258	0	3.32e+03
chr6b1242	Achn083851	87.23	2850	337	3	35	2881	74	2899	0	3.32e+03
chr7b135	Achn003211	88.75	2710	305	0	294	3003	303	3012	0	3.32e+03
chr10b1513	Achn220851	88.22	2768	314	3	334	3098	247	3005	0	3.31e+03
chr4b1782	Achn092491	84.82	3018	452	1	1156	4173	916	3927	0	3.31e+03
chr4b24	Achn343391	82.86	3279	496	9	1	3279	1	3213	0	3.31e+03
chr10b811	Achn092491	84.77	3021	451	2	1378	4398	916	3927	0	3.3e+03
chr10b880	Achn075311	85.55	2956	418	2	999	3954	1251	4197	0	3.3e+03
chr13b1082	Achn347331	88.43	2723	309	1	1	2717	88	2810	0	3.3e+03
chr15b1234	Achn216891	92.35	2471	186	1	2942	5412	2183	4650	0	3.3e+03
chr15b973	Achn049821	91.44	2535	196	2	1	2517	1	2532	0	3.3e+03
chr4b2218	Achn286941	86.63	2865	368	2	1	2865	1	2850	0	3.3e+03
chr6b325	Achn074711	88.26	2778	275	6	1	2745	1	2760	0	3.3e+03
chr15b973	Achn216491	91.90	2481	201	0	37	2517	1	2481	0	3.29e+03
chr4b1782	Achn075311	85.46	2943	422	1	1231	4173	1261	4197	0	3.29e+03
chr6b1691	Achn122861	90.94	2538	230	0	1	2538	1	2538	0	3.29e+03
chr1b1297	Achn048301	86.99	2813	354	1	17	2817	26	2838	0	3.28e+03
chr10b880	Achn092491	85.14	2968	432	2	987	3954	969	3927	0	3.28e+03
chr10b811	Achn075311	85.18	2956	429	2	1443	4398	1251	4197	0	3.27e+03
chr14b802	Achn189631	86.83	2824	366	2	1293	4116	1320	4137	0	3.27e+03
chr1b2266	Achn161991	92.04	2449	195	0	249	2697	534	2982	0	3.26e+03
chr10b118	Achn063891	86.53	2836	370	2	1	2827	1	2833	0	3.26e+03
chr13b810	Achn335531	88.55	2672	306	0	274	2945	973	3644	0	3.26e+03
chr2b1145	Achn074891	91.13	2513	220	1	781	3290	697	3209	0	3.26e+03
chr3b1273	Achn166941	87.97	2735	320	2	1012	3743	442	3170	0	3.26e+03
chr6b1199	Achn164681	87.25	2801	324	4	137	2934	83	2853	0	3.26e+03
chr6b325	Achn261051	88.05	2762	276	6	1	2735	1	2735	0	3.26e+03
chr6b325	Achn231821	87.80	2778	285	6	1	2745	1	2757	0	3.26e+03
chr15b912	Achn113511	88.84	2644	295	0	1	2644	538	3181	0	3.25e+03
chr2b1889	Achn020181	84.24	3058	440	6	1133	4175	671	3701	0	3.25e+03
chr14b833	Achn052201	87.53	2727	340	0	12	2738	882	3608	0	3.24e+03
chr15b1107	Achn199511	85.05	2936	427	1	772	3707	46	2969	0	3.24e+03
chr5b1647	Achn004851	90.55	2528	239	0	1	2528	55	2582	0	3.24e+03
chr5b1647	Achn306341	90.43	2529	242	0	4	2532	49	2577	0	3.24e+03
chr6b2007	Achn350461	88.74	2656	290	1	768	3414	717	3372	0	3.24e+03
chr6b2047	Achn196311	84.29	3030	455	4	13	3027	40	3063	0	3.24e+03
chr6b283	Achn215231	86.07	2871	391	3	15	2885	48	2909	0	3.24e+03
chr8b1277	Achn071341	89.58	2601	262	2	289	2886	217	2811	0	3.24e+03
chr9b1233	Achn190881	87.24	2766	344	2	3679	6441	2440	5199	0	3.24e+03
chr1b837	Achn377851	89.68	2596	253	3	3	2592	51	2637	0	3.23e+03
chr10b118	Achn126251	86.21	2836	379	2	1	2827	1	2833	0	3.23e+03
chr11b60	Achn229381	88.08	2693	318	1	380	3069	287	2979	0	3.23e+03
chr13b1082	Achn215771	89.03	2616	287	0	85	2700	907	3522	0	3.23e+03
chr6b630	Achn153191	86.12	2868	375	4	1	2846	1	2867	0	3.23e+03
chr7b390	Achn156711	85.45	2900	404	2	375	3256	369	3268	0	3.23e+03
chr8b1026	Achn042811	89.20	2612	276	1	1	2606	691	3302	0	3.23e+03
chr1b2258	Achn161871	88.06	2689	312	2	130	2818	1225	3904	0	3.22e+03
chr10b1535	Achn179591	85.52	2941	378	8	972	3900	987	3891	0	3.22e+03
chr2b1933	Achn019761	85.08	2943	424	4	10	2940	568	3507	0	3.22e+03
chr3b1656	Achn210511	87.51	2754	317	4	1879	4608	1	2751	0	3.22e+03
chr6b1691	Achn144441	90.65	2502	234	0	37	2538	1	2502	0	3.22e+03
chr8b1353	Achn385081	85.97	2872	370	4	1	2863	1	2848	0	3.22e+03
chr1b1162	Achn137051	79.59	3493	686	5	107	3593	122	3593	0	3.21e+03
chr12b232	Achn002611	87.84	2714	306	4	38	2733	302	3009	0	3.21e+03
chr14b497	Achn084121	86.81	2767	362	1	689	3455	668	3431	0	3.21e+03
chr6b2007	Achn220861	88.25	2663	304	1	761	3414	710	3372	0	3.21e+03
chr1b2431	Achn297241	87.98	2679	313	2	1	2670	1	2679	0	3.2e+03
chr14b851	Achn052291	85.70	2910	359	8	1	2874	1	2889	0	3.2e+03
chr3b1656	Achn091451	87.18	2754	326	4	1879	4608	1	2751	0	3.2e+03
chr7b990	Achn156711	83.39	3094	463	6	1	3070	1	3067	0	3.2e+03
chr10b880	Achn149561	84.02	2966	474	0	987	3952	1380	4345	0	3.19e+03
chr11b744	Achn141441	83.91	2970	478	0	1128	4097	1167	4136	0	3.19e+03
chr2b1392	Achn204771	90.58	2485	234	0	1835	4319	1022	3506	0	3.19e+03
chr3b536	Achn199371	86.32	2786	369	1	838	3623	724	3497	0	3.19e+03
chr6b287	Achn074891	90.18	2516	244	1	781	3296	697	3209	0	3.19e+03
chr10b709	Achn154091	91.58	2424	201	1	1	2424	1	2421	0	3.18e+03
chr10b963	Achn143201	87.92	2657	312	1	1	2648	1	2657	0	3.18e+03
chr12b9	Achn178001	87.72	2670	322	1	151	2814	67	2736	0	3.18e+03
chr13b906	Achn024661	88.04	2658	309	2	1	2649	457	3114	0	3.18e+03
chr15b1035	Achn050111	87.51	2691	330	1	1	2691	1	2685	0	3.18e+03
chr15b1136	Achn330491	84.64	2982	392	8	1214	4147	1340	4303	0	3.18e+03
chr3b1939	Achn256711	87.93	2660	315	1	283	2936	1	2660	0	3.18e+03
chr3b518	Achn216891	90.76	2467	228	0	2796	5262	2184	4650	0	3.18e+03
chr5b1647	Achn051161	89.80	2529	258	0	1	2529	1	2529	0	3.18e+03
chr8b93	Achn045601	81.08	3272	607	3	2207	5478	3767	7026	0	3.18e+03
chr1b1162	Achn331221	79.27	3493	694	6	107	3593	122	3590	0	3.17e+03
chr1b1393	Achn137151	82.92	3109	506	6	29	3122	9	3107	0	3.17e+03
chr1b1689	Achn053231	80.80	3282	615	3	77	3355	65	3334	0	3.17e+03
chr10b385	Achn036431	86.01	2788	384	1	1	2788	43	2824	0	3.17e+03
chr10b386	Achn286951	88.70	2585	292	0	41	2625	47	2631	0	3.17e+03
chr2b1191	Achn261051	87.04	2769	314	7	1	2745	1	2748	0	3.17e+03
chr9b1233	Achn342971	86.65	2765	345	3	3679	6440	3268	6011	0	3.17e+03
chr9b926	Achn218701	86.50	2777	351	3	350	3120	281	3039	0	3.17e+03
chr1b1689	Achn207391	80.20	3354	637	4	5	3355	8	3337	0	3.16e+03
chr10b386	Achn036441	88.19	2625	307	1	1	2625	1	2622	0	3.16e+03
chr15b1186	Achn164191	81.67	3197	553	4	4	3188	118	3293	0	3.16e+03
chr10b709	Achn066661	91.69	2395	196	1	30	2424	12	2403	0	3.15e+03
chr12b431	Achn084121	86.16	2767	380	1	707	3473	668	3431	0	3.15e+03
chr15b1136	Achn360651	84.59	2973	395	9	1214	4147	1421	4369	0	3.15e+03
chr3b536	Achn050111	87.33	2676	336	1	16	2691	13	2685	0	3.15e+03
chr5b800	Achn102151	73.19	4367	1150	5	889	5240	961	5321	0	3.15e+03
chr6b1123	Achn308201	87.30	2684	320	2	215	2895	176	2841	0	3.15e+03
chr8b1284	Achn377361	84.39	2928	445	3	751	3672	574	3495	0	3.15e+03
chr9b824	Achn262731	85.65	2794	401	0	1	2794	1	2794	0	3.15e+03
chr1b2017	Achn210511	87.08	2710	314	4	50	2747	2	2687	0	3.14e+03
chr2b133	Achn300411	90.65	2461	215	2	9	2454	1122	3582	0	3.14e+03
chr2b354	Achn027311	86.35	2762	365	3	1	2762	1	2750	0	3.14e+03
chr2b410	Achn354911	85.15	2896	397	7	1473	4338	1359	4251	0	3.14e+03
chr3b1674	Achn266011	81.23	3240	554	6	460	3663	1	3222	0	3.14e+03
chr6b2044	Achn252901	85.16	2851	398	3	162	3009	1	2829	0	3.14e+03
chr6b2044	Achn196841	85.53	2799	402	1	220	3018	13	2808	0	3.14e+03
chr8b275	Achn377851	89.22	2533	273	0	3	2535	105	2637	0	3.14e+03
chr1b2017	Achn091451	87.05	2710	315	4	50	2747	2	2687	0	3.13e+03
chr14b818	Achn244291	91.17	2412	204	1	1	2403	1	2412	0	3.13e+03
chr3b1831	Achn193061	87.32	2657	328	1	506	3162	353	3000	0	3.13e+03
chr1b622	Achn054831	84.11	2895	460	0	1	2895	190	3084	0	3.12e+03
chr11b418	Achn212921	90.12	2469	229	1	1	2454	124	2592	0	3.12e+03
chr14b717	Achn002611	86.40	2742	343	3	31	2748	274	3009	0	3.12e+03
chr1b1995	Achn227241	86.93	2716	319	6	2289	4989	2283	4977	0	3.11e+03
chr10b1473	Achn252901	84.66	2875	410	4	177	3042	1	2853	0	3.11e+03
chr10b1473	Achn196841	85.12	2815	410	2	234	3042	12	2823	0	3.11e+03
chr10b385	Achn286941	85.44	2788	400	1	1	2788	43	2824	0	3.11e+03
chr12b143	Achn244261	83.15	2985	479	2	1	2973	1	2973	0	3.11e+03
chr3b1561	Achn135641	88.69	2547	285	1	10	2556	22	2565	0	3.11e+03
chr4b112	Achn186491	91.30	2401	203	2	1	2395	1	2401	0	3.11e+03
chr4b1903	Achn154091	90.67	2422	220	1	1	2422	1	2416	0	3.11e+03
chr10b1235	Achn206721	84.45	2945	404	11	1366	4271	52	2981	0	3.09e+03
chr14b208	Achn160431	89.68	2499	240	4	1	2493	1	2487	0	3.09e+03
chr14b798	Achn188441	88.51	2551	281	2	1	2551	1	2539	0	3.09e+03
chr2b115	Achn300511	86.75	2679	343	2	1	2679	1447	4113	0	3.09e+03
chr3b662	Achn100551	81.55	3170	554	7	31	3188	8	3158	0	3.09e+03
chr2b1103	Achn276321	88.10	2555	304	0	262	2816	1	2555	0	3.08e+03
chr4b595	Achn087291	87.85	2608	294	4	28	2634	1	2586	0	3.08e+03
chr1b631	Achn062581	87.38	2631	311	4	2446	5061	2458	5082	0	3.07e+03
chr6b1123	Achn358951	87.76	2589	311	2	309	2891	6	2594	0	3.07e+03
chr6b356	Achn276321	87.98	2555	307	0	1	2555	1	2555	0	3.07e+03
chr8b1739	Achn015211	86.34	2686	358	2	59	2744	38	2714	0	3.07e+03
chr8b32	Achn267611	90.76	2392	200	1	2583	4953	714	3105	0	3.07e+03
chr10b285	Achn328451	87.58	2624	290	5	31	2654	73	2660	0	3.06e+03
chr12b140	Achn244291	90.22	2412	230	1	1	2406	1	2412	0	3.06e+03
chr15b1035	Achn199371	84.94	2788	405	2	835	3622	724	3496	0	3.06e+03
chr3b2081	Achn118501	88.52	2535	261	3	1	2517	1	2523	0	3.06e+03
chr4b1903	Achn066661	90.56	2393	220	1	30	2422	12	2398	0	3.06e+03
chr4b648	Achn161411	86.04	2736	358	5	1	2718	1	2730	0	3.06e+03
chr5b654	Achn086631	86.41	2707	353	5	252	2943	246	2952	0	3.06e+03
chr6b1682	Achn122851	89.14	2478	266	1	91	2565	1	2478	0	3.06e+03
chr6b630	Achn026991	86.40	2692	343	4	1	2670	1	2691	0	3.06e+03
chr6b948	Achn112461	87.05	2665	318	6	765	3420	636	3282	0	3.06e+03
chr8b93	Achn268511	80.08	3253	639	3	2207	5459	3944	7187	0	3.06e+03
chr9b1598	Achn185981	86.76	2658	340	3	1	2646	1	2658	0	3.06e+03
chr12b118	Achn132351	83.30	2982	450	8	1	2967	1	2949	0	3.05e+03
chr14b656	Achn320081	80.87	3199	585	7	1733	4913	3572	6761	0	3.05e+03
chr3b656	Achn113511	88.88	2490	274	1	1	2490	628	3114	0	3.05e+03
chr6b1682	Achn144431	88.98	2478	270	1	91	2565	1	2478	0	3.05e+03
chr7b165	Achn278741	86.03	2721	362	5	1	2715	1	2709	0	3.05e+03
chr7b395	Achn182571	87.50	2568	321	0	1	2568	1	2568	0	3.05e+03
chr7b522	Achn102151	83.05	2962	492	4	1	2955	124	3082	0	3.05e+03
chr13b994	Achn366881	90.85	2350	215	0	678	3027	564	2913	0	3.04e+03
chr2b115	Achn275781	86.26	2679	350	3	1	2679	61	2721	0	3.04e+03
chr4b1544	Achn172081	88.92	2474	265	1	1	2474	1	2465	0	3.04e+03
chr5b74	Achn117571	88.25	2510	295	0	194	2703	164	2673	0	3.04e+03
chr6b856	Achn275781	85.56	2742	375	4	361	3102	1	2721	0	3.04e+03
chr1b1638	Achn207541	84.15	2870	395	6	6	2875	135	2944	0	3.03e+03
chr11b744	Achn292251	83.67	2841	464	0	2116	4956	1690	4530	0	3.03e+03
chr2b695	Achn112461	86.64	2680	331	7	699	3357	609	3282	0	3.03e+03
chr3b816	Achn348721	85.47	2746	378	5	11	2744	140	2876	0	3.03e+03
chr9b1673	Achn117571	88.11	2514	299	0	358	2871	160	2673	0	3.03e+03
chr9b921	Achn205501	84.75	2814	381	6	1	2808	1	2772	0	3.03e+03
chr10b1535	Achn169721	84.67	2838	387	8	965	3790	806	3607	0	3.02e+03
chr3b1939	Achn161991	89.09	2448	261	1	259	2700	535	2982	0	3.02e+03
chr7b1393	Achn326341	87.29	2589	311	3	1393	3981	1363	3933	0	3.02e+03
chr8b102	Achn268631	81.93	3033	536	4	1	3027	1	3027	0	3.02e+03
chr9b1376	Achn342451	83.49	2943	423	9	999	3914	1023	3929	0	3.02e+03
chr2b1012	Achn083841	87.73	2560	278	4	891	3426	1446	3993	0	3.01e+03
chr2b1255	Achn231241	82.04	3001	524	3	1	2995	121	3112	0	3.01e+03
chr2b864	Achn373591	88.16	2491	295	0	970	3460	1207	3697	0	3.01e+03
chr3b341	Achn104721	88.54	2486	279	2	3116	5601	2726	5205	0	3.01e+03
chr5b231	Achn119331	91.38	2309	196	1	1	2309	28	2333	0	3.01e+03
chr6b749	Achn379831	86.93	2587	335	1	548	3134	683	3266	0	3.01e+03
chr1b1710	Achn135641	87.99	2507	298	1	13	2519	22	2525	0	3e+03
chr2b1154	Achn294631	86.21	2646	356	3	1	2643	202	2841	0	3e+03
chr4b1729	Achn149481	88.45	2468	285	0	1	2468	1	2468	0	3e+03
chr9b1544	Achn186311	88.07	2531	275	4	3140	5652	599	3120	0	3e+03
chr10b723	Achn154071	87.30	2536	322	0	39	2574	201	2736	0	2.99e+03
chr13b1311	Achn058891	88.72	2499	249	6	175	2649	1	2490	0	2.99e+03
chr14b825	Achn244261	83.80	2839	433	4	84	2913	177	2997	0	2.99e+03
chr2b1091	Achn276291	86.73	2592	326	2	2242	4833	1993	4566	0	2.99e+03
chr4b112	Achn095791	89.51	2411	247	2	68	2472	47	2457	0	2.99e+03
chr7b1109	Achn219191	82.25	2952	512	2	244	3183	10	2961	0	2.99e+03
chr11b356	Achn200511	88.02	2512	281	4	1	2509	1	2495	0	2.98e+03
chr12b1111	Achn230651	83.67	2836	427	4	510	3330	165	2979	0	2.98e+03
chr3b1512	Achn207541	83.86	2813	421	3	141	2935	30	2827	0	2.98e+03
chr3b478	Achn178001	86.42	2615	343	3	188	2796	68	2676	0	2.98e+03
chr5b89	Achn386901	88.81	2457	257	3	49	2505	1	2439	0	2.98e+03
chr6b43	Achn216371	86.21	2626	347	3	893	3506	803	3425	0	2.98e+03
chr6b749	Achn352941	86.66	2587	339	2	548	3134	914	3494	0	2.98e+03
chr11b221	Achn018211	87.40	2508	316	0	1	2508	253	2760	0	2.97e+03
chr15b1188	Achn164221	90.48	2331	210	1	1	2331	1	2319	0	2.97e+03
chr15b304	Achn335441	87.40	2547	300	4	1385	3916	1442	3982	0	2.97e+03
chr2b202	Achn071971	85.84	2655	355	4	4120	6774	3631	6264	0	2.97e+03
chr7b507	Achn219191	82.00	2945	527	1	443	3384	17	2961	0	2.97e+03
chr9b47	Achn095021	85.48	2658	380	1	136	2793	25	2676	0	2.97e+03
chr1b1399	Achn000311	87.88	2476	297	1	20	2495	5	2477	0	2.96e+03
chr13b127	Achn063891	88.77	2432	261	2	1	2432	1	2420	0	2.96e+03
chr13b802	Achn335681	87.51	2522	297	3	4937	7452	3932	6441	0	2.96e+03
chr14b649	Achn205861	90.45	2315	221	0	65	2379	17	2331	0	2.96e+03
chr15b1188	Achn301231	90.35	2331	213	1	1	2331	1	2319	0	2.96e+03
chr2b1179	Achn074551	89.26	2384	256	0	643	3026	535	2918	0	2.96e+03
chr7b395	Achn156701	87.29	2517	314	1	58	2568	1	2517	0	2.96e+03
chr1b1067	Achn267611	89.06	2395	241	1	858	3231	711	3105	0	2.95e+03
chr11b465	Achn081961	83.79	2782	445	2	144	2919	3	2784	0	2.95e+03
chr12b1121	Achn230631	86.35	2571	345	1	1	2571	1	2565	0	2.95e+03
chr13b1228	Achn204731	88.84	2447	252	5	20	2451	32	2472	0	2.95e+03
chr13b91	Achn023571	85.17	2671	387	2	97	2761	1	2668	0	2.95e+03
chr2b753	Achn209241	91.14	2269	201	0	2031	4299	1704	3972	0	2.95e+03
chr3b1386	Achn224071	82.97	2859	469	3	1	2859	1	2841	0	2.95e+03
chr3b46	Achn167921	85.04	2767	354	11	10	2755	7	2734	0	2.95e+03
chr3b518	Achn226151	83.47	2856	418	7	811	3660	496	3303	0	2.95e+03
chr4b43	Achn095451	88.06	2470	280	2	1	2470	1	2455	0	2.95e+03
chr4b541	Achn041611	86.60	2582	331	4	405	2971	465	3046	0	2.95e+03
chr5b9	Achn237151	86.66	2564	336	2	29	2592	32	2589	0	2.95e+03
chr6b382	Achn218811	88.77	2423	251	2	5	2409	20	2439	0	2.95e+03
chr6b845	Achn300411	88.25	2459	265	2	1	2435	1123	3581	0	2.95e+03
chr9b502	Achn161411	83.46	2811	453	2	251	3049	80	2890	0	2.95e+03
chr11b1260	Achn263861	88.63	2418	257	1	4	2403	31	2448	0	2.94e+03
chr3b1264	Achn166551	84.03	2786	409	5	1	2786	988	3737	0	2.94e+03
chr6b382	Achn263861	88.49	2423	261	1	5	2409	26	2448	0	2.94e+03
chr6b796	Achn302091	82.98	2873	453	5	1	2864	1	2846	0	2.94e+03
chr9b47	Achn343251	85.22	2646	385	1	136	2775	100	2745	0	2.94e+03
chr11b1260	Achn218811	88.59	2418	255	2	4	2403	25	2439	0	2.93e+03
chr12b932	Achn143651	85.23	2648	376	2	1	2648	196	2828	0	2.93e+03
chr2b202	Achn302591	85.48	2658	362	5	4120	6774	2656	5292	0	2.93e+03
chr3b767	Achn114411	81.77	2962	516	4	1	2956	19	2962	0	2.93e+03
chr8b220	Achn081391	85.44	2671	350	6	9	2658	9	2661	0	2.93e+03
chr9b1668	Achn386901	88.73	2457	250	7	100	2547	1	2439	0	2.93e+03
chr11b1205	Achn129641	85.49	2639	353	4	48	2659	432	3067	0	2.92e+03
chr11b757	Achn337821	86.73	2554	326	4	69	2620	162	2704	0	2.92e+03
chr13b127	Achn126251	88.28	2432	273	2	1	2432	1	2420	0	2.92e+03
chr15b304	Achn251901	86.99	2544	304	5	1385	3916	1445	3973	0	2.92e+03
chr4b1438	Achn337821	86.26	2576	327	3	66	2641	156	2704	0	2.92e+03
chr6b796	Achn071681	82.74	2873	460	5	1	2864	1	2846	0	2.92e+03
chr9b1653	Achn386991	91.23	2235	196	0	1	2235	1	2235	0	2.92e+03
chr1b365	Achn007391	89.86	2308	234	0	180	2487	21	2328	0	2.91e+03
chr11b456	Achn376261	89.93	2324	222	2	841	3161	841	3155	0	2.91e+03
chr11b744	Achn055511	83.79	2726	442	0	2231	4956	1871	4596	0	2.91e+03
chr13b863	Achn129731	80.41	3093	549	7	1	3078	1	3051	0	2.9e+03
chr2b1192	Achn074721	86.72	2522	326	3	2180	4701	2021	4533	0	2.9e+03
chr3b1104	Achn122071	79.21	3165	640	2	1402	4551	1831	4992	0	2.9e+03
chr5b21	Achn237121	89.66	2322	237	1	1	2319	58	2379	0	2.9e+03
chr9b1544	Achn320951	90.55	2275	209	2	3178	5452	700	2968	0	2.9e+03
chr9b1588	Achn237121	89.60	2336	237	2	5	2337	47	2379	0	2.9e+03
chr1b1594	Achn362741	85.85	2586	339	4	599	3169	278	2851	0	2.89e+03
chr11b637	Achn172081	87.35	2475	286	3	1	2457	1	2466	0	2.89e+03
chr13b1414	Achn256911	85.52	2604	368	3	1	2598	874	3474	0	2.89e+03
chr3b672	Achn100691	86.54	2512	326	1	1	2500	1	2512	0	2.89e+03
chr5b33	Achn082801	85.77	2572	354	2	2724	5283	690	3261	0	2.89e+03
chr8b1613	Achn165381	87.95	2424	271	2	1	2403	1	2424	0	2.89e+03
chr10b104	Achn023571	84.92	2619	392	1	198	2813	51	2669	0	2.88e+03
chr3b635	Achn113431	85.90	2561	343	3	1	2561	1	2543	0	2.88e+03
chr7b1223	Achn112011	90.36	2262	209	1	1	2253	28	2289	0	2.88e+03
chr3b321	Achn256911	86.48	2544	317	6	1042	3570	943	3474	0	2.87e+03
chr6b18	Achn375281	84.91	2637	383	4	53	2689	74	2695	0	2.87e+03
chr7b502	Achn362881	81.89	2899	495	5	577	3457	505	3391	0	2.87e+03
chr10b1478	Achn196311	80.51	3032	534	6	11	2991	38	3063	0	2.86e+03
chr10b547	Achn040601	88.21	2391	267	3	210	2591	591	2975	0	2.86e+03
chr12b61	Achn177781	81.82	2998	473	14	928	3913	703	3640	0	2.86e+03
chr12b67	Achn052291	86.58	2512	313	4	1	2497	277	2779	0	2.86e+03
chr14b1248	Achn126771	86.61	2480	329	1	316	2792	223	2702	0	2.86e+03
chr15b1155	Achn164061	87.42	2456	282	4	1	2453	1	2432	0	2.86e+03
chr2b939	Achn056621	88.56	2342	268	0	193	2534	664	3005	0	2.86e+03
chr4b1681	Achn081791	90.13	2249	222	0	1598	3846	1085	3333	0	2.86e+03
chr4b2215	Achn303431	79.65	3052	621	0	234	3285	276	3327	0	2.86e+03
chr5b33	Achn185421	83.66	2724	430	4	1	2721	22	2733	0	2.86e+03
chr5b89	Achn117551	87.92	2400	278	2	106	2505	100	2487	0	2.86e+03
chr8b459	Achn141441	92.75	2111	153	0	2518	4628	2026	4136	0	2.86e+03
chr10b1415	Achn074041	88.61	2362	257	3	82	2443	61	2410	0	2.85e+03
chr11b1252	Achn084811	89.72	2277	231	1	2670	4946	3027	5300	0	2.85e+03
chr13b374	Achn149271	89.20	2296	248	0	40	2335	1	2296	0	2.85e+03
chr13b632	Achn142061	90.63	2231	182	2	237	2467	324	2527	0	2.85e+03
chr3b1636	Achn210581	85.36	2548	373	0	1815	4362	1935	4482	0	2.85e+03
chr4b1120	Achn204831	81.93	2844	508	2	91	2934	1138	3975	0	2.85e+03
chr12b932	Achn356211	84.40	2641	388	3	8	2648	197	2813	0	2.84e+03
chr13b163	Achn383221	89.90	2277	218	3	2121	4394	1470	3737	0	2.84e+03
chr3b1273	Achn035781	85.05	2608	351	5	509	3113	260	2831	0	2.84e+03
chr4b1681	Achn060051	89.93	2244	226	0	1603	3846	7	2250	0	2.84e+03
chr6b955	Achn186311	88.52	2361	262	3	828	3188	630	2981	0	2.84e+03
chr9b1626	Achn082551	92.29	2141	159	2	1712	3849	1097	3234	0	2.84e+03
chr10b342	Achn287791	84.16	2671	405	5	25	2686	181	2842	0	2.83e+03
chr10b547	Achn336891	88.07	2356	278	1	210	2562	153	2508	0	2.83e+03
chr4b1268	Achn071001	80.56	3009	546	7	1	2988	1	2991	0	2.83e+03
chr8b1883	Achn051691	82.87	2802	432	8	4	2796	1	2763	0	2.83e+03
chr9b1668	Achn117551	88.07	2397	265	5	160	2547	103	2487	0	2.83e+03
chr4b1278	Achn127341	82.69	2790	450	6	295	3072	142	2910	0	2.82e+03
chr5b92	Achn386281	82.95	2739	422	3	1	2727	1	2706	0	2.82e+03
chr1b1689	Achn201471	77.35	3346	719	8	16	3355	19	3331	0	2.81e+03
chr1b1776	Achn192911	85.94	2489	344	2	1	2489	1	2483	0	2.81e+03
chr13b632	Achn078081	90.18	2231	192	2	237	2467	426	2629	0	2.81e+03
chr15b1155	Achn331141	87.88	2368	263	3	1	2368	1	2344	0	2.81e+03
chr15b1234	Achn226151	82.27	2859	441	10	967	3810	496	3303	0	2.81e+03
chr4b1010	Achn023451	89.25	2269	241	1	1	2269	1	2266	0	2.81e+03
chr9b952	Achn270581	89.96	2230	221	1	1085	3311	1091	3320	0	2.81e+03
chr1b2018	Achn091031	88.87	2291	249	2	97	2384	154	2441	0	2.8e+03
chr11b104	Achn064531	87.09	2401	304	2	1097	3494	839	3236	0	2.8e+03
chr13b42	Achn126381	84.01	2646	411	4	1	2640	73	2712	0	2.8e+03
chr14b1227	Achn073331	85.10	2658	312	14	597	3212	642	3257	0	2.8e+03
chr3b1649	Achn201611	88.21	2332	260	2	586	2914	400	2719	0	2.8e+03
chr3b693	Achn309401	88.01	2336	277	1	98	2433	62	2394	0	2.8e+03
chr11b1294	Achn179371	84.81	2561	374	3	37	2591	1	2552	0	2.79e+03
chr11b757	Achn287941	78.80	3062	649	0	242	3303	230	3291	0	2.79e+03
chr13b266	Achn328341	87.34	2370	294	1	19	2382	1	2370	0	2.79e+03
chr6b314	Achn074551	87.06	2380	308	0	646	3025	535	2914	0	2.79e+03
chr10b342	Achn258701	83.71	2683	404	7	25	2686	184	2854	0	2.78e+03
chr11b1370	Achn142061	89.65	2232	204	2	544	2775	322	2526	0	2.78e+03
chr12b1144	Achn102661	86.35	2439	324	2	3868	6306	7036	9465	0	2.78e+03
chr14b1228	Achn023451	88.87	2265	243	1	1	2256	1	2265	0	2.78e+03
chr2b853	Achn224841	88.61	2291	246	2	157	2444	1	2279	0	2.78e+03
chr4b1120	Achn371821	81.53	2804	512	2	131	2934	752	3549	0	2.78e+03
chr9b990	Achn209141	89.56	2232	230	1	405	2636	411	2639	0	2.78e+03
chr10b1156	Achn107041	88.63	2295	252	3	2	2293	1295	3583	0	2.77e+03
chr10b149	Achn383221	88.72	2269	253	1	2067	4335	1470	3735	0	2.77e+03
chr12b143	Achn188611	82.51	2705	461	1	1	2705	1	2693	0	2.77e+03
chr3b968	Achn138701	90.50	2169	200	1	4	2172	1	2163	0	2.77e+03
chr4b1438	Achn287941	78.57	3061	656	0	263	3323	230	3290	0	2.77e+03
chr8b321	Achn250851	89.12	2243	238	1	1	2237	1	2243	0	2.77e+03
chr9b1494	Achn029971	85.69	2460	343	1	933	3383	972	3431	0	2.77e+03
chr9b502	Achn266511	83.47	2626	425	1	880	3496	565	3190	0	2.77e+03
chr11b1471	Achn279361	91.34	2113	183	0	3058	5170	2221	4333	0	2.76e+03
chr13b374	Achn256141	88.08	2298	256	1	40	2337	1	2280	0	2.76e+03
chr3b704	Achn310131	88.23	2285	269	0	1075	3359	838	3122	0	2.76e+03
chr5b89	Achn218121	88.02	2312	265	2	194	2505	296	2595	0	2.76e+03
chr6b955	Achn320951	88.58	2276	254	2	835	3110	700	2969	0	2.76e+03
chr13b517	Achn037361	91.26	2106	184	0	246	2351	75	2180	0	2.75e+03
chr3b1649	Achn028241	88.35	2283	251	2	635	2914	416	2686	0	2.75e+03
chr5b1066	Achn053031	86.45	2406	293	2	1	2373	1	2406	0	2.75e+03
chr5b1589	Achn315121	89.41	2229	227	3	2114	4342	2552	4771	0	2.75e+03
chr6b1550	Achn374341	87.95	2316	258	3	3	2300	222	2534	0	2.75e+03
chr1b1593	Achn362441	85.00	2507	358	3	252	2743	204	2707	0	2.74e+03
chr1b2206	Achn245351	86.62	2421	291	6	1	2415	1	2394	0	2.74e+03
chr11b1370	Achn078081	89.16	2232	215	2	544	2775	424	2628	0	2.74e+03
chr13b517	Achn107431	91.23	2099	184	0	246	2344	147	2245	0	2.74e+03
chr2b488	Achn378361	79.49	3008	593	6	463	3458	316	3311	0	2.74e+03
chr2b853	Achn373561	89.45	2209	218	2	157	2350	1	2209	0	2.74e+03
chr5b243	Achn119371	84.51	2588	326	8	1	2555	10	2555	0	2.74e+03
chr5b718	Achn270581	87.46	2344	276	3	1061	3392	1091	3428	0	2.74e+03
chr8b1300	Achn062041	89.48	2196	231	0	1	2196	1	2196	0	2.74e+03
chr8b450	Achn037201	86.06	2467	284	7	37	2482	1327	3754	0	2.74e+03
chr14b409	Achn177411	85.02	2536	347	7	1	2518	1	2521	0	2.73e+03
chr2b1300	Achn247211	87.87	2300	258	2	314	2592	122	2421	0	2.73e+03
chr9b1668	Achn218121	88.06	2312	255	5	245	2547	296	2595	0	2.73e+03
chr4b1456	Achn119871	88.13	2274	258	2	1	2271	1	2265	0	2.72e+03
chr4b170	Achn230211	86.19	2425	304	5	204	2625	1	2397	0	2.72e+03
chr5b1375	Achn080191	85.49	2439	342	2	1	2439	1	2427	0	2.72e+03
chr8b1543	Achn163821	86.36	2390	314	3	1220	3600	1295	3681	0	2.72e+03
chr1b2517	Achn288231	87.53	2301	281	2	1	2301	1	2295	0	2.71e+03
chr11b5	Achn251151	84.09	2570	382	6	1	2552	184	2744	0	2.71e+03
chr14b552	Achn322171	88.81	2207	247	0	1	2207	1	2207	0	2.71e+03
chr2b1906	Achn019571	89.83	2163	208	1	63	2213	636	2798	0	2.71e+03
chr5b744	Achn277511	80.05	2877	565	2	22	2898	31	2898	0	2.71e+03
chr1b1203	Achn224511	89.48	2177	217	2	320	2490	101	2271	0	2.7e+03
chr11b75	Achn229701	89.44	2160	228	0	1	2160	1	2160	0	2.7e+03
chr2b1411	Achn204731	85.78	2447	321	6	52	2477	37	2477	0	2.7e+03
chr3b524	Achn115201	83.21	2573	432	0	167	2739	149	2721	0	2.7e+03
chr7b1103	Achn181131	86.21	2372	309	2	839	3207	668	3024	0	2.7e+03
chr8b574	Achn204021	85.98	2439	304	7	778	3210	601	3007	0	2.7e+03
chr9b1590	Achn185421	87.11	2327	288	3	2746	5072	1	2315	0	2.7e+03
chr1b665	Achn063021	88.26	2223	261	0	538	2760	571	2793	0	2.69e+03
chr11b748	Achn119871	88.80	2206	235	2	1	2203	1	2197	0	2.69e+03
chr13b540	Achn258361	86.51	2357	300	3	236	2577	794	3147	0	2.69e+03
chr13b974	Achn229481	88.73	2210	231	2	228	2428	132	2332	0	2.69e+03
chr15b369	Achn365941	87.30	2292	290	1	1	2291	1	2292	0	2.69e+03
chr3b1889	Achn245351	86.68	2373	298	6	22	2388	34	2394	0	2.69e+03
chr3b563	Achn330801	85.41	2412	340	1	927	3338	1512	3911	0	2.69e+03
chr4b43	Achn343861	89.86	2130	216	0	260	2389	8	2137	0	2.69e+03
chr5b1375	Achn333261	85.16	2439	350	2	1	2439	121	2547	0	2.69e+03
chr6b281	Achn323241	88.62	2205	251	0	1	2205	1	2205	0	2.69e+03
chr6b360	Achn231241	80.06	2889	540	5	1	2886	121	2976	0	2.69e+03
chr6b949	Achn234271	87.22	2300	270	2	502	2780	499	2795	0	2.69e+03
chr9b1813	Achn325251	88.28	2219	260	0	1	2219	1	2219	0	2.69e+03
chr11b94	Achn065071	92.14	2009	158	0	1	2009	211	2219	0	2.68e+03
chr13b259	Achn328211	82.22	2672	454	4	1	2663	1	2660	0	2.68e+03
chr15b1143	Achn164441	86.99	2329	288	4	166	2488	13	2332	0	2.68e+03
chr2b1190	Achn074701	86.41	2348	307	2	11	2349	5	2349	0	2.68e+03
chr5b1375	Achn165381	85.09	2448	332	3	1	2439	1	2424	0	2.68e+03
chr7b1199	Achn226571	87.61	2292	245	4	1699	3990	1684	3936	0	2.68e+03
chr8b1300	Achn316921	89.34	2157	230	0	40	2196	1	2157	0	2.68e+03
chr1b1584	Achn075951	81.20	2740	503	3	5	2744	83	2810	0	2.67e+03
chr1b1593	Achn145551	84.93	2449	351	3	310	2743	1	2446	0	2.67e+03
chr1b976	Achn045951	87.42	2258	284	0	64	2321	1	2258	0	2.67e+03
chr11b1300	Achn179111	86.90	2297	295	1	1728	4024	2358	4648	0	2.67e+03
chr11b76	Achn229691	86.46	2370	270	6	19	2355	10	2361	0	2.67e+03
chr14b1391	Achn323291	85.84	2365	329	1	354	2718	15	2373	0	2.67e+03
chr15b1020	Achn330831	82.82	2706	390	13	47	2740	26	2668	0	2.67e+03
chr3b524	Achn198621	82.78	2573	443	0	167	2739	482	3054	0	2.67e+03
chr3b635	Achn115691	89.27	2152	231	0	1	2152	1	2152	0	2.67e+03
chr5b1571	Achn146451	90.14	2100	207	0	1	2100	1	2100	0	2.67e+03
chr6b1564	Achn196551	83.86	2583	336	9	1	2544	1	2541	0	2.67e+03
chr8b1613	Achn333261	85.55	2395	331	2	21	2403	156	2547	0	2.67e+03
chr8b1613	Achn080191	85.10	2430	332	3	1	2403	1	2427	0	2.67e+03
chr9b1813	Achn102511	87.97	2219	267	0	1	2219	1270	3488	0	2.67e+03
chr1b2517	Achn089391	86.78	2307	299	2	1	2307	1	2301	0	2.66e+03
chr11b59	Achn064671	87.43	2243	282	0	1	2243	310	2552	0	2.66e+03
chr15b656	Achn017031	86.17	2365	298	4	323	2684	110	2448	0	2.66e+03
chr3b1461	Achn075951	83.93	2508	394	3	1	2502	328	2832	0	2.66e+03
chr4b1913	Achn194121	90.50	2073	197	0	1270	3342	946	3018	0	2.66e+03
chr5b744	Achn133831	79.49	2877	581	2	22	2898	31	2898	0	2.66e+03
chr7b622	Achn356971	77.47	3200	636	11	1	3157	1	3158	0	2.66e+03
chr8b71	Achn118301	84.02	2510	377	4	301	2795	1	2501	0	2.66e+03
chr8b961	Achn133831	81.44	2688	498	1	1	2688	1	2687	0	2.66e+03
chr8b961	Achn277511	81.44	2688	498	1	1	2688	1	2687	0	2.66e+03
chr1b1568	Achn255601	88.56	2212	220	4	312	2496	90	2295	0	2.65e+03
chr10b120	Achn268261	85.26	2382	336	1	1	2367	1	2382	0	2.65e+03
chr10b998	Achn023251	79.32	2868	590	1	1	2868	145	3009	0	2.65e+03
chr12b35	Achn184401	91.98	2007	152	1	1	2007	1	1998	0	2.65e+03
chr14b825	Achn188611	83.62	2534	394	4	88	2621	181	2693	0	2.65e+03
chr14b836	Achn188671	85.05	2394	358	0	147	2540	24	2417	0	2.65e+03
chr2b1945	Achn375281	84.40	2474	371	4	174	2644	237	2698	0	2.65e+03
chr2b9	Achn104201	87.75	2245	245	3	25	2269	1162	3376	0	2.65e+03
chr3b360	Achn277321	76.89	3163	707	4	20	3167	23	3176	0	2.65e+03
chr5b390	Achn246481	88.38	2211	248	3	3	2204	27	2237	0	2.65e+03
chr7b8	Achn142291	88.97	2157	235	1	95	2251	365	2518	0	2.65e+03
chr9b176	Achn025851	86.18	2374	306	6	85	2454	51	2406	0	2.65e+03
chr9b731	Achn026761	89.59	2113	220	0	1	2113	232	2344	0	2.65e+03
chr1b1095	Achn318491	86.10	2331	309	2	214	2541	343	2661	0	2.64e+03
chr10b1451	Achn196711	80.16	2868	506	9	1	2832	1	2841	0	2.64e+03
chr10b1524	Achn220541	84.56	2467	336	5	270	2736	183	2604	0	2.64e+03
chr11b998	Achn070391	89.94	2097	208	1	319	2415	1567	3660	0	2.64e+03
chr14b552	Achn308521	87.77	2207	270	0	1	2207	1	2207	0	2.64e+03
chr5b688	Achn209141	86.18	2337	311	3	2044	4380	2632	4956	0	2.64e+03
chr1b1638	Achn159711	85.98	2340	316	3	417	2756	378	2705	0	2.63e+03
chr1b2103	Achn338711	79.65	2899	542	8	1	2878	1	2872	0	2.63e+03
chr10b1485	Achn179731	82.67	2735	393	18	2219	4935	2282	4953	0	2.63e+03
chr11b1181	Achn129551	86.71	2273	299	1	1	2270	1	2273	0	2.63e+03
chr11b94	Achn284071	91.39	2009	173	0	1	2009	1	2009	0	2.63e+03
chr12b140	Achn005771	91.96	1989	157	1	88	2076	130	2115	0	2.63e+03
chr13b935	Achn023971	89.58	2102	219	0	1027	3128	853	2954	0	2.63e+03
chr3b2207	Achn240111	90.03	2097	200	2	82	2172	16	2109	0	2.63e+03
chr4b30	Achn343591	87.83	2203	259	1	93	2286	147	2349	0	2.63e+03
chr6b1565	Achn074041	87.58	2287	239	8	148	2413	148	2410	0	2.63e+03
chr7b483	Achn181131	85.23	2376	342	2	801	3173	654	3023	0	2.63e+03
chr8b1359	Achn160931	86.72	2266	301	0	1047	3312	735	3000	0	2.63e+03
chr9b1229	Achn354691	88.01	2186	262	0	994	3179	892	3077	0	2.63e+03
chr1b2485	Achn020741	89.27	2134	220	3	1	2131	43	2170	0	2.62e+03
chr10b1443	Achn309121	86.38	2313	297	4	10	2310	1	2307	0	2.62e+03
chr11b59	Achn377921	87.00	2246	286	1	1	2246	301	2540	0	2.62e+03
chr13b878	Achn357921	84.41	2425	372	2	4	2428	7	2425	0	2.62e+03
chr15b779	Achn308201	79.28	2842	571	1	21	2862	18	2841	0	2.62e+03
chr3b1383	Achn224511	89.57	2109	205	2	227	2326	101	2203	0	2.62e+03
chr6b2047	Achn350721	82.97	2572	411	6	428	2984	842	3401	0	2.62e+03
chr9b1554	Achn022081	82.57	2576	434	3	239	2814	95	2655	0	2.62e+03
chr9b692	Achn262351	78.57	2912	618	1	112	3023	244	3149	0	2.62e+03
chr1b244	Achn204121	88.55	2149	241	1	703	2851	219	2362	0	2.61e+03
chr10b403	Achn002301	91.50	1988	169	0	583	2570	547	2534	0	2.61e+03
chr10b87	Achn126381	81.50	2643	483	2	1	2640	73	2712	0	2.61e+03
chr11b57	Achn064691	82.61	2570	426	4	1	2555	1	2564	0	2.61e+03
chr12b720	Achn322551	85.29	2346	342	1	202	2544	241	2586	0	2.61e+03
chr13b490	Achn108861	89.09	2144	216	4	1	2129	1	2141	0	2.61e+03
chr13b670	Achn070391	89.43	2091	221	0	2557	4647	1567	3657	0	2.61e+03
chr14b722	Achn092851	82.11	2594	458	2	19	2612	19	2606	0	2.61e+03
chr2b1921	Achn166261	89.70	2087	212	1	593	2679	356	2439	0	2.61e+03
chr4b1442	Achn213981	80.32	2770	521	4	45	2811	117	2865	0	2.61e+03
chr7b234	Achn004501	85.12	2386	337	4	703	3070	727	3112	0	2.61e+03
chr8b648	Achn294631	81.58	2649	473	3	1	2643	202	2841	0	2.61e+03
chr9b1677	Achn386861	88.02	2178	240	1	1	2178	1	2157	0	2.61e+03
chr11b882	Achn335101	91.40	2001	148	2	1	1998	1	1980	0	2.6e+03
chr14b1380	Achn383781	87.90	2181	252	1	1	2181	1	2169	0	2.6e+03
chr15b717	Achn017221	85.58	2316	313	1	514	2808	244	2559	0	2.6e+03
chr2b1193	Achn231841	92.05	1962	153	1	241	2199	1	1962	0	2.6e+03
chr5b1278	Achn163731	89.13	2115	206	2	1	2112	1	2094	0	2.6e+03
chr6b317	Achn074581	88.25	2187	233	4	1	2169	1	2181	0	2.6e+03
chr1b1328	Achn048091	84.40	2416	350	4	900	3294	816	3225	0	2.59e+03
chr1b2238	Achn291811	82.53	2582	424	6	366	2929	270	2842	0	2.59e+03
chr10b1238	Achn170761	81.78	2618	456	4	1067	3678	344	2946	0	2.59e+03
chr11b1083	Achn243991	87.11	2219	283	1	196	2414	136	2351	0	2.59e+03
chr11b981	Achn127391	81.11	2758	476	11	202	2947	346	3070	0	2.59e+03
chr12b1286	Achn110601	79.63	2837	554	6	277	3098	229	3056	0	2.59e+03
chr13b811	Achn335621	82.05	2619	431	6	211	2808	1	2601	0	2.59e+03
chr2b45	Achn104351	88.85	2107	235	0	1121	3227	902	3008	0	2.59e+03
chr4b1681	Achn108641	89.42	2080	220	0	1767	3846	1344	3423	0	2.59e+03
chr5b1312	Achn163821	84.86	2378	342	3	1184	3546	1295	3669	0	2.59e+03
chr8b1519	Achn163731	89.13	2097	225	1	1	2097	1	2094	0	2.59e+03
chr9b844	Achn262831	88.18	2174	239	3	206	2370	185	2349	0	2.59e+03
chr15b1143	Achn226301	86.07	2297	296	4	234	2512	285	2575	0	2.58e+03
chr7b1412	Achn111571	87.26	2205	269	2	1	2193	1	2205	0	2.58e+03
chr8b1337	Achn061971	90.51	2013	191	0	1615	3627	1645	3657	0	2.58e+03
chr8b1793	Achn146451	88.86	2100	234	0	1	2100	1	2100	0	2.58e+03
chr13b1199	Achn204701	87.56	2162	269	0	76	2237	67	2228	0	2.57e+03
chr13b863	Achn024471	79.87	2802	504	7	298	3078	148	2910	0	2.57e+03
chr14b153	Achn322551	81.77	2578	455	2	24	2586	6	2583	0	2.57e+03
chr15b1136	Achn115121	84.78	2365	348	3	1702	4063	1279	3634	0	2.57e+03
chr2b1726	Achn233141	83.62	2454	369	4	1	2454	1	2421	0	2.57e+03
chr3b1423	Achn255601	88.56	2167	226	7	312	2469	90	2243	0	2.57e+03
chr3b817	Achn017031	85.13	2354	321	4	682	3026	115	2448	0	2.57e+03
chr4b1442	Achn337981	79.89	2765	532	4	45	2806	117	2860	0	2.57e+03
chr5b833	Achn268731	87.12	2190	282	0	265	2454	289	2478	0	2.57e+03
chr6b1273	Achn285001	88.50	2122	241	1	1	2119	1	2122	0	2.57e+03
chr7b1177	Achn112171	87.92	2161	237	2	1	2161	1	2137	0	2.57e+03
chr8b167	Achn011971	88.58	2111	235	1	303	2413	1575	3679	0	2.57e+03
chr9b1813	Achn235691	86.80	2219	290	1	1	2219	1	2216	0	2.57e+03
chr1b1584	Achn362701	80.34	2721	517	5	1	2718	1264	3969	0	2.56e+03
chr10b1093	Achn040771	87.74	2146	263	0	90	2235	198	2343	0	2.56e+03
chr11b548	Achn108531	87.60	2153	267	0	1	2153	1	2153	0	2.56e+03
chr11b981	Achn388961	80.54	2729	486	7	228	2947	174	2866	0	2.56e+03
chr3b1466	Achn362471	84.94	2370	336	5	24	2372	12	2381	0	2.56e+03
chr3b1916	Achn291811	81.93	2579	448	4	1356	3922	270	2842	0	2.56e+03
chr8b167	Achn045411	88.39	2111	245	0	303	2413	339	2449	0	2.56e+03
chr9b1416	Achn067861	85.42	2298	329	1	1	2292	1	2298	0	2.56e+03
chr9b1494	Achn281271	85.83	2272	313	1	771	3033	42	2313	0	2.56e+03
chr9b1813	Achn054621	86.74	2210	290	1	10	2219	4	2210	0	2.56e+03
chr1b229	Achn272631	87.01	2232	272	6	1	2229	1	2217	0	2.55e+03
chr10b723	Achn381471	86.84	2188	288	0	387	2574	306	2493	0	2.55e+03
chr11b630	Achn323161	87.76	2156	258	2	215	2367	419	2571	0	2.55e+03
chr11b655	Achn243811	84.59	2342	358	1	86	2424	218	2559	0	2.55e+03
chr12b620	Achn297541	88.27	2115	239	1	34	2148	31	2136	0	2.55e+03
chr13b811	Achn129561	81.60	2609	444	5	221	2808	11	2604	0	2.55e+03
chr14b695	Achn002651	88.63	2094	235	1	76	2169	118	2208	0	2.55e+03
chr14b818	Achn005771	90.58	1986	187	0	88	2073	130	2115	0	2.55e+03
chr7b1477	Achn345851	85.42	2346	291	7	1657	3972	1	2325	0	2.55e+03
chr1b1474	Achn048731	87.52	2155	251	2	4	2158	1	2137	0	2.54e+03
chr2b1282	Achn231561	85.30	2347	318	7	8	2342	179	2510	0	2.54e+03
chr3b834	Achn174631	81.47	2591	462	4	16	2606	13	2585	0	2.54e+03
chr5b549	Achn190931	86.64	2223	288	3	1	2220	1	2217	0	2.54e+03
chr6b1476	Achn226481	89.01	2074	222	2	1	2074	4174	6241	0	2.54e+03
chr6b1682	Achn053861	88.28	2107	244	1	1	2104	1	2107	0	2.54e+03
chr7b564	Achn226571	85.71	2289	279	4	1900	4176	1684	3936	0	2.54e+03
chr11b176	Achn129731	78.86	2862	536	8	67	2898	1	2823	0	2.53e+03
chr12b35	Achn031911	91.43	1949	152	2	59	2007	227	2160	0	2.53e+03
chr14b1364	Achn383411	82.55	2476	420	2	1	2476	214	2677	0	2.53e+03
chr3b101	Achn098581	90.35	1980	191	0	22	2001	16	1995	0	2.53e+03
chr3b106	Achn098591	85.15	2270	337	0	1	2270	1309	3578	0	2.53e+03
chr3b433	Achn308201	86.55	2186	294	0	495	2680	480	2665	0	2.53e+03
chr4b1147	Achn233141	81.69	2567	437	4	1	2555	1	2546	0	2.53e+03
chr4b1801	Achn086761	88.29	2127	231	4	303	2411	240	2366	0	2.53e+03
chr6b541	Achn023211	87.88	2112	256	0	325	2436	352	2463	0	2.53e+03
chr7b1185	Achn112191	90.00	2029	170	3	25	2053	10	2005	0	2.53e+03
chr1b1584	Achn255431	80.33	2659	511	3	86	2744	5	2651	0	2.52e+03
chr1b1705	Achn135661	89.09	2034	222	0	61	2094	4	2037	0	2.52e+03
chr1b575	Achn148171	86.07	2239	288	3	35	2249	857	3095	0	2.52e+03
chr11b1022	Achn078341	86.42	2194	289	1	9	2193	3	2196	0	2.52e+03
chr11b64	Achn360391	86.77	2184	283	2	91	2271	49	2229	0	2.52e+03
chr11b998	Achn077781	90.32	1984	189	1	319	2302	1684	3664	0	2.52e+03
chr2b1767	Achn232891	84.90	2292	328	1	76	2349	4	2295	0	2.52e+03
chr4b648	Achn266511	83.73	2415	369	5	3553	5961	3187	5583	0	2.52e+03
chr5b1571	Achn068911	90.24	1977	193	0	124	2100	382	2358	0	2.52e+03
chr5b1651	Achn004861	84.13	2401	315	7	84	2430	108	2496	0	2.52e+03
chr6b1684	Achn053831	87.53	2141	246	2	265	2387	280	2417	0	2.52e+03
chr7b1477	Achn150751	85.22	2341	286	8	1657	3952	1	2326	0	2.52e+03
chr8b1721	Achn354301	83.54	2412	373	4	81	2486	51	2444	0	2.52e+03
chr1b1705	Achn201391	89.55	2009	210	0	86	2094	302	2310	0	2.51e+03
chr14b238	Achn301211	80.09	2647	524	1	1	2644	1	2647	0	2.51e+03
chr15b1153	Achn164401	88.16	2087	232	1	118	2204	172	2243	0	2.51e+03
chr2b1497	Achn295431	87.07	2142	277	0	500	2641	575	2716	0	2.51e+03
chr3b2129	Achn020741	87.77	2134	246	4	1	2125	43	2170	0	2.51e+03
chr3b433	Achn358951	86.42	2179	296	0	495	2673	234	2412	0	2.51e+03
chr3b536	Achn330971	88.52	2065	234	1	1570	3634	1111	3172	0	2.51e+03
chr3b562	Achn114931	88.45	2069	236	1	1	2069	1	2066	0	2.51e+03
chr3b900	Achn113961	88.07	2112	245	3	1	2112	1	2105	0	2.51e+03
chr6b453	Achn331821	87.68	2127	251	2	19	2135	7	2132	0	2.51e+03
chr8b1509	Achn051461	87.74	2145	239	5	1	2139	1	2127	0	2.51e+03
chr1b433	Achn203271	88.55	2079	218	3	1	2062	176	2251	0	2.5e+03
chr1b782	Achn354461	87.43	2124	264	1	18	2138	111	2234	0	2.5e+03
chr10b1301	Achn122861	87.31	2160	253	5	127	2268	478	2634	0	2.5e+03
chr10b709	Achn107431	82.80	2424	414	1	1	2424	118	2538	0	2.5e+03
chr11b1381	Achn078241	88.88	2041	215	1	558	2598	573	2601	0	2.5e+03
chr11b1395	Achn073671	87.27	2129	262	1	808	2927	853	2981	0	2.5e+03
chr11b465	Achn107571	82.07	2465	442	0	455	2919	314	2778	0	2.5e+03
chr11b710	Achn238881	91.00	1944	163	2	1047	2981	24	1964	0	2.5e+03
chr15b1065	Achn114931	87.31	2120	269	0	1	2120	1	2120	0	2.5e+03
chr4b1921	Achn194161	88.03	2081	249	0	224	2304	134	2214	0	2.5e+03
chr8b270	Achn158081	84.20	2379	316	7	4	2370	148	2478	0	2.5e+03
chr9b1727	Achn059741	88.66	2045	232	0	791	2835	1001	3045	0	2.5e+03
chr1b947	Achn045431	87.87	2094	248	2	44	2134	125	2215	0	2.49e+03
chr13b670	Achn077781	89.70	1981	204	0	2557	4537	1684	3664	0	2.49e+03
chr14b1391	Achn383761	85.87	2194	310	0	525	2718	60	2253	0	2.49e+03
chr14b140	Achn322571	86.39	2175	293	1	111	2282	90	2264	0	2.49e+03
chr15b1221	Achn216781	87.33	2116	265	1	3345	5457	2580	4695	0	2.49e+03
chr2b1497	Achn350111	86.79	2142	283	0	500	2641	500	2641	0	2.49e+03
chr2b1678	Achn233271	89.30	2009	212	1	1	2006	70	2078	0	2.49e+03
chr3b1470	Achn362441	81.97	2524	419	6	306	2802	204	2718	0	2.49e+03
chr10b1443	Achn196381	84.38	2330	328	5	10	2306	1	2327	0	2.48e+03
chr11b311	Achn300961	91.13	1905	169	0	1	1905	331	2235	0	2.48e+03
chr13b1037	Achn248081	88.07	2070	241	1	1	2064	1	2070	0	2.48e+03
chr13b358	Achn058431	83.63	2328	381	0	22	2349	1	2328	0	2.48e+03
chr13b951	Achn320531	88.77	2039	211	2	146	2166	1824	3862	0	2.48e+03
chr15b1035	Achn330971	87.54	2095	255	1	1560	3654	1104	3192	0	2.48e+03
chr2b1858	Achn340441	85.86	2214	289	3	1175	3373	1199	3403	0	2.48e+03
chr3b1461	Achn255431	81.51	2499	459	1	1	2496	169	2667	0	2.48e+03
chr3b900	Achn375711	87.33	2107	249	1	1	2107	1	2089	0	2.48e+03
chr3b900	Achn315411	88.12	2062	227	1	47	2108	2	2045	0	2.48e+03
chr4b590	Achn266961	87.76	2075	254	0	1	2075	1	2075	0	2.48e+03
chr7b871	Achn362001	86.27	2192	283	3	854	3036	605	2787	0	2.48e+03
chr8b1834	Achn004861	83.41	2399	362	5	80	2451	107	2496	0	2.48e+03
chr9b862	Achn282831	82.46	2480	399	6	10	2486	7	2453	0	2.48e+03
chr10b1301	Achn144441	86.94	2160	261	5	127	2268	442	2598	0	2.47e+03
chr10b970	Achn263401	84.97	2275	306	4	14	2288	2	2240	0	2.47e+03
chr11b485	Achn060231	86.45	2200	265	6	344	2534	2474	4649	0	2.47e+03
chr13b407	Achn058961	85.52	2244	301	5	4	2238	1	2229	0	2.47e+03
chr14b140	Achn160751	85.23	2248	323	3	111	2349	102	2349	0	2.47e+03
chr2b1195	Achn074731	86.52	2151	278	1	1	2151	1	2139	0	2.47e+03
chr3b1512	Achn159711	84.37	2290	340	2	664	2935	385	2674	0	2.47e+03
chr3b635	Achn199021	88.11	2061	242	1	1	2058	1	2061	0	2.47e+03
chr4b1645	Achn108531	86.29	2159	290	1	1	2159	1	2153	0	2.47e+03
chr5b1175	Achn210001	89.55	1980	201	1	787	2760	631	2610	0	2.47e+03
chr6b1029	Achn223791	83.28	2392	376	4	10	2380	10	2398	0	2.47e+03
chr6b1943	Achn221831	85.73	2271	267	9	510	2762	534	2765	0	2.47e+03
chr6b313	Achn343571	92.94	1814	128	0	1048	2861	1147	2960	0	2.47e+03
chr6b696	Achn010621	83.20	2387	383	3	1442	3816	23	2403	0	2.47e+03
chr10b577	Achn109191	86.77	2117	280	0	65	2181	53	2169	0	2.46e+03
chr10b97	Achn022781	87.99	2048	246	0	1	2048	1	2048	0	2.46e+03
chr11b226	Achn123421	89.61	1964	204	0	136	2099	172	2135	0	2.46e+03
chr11b465	Achn060321	81.58	2465	454	0	455	2919	308	2772	0	2.46e+03
chr12b545	Achn181571	90.18	1935	190	0	1	1935	55	1989	0	2.46e+03
chr12b568	Achn181651	88.89	2016	206	2	90	2087	60	2075	0	2.46e+03
chr4b1903	Achn107431	82.29	2422	423	1	1	2422	118	2533	0	2.46e+03
chr4b590	Achn087231	87.66	2075	253	1	1	2075	1	2072	0	2.46e+03
chr4b691	Achn267271	87.30	2095	254	1	144	2226	105	2199	0	2.46e+03
chr5b354	Achn067861	84.03	2298	361	1	1	2292	1	2298	0	2.46e+03
chr6b353	Achn373451	86.85	2130	259	2	1	2130	1	2109	0	2.46e+03
chr7b1503	Achn105431	82.04	2495	391	6	215	2685	293	2754	0	2.46e+03
chr7b1503	Achn142721	81.98	2486	409	5	215	2685	1472	3933	0	2.46e+03
chr8b1354	Achn161051	89.73	1957	201	0	1108	3064	898	2854	0	2.46e+03
chr10b547	Achn109391	89.61	1963	198	1	629	2591	1025	2981	0	2.45e+03
chr10b97	Achn064211	87.74	2048	251	0	1	2048	1	2048	0	2.45e+03
chr11b1205	Achn024381	86.90	2129	261	3	142	2258	40	2162	0	2.45e+03
chr6b1363	Achn069901	90.93	1907	167	2	420	2320	165	2071	0	2.45e+03
chr8b734	Achn273031	76.06	3003	704	2	1424	4411	1064	4066	0	2.45e+03
chr9b1646	Achn117731	79.75	2682	501	7	1	2673	1	2649	0	2.45e+03
chr1b425	Achn257951	86.43	2130	274	1	130	2259	37	2151	0	2.44e+03
chr10b568	Achn109261	89.71	1953	198	1	1	1953	1	1950	0	2.44e+03
chr10b975	Achn216221	87.12	2112	248	4	1	2094	1	2106	0	2.44e+03
chr11b367	Achn005081	81.62	2459	446	2	49	2507	34	2486	0	2.44e+03
chr12b92	Achn052481	86.62	2108	282	0	1	2108	1	2108	0	2.44e+03
chr13b407	Achn256331	86.31	2176	272	5	70	2238	1	2157	0	2.44e+03
chr14b1329	Achn164521	83.03	2334	396	0	92	2425	224	2557	0	2.44e+03
chr3b816	Achn017401	86.97	2103	262	2	733	2823	850	2952	0	2.44e+03
chr4b1329	Achn335101	91.08	1883	165	1	1	1880	1	1883	0	2.44e+03
chr4b1903	Achn355591	91.47	1864	153	1	559	2422	478	2335	0	2.44e+03
chr6b2084	Achn196381	84.83	2235	318	2	63	2279	96	2327	0	2.44e+03
chr8b210	Achn250541	87.49	2062	255	1	1	2059	1	2062	0	2.44e+03
chr8b474	Achn140901	86.91	2123	257	4	347	2454	65	2181	0	2.44e+03
chr1b947	Achn305391	86.65	2097	280	0	45	2141	42	2138	0	2.43e+03
chr1b967	Achn045981	89.26	1983	198	3	1157	3130	896	2872	0	2.43e+03
chr10b709	Achn355591	91.26	1866	160	1	559	2424	478	2340	0	2.43e+03
chr12b555	Achn177241	82.59	2378	405	2	1	2378	1	2369	0	2.43e+03
chr12b61	Achn184691	83.48	2391	356	9	928	3312	925	3282	0	2.43e+03
chr13b82	Achn022781	87.33	2083	255	3	124	2203	1	2077	0	2.43e+03
chr15b760	Achn097761	85.64	2186	300	3	160	2334	41	2223	0	2.43e+03
chr2b229	Achn256871	91.79	1840	151	0	1857	3696	1074	2913	0	2.43e+03
chr3b1461	Achn362701	81.76	2451	438	3	1	2445	1513	3960	0	2.43e+03
chr3b1470	Achn145551	82.04	2466	407	6	364	2802	1	2457	0	2.43e+03
chr5b6	Achn237161	81.34	2487	455	3	1	2481	1	2484	0	2.43e+03
chr5b93	Achn386861	87.94	2040	222	2	1	2040	106	2121	0	2.43e+03
chr6b2084	Achn309121	84.89	2217	329	2	63	2279	93	2303	0	2.43e+03
chr6b942	Achn101581	85.78	2145	305	0	700	2844	481	2625	0	2.43e+03
chr8b270	Achn250021	83.51	2395	321	10	1	2373	145	2487	0	2.43e+03
chr9b1380	Achn325671	91.01	1869	168	0	1	1869	1	1869	0	2.43e+03
chr9b1523	Achn118951	79.71	2642	521	5	25	2657	28	2663	0	2.43e+03
chr1b1722	Achn210801	88.76	1984	211	1	1035	3018	1452	3423	0	2.42e+03
chr1b373	Achn007371	86.65	2113	267	3	1900	4009	1096	3196	0	2.42e+03
chr10b568	Achn040121	89.30	1953	206	1	1	1953	1	1950	0	2.42e+03
chr11b1294	Achn085361	85.16	2203	312	3	104	2300	20	2213	0	2.42e+03
chr11b367	Achn075311	76.25	2951	683	3	1438	4382	1258	4196	0	2.42e+03
chr11b563	Achn060601	84.30	2293	330	6	71	2345	347	2627	0	2.42e+03
chr11b981	Achn078491	81.94	2497	409	9	139	2623	202	2668	0	2.42e+03
chr12b1331	Achn268751	86.88	2119	263	5	1498	3616	1	2104	0	2.42e+03
chr12b807	Achn160431	90.67	1887	170	1	106	1992	607	2487	0	2.42e+03
chr13b1037	Achn242081	90.40	1895	182	0	168	2062	3	1897	0	2.42e+03
chr15b656	Achn271211	86.71	2114	266	3	669	2779	1782	3883	0	2.42e+03
chr15b679	Achn271321	91.17	1857	164	0	31	1887	25	1881	0	2.42e+03
chr2b1050	Achn271601	82.85	2385	382	5	616	2982	436	2811	0	2.42e+03
chr2b1432	Achn146901	90.48	1891	180	0	146	2036	1049	2939	0	2.42e+03
chr4b1042	Achn098121	83.19	2356	369	5	1	2347	1	2338	0	2.42e+03
chr4b158	Achn230291	84.52	2248	336	3	127	2374	1	2236	0	2.42e+03
chr5b1214	Achn071481	87.39	2085	245	4	1	2079	1	2073	0	2.42e+03
chr6b962	Achn224691	84.35	2255	341	3	1	2252	1	2246	0	2.42e+03
chr8b1793	Achn068911	88.62	1977	225	0	124	2100	382	2358	0	2.42e+03
chr1b1745	Achn201241	86.15	2130	286	2	35	2164	134	2254	0	2.41e+03
chr1b754	Achn319011	87.28	2052	252	1	840	2891	405	2447	0	2.41e+03
chr1b948	Achn011231	85.16	2177	320	1	107	2283	929	3102	0	2.41e+03
chr1b948	Achn046041	85.18	2180	317	2	104	2283	107	2280	0	2.41e+03
chr11b1022	Achn070731	86.56	2091	272	1	112	2193	1	2091	0	2.41e+03
chr11b367	Achn092491	75.59	3023	720	3	1366	4382	916	3926	0	2.41e+03
chr11b5	Achn194961	85.21	2218	301	6	1	2200	1	2209	0	2.41e+03
chr11b71	Achn064621	88.39	1998	226	2	29	2026	251	2242	0	2.41e+03
chr12b626	Achn049821	80.42	2518	475	1	20	2519	11	2528	0	2.41e+03
chr12b920	Achn183831	91.62	1837	148	1	1	1831	1	1837	0	2.41e+03
chr13b891	Achn129821	84.57	2223	325	2	1	2205	1	2223	0	2.41e+03
chr13b941	Achn360391	85.46	2187	288	4	43	2205	49	2229	0	2.41e+03
chr13b994	Achn148721	88.01	2001	240	0	1	2001	1	2001	0	2.41e+03
chr15b779	Achn358951	79.67	2587	523	2	277	2860	10	2596	0	2.41e+03
chr3b63	Achn167761	83.37	2333	355	5	804	3118	51	2368	0	2.41e+03
chr7b1521	Achn105511	76.29	2974	666	6	173	3128	89	3041	0	2.41e+03
chr7b1521	Achn142771	75.62	3085	701	8	115	3166	94	3160	0	2.41e+03
chr8b154	Achn187881	87.51	2042	252	1	77	2118	11	2049	0	2.41e+03
chr9b1747	Achn236781	91.78	1825	150	0	22	1846	1	1825	0	2.41e+03
chr10b35	Achn313571	87.33	2091	238	6	518	2602	896	2965	0	2.4e+03
chr11b710	Achn380651	90.57	1887	163	2	1050	2924	90	1973	0	2.4e+03
chr13b898	Achn216221	86.70	2112	257	5	1	2094	1	2106	0	2.4e+03
chr15b679	Achn017141	90.80	1858	171	0	30	1887	24	1881	0	2.4e+03
chr2b1259	Achn373451	86.33	2136	265	5	1	2136	1	2109	0	2.4e+03
chr2b1466	Achn253281	79.78	2581	510	3	1	2575	1	2575	0	2.4e+03
chr3b704	Achn100331	89.20	1936	209	0	1424	3359	935	2870	0	2.4e+03
chr4b459	Achn088021	84.94	2191	324	2	295	2479	337	2527	0	2.4e+03
chr6b1756	Achn183021	84.31	2243	328	3	85	2306	211	2450	0	2.4e+03
chr7b1477	Achn341201	84.13	2275	319	5	1657	3901	1	2263	0	2.4e+03
chr8b342	Achn009101	86.53	2123	268	5	28	2144	61	2171	0	2.4e+03
chr9b175	Achn230431	79.15	2676	515	6	1	2664	1	2645	0	2.4e+03
chr1b754	Achn354571	86.86	2055	258	1	837	2891	396	2438	0	2.39e+03
chr10b492	Achn040481	87.02	2042	265	0	1	2042	1	2042	0	2.39e+03
chr11b1300	Achn085001	87.42	2035	247	2	1990	4024	2458	4483	0	2.39e+03
chr12b239	Achn092851	79.37	2584	527	1	56	2639	44	2621	0	2.39e+03
chr13b1330	Achn231561	83.08	2334	371	5	3	2318	183	2510	0	2.39e+03
chr13b570	Achn004941	88.99	1935	213	0	1	1935	1	1935	0	2.39e+03
chr13b82	Achn064211	86.70	2083	268	3	124	2203	1	2077	0	2.39e+03
chr15b1107	Achn115051	84.56	2196	327	1	772	2967	46	2229	0	2.39e+03
chr15b36	Achn296971	82.59	2429	354	10	1	2384	1	2405	0	2.39e+03
chr3b817	Achn271211	85.64	2145	293	3	1024	3159	1783	3921	0	2.39e+03
chr4b1024	Achn092121	85.04	2172	316	2	183	2354	342	2504	0	2.39e+03
chr4b2192	Achn002301	90.99	1854	164	1	541	2394	616	2466	0	2.39e+03
chr4b603	Achn087501	87.16	2040	259	1	37	2076	7	2043	0	2.39e+03
chr5b1104	Achn139811	87.54	2015	251	0	1	2015	1	2015	0	2.39e+03
chr9b174	Achn230211	82.42	2384	392	5	1	2375	1	2366	0	2.39e+03
chr9b526	Achn087501	87.20	2055	251	3	1	2055	1	2043	0	2.39e+03
chr10b211	Achn198321	83.79	2258	351	3	679	2936	505	2747	0	2.38e+03
chr11b1151	Achn321901	87.10	2039	257	1	1	2033	1	2039	0	2.38e+03
chr12b626	Achn216491	80.42	2477	485	0	43	2519	1	2477	0	2.38e+03
chr14b839	Achn005601	85.75	2126	291	2	1	2126	1	2114	0	2.38e+03
chr14b964	Achn167371	86.71	2107	247	6	1398	3483	1308	3402	0	2.38e+03
chr15b194	Achn333971	80.30	2543	474	5	1	2537	94	2615	0	2.38e+03
chr3b1730	Achn117921	84.23	2232	316	3	277	2475	538	2766	0	2.38e+03
chr5b393	Achn325671	90.21	1869	183	0	1	1869	1	1869	0	2.38e+03
chr1b1102	Achn000651	88.69	1980	179	5	983	2938	1304	3262	0	2.37e+03
chr11b176	Achn259091	80.84	2505	423	7	67	2538	1	2481	0	2.37e+03
chr13b878	Achn259251	83.50	2254	357	2	175	2428	43	2281	0	2.37e+03
chr14b1212	Achn054531	87.66	2009	242	2	547	2552	1	2006	0	2.37e+03
chr14b550	Achn308591	90.83	1833	168	0	274	2106	1	1833	0	2.37e+03
chr15b1217	Achn212511	84.23	2220	323	3	1	2211	328	2529	0	2.37e+03
chr15b847	Achn309401	83.31	2277	368	3	92	2359	80	2353	0	2.37e+03
chr3b811	Achn348701	91.38	1809	156	0	1	1809	3031	4839	0	2.37e+03
chr4b1623	Achn107951	88.71	1958	209	3	1	1958	1	1946	0	2.37e+03
chr5b777	Achn009261	88.58	1953	220	1	1306	3255	1	1953	0	2.37e+03
chr7b120	Achn160541	87.41	2009	247	1	583	2591	2320	4322	0	2.37e+03
chr7b1477	Achn326041	83.82	2262	324	5	1657	3888	1	2250	0	2.37e+03
chr8b1423	Achn139951	87.92	1987	237	1	1	1987	1	1984	0	2.37e+03
chr9b1769	Achn228381	87.23	2028	247	2	1	2028	1	2016	0	2.37e+03
chr1b795	Achn354371	83.80	2228	355	2	46	2270	55	2279	0	2.36e+03
chr12b31	Achn177911	84.70	2150	329	0	103	2252	103	2252	0	2.36e+03
chr12b681	Achn265081	90.14	1856	183	0	5582	7437	4448	6303	0	2.36e+03
chr13b672	Achn078341	84.29	2209	329	3	6	2211	3	2196	0	2.36e+03
chr13b940	Achn229361	90.02	1873	178	1	7	1870	337	2209	0	2.36e+03
chr14b62	Achn216491	80.20	2480	488	1	337	2816	1	2477	0	2.36e+03
chr15b1217	Achn216771	84.10	2220	326	3	1	2211	1	2202	0	2.36e+03
chr2b955	Achn220031	87.19	2045	247	4	1	2036	1	2039	0	2.36e+03
chr3b787	Achn114311	91.43	1798	154	0	30	1827	36	1833	0	2.36e+03
chr4b1808	Achn246341	86.79	2037	266	1	1	2034	364	2400	0	2.36e+03
chr4b353	Achn299671	88.18	1971	227	2	1	1968	1	1968	0	2.36e+03
chr4b603	Achn266711	86.67	2040	269	1	37	2076	7	2043	0	2.36e+03
chr6b1078	Achn181491	86.37	2083	275	3	591	2670	783	2859	0	2.36e+03
chr7b853	Achn275231	86.00	2079	288	1	514	2589	496	2574	0	2.36e+03
chr8b857	Achn317861	85.52	2106	290	1	1	2091	1	2106	0	2.36e+03
chr9b1769	Achn235821	87.13	2028	249	2	1	2028	139	2154	0	2.36e+03
chr9b528	Achn266961	86.12	2096	270	3	1	2078	1	2093	0	2.36e+03
chr1b112	Achn076931	88.49	1973	200	5	1	1955	1	1964	0	2.35e+03
chr1b1684	Achn207171	84.08	2218	326	4	160	2377	496	2686	0	2.35e+03
chr1b2515	Achn328041	83.65	2226	343	2	48	2255	21	2243	0	2.35e+03
chr1b321	Achn203711	89.40	1906	196	2	1801	3706	1492	3391	0	2.35e+03
chr10b18	Achn366881	81.66	2350	431	0	678	3027	564	2913	0	2.35e+03
chr4b1371	Achn303051	81.58	2487	368	12	166	2634	130	2544	0	2.35e+03
chr9b15	Achn343391	83.98	2204	344	2	866	3063	929	3129	0	2.35e+03
chr1b571	Achn018931	81.54	2422	417	7	26	2426	35	2447	0	2.34e+03
chr11b1365	Achn347311	83.14	2266	367	3	1	2257	1	2260	0	2.34e+03
chr13b994	Achn239411	86.95	2000	261	0	1	2000	1	2000	0	2.34e+03
chr15b194	Achn015551	79.68	2544	493	4	1	2541	94	2616	0	2.34e+03
chr15b371	Achn217711	90.15	1848	179	1	76	1920	1	1848	0	2.34e+03
chr15b886	Achn100661	89.28	1894	200	1	1	1891	1	1894	0	2.34e+03
chr2b680	Achn112741	90.73	1833	158	2	211	2037	292	2118	0	2.34e+03
chr3b973	Achn021731	81.87	2350	417	3	738	3078	711	3060	0	2.34e+03
chr4b1308	Achn377221	86.57	2055	258	3	1	2040	1	2052	0	2.34e+03
chr4b1652	Achn060601	83.51	2286	338	8	411	2690	375	2627	0	2.34e+03
chr4b2030	Achn109261	88.19	1947	224	1	1	1947	1	1941	0	2.34e+03
chr5b1622	Achn132881	78.93	2577	528	2	1	2562	406	2982	0	2.34e+03
chr5b587	Achn007511	86.97	2010	259	1	1969	3978	1549	3555	0	2.34e+03
chr6b1145	Achn358881	77.77	2685	588	2	1	2682	91	2769	0	2.34e+03
chr7b504	Achn362911	87.13	1997	251	1	111	2101	417	2413	0	2.34e+03
chr8b434	Achn148101	80.64	2453	466	3	2301	4747	1368	3817	0	2.34e+03
chr8b805	Achn135791	88.64	1946	206	4	1	1940	1	1937	0	2.34e+03
chr9b1259	Achn253791	80.28	2520	455	7	313	2826	1	2484	0	2.34e+03
chr9b526	Achn266711	86.52	2055	265	3	1	2055	1	2043	0	2.34e+03
chr15b602	Achn365251	83.83	2313	311	13	79	2355	1	2286	0	2.33e+03
chr3b349	Achn295671	89.49	1875	191	1	1	1869	1	1875	0	2.33e+03
chr3b635	Achn283691	85.86	2079	264	3	1	2058	1	2070	0	2.33e+03
chr3b906	Achn334831	84.62	2197	302	7	16	2191	664	2845	0	2.33e+03
chr4b1252	Achn283521	89.62	1859	193	0	1	1859	1	1859	0	2.33e+03
chr4b1623	Achn290011	89.18	1886	201	1	65	1947	23	1908	0	2.33e+03
chr5b33	Achn236361	86.65	2022	255	1	3304	5325	919	2925	0	2.33e+03
chr6b1793	Achn183831	90.11	1841	173	1	1	1832	1	1841	0	2.33e+03
chr7b1450	Achn150781	84.11	2158	343	0	442	2599	76	2233	0	2.33e+03
chr8b1254	Achn071641	89.20	1907	203	3	1	1907	1	1904	0	2.33e+03
chr8b789	Achn076861	88.62	1924	183	2	1	1909	1	1903	0	2.33e+03
chr8b805	Achn076931	88.49	1946	209	4	1	1940	1	1937	0	2.33e+03
chr9b1807	Achn102591	85.57	2100	282	3	952	3030	1051	3150	0	2.33e+03
chr1b1076	Achn318561	89.58	1861	182	1	1	1849	1	1861	0	2.32e+03
chr12b1108	Achn226451	86.76	2016	255	2	1	2004	1	2016	0	2.32e+03
chr12b381	Achn060231	84.35	2192	307	6	380	2550	2474	4650	0	2.32e+03
chr12b92	Achn188891	86.57	2003	269	0	1	2003	1	2003	0	2.32e+03
chr13b18	Achn350231	91.14	1794	150	1	191	1984	143	1927	0	2.32e+03
chr13b743	Achn243991	86.31	2031	266	1	178	2196	322	2352	0	2.32e+03
chr14b62	Achn049821	79.52	2524	493	3	311	2816	11	2528	0	2.32e+03
chr14b901	Achn189141	87.90	1942	232	1	6	1947	3	1941	0	2.32e+03
chr15b1191	Achn226051	85.85	2056	288	1	15	2067	27	2082	0	2.32e+03
chr2b1164	Achn074541	82.24	2348	357	7	284	2619	278	2577	0	2.32e+03
chr3b1538	Achn159591	90.58	1815	162	1	1897	3702	2071	3885	0	2.32e+03
chr3b2141	Achn328041	83.00	2230	376	1	63	2289	21	2250	0	2.32e+03
chr3b834	Achn017441	80.52	2433	465	3	61	2490	133	2559	0	2.32e+03
chr4b2030	Achn040121	87.87	1946	230	1	1	1946	1	1940	0	2.32e+03
chr4b72	Achn252791	86.68	2020	257	2	1	2017	199	2209	0	2.32e+03
chr5b384	Achn246761	88.07	1928	230	0	1	1928	1	1928	0	2.32e+03
chr6b749	Achn327071	87.86	1936	235	0	541	2476	682	2617	0	2.32e+03
chr8b681	Achn166431	85.38	2093	297	2	1	2090	1	2087	0	2.32e+03
chr9b528	Achn087231	85.65	2097	277	4	1	2079	1	2091	0	2.32e+03
chr1b1809	Achn147731	84.87	2135	296	4	7	2117	1	2132	0	2.31e+03
chr1b2088	Achn193061	88.81	1877	210	0	818	2694	1124	3000	0	2.31e+03
chr10b1138	Achn374331	84.71	2132	308	3	1	2120	166	2291	0	2.31e+03
chr12b844	Achn183311	86.52	2010	268	1	1	2010	1	2007	0	2.31e+03
chr13b863	Achn259091	79.90	2502	464	5	1	2484	1	2481	0	2.31e+03
chr15b1021	Achn050601	92.20	1731	135	0	16	1746	3823	5553	0	2.31e+03
chr2b1702	Achn232571	89.54	1865	180	2	2339	4188	2756	4620	0	2.31e+03
chr2b742	Achn264901	88.01	1943	203	2	2092	4004	1180	3122	0	2.31e+03
chr4b1005	Achn023461	84.67	2140	295	3	61	2173	1	2134	0	2.31e+03
chr4b1535	Achn243811	85.83	2040	289	0	211	2250	520	2559	0	2.31e+03
chr4b441	Achn299281	88.27	1935	185	3	1078	3012	1294	3186	0	2.31e+03
chr4b53	Achn343111	85.27	2132	269	6	8	2106	14	2133	0	2.31e+03
chr4b660	Achn161371	90.84	1791	164	0	76	1866	97	1887	0	2.31e+03
chr4b798	Achn262441	84.60	2202	297	9	1	2181	1	2181	0	2.31e+03
chr5b1666	Achn004781	86.84	1991	259	1	127	2114	70	2060	0	2.31e+03
chr5b587	Achn223121	86.47	2010	269	1	1969	3978	1687	3693	0	2.31e+03
chr6b490	Achn150031	82.36	2285	367	3	1235	3498	1484	3753	0	2.31e+03
chr6b620	Achn026971	84.96	2121	310	3	1	2121	1	2112	0	2.31e+03
chr6b807	Achn071971	84.52	2138	322	2	4111	6245	3631	5762	0	2.31e+03
chr8b1353	Achn210001	87.27	1980	243	2	889	2859	631	2610	0	2.31e+03
chr8b451	Achn036941	85.83	2060	286	2	575	2634	11	2064	0	2.31e+03
chr8b819	Achn378841	92.90	1705	121	0	76	1780	1	1705	0	2.31e+03
chr1b112	Achn135791	87.74	1974	215	5	1	1956	1	1965	0	2.3e+03
chr1b427	Achn212121	89.15	1890	187	4	1259	3136	1085	2968	0	2.3e+03
chr11b245	Achn248081	88.33	1903	216	1	1	1897	1	1903	0	2.3e+03
chr12b37	Achn184711	90.03	1815	181	0	1	1815	1	1815	0	2.3e+03
chr13b1250	Achn261941	84.08	2174	325	4	137	2304	113	2271	0	2.3e+03
chr13b555	Achn200641	80.39	2422	466	3	133	2551	1567	3982	0	2.3e+03
chr14b839	Achn132801	84.29	2126	328	1	1	2126	1	2120	0	2.3e+03
chr15b1077	Achn198671	86.93	1997	252	3	1	1991	1	1994	0	2.3e+03
chr15b760	Achn114441	86.41	1994	271	0	172	2165	169	2162	0	2.3e+03
chr2b1858	Achn382781	86.13	2048	260	4	1341	3373	1092	3130	0	2.3e+03
chr3b1730	Achn364031	83.89	2173	314	3	277	2416	472	2641	0	2.3e+03
chr3b349	Achn187531	88.91	1875	202	1	1	1869	1	1875	0	2.3e+03
chr5b1270	Achn133521	89.69	1852	185	2	612	2463	462	2307	0	2.3e+03
chr5b1278	Achn134091	89.86	1835	183	1	281	2112	179	2013	0	2.3e+03
chr5b6	Achn185351	79.82	2493	485	5	1	2481	1015	3501	0	2.3e+03
chr6b192	Achn308071	85.95	2028	276	1	103	2130	142	2160	0	2.3e+03
chr6b356	Achn359111	78.26	2581	558	1	580	3160	424	3001	0	2.3e+03
chr8b434	Achn018931	80.10	2457	477	4	2301	4748	1353	3806	0	2.3e+03
chr11b984	Achn078461	85.79	2090	243	7	307	2357	607	2681	0	2.29e+03
chr13b1030	Achn346621	81.69	2310	417	2	37	2346	1	2304	0	2.29e+03
chr13b374	Achn379291	81.93	2264	409	0	70	2333	1	2264	0	2.29e+03
chr13b521	Achn258421	90.29	1803	157	1	1	1785	1	1803	0	2.29e+03
chr14b388	Achn178201	89.98	1827	174	2	1	1824	1	1821	0	2.29e+03
chr15b1056	Achn198761	90.32	1807	169	1	117	1923	1212	3012	0	2.29e+03
chr15b1088	Achn115021	82.98	2238	354	4	343	2580	175	2385	0	2.29e+03
chr2b1103	Achn359111	78.34	2581	553	2	841	3418	424	3001	0	2.29e+03
chr3b1427	Achn362631	86.06	2008	280	0	108	2115	126	2133	0	2.29e+03
chr3b1436	Achn264411	83.49	2205	328	4	256	2448	1741	3921	0	2.29e+03
chr4b1647	Achn172441	85.51	2077	277	4	2051	4106	2099	4172	0	2.29e+03
chr4b541	Achn087701	87.43	1941	241	1	624	2561	543	2483	0	2.29e+03
chr6b807	Achn302591	84.24	2138	328	2	4111	6245	2656	4787	0	2.29e+03
chr7b507	Achn181371	80.92	2343	447	0	408	2750	6	2348	0	2.29e+03
chr8b1504	Achn133521	89.33	1846	185	1	666	2499	462	2307	0	2.29e+03
chr8b1519	Achn134091	89.37	1835	195	0	263	2097	179	2013	0	2.29e+03
chr8b819	Achn298631	92.38	1705	130	0	76	1780	1	1705	0	2.29e+03
chr9b1749	Achn103381	86.71	2002	245	3	258	2259	321	2301	0	2.29e+03
chr10b1074	Achn322401	85.19	2079	299	3	1	2076	1	2073	0	2.28e+03
chr10b1478	Achn350721	79.07	2570	475	8	430	2948	844	3401	0	2.28e+03
chr11b1468	Achn239401	84.22	2123	329	2	121	2243	136	2252	0	2.28e+03
chr12b323	Achn001411	82.01	2357	364	10	24	2332	3	2347	0	2.28e+03
chr2b1493	Achn185311	89.86	1815	181	1	1	1815	1	1812	0	2.28e+03
chr2b444	Achn010101	88.97	1858	202	1	2634	4491	1059	2913	0	2.28e+03
chr4b1160	Achn232571	89.01	1865	190	2	2411	4260	2756	4620	0	2.28e+03
chr5b92	Achn236541	83.76	2155	317	2	585	2727	435	2568	0	2.28e+03
chr6b1593	Achn350931	82.95	2200	372	1	2	2201	2213	4409	0	2.28e+03
chr7b1174	Achn111001	86.77	1995	234	4	40	2013	1	1986	0	2.28e+03
chr8b434	Achn037121	80.32	2434	455	5	2320	4750	1399	3811	0	2.28e+03
chr9b82	Achn252791	85.93	2018	275	1	1	2018	199	2207	0	2.28e+03
chr1b1365	Achn230541	88.38	1868	217	0	222	2089	240	2107	0	2.27e+03
chr1b571	Achn148101	80.69	2419	437	7	29	2426	50	2459	0	2.27e+03
chr12b323	Achn141921	82.46	2298	349	8	86	2332	1490	3784	0	2.27e+03
chr12b35	Achn177881	92.43	1690	128	0	1	1690	1	1690	0	2.27e+03
chr13b225	Achn198321	82.44	2295	358	8	535	2820	505	2763	0	2.27e+03
chr13b672	Achn070731	84.52	2106	308	3	109	2211	1	2091	0	2.27e+03
chr14b1359	Achn383841	81.14	2338	429	3	1	2338	178	2503	0	2.27e+03
chr14b368	Achn177261	89.23	1848	193	2	601	2448	52	1893	0	2.27e+03
chr14b54	Achn120701	91.51	1731	147	0	367	2097	352	2082	0	2.27e+03
chr3b881	Achn280651	87.82	1904	220	1	676	2579	97	1988	0	2.27e+03
chr4b1118	Achn057681	87.26	1947	242	2	1	1944	1	1944	0	2.27e+03
chr6b166	Achn295641	83.61	2221	325	8	177	2373	42	2247	0	2.27e+03
chr6b422	Achn229241	88.78	1862	203	1	70	1925	262	2123	0	2.27e+03
chr7b1109	Achn181371	81.00	2332	431	2	227	2546	17	2348	0	2.27e+03
chr7b807	Achn105581	84.30	2095	329	0	1	2095	1261	3355	0	2.27e+03
chr11b119	Achn024661	87.17	1956	221	4	1	1935	475	2421	0	2.26e+03
chr13b632	Achn347031	90.25	1785	153	1	683	2467	917	2680	0	2.26e+03
chr14b1361	Achn164641	85.76	2016	281	2	43	2058	616	2625	0	2.26e+03
chr14b235	Achn124491	85.38	2031	294	1	139	2169	1	2028	0	2.26e+03
chr2b275	Achn379591	87.26	1939	226	2	10	1948	19	1936	0	2.26e+03
chr3b1380	Achn224491	86.52	1966	262	1	240	2205	60	2022	0	2.26e+03
chr3b2006	Achn229241	88.56	1862	207	1	70	1925	262	2123	0	2.26e+03
chr4b78	Achn094801	82.70	2225	367	4	356	2577	317	2526	0	2.26e+03
chr5b1270	Achn163521	88.70	1867	205	2	597	2463	516	2376	0	2.26e+03
chr5b521	Achn266221	76.44	2772	631	5	54	2817	90	2847	0	2.26e+03
chr6b1773	Achn144701	89.09	1842	189	2	70	1899	1	1842	0	2.26e+03
chr7b1174	Achn226851	86.57	1995	241	4	40	2013	1	1989	0	2.26e+03
chr7b807	Achn142861	84.11	2095	333	0	1	2095	205	2299	0	2.26e+03
chr9b1464	Achn030091	86.70	1962	255	2	419	2377	536	2494	0	2.26e+03
chr9b1712	Achn235941	79.50	2497	491	6	566	3056	35	2516	0	2.26e+03
chr9b1717	Achn059761	82.27	2211	392	0	100	2310	106	2316	0	2.26e+03
chr9b336	Achn298901	82.17	2288	366	6	62	2325	104	2373	0	2.26e+03
chr1b146	Achn368131	87.71	1887	232	0	61	1947	400	2286	0	2.25e+03
chr1b427	Achn257941	89.99	1818	167	5	1322	3136	1187	2992	0	2.25e+03
chr10b1419	Achn099441	87.01	1971	220	5	91	2043	13	1965	0	2.25e+03
chr10b709	Achn037361	83.36	2127	354	0	1	2127	46	2172	0	2.25e+03
chr11b111	Achn065141	89.76	1797	181	1	1	1794	1	1797	0	2.25e+03
chr13b1323	Achn224001	89.48	1797	189	0	290	2086	266	2062	0	2.25e+03
chr14b961	Achn168191	88.25	1881	209	2	1	1869	1	1881	0	2.25e+03
chr3b896	Achn113981	82.65	2208	356	3	42	2234	15	2210	0	2.25e+03
chr4b1903	Achn037361	83.44	2126	352	0	1	2126	46	2171	0	2.25e+03
chr4b53	Achn094901	86.90	1954	238	3	163	2104	55	2002	0	2.25e+03
chr6b1605	Achn196621	85.94	1998	272	2	1	1998	124	2112	0	2.25e+03
chr6b787	Achn256871	91.50	1717	146	0	1857	3573	1074	2790	0	2.25e+03
chr7b935	Achn103881	86.66	1957	252	2	141	2091	165	2118	0	2.25e+03
chr8b1504	Achn163521	88.39	1861	204	1	651	2499	516	2376	0	2.25e+03
chr9b1030	Achn327631	82.61	2254	348	7	1	2244	1	2220	0	2.25e+03
chr10b1436	Achn196681	84.42	2131	293	7	105	2229	150	2247	0	2.24e+03
chr12b34	Achn257071	92.85	1651	118	0	1131	2781	420	2070	0	2.24e+03
chr12b545	Achn098261	89.42	1806	185	1	130	1935	73	1872	0	2.24e+03
chr12b938	Achn076901	86.69	1931	257	0	462	2392	66	1996	0	2.24e+03
chr13b868	Achn129801	83.20	2220	316	8	66	2249	45	2243	0	2.24e+03
chr4b2093	Achn007531	80.45	2374	446	4	116	2483	38	2399	0	2.24e+03
chr4b2237	Achn252711	86.42	1951	262	1	1	1951	1	1948	0	2.24e+03
chr4b542	Achn087691	87.88	1890	220	2	1	1890	1	1881	0	2.24e+03
chr4b595	Achn267001	87.86	1895	222	3	642	2535	675	2562	0	2.24e+03
chr5b148	Achn103381	84.67	2126	275	8	83	2193	212	2301	0	2.24e+03
chr6b805	Achn071951	77.72	2653	531	8	199	2818	79	2704	0	2.24e+03
chr6b948	Achn134681	88.00	1884	211	2	631	2511	781	2652	0	2.24e+03
chr7b356	Achn103881	85.24	2039	286	3	233	2265	89	2118	0	2.24e+03
chr1b1560	Achn362631	85.08	2038	295	3	106	2143	97	2125	0	2.23e+03
chr1b2196	Achn062341	87.84	1875	222	1	1	1869	1	1875	0	2.23e+03
chr1b264	Achn202501	83.34	2167	334	5	3855	6012	2286	4434	0	2.23e+03
chr1b866	Achn358631	80.39	2392	424	6	149	2534	125	2477	0	2.23e+03
chr10b1419	Achn073991	86.66	1971	227	5	91	2043	13	1965	0	2.23e+03
chr11b245	Achn242081	90.69	1730	161	0	168	1897	3	1732	0	2.23e+03
chr11b529	Achn324751	78.61	2599	475	11	619	3163	250	2821	0	2.23e+03
chr11b612	Achn289951	83.59	2121	336	2	1	2112	1	2118	0	2.23e+03
chr12b668	Achn225711	90.53	1742	165	0	47	1788	128	1869	0	2.23e+03
chr13b496	Achn081941	86.73	1944	249	3	250	2187	223	2163	0	2.23e+03
chr13b573	Achn230821	83.82	2108	317	2	119	2202	101	2208	0	2.23e+03
chr13b573	Achn333211	83.73	2108	319	2	119	2202	569	2676	0	2.23e+03
chr15b1229	Achn212361	90.91	1728	139	1	597	2306	441	2168	0	2.23e+03
chr15b900	Achn113041	88.01	1885	214	3	1	1882	1	1876	0	2.23e+03
chr15b936	Achn199121	88.74	1829	191	1	295	2123	271	2084	0	2.23e+03
chr3b1427	Achn255671	85.06	2008	300	0	108	2115	120	2127	0	2.23e+03
chr3b441	Achn358881	86.48	1953	258	2	631	2580	4528	6477	0	2.23e+03
chr4b1841	Achn044791	81.04	2284	430	1	5	2288	284	2564	0	2.23e+03
chr4b353	Achn336601	86.46	1980	247	5	1	1968	1	1971	0	2.23e+03
chr4b577	Achn266831	86.76	1949	243	3	856	2801	616	2552	0	2.23e+03
chr6b992	Achn224741	74.40	2918	735	2	59	2967	65	2979	0	2.23e+03
chr7b286	Achn004431	82.78	2184	364	3	1	2181	1	2175	0	2.23e+03
chr1b1059	Achn274791	88.83	1808	202	0	2040	3847	1557	3364	0	2.22e+03
chr11b819	Achn078671	88.68	1811	205	0	5	1815	98	1908	0	2.22e+03
chr13b831	Achn129641	87.93	1872	217	2	71	1942	431	2293	0	2.22e+03
chr15b493	Achn202011	86.05	1943	271	0	1300	3242	1402	3344	0	2.22e+03
chr15b915	Achn113491	85.74	1971	275	1	1	1971	1	1965	0	2.22e+03
chr2b1882	Achn020201	86.70	1918	243	1	1033	2950	1	1906	0	2.22e+03
chr2b695	Achn134681	87.93	1872	220	2	592	2457	781	2652	0	2.22e+03
chr4b482	Achn087901	86.39	1955	254	3	51	2002	66	2011	0	2.22e+03
chr4b786	Achn120831	91.10	1707	152	0	1	1707	1	1707	0	2.22e+03
chr5b1023	Achn071641	87.79	1876	220	2	1	1876	1	1867	0	2.22e+03
chr6b107	Achn007591	85.30	2000	291	1	3675	5674	1434	3430	0	2.22e+03
chr6b323	Achn022911	88.44	1825	211	0	894	2718	939	2763	0	2.22e+03
chr8b14	Achn318561	88.07	1870	202	3	1	1858	1	1861	0	2.22e+03
chr8b314	Achn319011	84.89	2052	271	4	462	2483	405	2447	0	2.22e+03
chr9b1508	Achn281151	80.91	2378	394	10	1	2330	70	2435	0	2.22e+03
chr9b65	Achn094921	84.05	2075	322	1	67	2132	1	2075	0	2.22e+03
chr1b1340	Achn171611	89.93	1758	174	1	1	1755	1	1758	0	2.21e+03
chr1b764	Achn353991	90.08	1744	173	0	564	2307	456	2199	0	2.21e+03
chr10b1327	Achn110771	81.79	2284	365	8	536	2774	2	2279	0	2.21e+03
chr13b439	Achn059111	86.31	1936	247	1	1	1918	1	1936	0	2.21e+03
chr14b130	Achn160791	78.78	2436	514	1	11	2443	8	2443	0	2.21e+03
chr2b1192	Achn231831	88.35	1837	208	2	2874	4710	2259	4089	0	2.21e+03
chr2b1493	Achn295521	89.04	1807	186	2	1	1807	1	1795	0	2.21e+03
chr2b444	Achn105711	84.66	2014	309	0	17	2030	26	2039	0	2.21e+03
chr3b1386	Achn269451	82.61	2151	371	1	1	2151	1	2148	0	2.21e+03
chr4b1371	Achn039971	84.55	2110	284	9	477	2568	402	2487	0	2.21e+03
chr4b159	Achn230311	83.85	2081	330	2	1	2081	1	2075	0	2.21e+03
chr4b1784	Achn092471	82.73	2189	336	5	1	2168	1	2168	0	2.21e+03
chr4b480	Achn087961	83.93	2060	331	0	1	2060	103	2162	0	2.21e+03
chr8b1497	Achn028831	87.74	1900	212	5	179	2066	293	2183	0	2.21e+03
chr8b642	Achn007951	76.31	2968	565	24	20	2918	209	3107	0	2.21e+03
chr9b336	Achn361811	81.56	2283	379	6	67	2325	103	2367	0	2.21e+03
chr9b411	Achn087961	82.66	2163	369	2	225	2387	6	2162	0	2.21e+03
chr9b411	Achn125581	82.53	2158	374	1	300	2457	1617	3771	0	2.21e+03
chr10b325	Achn287691	87.13	1888	229	2	1	1887	1	1875	0	2.2e+03
chr10b860	Achn044411	83.42	2123	319	4	70	2192	79	2168	0	2.2e+03
chr11b1370	Achn347031	89.23	1782	171	1	994	2775	919	2679	0	2.2e+03
chr11b505	Achn060461	84.80	2039	280	4	3	2035	24	2038	0	2.2e+03
chr12b707	Achn160791	78.47	2443	526	0	1	2443	1	2443	0	2.2e+03
chr13b102	Achn125371	88.22	1816	214	0	478	2293	52	1867	0	2.2e+03
chr13b514	Achn376331	86.90	1939	224	6	282	2211	426	2343	0	2.2e+03
chr14b368	Achn098341	89.77	1760	177	1	688	2447	127	1883	0	2.2e+03
chr14b409	Achn098491	86.95	1900	242	2	638	2537	479	2372	0	2.2e+03
chr2b1147	Achn074441	88.08	1846	214	2	154	1996	40	1882	0	2.2e+03
chr2b922	Achn225051	86.49	1917	241	1	28	1944	55	1953	0	2.2e+03
chr3b1280	Achn102441	85.56	1967	281	1	21	1984	24	1990	0	2.2e+03
chr3b667	Achn113041	87.89	1866	217	3	1	1863	1	1860	0	2.2e+03
chr3b927	Achn116591	89.03	1787	181	1	1	1787	1	1772	0	2.2e+03
chr4b1179	Achn233291	89.90	1752	174	1	22	1773	13	1761	0	2.2e+03
chr5b1093	Achn139951	85.03	1984	297	0	1	1984	1	1984	0	2.2e+03
chr5b1612	Achn305741	87.13	1903	212	3	114	1998	306	2193	0	2.2e+03
chr6b620	Achn178481	86.85	1893	237	1	241	2121	205	2097	0	2.2e+03
chr6b64	Achn340921	87.58	1932	201	9	1	1917	142	2049	0	2.2e+03
chr8b314	Achn354571	84.30	2064	282	4	450	2483	387	2438	0	2.2e+03
chr9b597	Achn087691	87.43	1877	221	2	1	1865	1	1874	0	2.2e+03
chr1b314	Achn203741	83.71	2100	309	5	3280	5370	2806	4881	0	2.19e+03
chr1b766	Achn319771	85.25	1959	289	0	1	1959	88	2046	0	2.19e+03
chr11b1365	Achn018411	82.71	2163	356	4	1	2154	1	2154	0	2.19e+03
chr11b548	Achn172341	88.15	1814	215	0	278	2091	167	1980	0	2.19e+03
chr13b102	Achn124151	88.17	1817	215	0	477	2293	180	1996	0	2.19e+03
chr13b439	Achn073071	82.58	2204	321	7	3819	5992	2631	4801	0	2.19e+03
chr13b514	Achn331891	86.68	1945	229	6	276	2211	297	2220	0	2.19e+03
chr13b644	Achn018351	91.95	1652	133	0	217	1868	61	1712	0	2.19e+03
chr14b311	Achn242401	90.41	1711	164	0	651	2361	207	1917	0	2.19e+03
chr14b901	Achn177771	85.09	1978	289	1	6	1983	3	1974	0	2.19e+03
chr15b976	Achn216501	89.17	1782	172	2	310	2088	286	2049	0	2.19e+03
chr2b1806	Achn294921	84.94	1999	295	2	901	2896	1357	3352	0	2.19e+03
chr3b1245	Achn382801	88.22	1816	211	1	3	1818	9	1821	0	2.19e+03
chr4b28	Achn343581	90.55	1704	161	0	90	1793	756	2459	0	2.19e+03
chr4b793	Achn290261	87.63	1868	216	3	1	1856	1	1865	0	2.19e+03
chr5b1473	Achn354301	80.14	2356	405	5	143	2453	107	2444	0	2.19e+03
chr6b1605	Achn349451	87.55	1855	228	1	144	1998	858	2709	0	2.19e+03
chr8b29	Achn274761	81.46	2239	379	4	189	2403	192	2418	0	2.19e+03
chr1b1560	Achn255671	84.34	2037	310	3	107	2143	92	2119	0	2.18e+03
chr10b1528	Achn368831	89.44	1752	176	1	43	1785	46	1797	0	2.18e+03
chr14b711	Achn317621	84.34	2044	308	4	1	2035	1	2041	0	2.18e+03
chr14b865	Achn189271	81.31	2237	406	3	10	2246	34	2258	0	2.18e+03
chr15b991	Achn050751	84.73	1991	289	1	1	1976	1	1991	0	2.18e+03
chr2b1147	Achn211581	82.90	2140	336	4	104	2234	149	2267	0	2.18e+03
chr3b811	Achn116221	90.94	1689	135	1	121	1809	1	1671	0	2.18e+03
chr4b1968	Achn351331	81.49	2258	397	6	799	3041	565	2816	0	2.18e+03
chr4b2263	Achn287691	86.93	1875	242	1	1	1872	1	1875	0	2.18e+03
chr4b870	Achn029401	83.39	2095	333	3	19	2110	235	2317	0	2.18e+03
chr6b292	Achn189731	87.11	1854	239	0	1	1854	3157	5010	0	2.18e+03
chr6b779	Achn302491	89.95	1752	152	3	1	1731	1	1749	0	2.18e+03
chr8b1077	Achn009021	83.61	2166	295	11	1	2148	1	2124	0	2.18e+03
chr9b28	Achn343581	90.49	1704	162	0	90	1793	756	2459	0	2.18e+03
chr9b889	Achn085681	91.49	1657	141	0	15	1671	3	1659	0	2.18e+03
chr1b1968	Achn265931	83.56	2056	335	1	60	2115	147	2199	0	2.17e+03
chr10b1528	Achn350551	89.37	1750	177	1	45	1785	9	1758	0	2.17e+03
chr11b1447	Achn241701	91.59	1677	126	3	10	1683	382	2046	0	2.17e+03
chr11b235	Achn018011	83.47	2087	297	4	89	2163	8	2058	0	2.17e+03
chr11b882	Achn268101	89.94	1720	173	0	1	1720	1	1720	0	2.17e+03
chr12b37	Achn177691	90.27	1706	166	0	1	1706	1	1706	0	2.17e+03
chr12b751	Achn187061	82.61	2122	363	2	44	2162	59	2177	0	2.17e+03
chr13b1321	Achn231581	90.41	1700	163	0	1	1700	160	1859	0	2.17e+03
chr13b251	Achn173701	88.30	1803	208	1	1	1803	1	1800	0	2.17e+03
chr13b292	Achn213491	84.01	2039	320	2	586	2624	541	2573	0	2.17e+03
chr13b632	Achn276821	90.39	1707	143	1	766	2472	1171	2856	0	2.17e+03
chr13b699	Achn359711	86.16	1915	259	2	735	2646	1791	3702	0	2.17e+03
chr13b910	Achn065141	88.40	1793	205	1	1680	3469	15	1807	0	2.17e+03
chr14b705	Achn317421	80.04	2340	431	5	1	2322	1	2322	0	2.17e+03
chr15b72	Achn036001	85.90	1936	255	3	1317	3246	105	2028	0	2.17e+03
chr15b900	Achn100521	86.73	1884	241	2	1	1884	1	1875	0	2.17e+03
chr2b347	Achn026971	82.82	2142	332	5	1	2136	1	2112	0	2.17e+03
chr2b347	Achn178481	86.30	1905	243	2	238	2136	205	2097	0	2.17e+03
chr4b1329	Achn268101	90.00	1720	169	1	1	1717	1	1720	0	2.17e+03
chr4b1645	Achn172341	87.80	1820	216	1	278	2097	167	1980	0	2.17e+03
chr6b1793	Achn311671	88.70	1778	198	1	1	1778	1	1775	0	2.17e+03
chr6b1826	Achn356321	86.78	1899	236	4	154	2049	1	1887	0	2.17e+03
chr6b292	Achn211631	87.06	1854	240	0	1	1854	1	1854	0	2.17e+03
chr9b889	Achn021131	91.31	1657	144	0	15	1671	3	1659	0	2.17e+03
chr11b1057	Achn077931	87.26	1845	232	1	94	1938	328	2169	0	2.16e+03
chr11b1447	Achn148901	91.23	1677	132	3	10	1683	85	1749	0	2.16e+03
chr11b79	Achn065001	81.79	2196	382	4	83	2272	86	2269	0	2.16e+03
chr2b753	Achn264741	90.08	1703	169	0	2597	4299	3077	4779	0	2.16e+03
chr3b1804	Achn088381	90.68	1674	156	0	32	1705	269	1942	0	2.16e+03
chr3b598	Achn049781	86.79	1870	238	2	1	1867	148	2011	0	2.16e+03
chr6b1080	Achn219431	75.96	2712	607	6	550	3258	1	2670	0	2.16e+03
chr7b1222	Achn031171	87.90	1801	218	0	105	1905	234	2034	0	2.16e+03
chr8b790	Achn003481	85.14	1945	289	0	1536	3480	1872	3816	0	2.16e+03
chr8b899	Achn338091	84.21	2008	314	1	6	2013	9	2013	0	2.16e+03
chr9b1782	Achn325521	85.94	1941	246	4	1	1929	1	1926	0	2.16e+03
chr9b1795	Achn325481	87.43	1862	222	4	1188	3043	1170	3025	0	2.16e+03
chr9b753	Achn029401	81.64	2217	386	5	29	2236	113	2317	0	2.16e+03
chr1b1156	Achn107281	91.76	1626	134	0	1	1626	1	1626	0	2.15e+03
chr1b334	Achn203651	82.76	2129	322	5	734	2838	725	2832	0	2.15e+03
chr1b885	Achn158221	82.19	2156	369	4	1	2156	1	2141	0	2.15e+03
chr10b1419	Achn349301	85.95	1971	232	8	91	2043	13	1956	0	2.15e+03
chr11b1465	Achn148681	83.55	2043	329	2	51	2093	105	2140	0	2.15e+03
chr11b235	Achn347521	83.09	2087	311	3	89	2163	8	2064	0	2.15e+03
chr12b517	Achn260741	85.51	1919	275	1	91	2009	13	1928	0	2.15e+03
chr12b751	Achn128101	82.28	2122	370	2	44	2162	104	2222	0	2.15e+03
chr13b570	Achn306451	88.70	1752	198	0	184	1935	1	1752	0	2.15e+03
chr2b1842	Achn340921	86.57	1944	207	9	1	1926	142	2049	0	2.15e+03
chr2b951	Achn219431	77.25	2624	519	10	40	2630	1	2579	0	2.15e+03
chr4b1483	Achn171941	87.15	1837	233	1	3	1839	99	1932	0	2.15e+03
chr5b1663	Achn306291	88.18	1794	203	2	474	2261	3	1793	0	2.15e+03
chr5b178	Achn102591	82.83	2103	346	3	946	3036	1051	3150	0	2.15e+03
chr5b789	Achn009021	84.00	2087	295	9	1	2075	1	2060	0	2.15e+03
chr6b1149	Achn383601	85.55	1910	276	0	1	1910	1	1910	0	2.15e+03
chr6b55	Achn019461	82.66	2163	342	8	1	2142	1	2151	0	2.15e+03
chr9b1531	Achn119371	85.62	1947	256	4	1354	3297	967	2892	0	2.15e+03
chr9b1774	Achn103501	85.16	1934	287	0	22	1955	1	1934	0	2.15e+03
chr1b1539	Achn388531	83.18	2051	330	1	16	2051	7	2057	0	2.14e+03
chr1b167	Achn016231	85.77	1890	269	0	218	2107	224	2113	0	2.14e+03
chr1b267	Achn204021	87.29	1857	221	5	1700	3547	1418	3268	0	2.14e+03
chr1b49	Achn272891	83.77	2045	305	4	1	2036	1	2027	0	2.14e+03
chr10b1421	Achn099451	92.10	1608	127	0	1	1608	1	1608	0	2.14e+03
chr10b970	Achn242311	82.99	2099	321	5	205	2288	355	2432	0	2.14e+03
chr11b176	Achn024471	77.52	2562	504	8	364	2895	148	2667	0	2.14e+03
chr11b505	Achn107651	86.31	1884	249	2	3	1880	2316	4196	0	2.14e+03
chr12b451	Achn084151	83.53	2077	300	6	965	3008	410	2477	0	2.14e+03
chr13b1044	Achn346761	85.13	1964	262	4	20	1953	14	1977	0	2.14e+03
chr13b831	Achn024381	88.74	1767	193	2	169	1935	40	1800	0	2.14e+03
chr13b900	Achn024171	90.15	1686	166	0	724	2409	1	1686	0	2.14e+03
chr2b1151	Achn189731	86.62	1854	245	1	1	1851	3157	5010	0	2.14e+03
chr3b1670	Achn266061	88.72	1746	197	0	40	1785	73	1818	0	2.14e+03
chr3b528	Achn360661	87.41	1811	228	0	961	2771	595	2405	0	2.14e+03
chr3b667	Achn100521	86.46	1884	246	3	1	1884	1	1875	0	2.14e+03
chr4b144	Achn230431	82.74	2155	312	8	1	2140	1	2110	0	2.14e+03
chr4b758	Achn290791	86.78	1869	217	3	1	1860	1	1848	0	2.14e+03
chr5b1176	Achn161051	88.87	1743	194	0	1208	2950	1112	2854	0	2.14e+03
chr5b1423	Achn228931	77.27	2547	555	5	1	2544	1	2526	0	2.14e+03
chr1b1103	Achn355621	91.95	1603	129	0	1413	3015	90	1692	0	2.13e+03
chr1b1225	Achn224161	87.19	1843	203	4	735	2571	834	2649	0	2.13e+03
chr11b186	Achn291201	85.93	1898	249	3	1	1883	1	1895	0	2.13e+03
chr12b1246	Achn110231	82.95	2094	335	5	2047	4124	1813	3900	0	2.13e+03
chr13b292	Achn058751	83.55	2037	317	3	586	2622	484	2502	0	2.13e+03
chr13b639	Achn078241	86.95	1839	234	2	805	2640	784	2619	0	2.13e+03
chr14b1402	Achn023351	87.34	1809	226	1	345	2153	234	2039	0	2.13e+03
chr14b20	Achn160231	85.47	1927	253	3	1	1909	1	1918	0	2.13e+03
chr14b705	Achn093201	79.38	2352	437	5	1	2322	1	2334	0	2.13e+03
chr15b1151	Achn330381	78.69	2389	472	4	13	2373	264	2643	0	2.13e+03
chr15b271	Achn048781	86.82	1851	235	2	37	1878	988	2838	0	2.13e+03
chr15b329	Achn208251	77.60	2513	529	6	1441	3925	655	3161	0	2.13e+03
chr15b979	Achn199201	87.86	1788	205	1	1	1788	232	2007	0	2.13e+03
chr2b1719	Achn232611	90.66	1659	155	0	351	2009	261	1919	0	2.13e+03
chr4b1230	Achn233611	81.17	2193	389	3	2268	4457	2073	4244	0	2.13e+03
chr4b480	Achn125581	81.56	2131	393	0	1	2131	1642	3772	0	2.13e+03
chr7b1436	Achn326411	85.30	1932	269	3	43	1968	10	1932	0	2.13e+03
chr8b1338	Achn210011	85.96	1881	258	1	1168	3042	1	1881	0	2.13e+03
chr8b1832	Achn005221	87.99	1790	209	2	1	1787	1	1787	0	2.13e+03
chr9b1030	Achn237871	81.56	2207	345	7	1	2200	1	2152	0	2.13e+03
chr9b1674	Achn218131	82.16	2108	361	1	1692	3799	2124	4216	0	2.13e+03
chr9b867	Achn057681	85.35	1952	271	5	1	1949	1	1940	0	2.13e+03
chr1b1949	Achn091261	91.09	1627	145	0	54	1680	51	1677	0	2.12e+03
chr1b2206	Achn293751	86.06	1908	236	5	1	1905	1	1881	0	2.12e+03
chr1b2472	Achn089211	82.11	2130	360	4	1	2112	1	2127	0	2.12e+03
chr11b1370	Achn276821	89.21	1715	164	1	1074	2788	1170	2863	0	2.12e+03
chr11b448	Achn258421	87.48	1797	210	1	1	1782	1	1797	0	2.12e+03
chr11b461	Achn331891	85.64	1929	253	5	235	2154	307	2220	0	2.12e+03
chr12b1323	Achn268941	89.23	1717	182	1	1	1717	1	1714	0	2.12e+03
chr12b920	Achn311671	88.09	1780	203	2	1	1774	1	1777	0	2.12e+03
chr2b1898	Achn363251	79.08	2495	402	16	1	2405	1	2465	0	2.12e+03
chr2b922	Achn083701	86.55	1844	230	1	28	1871	55	1880	0	2.12e+03
chr4b1189	Achn372631	85.28	1936	240	4	1	1918	1	1909	0	2.12e+03
chr6b942	Achn175321	85.50	1890	274	0	700	2589	604	2493	0	2.12e+03
chr7b1388	Achn030711	80.98	2250	374	8	220	2469	307	2502	0	2.12e+03
chr9b933	Achn262801	88.58	1751	194	2	1	1748	1	1748	0	2.12e+03
chr1b1738	Achn205251	77.40	2553	496	9	67	2565	40	2565	0	2.11e+03
chr10b82	Achn209791	76.56	2568	587	4	712	3273	127	2685	0	2.11e+03
chr11b1400	Achn379291	90.07	1671	165	1	31	1701	1	1670	0	2.11e+03
chr11b97	Achn284041	90.98	1629	147	0	1	1629	1	1629	0	2.11e+03
chr11b976	Achn078521	92.69	1560	114	0	33	1592	96	1655	0	2.11e+03
chr13b1323	Achn370111	90.71	1636	152	0	153	1788	1266	2901	0	2.11e+03
chr13b497	Achn060261	82.57	2054	352	1	49	2096	91	2144	0	2.11e+03
chr2b100	Achn283071	82.85	2052	343	2	1	2043	70	2121	0	2.11e+03
chr2b1151	Achn211631	86.08	1854	255	1	1	1851	1	1854	0	2.11e+03
chr3b528	Achn115131	85.84	1872	253	1	902	2773	776	2635	0	2.11e+03
chr3b945	Achn116671	90.50	1652	136	1	102	1732	69	1720	0	2.11e+03
chr4b1626	Achn172241	84.62	1944	290	2	1	1935	1	1944	0	2.11e+03
chr6b453	Achn152991	87.73	1785	208	2	361	2135	232	2015	0	2.11e+03
chr7b1228	Achn031231	90.31	1661	158	1	92	1752	182	1839	0	2.11e+03
chr9b933	Achn086041	88.48	1754	196	2	1	1751	1	1751	0	2.11e+03
chr1b203	Achn273031	85.18	1883	279	0	2496	4378	2184	4066	0	2.1e+03
chr1b2162	Achn193181	91.54	1607	133	1	1	1607	1	1604	0	2.1e+03
chr1b2483	Achn088821	87.93	1764	207	2	707	2470	746	2503	0	2.1e+03
chr1b929	Achn188361	85.38	1902	260	3	1	1890	1	1896	0	2.1e+03
chr11b395	Achn228931	76.72	2547	569	5	1	2544	1	2526	0	2.1e+03
chr11b461	Achn376331	85.29	1931	260	5	233	2154	428	2343	0	2.1e+03
chr11b859	Achn377231	75.36	2695	628	6	1	2692	1	2662	0	2.1e+03
chr12b456	Achn084201	86.98	1812	203	2	37	1830	1	1797	0	2.1e+03
chr12b568	Achn130361	88.81	1716	180	1	384	2099	429	2132	0	2.1e+03
chr12b78	Achn052041	84.87	1936	275	3	59	1979	383	2315	0	2.1e+03
chr13b864	Achn386991	80.17	2229	430	3	1	2217	7	2235	0	2.1e+03
chr14b660	Achn205751	84.40	1942	300	1	933	2874	966	2904	0	2.1e+03
chr2b1307	Achn175711	86.25	1854	249	2	4842	6692	3846	5696	0	2.1e+03
chr2b1789	Achn340761	85.26	1913	264	3	107	2004	314	2223	0	2.1e+03
chr4b1043	Achn023351	86.98	1805	232	1	319	2120	235	2039	0	2.1e+03
chr4b1264	Achn078671	86.89	1830	231	3	1	1827	85	1908	0	2.1e+03
chr5b1323	Achn134191	88.68	1714	194	0	560	2273	383	2096	0	2.1e+03
chr6b656	Achn277321	76.06	2606	606	4	280	2879	583	3176	0	2.1e+03
chr7b368	Achn103751	79.74	2271	448	3	13	2283	1	2259	0	2.1e+03
chr7b883	Achn004431	80.69	2175	408	1	1	2163	1	2175	0	2.1e+03
chr8b1280	Achn053021	87.35	1778	225	0	1	1778	1	1778	0	2.1e+03
chr8b474	Achn138951	85.94	1871	248	3	599	2454	422	2292	0	2.1e+03
chr1b1738	Achn210891	77.76	2505	470	10	66	2516	138	2609	0	2.09e+03
chr11b132	Achn024171	89.51	1669	175	0	718	2386	1	1669	0	2.09e+03
chr11b158	Achn129801	89.43	1674	177	0	1889	3562	3389	5062	0	2.09e+03
chr11b274	Achn022561	87.27	1791	198	2	82	1857	7	1782	0	2.09e+03
chr11b367	Achn200561	85.28	1882	271	1	2500	4381	2134	4009	0	2.09e+03
chr15b1088	Achn199441	82.85	2041	329	3	540	2580	516	2535	0	2.09e+03
chr15b401	Achn138421	86.12	1837	252	1	1045	2881	625	2458	0	2.09e+03
chr15b840	Achn309451	85.53	1900	263	4	1	1891	1	1897	0	2.09e+03
chr2b1617	Achn232271	85.39	1909	252	4	1	1906	1	1885	0	2.09e+03
chr3b1104	Achn208281	74.92	2663	665	1	1410	4069	57	2719	0	2.09e+03
chr3b2168	Achn353701	86.15	1884	214	6	13	1859	10	1883	0	2.09e+03
chr4b1309	Achn268001	88.84	1720	186	2	1	1714	1	1720	0	2.09e+03
chr5b1423	Achn096341	77.09	2488	540	4	1	2488	88	2545	0	2.09e+03
chr6b1539	Achn374431	89.70	1670	169	1	1	1670	1	1667	0	2.09e+03
chr7b537	Achn112191	91.14	1602	142	0	140	1741	404	2005	0	2.09e+03
chr8b1059	Achn009011	79.50	2298	444	5	1	2298	1	2271	0	2.09e+03
chr9b1464	Achn054251	86.20	1840	239	2	552	2376	363	2202	0	2.09e+03
chr1b1836	Achn363451	85.85	1851	250	2	1	1848	1	1842	0	2.08e+03
chr1b2271	Achn162021	81.97	2091	353	3	32	2116	5	2077	0	2.08e+03
chr10b1199	Achn251591	81.79	2131	349	6	394	2497	580	2698	0	2.08e+03
chr10b1419	Achn196561	84.73	1971	256	8	91	2043	13	1956	0	2.08e+03
chr10b39	Achn063951	87.64	1772	201	3	1	1757	1	1769	0	2.08e+03
chr14b175	Achn159941	84.77	1891	288	0	147	2037	1203	3093	0	2.08e+03
chr15b283	Achn255211	84.72	1911	277	2	20	1930	125	2020	0	2.08e+03
chr2b1366	Achn262191	86.27	1821	247	1	1	1818	1	1821	0	2.08e+03
chr3b1050	Achn138421	86.06	1829	252	1	1088	2916	626	2451	0	2.08e+03
chr3b182	Achn184991	82.65	2052	326	4	525	2573	609	2633	0	2.08e+03
chr3b1826	Achn307001	88.96	1730	167	5	1830	3538	1005	2731	0	2.08e+03
chr3b1889	Achn293751	86.34	1860	239	5	22	1878	34	1881	0	2.08e+03
chr3b811	Achn271081	89.82	1650	168	0	160	1809	34	1683	0	2.08e+03
chr5b1477	Achn306081	89.01	1683	185	0	36	1718	2103	3785	0	2.08e+03
chr5b464	Achn369831	77.24	2456	544	3	129	2578	126	2572	0	2.08e+03
chr6b1026	Achn370621	81.55	2179	315	9	1	2164	1	2107	0	2.08e+03
chr6b1539	Achn356051	89.89	1671	157	3	1	1671	1	1659	0	2.08e+03
chr8b1036	Achn009261	88.52	1733	178	3	1310	3039	437	2151	0	2.08e+03
chr9b492	Achn161371	89.68	1657	171	0	96	1752	231	1887	0	2.08e+03
chr1b2416	Achn389531	90.00	1660	157	3	136	1792	169	1822	0	2.07e+03
chr10b1453	Achn261291	84.26	1906	300	0	325	2230	355	2260	0	2.07e+03
chr10b1520	Achn220931	82.81	2059	333	6	1	2050	1	2047	0	2.07e+03
chr11b122	Achn024141	88.96	1676	185	0	661	2336	184	1859	0	2.07e+03
chr11b637	Achn336891	78.54	2330	485	3	142	2456	208	2537	0	2.07e+03
chr11b976	Achn070951	91.99	1560	125	0	33	1592	63	1622	0	2.07e+03
chr14b255	Achn254181	84.52	1964	280	7	3896	5859	1352	3291	0	2.07e+03
chr14b839	Achn188131	81.16	2123	388	2	1	2123	1	2111	0	2.07e+03
chr4b1091	Achn021131	89.44	1657	175	0	15	1671	3	1659	0	2.07e+03
chr4b1153	Achn232611	89.38	1658	176	0	304	1961	262	1919	0	2.07e+03
chr4b2280	Achn180321	89.65	1662	169	1	36	1697	6	1664	0	2.07e+03
chr5b184	Achn102611	84.30	1949	294	4	991	2930	1684	3629	0	2.07e+03
chr6b1127	Achn358881	83.92	1953	305	2	1873	3819	4528	6477	0	2.07e+03
chr6b1519	Achn322401	83.32	2014	306	5	1	1987	1	2011	0	2.07e+03
chr6b1539	Achn282931	89.83	1671	158	3	1	1671	1	1659	0	2.07e+03
chr6b362	Achn370241	86.90	1802	218	3	1	1790	1	1796	0	2.07e+03
chr7b775	Achn341531	89.96	1634	164	0	1	1634	1	1634	0	2.07e+03
chr8b1631	Achn154801	83.65	1951	310	1	1878	3819	1890	3840	0	2.07e+03
chr8b1716	Achn306081	88.79	1686	189	0	159	1844	2103	3788	0	2.07e+03
chr9b1739	Achn059691	89.35	1681	167	2	107	1775	155	1835	0	2.07e+03
chr9b915	Achn205441	84.56	1924	285	3	83	2006	140	2051	0	2.07e+03
chr1b1434	Achn000771	87.05	1753	227	0	757	2509	646	2398	0	2.06e+03
chr1b929	Achn011931	84.75	1902	272	3	1	1890	1	1896	0	2.06e+03
chr12b274	Achn019261	88.95	1674	185	0	1	1674	1	1674	0	2.06e+03
chr12b375	Achn141721	87.25	1781	185	4	1421	3195	1715	3459	0	2.06e+03
chr14b817	Achn189501	93.27	1501	101	0	719	2219	701	2201	0	2.06e+03
chr14b867	Achn052001	85.45	1849	266	1	2575	4420	1	1849	0	2.06e+03
chr2b97	Achn283101	87.56	1745	208	1	19	1763	1	1736	0	2.06e+03
chr3b1852	Achn193181	90.67	1607	147	1	1	1607	1	1604	0	2.06e+03
chr4b1091	Achn085681	89.26	1657	178	0	15	1671	3	1659	0	2.06e+03
chr4b15	Achn095201	90.46	1615	151	1	1295	2909	569	2180	0	2.06e+03
chr5b1477	Achn333521	88.85	1686	176	1	35	1720	815	2488	0	2.06e+03
chr5b617	Achn115291	87.29	1746	222	0	848	2593	605	2350	0	2.06e+03
chr6b1034	Achn373561	89.30	1663	169	1	49	1702	1	1663	0	2.06e+03
chr6b267	Achn189901	84.38	1984	274	9	1	1960	1	1972	0	2.06e+03
chr6b454	Achn105711	82.15	2022	361	0	80	2101	20	2041	0	2.06e+03
chr6b657	Achn027101	88.36	1727	171	3	1	1727	1	1697	0	2.06e+03
chr9b1740	Achn103341	87.56	1744	214	1	274	2017	220	1960	0	2.06e+03
chr1b1992	Achn266061	87.59	1749	187	3	46	1776	61	1797	0	2.05e+03
chr10b1366	Achn169291	83.08	1962	332	0	121	2082	1	1962	0	2.05e+03
chr13b281	Achn270821	89.54	1644	154	1	985	2610	964	2607	0	2.05e+03
chr14b255	Achn312911	84.66	1916	276	5	3896	5811	677	2574	0	2.05e+03
chr15b1117	Achn050291	87.66	1767	203	5	1	1764	1	1755	0	2.05e+03
chr2b885	Achn056371	80.80	2203	369	9	1	2173	1	2179	0	2.05e+03
chr3b1637	Achn201591	86.67	1785	229	2	178	1962	139	1914	0	2.05e+03
chr3b21	Achn167581	79.86	2205	432	3	85	2280	1	2202	0	2.05e+03
chr4b1371	Achn034651	84.45	1955	274	7	632	2568	638	2580	0	2.05e+03
chr4b1623	Achn040121	83.43	1949	320	1	1	1946	1	1949	0	2.05e+03
chr5b1439	Achn079831	91.33	1568	136	0	1071	2638	1260	2827	0	2.05e+03
chr6b1246	Achn265561	75.02	2662	638	5	1	2635	1	2662	0	2.05e+03
chr8b1834	Achn306361	84.00	1937	289	3	521	2451	482	2403	0	2.05e+03
chr8b734	Achn004261	83.89	1924	307	1	2492	4412	2183	4106	0	2.05e+03
chr9b1791	Achn103611	86.27	1806	239	2	4640	6439	3791	5593	0	2.05e+03
chr1b1724	Achn211201	89.10	1651	180	0	39	1689	27	1677	0	2.04e+03
chr1b1836	Achn339071	85.56	1814	262	0	1009	2822	919	2732	0	2.04e+03
chr10b1520	Achn350531	83.02	1997	318	4	1	1982	1	1991	0	2.04e+03
chr10b399	Achn036511	86.53	1812	226	5	1	1797	1	1809	0	2.04e+03
chr12b682	Achn225851	87.54	1717	214	0	149	1865	2	1718	0	2.04e+03
chr13b1001	Achn346521	86.74	1803	213	5	80	1882	22	1798	0	2.04e+03
chr14b290	Achn242311	85.81	1818	252	2	1839	3656	669	2480	0	2.04e+03
chr15b26	Achn120461	89.70	1631	165	1	1213	2843	4	1631	0	2.04e+03
chr2b237	Achn302441	86.13	1803	226	2	6	1784	3	1805	0	2.04e+03
chr2b850	Achn056911	85.59	1853	252	4	80	1917	56	1908	0	2.04e+03
chr3b565	Achn115401	91.84	1545	123	1	1	1545	1	1542	0	2.04e+03
chr3b61	Achn167901	86.70	1759	234	0	656	2414	143	1901	0	2.04e+03
chr3b896	Achn375731	78.53	2389	438	11	979	3310	946	3316	0	2.04e+03
chr4b757	Achn187611	89.81	1629	163	1	1656	3284	1713	3338	0	2.04e+03
chr5b1098	Achn146591	86.40	1809	234	4	1	1800	1	1806	0	2.04e+03
chr5b359	Achn193631	85.51	1829	262	1	1342	3170	1567	3392	0	2.04e+03
chr6b1034	Achn224841	89.06	1655	169	1	49	1703	1	1643	0	2.04e+03
chr6b1943	Achn106651	90.07	1612	160	0	1221	2832	222	1833	0	2.04e+03
chr8b1217	Achn280211	87.74	1713	204	1	1	1713	1	1707	0	2.04e+03
chr8b1716	Achn333521	88.37	1686	184	1	159	1844	816	2489	0	2.04e+03
chr8b583	Achn166161	88.94	1672	167	2	11	1670	2	1667	0	2.04e+03
chr9b1705	Achn236711	84.58	1887	282	2	214	2100	70	1947	0	2.04e+03
chr9b217	Achn015081	84.52	1893	278	3	246	2129	270	2156	0	2.04e+03
chr9b58	Achn343741	87.49	1734	211	2	43	1770	13	1746	0	2.04e+03
chr11b1058	Achn078291	91.51	1543	131	0	1	1543	1	1543	0	2.03e+03
chr11b395	Achn096341	76.37	2488	558	4	1	2488	88	2545	0	2.03e+03
chr11b401	Achn200651	86.35	1773	236	1	211	1983	400	2166	0	2.03e+03
chr13b1101	Achn006391	87.01	1755	216	2	58	1812	43	1785	0	2.03e+03
chr3b1023	Achn095781	82.56	2047	309	7	1007	3023	965	2993	0	2.03e+03
chr4b1302	Achn267951	89.28	1632	175	0	88	1719	70	1701	0	2.03e+03
chr4b1714	Achn120331	88.20	1737	166	6	1072	2802	1111	2814	0	2.03e+03
chr4b641	Achn267121	85.89	1786	252	0	177	1962	171	1956	0	2.03e+03
chr6b930	Achn224721	87.86	1714	193	2	240	1938	120	1833	0	2.03e+03
chr8b338	Achn319601	84.93	1865	272	3	361	2222	970	2828	0	2.03e+03
chr9b58	Achn095351	87.66	1734	205	3	43	1770	13	1743	0	2.03e+03
chr1b1631	Achn076251	83.02	1943	327	1	329	2271	5	1944	0	2.02e+03
chr1b204	Achn272811	80.70	2150	382	6	842	2973	1898	4032	0	2.02e+03
chr1b2264	Achn161981	89.93	1599	161	0	1	1599	1	1599	0	2.02e+03
chr1b2357	Achn234571	87.08	1718	222	0	19	1736	295	2012	0	2.02e+03
chr10b1436	Achn099621	88.77	1656	183	1	574	2229	544	2196	0	2.02e+03
chr10b1528	Achn169851	90.74	1577	137	1	222	1789	318	1894	0	2.02e+03
chr10b73	Achn023721	87.80	1697	204	1	1	1697	1	1694	0	2.02e+03
chr11b1374	Achn346881	84.24	1872	286	1	28	1899	1	1863	0	2.02e+03
chr11b308	Achn325031	88.23	1691	184	2	3140	4830	2606	4281	0	2.02e+03
chr12b309	Achn205751	82.88	1939	332	0	792	2730	966	2904	0	2.02e+03
chr14b707	Achn317641	90.94	1557	141	0	434	1990	5	1561	0	2.02e+03
chr2b757	Achn381571	85.10	1899	241	8	25	1917	7	1869	0	2.02e+03
chr3b943	Achn021591	81.81	2139	299	12	127	2190	91	2214	0	2.02e+03
chr4b109	Achn095781	82.16	2051	336	6	1020	3052	960	2998	0	2.02e+03
chr4b1623	Achn109261	82.91	1949	330	1	1	1946	1	1949	0	2.02e+03
chr4b319	Achn026251	79.36	2229	430	5	526	2742	196	2406	0	2.02e+03
chr5b1230	Achn277751	81.42	2121	325	8	1	2088	1	2085	0	2.02e+03
chr5b1473	Achn332921	83.63	1937	284	4	547	2456	484	2414	0	2.02e+03
chr5b94	Achn386321	81.39	2101	352	6	1134	3228	2226	4293	0	2.02e+03
chr6b1859	Achn390851	87.38	1719	205	1	121	1839	28	1734	0	2.02e+03
chr6b223	Achn260381	87.67	1719	197	3	1	1707	1	1716	0	2.02e+03
chr6b299	Achn198601	86.59	1767	222	2	146	1912	173	1924	0	2.02e+03
chr9b948	Achn270501	86.55	1769	229	2	54	1822	105	1864	0	2.02e+03
chr1b1307	Achn157551	85.69	1796	242	2	1	1781	1	1796	0	2.01e+03
chr10b1385	Achn122611	83.40	1922	292	2	182	2076	272	2193	0	2.01e+03
chr10b1397	Achn074091	88.35	1674	177	2	1	1674	1	1656	0	2.01e+03
chr10b86	Achn126891	84.05	1893	275	3	553	2433	511	2388	0	2.01e+03
chr11b1374	Achn017871	84.14	1873	291	1	27	1899	12	1878	0	2.01e+03
chr11b861	Achn268001	87.11	1722	219	1	127	1845	1	1722	0	2.01e+03
chr13b644	Achn347291	91.38	1532	132	0	2064	3595	132	1663	0	2.01e+03
chr14b114	Achn265201	82.96	1983	311	5	276	2240	216	2189	0	2.01e+03
chr14b690	Achn019261	87.93	1674	202	0	1	1674	1	1674	0	2.01e+03
chr2b586	Achn220761	90.88	1557	142	0	13	1569	1	1557	0	2.01e+03
chr2b586	Achn350381	90.33	1572	152	0	13	1584	1	1572	0	2.01e+03
chr3b1676	Achn227051	83.88	1874	302	0	80	1953	44	1917	0	2.01e+03
chr3b2098	Achn297381	77.69	2353	498	5	1	2353	1	2326	0	2.01e+03
chr4b1198	Achn006091	83.88	1892	293	2	2498	4377	1226	3117	0	2.01e+03
chr4b2030	Achn337071	89.72	1596	164	0	1	1596	1	1596	0	2.01e+03
chr4b2136	Achn036151	88.51	1680	178	3	262	1926	1948	3627	0	2.01e+03
chr5b1233	Achn277711	86.46	1750	234	1	200	1949	59	1805	0	2.01e+03
chr5b728	Achn336751	80.51	2175	376	8	106	2268	79	2217	0	2.01e+03
chr6b1215	Achn164551	82.64	1953	321	1	1	1953	1	1935	0	2.01e+03
chr6b419	Achn009841	87.97	1671	201	0	824	2494	920	2590	0	2.01e+03
chr8b825	Achn269331	83.24	1921	304	1	1	1921	1	1903	0	2.01e+03
chr1b2162	Achn339651	91.13	1533	136	0	1	1533	70	1602	0	2e+03
chr1b731	Achn319681	87.30	1725	195	3	1	1719	1201	2907	0	2e+03
chr10b1436	Achn261461	89.08	1630	163	1	600	2229	558	2172	0	2e+03
chr11b1272	Achn084911	88.29	1648	193	0	306	1953	552	2199	0	2e+03
chr11b1468	Achn148701	83.89	1881	297	2	363	2243	9	1883	0	2e+03
chr11b715	Achn171941	87.99	1665	200	0	1	1665	181	1845	0	2e+03
chr12b1317	Achn390961	87.49	1695	209	1	460	2151	721	2415	0	2e+03
chr12b188	Achn261291	83.69	1882	304	1	265	2146	382	2260	0	2e+03
chr12b95	Achn331551	82.27	1991	335	3	1	1988	1	1976	0	2e+03
chr13b243	Achn328171	83.81	1890	300	2	1	1887	1	1887	0	2e+03
chr13b514	Achn108951	88.50	1669	183	3	276	1938	303	1968	0	2e+03
chr14b1329	Achn309401	77.16	2329	532	0	95	2423	62	2390	0	2e+03
chr14b457	Achn084201	85.36	1797	245	1	1	1779	1	1797	0	2e+03
chr15b1120	Achn050301	78.53	2264	462	4	57	2305	69	2323	0	2e+03
chr15b829	Achn309521	85.11	1834	258	3	311	2144	68	1886	0	2e+03
chr3b1562	Achn135631	90.45	1571	147	1	296	1866	293	1860	0	2e+03
chr3b1852	Achn339651	91.13	1533	136	0	1	1533	70	1602	0	2e+03
chr4b1206	Achn372701	87.54	1685	210	0	433	2117	577	2261	0	2e+03
chr4b447	Achn299241	87.11	1699	219	0	409	2107	376	2074	0	2e+03
chr5b1473	Achn306051	83.45	1909	292	2	529	2416	217	2122	0	2e+03
chr5b1651	Achn306361	83.50	1939	269	5	525	2430	483	2403	0	2e+03
chr6b1854	Achn044051	84.19	1860	282	1	1	1860	1	1848	0	2e+03
chr7b192	Achn037931	84.33	1863	274	2	976	2829	7	1860	0	2e+03
chr7b585	Achn031171	85.40	1795	259	1	105	1896	234	2028	0	2e+03
chr8b1721	Achn332921	83.17	1955	299	5	541	2489	484	2414	0	2e+03
chr8b561	Achn202481	84.14	1873	288	2	873	2742	144	2010	0	2e+03
chr8b739	Achn272761	78.64	2294	460	7	2563	4847	1	2273	0	2e+03
chr10b101	Achn147481	78.71	2250	449	5	287	2536	2	2221	0	1.99e+03
chr11b981	Achn070931	83.29	1927	304	4	289	2215	1	1909	0	1.99e+03
chr12b1261	Achn286521	86.24	1752	235	2	1869	3617	1362	3110	0	1.99e+03
chr12b760	Achn383801	74.53	2674	606	8	516	3147	546	3186	0	1.99e+03
chr13b1001	Achn148851	85.26	1832	249	5	49	1880	4	1814	0	1.99e+03
chr15b1210	Achn379161	84.73	1807	276	0	117	1923	144	1950	0	1.99e+03
chr2b863	Achn224871	86.79	1734	214	3	1	1722	1	1731	0	1.99e+03
chr2b941	Achn220011	82.63	1952	330	2	1	1952	1	1943	0	1.99e+03
chr3b1866	Achn192551	84.81	1810	275	0	121	1930	370	2179	0	1.99e+03
chr3b1937	Achn161981	89.78	1605	155	3	1	1602	1	1599	0	1.99e+03
chr3b1941	Achn162021	81.05	2037	374	1	81	2117	51	2075	0	1.99e+03
chr4b425	Achn298931	80.51	2104	386	4	19	2110	67	2158	0	1.99e+03
chr4b557	Achn041511	86.10	1755	241	1	56	1810	293	2044	0	1.99e+03
chr5b312	Achn075091	86.52	1743	220	2	1	1728	1	1743	0	1.99e+03
chr6b1022	Achn224811	87.55	1687	198	1	2228	3914	1481	3155	0	1.99e+03
chr6b1077	Achn220031	85.96	1788	221	4	4	1767	16	1797	0	1.99e+03
chr6b733	Achn125421	86.66	1717	229	0	91	1807	79	1795	0	1.99e+03
chr6b930	Achn370451	87.24	1716	201	3	241	1938	121	1836	0	1.99e+03
chr7b116	Achn004361	88.06	1658	195	1	262	1919	1	1655	0	1.99e+03
chr8b662	Achn202431	87.73	1695	187	3	1	1686	1	1683	0	1.99e+03
chr9b343	Achn298931	80.54	2092	392	3	28	2116	79	2158	0	1.99e+03
chr9b667	Achn187611	88.69	1627	184	0	1617	3243	1713	3339	0	1.99e+03
chr1b535	Achn140881	85.25	1804	239	3	247	2029	10	1807	0	1.98e+03
chr11b1145	Achn321831	89.19	1609	171	1	1	1609	94	1699	0	1.98e+03
chr11b781	Achn303351	82.64	1936	330	2	406	2341	1	1930	0	1.98e+03
chr12b251	Achn317641	90.43	1547	148	0	440	1986	5	1551	0	1.98e+03
chr12b619	Achn297501	89.81	1570	160	0	1385	2954	8	1577	0	1.98e+03
chr13b103	Achn063441	86.11	1735	241	0	1412	3146	5	1739	0	1.98e+03
chr13b956	Achn371541	87.15	1704	210	2	187	1884	253	1953	0	1.98e+03
chr15b1174	Achn164301	91.05	1531	134	1	1064	2591	1118	2648	0	1.98e+03
chr3b1582	Achn205251	75.35	2617	579	11	1	2593	1	2575	0	1.98e+03
chr3b1876	Achn293801	83.54	1883	295	2	1	1883	145	2012	0	1.98e+03
chr3b2071	Achn118481	86.47	1744	215	3	553	2284	1498	3232	0	1.98e+03
chr3b2098	Achn389791	77.28	2359	518	5	1	2353	1	2347	0	1.98e+03
chr4b1714	Achn073451	89.11	1616	164	2	1072	2687	1111	2714	0	1.98e+03
chr4b557	Achn087131	85.98	1755	240	2	56	1810	161	1909	0	1.98e+03
chr4b731	Achn305161	75.43	2479	597	1	4	2470	421	2899	0	1.98e+03
chr5b1624	Achn132911	83.70	1884	298	3	1	1878	1	1881	0	1.98e+03
chr6b117	Achn340611	87.51	1690	202	2	30	1710	36	1725	0	1.98e+03
chr6b1177	Achn307831	81.70	2000	348	2	13	2012	28	2009	0	1.98e+03
chr6b1870	Achn390741	77.84	2396	474	12	918	3274	771	3148	0	1.98e+03
chr7b704	Achn111601	86.52	1721	223	1	709	2420	514	2234	0	1.98e+03
chr8b1044	Achn009271	83.55	1939	277	7	510	2442	480	2382	0	1.98e+03
chr8b1622	Achn333091	84.37	1849	274	3	207	2043	18	1863	0	1.98e+03
chr9b1038	Achn373421	88.78	1631	174	2	1	1631	1	1622	0	1.98e+03
chr9b369	Achn328041	82.81	1920	327	1	57	1973	21	1940	0	1.98e+03
chr1b111	Achn004021	88.52	1620	186	0	1	1620	1	1620	0	1.97e+03
chr1b165	Achn016241	84.90	1814	256	3	206	2016	860	2658	0	1.97e+03
chr1b338	Achn203561	86.74	1719	213	3	1	1713	1	1710	0	1.97e+03
chr10b1394	Achn074071	85.48	1756	255	0	324	2079	264	2019	0	1.97e+03
chr10b35	Achn185181	89.28	1614	158	3	1	1614	337	1935	0	1.97e+03
chr10b860	Achn190721	84.11	1838	274	1	611	2448	425	2244	0	1.97e+03
chr11b461	Achn108951	88.02	1661	187	3	230	1878	308	1968	0	1.97e+03
chr12b369	Achn001191	88.34	1647	183	3	1	1644	1	1641	0	1.97e+03
chr12b519	Achn260751	84.80	1809	266	2	1	1803	1	1806	0	1.97e+03
chr14b871	Achn353621	89.82	1571	154	1	1	1571	1	1565	0	1.97e+03
chr15b1182	Achn301391	86.89	1693	216	1	55	1747	208	1894	0	1.97e+03
chr15b143	Achn297011	88.99	1607	174	1	1	1607	1	1604	0	1.97e+03
chr15b290	Achn121401	88.05	1632	195	0	1	1632	1	1632	0	1.97e+03
chr3b1043	Achn366181	81.97	1991	347	4	94	2081	1627	3608	0	1.97e+03
chr3b1876	Achn377711	83.42	1882	297	2	1	1882	40	1906	0	1.97e+03
chr3b2197	Achn240011	80.15	2141	389	7	501	2614	459	2590	0	1.97e+03
chr4b275	Achn280441	84.93	1778	268	0	476	2253	710	2487	0	1.97e+03
chr5b932	Achn307671	82.17	2002	336	6	589	2578	187	2179	0	1.97e+03
chr6b1177	Achn164641	81.95	1956	350	1	61	2013	646	2601	0	1.97e+03
chr8b148	Achn305551	84.57	1802	278	0	2609	4410	1232	3033	0	1.97e+03
chr9b1599	Achn082431	79.44	2233	384	10	38	2219	14	2222	0	1.97e+03
chr9b565	Achn348901	88.16	1639	188	1	1	1639	1	1633	0	1.97e+03
chr1b237	Achn272671	81.44	1977	364	1	262	2235	424	2400	0	1.96e+03
chr1b2373	Achn197881	83.02	1926	306	5	2651	4561	1370	3289	0	1.96e+03
chr1b885	Achn250131	82.62	1945	323	4	26	1970	23	1952	0	1.96e+03
chr10b1439	Achn098971	84.29	1840	277	3	910	2740	784	2620	0	1.96e+03
chr12b203	Achn001711	84.22	1869	244	6	137	1963	80	1939	0	1.96e+03
chr14b1395	Achn383481	80.34	2085	395	4	716	2794	587	2662	0	1.96e+03
chr14b272	Achn179801	86.20	1718	231	1	1040	2757	1040	2751	0	1.96e+03
chr14b290	Achn263401	84.32	1818	282	1	1839	3656	474	2288	0	1.96e+03
chr14b865	Achn331501	81.04	1999	379	0	10	2008	37	2035	0	1.96e+03
chr15b1126	Achn360621	82.40	1983	310	7	1077	3038	4101	6065	0	1.96e+03
chr15b284	Achn122151	76.63	2353	546	2	307	2659	337	2685	0	1.96e+03
chr2b1584	Achn283521	90.78	1530	140	1	1	1530	1	1529	0	1.96e+03
chr3b1689	Achn091261	88.14	1627	193	0	63	1689	51	1677	0	1.96e+03
chr3b582	Achn050751	84.43	1830	270	3	1	1824	172	1992	0	1.96e+03
chr4b1380	Achn314761	88.37	1617	188	0	128	1744	296	1912	0	1.96e+03
chr5b717	Achn270631	86.42	1738	224	4	210	1944	42	1770	0	1.96e+03
chr6b1611	Achn074091	87.82	1659	196	2	1	1656	1	1656	0	1.96e+03
chr6b1826	Achn043811	84.34	1833	275	3	217	2049	73	1893	0	1.96e+03
chr6b1952	Achn170631	87.18	1662	213	0	913	2574	1117	2778	0	1.96e+03
chr6b740	Achn352201	90.10	1555	151	1	570	2121	489	2043	0	1.96e+03
chr8b1785	Achn273261	85.11	1793	252	3	173	1959	89	1872	0	1.96e+03
chr1b1180	Achn323111	86.01	1708	239	0	58	1765	49	1756	0	1.95e+03
chr1b764	Achn319761	90.12	1539	152	0	564	2102	447	1985	0	1.95e+03
chr1b769	Achn354511	85.35	1754	254	1	508	2261	427	2177	0	1.95e+03
chr1b769	Achn318951	85.43	1757	250	2	508	2261	430	2183	0	1.95e+03
chr10b568	Achn337071	88.53	1596	183	0	1	1596	1	1596	0	1.95e+03
chr10b845	Achn120331	90.54	1523	144	0	1147	2669	1111	2633	0	1.95e+03
chr11b608	Achn172241	83.98	1810	290	0	7	1816	4	1813	0	1.95e+03
chr11b853	Achn267951	86.37	1710	224	2	1	1710	1	1701	0	1.95e+03
chr12b1139	Achn147391	84.09	1842	269	3	3843	5675	3411	5237	0	1.95e+03
chr12b519	Achn228791	84.25	1809	279	1	1	1803	1	1809	0	1.95e+03
chr14b561	Achn001191	87.92	1647	193	2	1	1647	1	1641	0	1.95e+03
chr2b1756	Achn101841	88.81	1600	176	1	851	2447	419	2018	0	1.95e+03
chr3b1120	Achn121401	88.38	1635	181	3	1	1629	1	1632	0	1.95e+03
chr3b1582	Achn210891	76.03	2528	534	12	1	2504	100	2579	0	1.95e+03
chr3b2197	Achn039421	79.81	2145	397	7	497	2614	308	2443	0	1.95e+03
chr3b624	Achn199121	89.95	1552	141	1	409	1960	559	2095	0	1.95e+03
chr4b2030	Achn107951	81.87	1947	347	1	1	1947	1	1941	0	1.95e+03
chr6b1521	Achn322361	82.14	1965	303	4	1	1920	1	1962	0	1.95e+03
chr6b702	Achn353991	80.40	2025	397	0	223	2247	175	2199	0	1.95e+03
chr8b302	Achn318951	84.85	1769	268	0	487	2255	430	2198	0	1.95e+03
chr1b168	Achn003261	78.27	2310	455	11	1909	4202	19	2297	0	1.94e+03
chr1b174	Achn295021	75.59	2507	579	8	2624	5124	2378	4857	0	1.94e+03
chr1b343	Achn328611	90.07	1530	152	0	1193	2722	1295	2824	0	1.94e+03
chr1b741	Achn353971	86.02	1703	238	0	69	1771	318	2020	0	1.94e+03
chr10b1387	Achn169101	83.78	1886	258	7	401	2268	5	1860	0	1.94e+03
chr10b1440	Achn196731	79.83	2102	397	4	53	2127	59	2160	0	1.94e+03
chr10b1452	Achn261481	91.99	1460	117	0	23	1482	356	1815	0	1.94e+03
chr10b845	Achn073451	90.15	1523	150	0	1147	2669	1111	2633	0	1.94e+03
chr12b588	Achn130431	83.51	1934	241	10	1	1889	1	1901	0	1.94e+03
chr12b626	Achn276751	90.01	1541	151	1	4	1544	1	1538	0	1.94e+03
chr13b185	Achn136491	86.92	1659	217	0	175	1833	205	1863	0	1.94e+03
chr14b315	Achn168481	85.54	1743	237	2	1	1728	1	1743	0	1.94e+03
chr14b659	Achn205831	91.92	1461	118	0	253	1713	313	1773	0	1.94e+03
chr2b270	Achn379561	82.88	1933	289	6	126	2031	195	2112	0	1.94e+03
chr2b468	Achn010071	90.48	1523	142	1	10	1532	1	1520	0	1.94e+03
chr4b1223	Achn277321	76.49	2373	540	4	487	2856	820	3177	0	1.94e+03
chr4b78	Achn343071	85.22	1746	255	1	835	2577	1	1746	0	1.94e+03
chr5b131	Achn236711	81.73	1943	349	1	13	1955	10	1946	0	1.94e+03
chr5b1549	Achn004711	80.93	2061	357	7	2446	4482	2314	4362	0	1.94e+03
chr6b1826	Achn143771	86.99	1676	212	2	41	1713	83	1755	0	1.94e+03
chr7b1222	Achn111131	86.92	1659	217	0	247	1905	112	1770	0	1.94e+03
chr7b493	Achn181331	86.70	1684	221	1	70	1753	496	2176	0	1.94e+03
chr8b1721	Achn306051	82.71	1914	304	4	536	2443	230	2122	0	1.94e+03
chr8b262	Achn250041	78.29	2271	460	8	13	2265	1	2256	0	1.94e+03
chr9b1478	Achn075091	85.36	1749	241	2	1	1740	1	1743	0	1.94e+03
chr9b464	Achn087741	82.07	1947	337	3	696	2636	408	2348	0	1.94e+03
chr9b586	Achn265411	85.47	1741	247	1	108	1848	36	1770	0	1.94e+03
chr1b2518	Achn089401	83.64	1852	279	4	1361	3206	1268	3101	0	1.93e+03
chr1b427	Achn055261	90.27	1531	137	2	1616	3137	1313	2840	0	1.93e+03
chr1b642	Achn140711	82.67	1898	305	3	106	1982	1	1895	0	1.93e+03
chr10b1262	Achn144761	84.84	1761	264	1	1	1761	115	1872	0	1.93e+03
chr10b1452	Achn099631	91.71	1459	121	0	24	1482	36	1494	0	1.93e+03
chr10b1510	Achn090961	77.46	2294	481	6	8	2298	11	2271	0	1.93e+03
chr10b177	Achn192201	88.24	1598	188	0	292	1889	1	1598	0	1.93e+03
chr10b429	Achn152561	90.18	1537	146	2	1	1535	1	1534	0	1.93e+03
chr10b568	Achn290011	82.56	1886	326	1	67	1952	25	1907	0	1.93e+03
chr10b568	Achn107951	81.68	1954	349	3	1	1951	1	1948	0	1.93e+03
chr11b1045	Achn359681	88.92	1579	157	1	33	1611	81	1641	0	1.93e+03
chr11b1058	Achn070631	91.45	1473	126	0	1	1473	1	1473	0	1.93e+03
chr11b1296	Achn085341	86.31	1695	214	2	338	2014	350	2044	0	1.93e+03
chr11b655	Achn093741	90.67	1501	140	0	924	2424	21	1521	0	1.93e+03
chr12b258	Achn317621	81.13	1993	367	3	32	2018	38	2027	0	1.93e+03
chr12b371	Achn003031	93.75	1392	87	0	1	1392	118	1509	0	1.93e+03
chr14b114	Achn341651	83.09	1892	296	5	1	1877	1	1883	0	1.93e+03
chr14b1336	Achn164551	84.38	1812	250	4	1	1794	1	1797	0	1.93e+03
chr14b982	Achn167301	88.53	1604	175	2	535	2138	409	2003	0	1.93e+03
chr15b891	Achn100671	89.03	1559	171	0	1	1559	1327	2885	0	1.93e+03
chr2b1360	Achn214921	79.54	2190	349	11	1	2148	1	2133	0	1.93e+03
chr2b55	Achn136041	83.92	1847	273	5	433	2273	148	1976	0	1.93e+03
chr3b1333	Achn094221	84.73	1762	257	1	66	1827	312	2061	0	1.93e+03
chr4b1380	Achn304051	88.36	1590	185	0	155	1744	83	1672	0	1.93e+03
chr4b275	Achn014741	84.36	1778	278	0	476	2253	710	2487	0	1.93e+03
chr5b1298	Achn357281	84.12	1845	263	6	1	1824	1	1836	0	1.93e+03
chr5b1439	Achn332951	90.89	1493	136	0	1146	2638	1104	2596	0	1.93e+03
chr5b1636	Achn296251	88.08	1602	191	0	958	2559	1	1602	0	1.93e+03
chr6b117	Achn178991	86.62	1696	212	3	30	1710	36	1731	0	1.93e+03
chr6b1536	Achn374461	85.37	1723	252	0	1	1723	1	1723	0	1.93e+03
chr6b154	Achn294311	78.54	2181	432	4	46	2208	1	2163	0	1.93e+03
chr6b1789	Achn311651	88.50	1609	172	3	1	1600	1	1605	0	1.93e+03
chr6b399	Achn098771	90.80	1511	133	2	2652	4159	897	2404	0	1.93e+03
chr1b2486	Achn307231	88.83	1575	173	1	1	1572	1	1575	0	1.92e+03
chr1b560	Achn036941	84.43	1786	272	2	1	1780	1	1786	0	1.92e+03
chr10b1051	Achn134341	83.65	1866	266	6	91	1947	1	1836	0	1.92e+03
chr10b1181	Achn106551	82.19	1881	335	0	892	2772	160	2040	0	1.92e+03
chr11b759	Achn314441	87.25	1655	202	3	138	1789	108	1756	0	1.92e+03
chr12b280	Achn001561	84.87	1758	230	2	1	1758	73	1794	0	1.92e+03
chr13b1047	Achn208861	87.24	1630	208	0	542	2171	1457	3086	0	1.92e+03
chr13b1112	Achn261771	85.49	1737	216	3	2	1720	146	1864	0	1.92e+03
chr13b840	Achn259541	86.20	1696	228	2	1654	3343	1	1696	0	1.92e+03
chr14b388	Achn181571	90.39	1499	144	0	326	1824	491	1989	0	1.92e+03
chr15b1026	Achn050451	83.23	1854	296	3	1	1851	415	2256	0	1.92e+03
chr15b505	Achn021181	85.71	1729	238	3	446	2174	458	2177	0	1.92e+03
chr3b1023	Achn186481	81.14	2047	332	9	1007	3023	998	3020	0	1.92e+03
chr3b2160	Achn353851	85.25	1729	252	1	8	1733	20	1748	0	1.92e+03
chr4b213	Achn014431	85.59	1742	224	4	37	1769	16	1739	0	1.92e+03
chr4b2237	Achn287851	86.74	1667	212	2	1	1667	1	1658	0	1.92e+03
chr5b726	Achn373421	88.16	1605	181	2	85	1689	1	1596	0	1.92e+03
chr6b1478	Achn295021	75.33	2517	579	9	2420	4930	2384	4864	0	1.92e+03
chr6b2094	Achn349511	91.80	1452	119	0	1	1452	1	1452	0	1.92e+03
chr6b444	Achn010071	90.20	1521	146	1	10	1530	1	1518	0	1.92e+03
chr6b67	Achn340931	80.39	2050	366	5	3	2043	15	2037	0	1.92e+03
chr8b445	Achn019701	87.04	1659	202	2	1	1659	323	1968	0	1.92e+03
chr8b451	Achn055541	84.88	1766	258	3	616	2381	34	1790	0	1.92e+03
chr9b1621	Achn185831	86.58	1677	216	2	1	1671	1	1674	0	1.92e+03
chr9b1663	Achn218271	86.51	1683	221	2	2263	3945	2314	3990	0	1.92e+03
chr1b1750	Achn201251	85.60	1729	225	3	36	1749	21	1740	0	1.91e+03
chr1b1785	Achn338871	84.74	1736	265	0	72	1807	51	1786	0	1.91e+03
chr1b2515	Achn039141	83.15	1846	290	2	428	2255	65	1907	0	1.91e+03
chr1b343	Achn203631	89.40	1528	162	0	1197	2724	1206	2733	0	1.91e+03
chr1b642	Achn251021	82.51	1898	308	4	106	1982	1	1895	0	1.91e+03
chr1b915	Achn188311	83.95	1844	278	6	1	1841	1	1829	0	1.91e+03
chr10b1016	Achn224741	84.46	1763	271	1	1	1760	1225	2987	0	1.91e+03
chr10b1253	Achn321061	84.84	1741	252	1	1851	3591	1740	3468	0	1.91e+03
chr11b626	Achn172651	82.90	1854	311	2	1	1848	1	1854	0	1.91e+03
chr11b82	Achn283961	85.29	1768	243	6	444	2203	282	2040	0	1.91e+03
chr12b290	Achn002761	86.51	1660	221	1	610	2269	235	1891	0	1.91e+03
chr14b1010	Achn168331	83.47	1809	290	1	118	1926	1000	2799	0	1.91e+03
chr14b1361	Achn307831	81.10	1974	349	3	85	2058	85	2034	0	1.91e+03
chr14b388	Achn098261	90.39	1499	138	1	326	1824	380	1872	0	1.91e+03
chr14b62	Achn276751	89.66	1547	151	3	295	1841	1	1538	0	1.91e+03
chr15b1017	Achn115401	89.57	1544	152	2	14	1554	5	1542	0	1.91e+03
chr15b1077	Achn050391	82.84	1911	301	7	1	1887	1	1908	0	1.91e+03
chr15b491	Achn202021	85.98	1698	229	2	23	1717	44	1735	0	1.91e+03
chr2b1482	Achn147051	85.66	1716	231	2	1	1716	1	1701	0	1.91e+03
chr3b1328	Achn171601	84.62	1782	262	4	20	1801	11	1780	0	1.91e+03
chr3b1536	Achn159601	86.22	1684	202	2	1	1672	1	1666	0	1.91e+03
chr3b1670	Achn227231	85.06	1740	239	2	43	1782	61	1779	0	1.91e+03
chr3b2033	Achn197881	81.88	1926	337	3	1961	3880	1370	3289	0	1.91e+03
chr5b1193	Achn176421	86.52	1669	213	2	1	1657	1	1669	0	1.91e+03
chr5b984	Achn280211	87.57	1609	200	0	570	2178	99	1707	0	1.91e+03
chr6b454	Achn010101	89.68	1522	157	0	2940	4461	1392	2913	0	1.91e+03
chr6b702	Achn297611	90.68	1481	138	0	767	2247	638	2118	0	1.91e+03
chr6b712	Achn314951	89.84	1516	154	0	446	1961	824	2339	0	1.91e+03
chr7b115	Achn003231	86.99	1629	212	0	52	1680	145	1773	0	1.91e+03
chr8b134	Achn012011	89.48	1530	161	0	1	1530	1	1530	0	1.91e+03
chr8b1592	Achn176981	82.89	1853	293	2	1	1829	1	1853	0	1.91e+03
chr8b248	Achn158141	81.70	1907	349	0	76	1982	355	2261	0	1.91e+03
chr8b310	Achn250771	90.42	1493	143	0	50	1542	44	1536	0	1.91e+03
chr9b392	Achn299241	85.67	1703	223	1	377	2058	374	2076	0	1.91e+03
chr1b1513	Achn028341	83.50	1824	277	3	12	1814	18	1838	0	1.9e+03
chr1b1770	Achn294081	85.03	1744	240	3	2	1742	332	2057	0	1.9e+03
chr10b39	Achn185251	86.23	1685	208	3	158	1833	95	1764	0	1.9e+03
chr11b1424	Achn346591	89.44	1525	161	0	407	1931	161	1685	0	1.9e+03
chr12b1084	Achn226481	88.98	1570	164	3	598	2164	4678	6241	0	1.9e+03
chr12b352	Achn269651	81.34	1994	342	7	1616	3600	1805	3777	0	1.9e+03
chr13b19	Achn022671	88.75	1555	172	1	691	2245	814	2365	0	1.9e+03
chr13b19	Achn064111	88.75	1555	172	1	691	2245	772	2323	0	1.9e+03
chr13b951	Achn064801	88.31	1582	170	2	1	1567	1	1582	0	1.9e+03
chr15b480	Achn138641	87.41	1644	192	4	1	1632	661	2301	0	1.9e+03
chr2b1564	Achn006391	86.55	1643	221	0	5	1647	143	1785	0	1.9e+03
chr3b1250	Achn166851	85.74	1732	211	5	1	1729	1	1699	0	1.9e+03
chr3b1481	Achn145501	90.70	1473	137	0	7	1479	319	1791	0	1.9e+03
chr3b1536	Achn207461	86.35	1678	202	3	1	1672	1	1657	0	1.9e+03
chr3b2130	Achn307231	88.53	1578	172	2	1	1572	1	1575	0	1.9e+03
chr4b109	Achn186481	80.69	2051	360	8	1020	3052	993	3025	0	1.9e+03
chr4b1497	Achn171961	85.49	1702	244	1	9	1707	12	1713	0	1.9e+03
chr4b1535	Achn093741	89.67	1510	156	0	741	2250	12	1521	0	1.9e+03
chr4b1924	Achn194181	88.35	1580	181	2	97	1673	13	1592	0	1.9e+03
chr4b2009	Achn351171	85.50	1704	244	1	154	1854	298	2001	0	1.9e+03
chr4b2129	Achn154511	87.98	1589	188	1	776	2364	647	2232	0	1.9e+03
chr4b589	Achn087531	81.88	1992	322	10	55	2022	145	2121	0	1.9e+03
chr4b793	Achn329301	86.74	1659	199	3	1	1653	1	1644	0	1.9e+03
chr5b171	Achn235831	89.83	1515	148	1	1	1515	430	1938	0	1.9e+03
chr6b1133	Achn383481	80.49	1994	374	2	578	2571	596	2574	0	1.9e+03
chr6b1642	Achn169291	81.04	1936	367	0	10	1945	25	1960	0	1.9e+03
chr7b262	Achn003171	88.91	1551	169	1	1	1551	1	1548	0	1.9e+03
chr7b547	Achn111021	87.38	1656	176	5	44	1678	254	1897	0	1.9e+03
chr8b302	Achn354511	84.12	1769	278	1	487	2255	427	2192	0	1.9e+03
chr8b662	Achn140781	86.42	1686	196	4	1	1686	1	1653	0	1.9e+03
chr1b1283	Achn171691	87.79	1597	171	2	1	1585	1	1585	0	1.89e+03
chr1b1322	Achn094221	84.29	1750	272	1	66	1812	312	2061	0	1.89e+03
chr1b1457	Achn285361	82.27	1873	308	2	247	2116	1	1852	0	1.89e+03
chr1b1885	Achn012861	82.73	1870	281	4	235	2104	1	1828	0	1.89e+03
chr1b695	Achn010801	85.49	1689	242	1	637	2322	433	2121	0	1.89e+03
chr10b652	Achn196751	87.88	1592	187	2	1	1586	1	1592	0	1.89e+03
chr10b694	Achn066341	84.37	1747	261	1	169	1915	475	2209	0	1.89e+03
chr10b777	Achn246901	89.42	1513	160	0	72	1584	450	1962	0	1.89e+03
chr10b80	Achn023711	86.03	1675	210	2	1	1660	1	1666	0	1.89e+03
chr12b212	Achn132551	81.87	1919	327	4	730	2633	799	2711	0	1.89e+03
chr13b669	Achn127711	91.33	1442	125	0	1	1442	205	1646	0	1.89e+03
chr13b795	Achn321821	86.38	1645	224	0	1106	2750	965	2609	0	1.89e+03
chr13b940	Achn024801	90.96	1494	114	4	798	2291	744	2216	0	1.89e+03
chr14b65	Achn297501	88.10	1571	187	0	1346	2916	8	1578	0	1.89e+03
chr15b1060	Achn330771	91.33	1453	123	1	1	1450	211	1663	0	1.89e+03
chr15b135	Achn033631	86.37	1651	207	1	1520	3170	638	2270	0	1.89e+03
chr15b466	Achn356411	85.59	1679	242	0	442	2120	148	1826	0	1.89e+03
chr15b779	Achn114491	88.01	1568	188	0	1295	2862	980	2547	0	1.89e+03
chr2b1486	Achn253371	86.26	1659	216	1	97	1755	58	1704	0	1.89e+03
chr2b1493	Achn063981	90.35	1492	141	1	1	1492	1	1489	0	1.89e+03
chr3b100	Achn098121	84.51	1769	256	4	1	1769	1	1751	0	1.89e+03
chr3b34	Achn167671	79.37	2041	418	1	123	2163	228	2265	0	1.89e+03
chr4b1244	Achn006411	84.36	1771	253	3	1	1768	1	1750	0	1.89e+03
chr4b551	Achn087681	88.72	1542	174	0	52	1593	1	1542	0	1.89e+03
chr5b1193	Achn316951	86.41	1663	217	2	1	1657	1	1660	0	1.89e+03
chr5b1271	Achn134031	88.05	1590	181	2	1	1584	343	1929	0	1.89e+03
chr5b146	Achn236781	92.83	1395	100	0	1	1395	1	1395	0	1.89e+03
chr5b63	Achn082611	91.63	1434	120	0	1	1434	1	1434	0	1.89e+03
chr5b731	Achn337271	87.79	1597	189	2	382	1978	1	1591	0	1.89e+03
chr6b1155	Achn308221	79.40	2136	398	9	1	2100	1	2130	0	1.89e+03
chr6b1392	Achn069631	85.58	1692	241	1	13	1701	247	1938	0	1.89e+03
chr9b1290	Achn334991	87.43	1615	197	2	11	1625	8	1616	0	1.89e+03
chr9b464	Achn265861	79.21	2165	369	10	1045	3161	787	2918	0	1.89e+03
chr9b586	Achn041511	84.18	1782	270	3	74	1846	266	2044	0	1.89e+03
chr9b953	Achn270631	84.84	1728	259	1	43	1770	46	1770	0	1.89e+03
chr1b1667	Achn207461	85.49	1689	227	2	1	1671	1	1689	0	1.88e+03
chr1b1851	Achn336301	87.11	1606	204	1	3	1608	312	1914	0	1.88e+03
chr10b1452	Achn349511	90.88	1459	124	1	24	1482	3	1452	0	1.88e+03
chr10b403	Achn152511	92.84	1383	99	0	601	1983	550	1932	0	1.88e+03
chr11b295	Achn200361	84.06	1813	254	7	76	1869	22	1818	0	1.88e+03
chr11b614	Achn290151	84.23	1757	271	2	791	2544	1397	3150	0	1.88e+03
chr14b566	Achn001211	75.36	2492	575	11	1822	4304	1378	3839	0	1.88e+03
chr14b678	Achn002761	86.00	1657	223	1	583	2230	235	1891	0	1.88e+03
chr14b977	Achn326611	87.55	1599	193	2	1	1593	1	1599	0	1.88e+03
chr15b505	Achn202071	85.93	1685	228	3	485	2169	401	2076	0	1.88e+03
chr2b452	Achn105991	90.28	1482	141	1	1	1482	1	1479	0	1.88e+03
chr3b1040	Achn138481	84.32	1735	272	0	851	2585	887	2621	0	1.88e+03
chr3b1090	Achn208391	80.53	1957	360	1	46	1981	31	1987	0	1.88e+03
chr3b1784	Achn174071	87.66	1596	191	2	1	1596	127	1716	0	1.88e+03
chr3b29	Achn167971	87.92	1581	185	2	265	1839	142	1722	0	1.88e+03
chr3b708	Achn097521	85.29	1700	244	2	6	1705	2034	3727	0	1.88e+03
chr4b1817	Achn246901	89.60	1500	156	0	1	1500	463	1962	0	1.88e+03
chr4b2030	Achn290011	81.63	1884	340	1	67	1950	25	1902	0	1.88e+03
chr4b441	Achn249491	88.52	1559	161	2	1078	2636	1684	3224	0	1.88e+03
chr4b557	Achn265411	84.63	1744	259	3	69	1812	36	1770	0	1.88e+03
chr4b576	Achn266821	87.90	1603	179	4	1	1597	253	1846	0	1.88e+03
chr4b59	Achn095521	86.26	1637	225	0	1	1637	1	1637	0	1.88e+03
chr4b641	Achn161111	86.98	1605	209	0	202	1806	205	1809	0	1.88e+03
chr4b942	Achn243321	82.52	1876	301	5	2055	3918	912	2772	0	1.88e+03
chr5b1271	Achn163681	87.78	1588	185	2	3	1584	96	1680	0	1.88e+03
chr5b877	Achn072661	88.07	1567	184	1	128	1694	23	1586	0	1.88e+03
chr6b1133	Achn323201	80.34	1994	374	3	578	2571	740	2715	0	1.88e+03
chr6b1508	Achn080821	85.77	1680	230	2	1	1680	1	1671	0	1.88e+03
chr6b1914	Achn360731	85.00	1733	230	4	19	1739	1	1715	0	1.88e+03
chr6b702	Achn215591	85.08	1743	247	5	1	1741	1	1732	0	1.88e+03
chr6b717	Achn215691	87.82	1568	191	0	1	1568	355	1922	0	1.88e+03
chr7b1229	Achn111181	84.99	1719	246	2	23	1741	41	1747	0	1.88e+03
chr8b651	Achn203561	85.05	1706	252	1	8	1710	5	1710	0	1.88e+03
chr8b864	Achn133001	89.73	1499	154	0	4216	5714	1993	3491	0	1.88e+03
chr9b1097	Achn320691	85.94	1657	233	0	142	1798	163	1819	0	1.88e+03
chr9b437	Achn125471	89.16	1513	164	0	804	2316	696	2208	0	1.88e+03
chr1b2368	Achn198041	84.72	1708	258	1	78	1785	183	1887	0	1.87e+03
chr1b2486	Achn088791	88.10	1572	178	2	1	1572	1	1563	0	1.87e+03
chr11b176	Achn291171	81.30	1930	325	4	763	2659	10	1936	0	1.87e+03
chr12b1271	Achn098741	83.04	1834	296	4	1857	3687	99	1920	0	1.87e+03
chr12b375	Achn227961	86.42	1657	183	4	1488	3138	1737	3357	0	1.87e+03
chr12b668	Achn297421	90.58	1455	137	0	47	1501	122	1576	0	1.87e+03
chr13b792	Achn308931	86.56	1637	215	2	65	1701	1	1632	0	1.87e+03
chr14b1395	Achn323201	79.23	2085	415	5	716	2794	731	2803	0	1.87e+03
chr15b1177	Achn301291	86.54	1620	218	0	4	1623	2062	3681	0	1.87e+03
chr15b815	Achn130621	87.93	1558	188	0	13	1570	10	1567	0	1.87e+03
chr2b1188	Achn231181	91.16	1436	127	0	433	1868	487	1922	0	1.87e+03
chr3b1260	Achn320271	87.76	1568	192	0	142	1709	82	1649	0	1.87e+03
chr3b2140	Achn089401	81.68	1921	319	5	1119	3021	1197	3102	0	1.87e+03
chr3b708	Achn115981	85.07	1701	248	2	7	1707	1	1695	0	1.87e+03
chr4b1851	Achn044771	81.92	1941	315	8	1	1923	1	1923	0	1.87e+03
chr4b41	Achn343181	91.68	1419	118	0	1	1419	1	1419	0	1.87e+03
chr8b1196	Achn353621	89.99	1488	143	1	1	1488	1	1482	0	1.87e+03
chr8b1680	Achn079831	87.54	1573	196	0	418	1990	1255	2827	0	1.87e+03
chr9b586	Achn087131	84.38	1748	264	3	102	1846	168	1909	0	1.87e+03
chr9b684	Achn262381	85.36	1667	244	0	12	1678	27	1693	0	1.87e+03
chr1b1667	Achn159601	86.47	1633	206	2	48	1671	72	1698	0	1.86e+03
chr1b1911	Achn118191	74.94	2458	574	7	307	2758	88	2509	0	1.86e+03
chr1b1911	Achn363751	74.88	2456	572	7	306	2758	267	2680	0	1.86e+03
chr1b319	Achn202811	81.07	1960	344	6	652	2605	445	2383	0	1.86e+03
chr1b338	Achn328571	84.86	1717	236	3	6	1713	84	1785	0	1.86e+03
[truncated: 21,503 more rows]
