# Supplementary material for: Population sequencing enhances understanding of tea plant evolution
Source: Nat Commun. 2020 Sep 7;11:4447. doi: 10.1038/s41467-020-18228-8 (PMC7477583; doi:10.1038/s41467-020-18228-8)
Supplement: Supplementary file 15 — Source Data [file 41467_2020_18228_MOESM15_ESM.zip › source data/supplementary fig14.txt]

(CM-1:0.0576764395,((((((((((((((ASM:0.0250736386,(((ST312:0.0133284962,s317:0.0138687528)100:0.0055176778,((WLH-1:0.0161910941,YH-1-1:0.0086793588)100:0.0088864913,YH-2:0.0166299635)100:0.0064645036)100:0.0075736206,s303-231:0.0242740404)100:0.0055131523)100:0.0047576956,ST330:0.0246817569)100:0.0044936997,s6-8:0.0233804744)100:0.0078967569,XH-1:0.0227252162)100:0.0056350880,(((NBE-1:0.0184044086,NBE-2:0.0174077834)100:0.0106792677,(NBE-3:0.0108997436,NBE-5:0.0178186095)90:0.0071016616)100:0.0108631092,NBE-4:0.0266273907)100:0.0147938253)100:0.0087381833,(((((HZ072:0.0244170067,HZ123:0.0236538757)100:0.0048868106,(HZ100:0.0212962123,(HZ118:0.0192543471,HZ122:0.0179294201)100:0.0083143886)100:0.0062552924)100:0.0070726471,HZ117:0.0289013227)100:0.0099693406,(HZ104:0.0212986790,HZ114:0.0187334827)100:0.0190610518)100:0.0081655755,HZ119:0.0185914996)100:0.0052059132)100:0.0087238131,(((((HZ109:0.0327084206,((LW-1:0.0094135128,LW-5:0.0098620707)100:0.0280825780,(LW-3:0.0202305219,LW-4:0.0194619791)100:0.0128823330)100:0.0079142849)78:0.0041125964,s1-16:0.0212596272)100:0.0068103734,LW-2:0.0389513410)90:0.0035375280,HZ124:0.0436147407)90:0.0033360400,s301-1:0.0257226026)98:0.0034175175)94:0.0036123100,(YNLDP2:0.0284876961,YNZ-1:0.0316850994)94:0.0040924520)100:0.0040924903,((HZ039:0.0325135744,HZ092:0.0300990345)100:0.0041557845,HZ074:0.0337268666)100:0.0043094527)100:0.0033509276,(HZ075:0.0225667720,SLLK:0.0253077658)100:0.0109275031)99:0.0023710062,(HZ045:0.0246595951,HZ061:0.0282667208)100:0.0045901550)99:0.0037784576,(((((((((((((((((BCS:0.0147796023,WL:0.0129019377)95:0.0037882119,(JHZS:0.0132387738,(XWY-3:0.0103531860,XWY-4:0.0076586779)100:0.0106410244)95:0.0040286859)95:0.0046780230,SB:0.0045656005)95:0.0043328235,(MZYCS:0.0138829917,(XSX:0.0172585520,ZW:0.0160153066)100:0.0036873731)100:0.0070094288)95:0.0034260785,JGL:0.0083686845)95:0.0031830585,(DHL:0.0184084815,XSL:0.0181522240)95:0.0035596889)100:0.0047750368,(FL:0.0168350090,((XWY-1:0.0242826294,XWY-2:0.0156998696)100:0.0113377328,XWY-5:0.0144520413)100:0.0119050747)100:0.0056857242)100:0.0036081696,((GE-1:0.0210814722,GE-8:0.0215140513)100:0.0036856188,GE-6:0.0241918181)97:0.0033655089)59:0.0036064389,(((DBZ-1:0.0225748730,(HZ013:0.0129108422,HZ028:0.0110581027)100:0.0060127545)95:0.0038013290,((((HZ010:0.0139417316,(HZ071:0.0097168069,HZ073:0.0091164894)100:0.0029370088)100:0.0047902351,(HZ014:0.0158765294,HZ020:0.0192096405)100:0.0027759416)100:0.0057209789,(HZ090:0.0245661647,JX-4:0.0195826977)100:0.0069998440)54:0.0031057858,HZ083:0.0204194121)100:0.0040428721)91:0.0023724015,(((HZ003:0.0213437533,(HZ017:0.0195544896,zhen:0.0199310307)100:0.0029721503)100:0.0023133143,(((HZ004:0.0259386047,HZ043:0.0217500810)100:0.0032758741,HZ060:0.0185132732)80:0.0025160043,((HZ006:0.0209327121,HZ040:0.0081928344)98:0.0025521016,(HZ011:0.0208231374,HZ077:0.0199076702)98:0.0033692889)77:0.0020603189)100:0.0022682368)97:0.0020809255,((HZ018:0.0216106259,(HZ031:0.0222648274,HZ068:0.0219990406)100:0.0025933846)100:0.0021407412,(HZ054:0.0209825143,XY-10:0.0226211664)100:0.0039826229)97:0.0019399252)54:0.0017813118)31:0.0017971858)36:0.0019635678,((GE-4:0.0225429339,(GLJYD:0.0022305077,GZ:0.0022229588)100:0.0268164887)100:0.0083597522,((((HZ008:0.0121991671,(HZ016:0.0097289124,HZ036:0.0063490420)100:0.0153528414)100:0.0082539668,(HZ041:0.0178026137,HZ069:0.0136783700)100:0.0062597275)56:0.0048885891,(HZ037:0.0172098655,((HZ064:0.0074903931,HZ070:0.0130225544)100:0.0060064625,HZ066:0.0160318620)100:0.0083315225)56:0.0043090345)99:0.0069224473,(HZ009:0.0297579772,(((HZ021:0.0080889339,YNLDP1:0.0200816480)100:0.0071814134,HZ050:0.0173029190)100:0.0080012620,(QXDM-1:0.0132114694,QXDM-2:0.0113437721)100:0.0165765533)99:0.0053228271)99:0.0042557042)100:0.0048612334)100:0.0027341483)36:0.0026578305,((HZ058:0.0240834952,(HZ078:0.0025857909,HZ079:0.0024502763)100:0.0323115157)97:0.0037195312,ZBD:0.0118214071)73:0.0013583808)92:0.0024466322,(HZ081:0.0218382967,HZ086:0.0225581374)100:0.0025019629)93:0.0027916119,((((HZ015:0.0254500826,HZ056:0.0259010058)98:0.0030919873,((HZ034:0.0258436572,(HZ059:0.0237761304,HZ085:0.0225692056)66:0.0033364939)62:0.0031337731,((HZ057:0.0279087078,HZ082:0.0218120176)49:0.0028056405,(HZ088:0.0241030697,HZ112:0.0199448737)88:0.0040964878)61:0.0032234384)96:0.0028285393)94:0.0019513710,HZ063:0.0190157027)88:0.0020044529,(HZ048:0.0284376180,(LC-1:0.0054080530,LC-2:0.0106753580)100:0.0081156149)87:0.0024514449)95:0.0031636416)95:0.0025330534,HSKC:0.0303809600)80:0.0033035890,(HZ002:0.0241275265,HZ065:0.0293154817)80:0.0024895725)56:0.0021810095,HZ080:0.0286498013)96:0.0029425071,HZ076:0.0271120203)99:0.0028286708)99:0.0087178689,(HZ084:0.0305619695,NC:0.0207596202)99:0.0039068698)99:0.0073656328,((HZ001:0.0239420408,XYDCS:0.0257114209)100:0.0061450689,(HZ027:0.0258324516,LBDCS:0.0260795718)92:0.0028715293)100:0.0035859006)100:0.0126673276,((HZ094:0.0147842244,HZ095:0.0196547554)100:0.0340702660,(HZ110:0.0220622864,HZ125:0.0235571056)100:0.0063674243)100:0.0119934204);
