# Supplementary material for: Population sequencing enhances understanding of tea plant evolution
Source: Nat Commun. 2020 Sep 7;11:4447. doi: 10.1038/s41467-020-18228-8 (PMC7477583; doi:10.1038/s41467-020-18228-8)
Supplement: Supplementary file 15 — Source Data [file 41467_2020_18228_MOESM15_ESM.zip › source data/supplementary fig7 source data.xlsx]

## Sheet: Sheet1
		LJ43	SCZ	YK10	GJ	Amt	Ach	Gingko
	0	3033	3931	10590	6649	1576	7871	13232
	1000	4179	4283	7937	5922	2037	5861	9284
	2000	3587	3278	4682	5044	1677	4192	5486
	3000	2910	2901	3182	4078	1246	3465	2645
	4000	2451	2679	2324	2980	1047	2911	1281
	5000	2111	2325	1745	2149	996	2379	765
	6000	1713	2075	1423	1516	908	1974	442
	7000	1507	1759	1006	1010	824	1688	283
	8000	1212	1434	835	671	823	1373	196
	9000	1009	1194	607	487	714	1206	135
	10000	853	979	498	324	574	958	100
	11000	764	876	403	245	548	740	95
	12000	667	741	285	191	508	685	68
	13000	620	651	286	164	451	559	80
	14000	559	564	182	96	420	464	72
	15000	495	491	147	91	337	402	40
	16000	437	459	126	63	327	343	54
	17000	353	397	100	56	303	270	58
	18000	323	333	91	34	262	225	50
	19000	304	306	59	49	242	217	71
	20000	256	235	49	28	214	179	53
	21000	263	244	58	39	190	137	50
	22000	239	177	39	27	185	130	60
	23000	217	207	33	15	144	120	61
	24000	190	167	34	19	154	99	38
	25000	202	146	30	11	145	67	48
	26000	167	128	27	17	134	61	48
	27000	159	112	19	13	101	50	53
	28000	126	82	16	9	102	53	48
	29000	139	81	12	10	97	52	42
	30000	117	53	11	15	72	37	53
	31000	96	66	7	8	79	36	40
	32000	125	60	14	9	65	22	36
	33000	85	41	7	11	66	34	40
	34000	92	34	5	9	76	27	49
	35000	91	43	9	4	56	22	44
	36000	97	39	9	8	54	19	36
	37000	87	36	5	6	42	15	54
	38000	81	40	5	10	53	8	44
	39000	88	28	5	2	53	12	38
	40000	77	22	5	3	44	9	40
	41000	63	17	7	5	38	6	40
	42000	58	19	4	6	34	9	45
	43000	49	17	3	3	38	4	49
	44000	55	15	2	4	33	9	45
	45000	40	13	1	7	38	5	50
	46000	55	9	3	2	26	1	42
	47000	50	11	6	3	43	5	54
	48000	30	8	0	6	28	6	44
	49000	40	6	2	2	34	4	31
	50000	33	13	0	1	28	1	46
	>50000	956	104	15	115	428	17	3741
