# Supplementary material for: Population sequencing enhances understanding of tea plant evolution
Source: Nat Commun. 2020 Sep 7;11:4447. doi: 10.1038/s41467-020-18228-8 (PMC7477583; doi:10.1038/s41467-020-18228-8)
Supplement: Supplementary file 15 — Source Data [file 41467_2020_18228_MOESM15_ESM.zip › source data/supplementary-fig15-source-data-CSA_CSS_w50000s10000.windowed.weir.fst]

chr1	1	50000	4061	0.093304	0.0537404
chr1	10001	60000	4627	0.092131	0.0539513
chr1	20001	70000	4782	0.0954038	0.0554516
chr1	30001	80000	4695	0.0952119	0.0544208
chr1	40001	90000	5113	0.0998705	0.0556505
chr1	50001	100000	4882	0.101094	0.055448
chr1	60001	110000	4886	0.103085	0.0554149
chr1	70001	120000	5114	0.103389	0.0556616
chr1	80001	130000	4601	0.108381	0.0577168
chr1	90001	140000	3657	0.106499	0.0563567
chr1	100001	150000	3515	0.101839	0.0543197
chr1	110001	160000	3447	0.0991191	0.0546591
chr1	120001	170000	2727	0.0963449	0.0539348
chr1	130001	180000	2764	0.0951346	0.0535084
chr1	140001	190000	3483	0.0981129	0.0557262
chr1	150001	200000	3991	0.0943959	0.0540543
chr1	160001	210000	4166	0.0942328	0.0551912
chr1	170001	220000	4565	0.0933346	0.0554064
chr1	180001	230000	5158	0.0874082	0.053685
chr1	190001	240000	5144	0.0856902	0.0533015
chr1	200001	250000	4381	0.0874711	0.0552566
chr1	210001	260000	4336	0.0807229	0.051688
chr1	220001	270000	4043	0.0809672	0.0519951
chr1	230001	280000	3244	0.100951	0.0575512
chr1	240001	290000	3300	0.104654	0.0567329
chr1	250001	300000	3226	0.102458	0.0563398
chr1	260001	310000	2837	0.107286	0.061319
chr1	270001	320000	2420	0.119363	0.065354
chr1	280001	330000	2422	0.111374	0.0619607
chr1	290001	340000	2340	0.107267	0.0593686
chr1	300001	350000	2156	0.1118	0.0592861
chr1	310001	360000	1668	0.130437	0.0594993
chr1	320001	370000	1800	0.131093	0.0611647
chr1	330001	380000	2006	0.139704	0.0651073
chr1	340001	390000	1873	0.123354	0.0637195
chr1	350001	400000	2183	0.106784	0.0558957
chr1	360001	410000	2748	0.0920576	0.0479834
chr1	370001	420000	3013	0.0702447	0.0365867
chr1	380001	430000	3150	0.0382239	0.025005
chr1	390001	440000	3222	0.0389945	0.0232879
chr1	400001	450000	3219	0.0504534	0.0308293
chr1	410001	460000	3236	0.0824034	0.0450654
chr1	420001	470000	3179	0.100512	0.0555523
chr1	430001	480000	3054	0.118222	0.0642394
chr1	440001	490000	3131	0.105701	0.0608061
chr1	450001	500000	3199	0.0993129	0.0556183
chr1	460001	510000	2965	0.0755733	0.0486068
chr1	470001	520000	3693	0.0682284	0.0473273
chr1	480001	530000	4589	0.0613734	0.0439046
chr1	490001	540000	4491	0.0832038	0.052071
chr1	500001	550000	4405	0.116443	0.0616422
chr1	510001	560000	4749	0.169906	0.0811491
chr1	520001	570000	4403	0.178496	0.0817579
chr1	530001	580000	4285	0.170249	0.0791488
chr1	540001	590000	5036	0.154519	0.0672258
chr1	550001	600000	5857	0.120667	0.0539911
chr1	560001	610000	5899	0.0639188	0.0347028
chr1	570001	620000	5744	0.0519272	0.0316589
chr1	580001	630000	5069	0.0553674	0.0309737
chr1	590001	640000	4256	0.0573835	0.0298677
chr1	600001	650000	3912	0.0719178	0.0344524
chr1	610001	660000	4009	0.0930179	0.0449884
chr1	620001	670000	4327	0.0921504	0.048156
chr1	630001	680000	4863	0.0865242	0.0470373
chr1	640001	690000	5452	0.0925672	0.0516883
chr1	650001	700000	5501	0.100948	0.0561179
chr1	660001	710000	5781	0.0926694	0.0519837
chr1	670001	720000	5626	0.116356	0.0595087
chr1	680001	730000	5117	0.132677	0.0663824
chr1	690001	740000	4399	0.129764	0.067453
chr1	700001	750000	3951	0.107872	0.0622504
chr1	710001	760000	3576	0.108807	0.0656946
chr1	720001	770000	3763	0.0907449	0.0615097
chr1	730001	780000	4427	0.0865542	0.0626213
chr1	740001	790000	4831	0.0890671	0.0630234
chr1	750001	800000	5580	0.0965027	0.0646628
chr1	760001	810000	5858	0.094712	0.0620502
chr1	770001	820000	4977	0.0922211	0.0593539
chr1	780001	830000	3661	0.0938055	0.0580347
chr1	790001	840000	3499	0.0997321	0.0603817
chr1	800001	850000	3218	0.108368	0.0622594
chr1	810001	860000	3351	0.125167	0.0661351
chr1	820001	870000	3535	0.130597	0.0660988
chr1	830001	880000	3871	0.132777	0.0660186
chr1	840001	890000	4026	0.132798	0.0631965
chr1	850001	900000	3904	0.131125	0.0615171
chr1	860001	910000	3657	0.130011	0.0622326
chr1	870001	920000	4442	0.123183	0.062766
chr1	880001	930000	5073	0.115713	0.0619162
chr1	890001	940000	5047	0.10861	0.0602597
chr1	900001	950000	4791	0.0998271	0.058232
chr1	910001	960000	4521	0.090586	0.0553634
chr1	920001	970000	3931	0.0826145	0.0534375
chr1	930001	980000	3738	0.0840432	0.0550929
chr1	940001	990000	3387	0.0848801	0.0587079
chr1	950001	1000000	3182	0.0954045	0.0642117
chr1	960001	1010000	2988	0.114652	0.0739119
chr1	970001	1020000	3180	0.140532	0.0827742
chr1	980001	1030000	3396	0.178806	0.0943487
chr1	990001	1040000	3363	0.198972	0.0980102
chr1	1000001	1050000	3847	0.214402	0.101261
chr1	1010001	1060000	4133	0.23634	0.112316
chr1	1020001	1070000	4022	0.251869	0.119774
chr1	1030001	1080000	3835	0.224698	0.114052
chr1	1040001	1090000	3642	0.214019	0.112836
chr1	1050001	1100000	3377	0.195049	0.101129
chr1	1060001	1110000	3281	0.148866	0.0742996
chr1	1070001	1120000	2899	0.103945	0.0580587
chr1	1080001	1130000	2673	0.0768472	0.0441157
chr1	1090001	1140000	2828	0.0720955	0.0408243
chr1	1100001	1150000	2253	0.072522	0.0408191
chr1	1110001	1160000	2180	0.0705339	0.0413802
chr1	1120001	1170000	3219	0.0490144	0.0341317
chr1	1130001	1180000	2930	0.0510576	0.0355169
chr1	1140001	1190000	2514	0.0526139	0.0354849
chr1	1150001	1200000	2845	0.0612255	0.037437
chr1	1160001	1210000	2961	0.103219	0.0530218
chr1	1170001	1220000	2511	0.142113	0.0774977
chr1	1180001	1230000	3148	0.133942	0.0698271
chr1	1190001	1240000	3850	0.131926	0.06888
chr1	1200001	1250000	4014	0.132349	0.0686184
chr1	1210001	1260000	3650	0.118666	0.0596427
chr1	1220001	1270000	3685	0.102325	0.0517371
chr1	1230001	1280000	3388	0.11204	0.0560693
chr1	1240001	1290000	3137	0.106907	0.0579119
chr1	1250001	1300000	2704	0.106931	0.0598634
chr1	1260001	1310000	2544	0.101576	0.0588042
chr1	1270001	1320000	1868	0.0933592	0.0573472
chr1	1280001	1330000	1732	0.0960523	0.0622633
chr1	1290001	1340000	1409	0.0909411	0.0570267
chr1	1300001	1350000	2410	0.0945413	0.0586457
chr1	1310001	1360000	3089	0.105209	0.0657673
chr1	1320001	1370000	3182	0.115921	0.0733747
chr1	1330001	1380000	2747	0.117876	0.0731028
chr1	1340001	1390000	3006	0.127655	0.075012
chr1	1350001	1400000	2144	0.15009	0.082763
chr1	1360001	1410000	1654	0.145741	0.0796947
chr1	1370001	1420000	1916	0.133718	0.0678638
chr1	1380001	1430000	2624	0.129359	0.0673251
chr1	1390001	1440000	2801	0.133695	0.0711047
chr1	1400001	1450000	3209	0.134982	0.0692633
chr1	1410001	1460000	3462	0.14297	0.0689883
chr1	1420001	1470000	3353	0.155035	0.0723426
chr1	1430001	1480000	3614	0.190848	0.0791184
chr1	1440001	1490000	4504	0.184892	0.0751167
chr1	1450001	1500000	5118	0.185357	0.0746876
chr1	1460001	1510000	5701	0.192602	0.076929
chr1	1470001	1520000	5895	0.193267	0.0766824
chr1	1480001	1530000	5353	0.189916	0.0759629
chr1	1490001	1540000	4403	0.187453	0.0734449
chr1	1500001	1550000	4078	0.185722	0.0739005
chr1	1510001	1560000	3663	0.181389	0.0738563
chr1	1520001	1570000	3781	0.167171	0.0690771
chr1	1530001	1580000	4339	0.128779	0.0546443
chr1	1540001	1590000	4497	0.112742	0.0508984
chr1	1550001	1600000	4271	0.111145	0.0504426
chr1	1560001	1610000	4046	0.116181	0.0504806
chr1	1570001	1620000	3796	0.117821	0.0508025
chr1	1580001	1630000	3561	0.149855	0.0619229
chr1	1590001	1640000	3905	0.176091	0.0672509
chr1	1600001	1650000	4028	0.167411	0.0635784
chr1	1610001	1660000	3929	0.144486	0.0563645
chr1	1620001	1670000	4393	0.132725	0.0515251
chr1	1630001	1680000	4069	0.125039	0.0482447
chr1	1640001	1690000	3140	0.114584	0.0442633
chr1	1650001	1700000	2394	0.107212	0.0397206
chr1	1660001	1710000	1933	0.0972915	0.0363765
chr1	1670001	1720000	1573	0.0886206	0.0374598
chr1	1680001	1730000	1471	0.0929174	0.0392139
chr1	1690001	1740000	1963	0.0971635	0.0393972
chr1	1700001	1750000	2885	0.0987188	0.043814
chr1	1710001	1760000	3271	0.101861	0.0458322
chr1	1720001	1770000	3538	0.103858	0.0476177
chr1	1730001	1780000	3535	0.094239	0.0464869
chr1	1740001	1790000	3319	0.116849	0.0557425
chr1	1750001	1800000	2883	0.149682	0.0743048
chr1	1760001	1810000	3180	0.181029	0.0970524
chr1	1770001	1820000	2839	0.208667	0.118016
chr1	1780001	1830000	3170	0.205133	0.120292
chr1	1790001	1840000	3196	0.193031	0.113598
chr1	1800001	1850000	3343	0.170769	0.0978169
chr1	1810001	1860000	2795	0.147418	0.079339
chr1	1820001	1870000	3123	0.134731	0.0714844
chr1	1830001	1880000	3987	0.138433	0.0713861
chr1	1840001	1890000	5009	0.141773	0.0737665
chr1	1850001	1900000	5079	0.141902	0.0716843
chr1	1860001	1910000	5961	0.142256	0.0706555
chr1	1870001	1920000	5798	0.137634	0.0664196
chr1	1880001	1930000	5280	0.130147	0.0605126
chr1	1890001	1940000	3871	0.121391	0.0539799
chr1	1900001	1950000	3643	0.117225	0.054175
chr1	1910001	1960000	3170	0.100824	0.0500463
chr1	1920001	1970000	3020	0.100256	0.051458
chr1	1930001	1980000	2592	0.0976513	0.0532432
chr1	1940001	1990000	2826	0.0952705	0.0529987
chr1	1950001	2000000	2963	0.0973194	0.0536791
chr1	1960001	2010000	2916	0.0961278	0.0527228
chr1	1970001	2020000	2870	0.101554	0.0567754
chr1	1980001	2030000	2725	0.106178	0.0575741
chr1	1990001	2040000	3318	0.117756	0.0630521
chr1	2000001	2050000	3077	0.119534	0.0615123
chr1	2010001	2060000	3072	0.122797	0.0653778
chr1	2020001	2070000	2946	0.127863	0.0662006
chr1	2030001	2080000	2579	0.122279	0.0659738
chr1	2040001	2090000	2167	0.115694	0.0605854
chr1	2050001	2100000	2395	0.12142	0.0604315
chr1	2060001	2110000	2204	0.123549	0.0559986
chr1	2070001	2120000	2701	0.114281	0.0520518
chr1	2080001	2130000	3526	0.114243	0.0537716
chr1	2090001	2140000	4267	0.111739	0.0542543
chr1	2100001	2150000	4612	0.108654	0.0536509
chr1	2110001	2160000	5515	0.109671	0.0559919
chr1	2120001	2170000	5394	0.108124	0.0568668
chr1	2130001	2180000	5477	0.104958	0.055179
chr1	2140001	2190000	5179	0.109648	0.0583493
chr1	2150001	2200000	5548	0.113524	0.0636852
chr1	2160001	2210000	5601	0.116015	0.0668269
chr1	2170001	2220000	5694	0.114534	0.0642172
chr1	2180001	2230000	6125	0.114001	0.063445
chr1	2190001	2240000	6569	0.106072	0.0593098
chr1	2200001	2250000	6208	0.104605	0.0567453
chr1	2210001	2260000	5838	0.101275	0.0538583
chr1	2220001	2270000	5756	0.107364	0.0564305
chr1	2230001	2280000	4465	0.111266	0.0583417
chr1	2240001	2290000	4000	0.114285	0.0587788
chr1	2250001	2300000	4261	0.104393	0.0538191
chr1	2260001	2310000	4482	0.102643	0.053587
chr1	2270001	2320000	4701	0.0987678	0.0526686
chr1	2280001	2330000	5081	0.100968	0.0526073
chr1	2290001	2340000	4915	0.106273	0.0563456
chr1	2300001	2350000	4212	0.123482	0.0640754
chr1	2310001	2360000	3426	0.141882	0.0679572
chr1	2320001	2370000	2890	0.175091	0.0794558
chr1	2330001	2380000	2997	0.182236	0.0868108
chr1	2340001	2390000	3384	0.18813	0.0861131
chr1	2350001	2400000	3712	0.179786	0.0838813
chr1	2360001	2410000	3862	0.164534	0.0790672
chr1	2370001	2420000	4029	0.138455	0.0712523
chr1	2380001	2430000	4315	0.112588	0.0638492
chr1	2390001	2440000	3957	0.100741	0.0580758
chr1	2400001	2450000	4439	0.0807632	0.0488519
chr1	2410001	2460000	5028	0.07283	0.0476679
chr1	2420001	2470000	5651	0.0756864	0.0510782
chr1	2430001	2480000	5516	0.0797111	0.0524761
chr1	2440001	2490000	5406	0.0796415	0.0536289
chr1	2450001	2500000	4703	0.0867084	0.0569283
chr1	2460001	2510000	4005	0.0938965	0.058763
chr1	2470001	2520000	3543	0.0902218	0.0508864
chr1	2480001	2530000	3582	0.0988059	0.0522694
chr1	2490001	2540000	4170	0.106165	0.0560242
chr1	2500001	2550000	3893	0.114992	0.059738
chr1	2510001	2560000	3879	0.128119	0.0644208
chr1	2520001	2570000	3786	0.132999	0.0724151
chr1	2530001	2580000	3864	0.127663	0.0735443
chr1	2540001	2590000	2945	0.128585	0.0748048
chr1	2550001	2600000	3168	0.13888	0.0803346
chr1	2560001	2610000	3683	0.1523	0.0816029
chr1	2570001	2620000	3536	0.159687	0.0796133
chr1	2580001	2630000	3061	0.181577	0.0798671
chr1	2590001	2640000	3722	0.184001	0.0803128
chr1	2600001	2650000	3578	0.175505	0.07492
chr1	2610001	2660000	3063	0.160226	0.0717751
chr1	2620001	2670000	3439	0.159595	0.0691503
chr1	2630001	2680000	3259	0.151308	0.0674582
chr1	2640001	2690000	2544	0.13513	0.0620445
chr1	2650001	2700000	2388	0.155691	0.0668935
chr1	2660001	2710000	2324	0.17184	0.0673944
chr1	2670001	2720000	1762	0.162489	0.0727337
chr1	2680001	2730000	1960	0.157332	0.0741651
chr1	2690001	2740000	1843	0.160669	0.0740951
chr1	2700001	2750000	2744	0.110261	0.0578906
chr1	2710001	2760000	2625	0.0866803	0.0525823
chr1	2720001	2770000	3396	0.0836855	0.0473209
chr1	2730001	2780000	3747	0.0897122	0.047434
chr1	2740001	2790000	4312	0.0844596	0.046361
chr1	2750001	2800000	3678	0.0934968	0.0499582
chr1	2760001	2810000	3683	0.0988395	0.0542555
chr1	2770001	2820000	2507	0.102942	0.0591861
chr1	2780001	2830000	2528	0.086839	0.0565594
chr1	2790001	2840000	2489	0.100364	0.0625961
chr1	2800001	2850000	2351	0.10421	0.0609821
chr1	2810001	2860000	2930	0.10316	0.0572528
chr1	2820001	2870000	3853	0.105098	0.0561452
chr1	2830001	2880000	4759	0.109463	0.0550095
chr1	2840001	2890000	5294	0.11433	0.0554276
chr1	2850001	2900000	5404	0.11387	0.0554233
chr1	2860001	2910000	5086	0.11545	0.0556629
chr1	2870001	2920000	5137	0.122616	0.0577779
chr1	2880001	2930000	4350	0.1336	0.0616984
chr1	2890001	2940000	4171	0.131039	0.0612075
chr1	2900001	2950000	4245	0.129376	0.0610462
chr1	2910001	2960000	4819	0.125337	0.0597124
chr1	2920001	2970000	4249	0.123105	0.0590798
chr1	2930001	2980000	3384	0.119305	0.0572266
chr1	2940001	2990000	2463	0.115395	0.0552753
chr1	2950001	3000000	2454	0.117746	0.0543575
chr1	2960001	3010000	2674	0.129389	0.0621848
chr1	2970001	3020000	3168	0.131966	0.0652009
chr1	2980001	3030000	3705	0.14206	0.0719496
chr1	2990001	3040000	4399	0.135613	0.0717365
chr1	3000001	3050000	4599	0.121539	0.0678986
chr1	3010001	3060000	4178	0.124078	0.0654107
chr1	3020001	3070000	4014	0.144916	0.0690938
chr1	3030001	3080000	4085	0.172467	0.0715249
chr1	3040001	3090000	3755	0.205867	0.0767924
chr1	3050001	3100000	3251	0.245559	0.0869454
chr1	3060001	3110000	3220	0.233089	0.0911018
chr1	3070001	3120000	2876	0.222177	0.0925537
chr1	3080001	3130000	2670	0.217179	0.0927165
chr1	3090001	3140000	2805	0.245635	0.0979865
chr1	3100001	3150000	3313	0.23064	0.0849956
chr1	3110001	3160000	3222	0.268093	0.0808191
chr1	3120001	3170000	3258	0.318119	0.0907103
chr1	3130001	3180000	3428	0.341824	0.0933388
chr1	3140001	3190000	4322	0.274715	0.081252
chr1	3150001	3200000	4294	0.279649	0.0886723
chr1	3160001	3210000	3955	0.279582	0.0912086
chr1	3170001	3220000	4204	0.229394	0.0777762
chr1	3180001	3230000	4383	0.208152	0.0744352
chr1	3190001	3240000	3887	0.235997	0.0820392
chr1	3200001	3250000	3922	0.260084	0.09058
chr1	3210001	3260000	4368	0.253763	0.0890523
chr1	3220001	3270000	4589	0.276158	0.0958017
chr1	3230001	3280000	4594	0.281685	0.0973747
chr1	3240001	3290000	3819	0.269971	0.0959735
chr1	3250001	3300000	3291	0.258949	0.0883093
chr1	3260001	3310000	3289	0.278489	0.0948197
chr1	3270001	3320000	2522	0.264795	0.0870409
chr1	3280001	3330000	1959	0.227923	0.070337
chr1	3290001	3340000	2142	0.20989	0.0660591
chr1	3300001	3350000	3062	0.148608	0.0576582
chr1	3310001	3360000	3376	0.0789472	0.0469089
chr1	3320001	3370000	3291	0.0795335	0.0476661
chr1	3330001	3380000	3721	0.0802161	0.0473111
chr1	3340001	3390000	3604	0.0812028	0.0464181
chr1	3350001	3400000	2728	0.087931	0.0453756
chr1	3360001	3410000	2916	0.0850261	0.0456865
chr1	3370001	3420000	3809	0.0852689	0.0488753
chr1	3380001	3430000	4391	0.0805121	0.0507721
chr1	3390001	3440000	5026	0.0757987	0.0499523
chr1	3400001	3450000	6007	0.0737954	0.0500181
chr1	3410001	3460000	5094	0.0752393	0.0505847
chr1	3420001	3470000	4664	0.106482	0.0602506
chr1	3430001	3480000	4283	0.156757	0.079401
chr1	3440001	3490000	4169	0.159107	0.0810309
chr1	3450001	3500000	3494	0.179606	0.0861692
chr1	3460001	3510000	3329	0.186501	0.0849858
chr1	3470001	3520000	3130	0.167579	0.0745871
chr1	3480001	3530000	2838	0.102772	0.0510183
chr1	3490001	3540000	2116	0.11549	0.0510548
chr1	3500001	3550000	1696	0.143645	0.0634857
chr1	3510001	3560000	2045	0.169806	0.0856179
chr1	3520001	3570000	1898	0.147552	0.0805649
chr1	3530001	3580000	1427	0.15121	0.0847752
chr1	3540001	3590000	1996	0.150807	0.0871931
chr1	3550001	3600000	1900	0.141837	0.0842176
chr1	3560001	3610000	2426	0.122784	0.0700516
chr1	3570001	3620000	3062	0.115921	0.0673491
chr1	3580001	3630000	3925	0.146013	0.0800679
chr1	3590001	3640000	4201	0.167021	0.0879465
chr1	3600001	3650000	4736	0.144346	0.0773116
chr1	3610001	3660000	4325	0.151238	0.0805397
chr1	3620001	3670000	4363	0.162703	0.0875731
chr1	3630001	3680000	4120	0.14468	0.0824373
chr1	3640001	3690000	3245	0.118245	0.0713777
chr1	3650001	3700000	2633	0.146146	0.0844836
chr1	3660001	3710000	2589	0.12491	0.0787522
chr1	3670001	3720000	2941	0.116553	0.0764338
chr1	3680001	3730000	3351	0.13571	0.0852848
chr1	3690001	3740000	4319	0.130864	0.0813739
chr1	3700001	3750000	4490	0.136158	0.0843048
chr1	3710001	3760000	4076	0.142933	0.0867819
chr1	3720001	3770000	3081	0.153331	0.0884192
chr1	3730001	3780000	2107	0.128086	0.0725154
chr1	3740001	3790000	1221	0.136829	0.0731107
chr1	3750001	3800000	1000	0.117363	0.0629295
chr1	3760001	3810000	1517	0.110825	0.0627878
chr1	3770001	3820000	2238	0.136885	0.0723622
chr1	3780001	3830000	3015	0.149179	0.074372
chr1	3790001	3840000	3884	0.126775	0.0666987
chr1	3800001	3850000	4454	0.137915	0.0725179
chr1	3810001	3860000	4318	0.15196	0.0788187
chr1	3820001	3870000	4362	0.149511	0.0805072
chr1	3830001	3880000	3945	0.14816	0.0843437
chr1	3840001	3890000	3739	0.166212	0.0944268
chr1	3850001	3900000	4419	0.15988	0.0908507
chr1	3860001	3910000	4671	0.154058	0.088456
chr1	3870001	3920000	4528	0.165254	0.0942353
chr1	3880001	3930000	4516	0.172485	0.0993106
chr1	3890001	3940000	4490	0.192516	0.110906
chr1	3900001	3950000	3718	0.186211	0.109358
chr1	3910001	3960000	3556	0.190001	0.113431
chr1	3920001	3970000	3569	0.173772	0.100009
chr1	3930001	3980000	3268	0.165765	0.091595
chr1	3940001	3990000	2687	0.141689	0.0763643
chr1	3950001	4000000	2721	0.162712	0.0817131
chr1	3960001	4010000	2499	0.147441	0.0657743
chr1	3970001	4020000	2344	0.133701	0.061263
chr1	3980001	4030000	2595	0.123677	0.0601297
chr1	3990001	4040000	3418	0.112124	0.0586621
chr1	4000001	4050000	3592	0.104706	0.0562493
chr1	4010001	4060000	3997	0.0975362	0.0543786
chr1	4020001	4070000	4229	0.0936959	0.0534945
chr1	4030001	4080000	4814	0.0973295	0.0561948
chr1	4040001	4090000	4362	0.0961341	0.0569086
chr1	4050001	4100000	4307	0.0984479	0.0596255
chr1	4060001	4110000	4173	0.106456	0.0660697
chr1	4070001	4120000	4259	0.11265	0.069905
chr1	4080001	4130000	4052	0.109436	0.0688629
chr1	4090001	4140000	4388	0.114173	0.0703698
chr1	4100001	4150000	4193	0.108194	0.0677396
chr1	4110001	4160000	4187	0.102308	0.0642266
chr1	4120001	4170000	3755	0.100787	0.0633185
chr1	4130001	4180000	3365	0.101692	0.0635555
chr1	4140001	4190000	3157	0.10149	0.0670409
chr1	4150001	4200000	3489	0.114401	0.0744216
chr1	4160001	4210000	3461	0.122337	0.0798555
chr1	4170001	4220000	3488	0.121154	0.0789343
chr1	4180001	4230000	3980	0.113014	0.0730754
chr1	4190001	4240000	4216	0.106792	0.0677011
chr1	4200001	4250000	4138	0.108253	0.0683534
chr1	4210001	4260000	4111	0.113576	0.0723688
chr1	4220001	4270000	4163	0.122532	0.0792026
chr1	4230001	4280000	4254	0.1304	0.0847334
chr1	4240001	4290000	4630	0.128684	0.0829275
chr1	4250001	4300000	4201	0.123254	0.0789824
chr1	4260001	4310000	3663	0.115874	0.0736742
chr1	4270001	4320000	3513	0.108898	0.0697796
chr1	4280001	4330000	2770	0.107244	0.0696248
chr1	4290001	4340000	2219	0.113476	0.0783582
chr1	4300001	4350000	2673	0.110418	0.076994
chr1	4310001	4360000	3173	0.106007	0.0750346
chr1	4320001	4370000	3240	0.103522	0.0729495
chr1	4330001	4380000	3496	0.104171	0.0734517
chr1	4340001	4390000	3346	0.120392	0.0781902
chr1	4350001	4400000	3276	0.143882	0.0851824
chr1	4360001	4410000	3441	0.167198	0.0938031
chr1	4370001	4420000	3769	0.175146	0.0944989
chr1	4380001	4430000	4172	0.178812	0.0948806
chr1	4390001	4440000	4208	0.178395	0.0926762
chr1	4400001	4450000	4126	0.171728	0.0887018
chr1	4410001	4460000	3585	0.16489	0.0832279
chr1	4420001	4470000	3117	0.158542	0.0810967
chr1	4430001	4480000	2846	0.15126	0.0787535
chr1	4440001	4490000	2583	0.138042	0.0737619
chr1	4450001	4500000	2903	0.131548	0.0713489
chr1	4460001	4510000	3117	0.131085	0.0715912
chr1	4470001	4520000	2906	0.135998	0.0720047
chr1	4480001	4530000	2643	0.175202	0.0822061
chr1	4490001	4540000	3079	0.19618	0.0882008
chr1	4500001	4550000	3243	0.216766	0.0958608
chr1	4510001	4560000	3532	0.203786	0.0881077
chr1	4520001	4570000	4255	0.197175	0.0862806
chr1	4530001	4580000	4739	0.187782	0.0777733
chr1	4540001	4590000	4510	0.19664	0.0774128
chr1	4550001	4600000	4225	0.199288	0.073551
chr1	4560001	4610000	3714	0.220929	0.0775753
chr1	4570001	4620000	2842	0.236919	0.0756407
chr1	4580001	4630000	2503	0.20525	0.0659782
chr1	4590001	4640000	2049	0.149216	0.0510997
chr1	4600001	4650000	1539	0.0945734	0.0360796
chr1	4610001	4660000	2098	0.156902	0.0528062
chr1	4620001	4670000	2592	0.1781	0.0614056
chr1	4630001	4680000	2630	0.200719	0.0740608
chr1	4640001	4690000	3014	0.223831	0.0824737
chr1	4650001	4700000	2933	0.242968	0.0904141
chr1	4660001	4710000	2530	0.267818	0.106884
chr1	4670001	4720000	2720	0.271591	0.106041
chr1	4680001	4730000	2934	0.308444	0.118593
chr1	4690001	4740000	3549	0.334494	0.130146
chr1	4700001	4750000	4123	0.331669	0.128414
chr1	4710001	4760000	4257	0.318388	0.118145
chr1	4720001	4770000	4178	0.321759	0.117087
chr1	4730001	4780000	4042	0.3073	0.107591
chr1	4740001	4790000	3671	0.264836	0.0888885
chr1	4750001	4800000	3507	0.241133	0.0812465
chr1	4760001	4810000	3335	0.22587	0.0783996
chr1	4770001	4820000	3348	0.194905	0.0729314
chr1	4780001	4830000	3657	0.157793	0.0625296
chr1	4790001	4840000	3620	0.121975	0.0524666
chr1	4800001	4850000	3487	0.091413	0.0420567
chr1	4810001	4860000	3518	0.0806284	0.0378109
chr1	4820001	4870000	3466	0.0728194	0.0329049
chr1	4830001	4880000	2790	0.0867489	0.0380454
chr1	4840001	4890000	2464	0.116018	0.0501739
chr1	4850001	4900000	2192	0.127011	0.0563301
chr1	4860001	4910000	1818	0.143475	0.0632498
chr1	4870001	4920000	1193	0.165862	0.0835817
chr1	4880001	4930000	1075	0.147294	0.077449
chr1	4890001	4940000	919	0.12487	0.0645981
chr1	4900001	4950000	694	0.125843	0.0664024
chr1	4910001	4960000	635	0.1186	0.0642375
chr1	4920001	4970000	1010	0.105199	0.0482347
chr1	4930001	4980000	1318	0.0980036	0.0471783
chr1	4940001	4990000	1430	0.0892312	0.0476895
chr1	4950001	5000000	1541	0.0893333	0.0478095
chr1	4960001	5010000	1961	0.110694	0.0550276
chr1	4970001	5020000	2050	0.119174	0.0612023
chr1	4980001	5030000	1888	0.130094	0.0650434
chr1	4990001	5040000	2201	0.126531	0.0648966
chr1	5000001	5050000	2951	0.120692	0.0652745
chr1	5010001	5060000	3214	0.124656	0.0672216
chr1	5020001	5070000	3453	0.134881	0.0722686
chr1	5030001	5080000	3907	0.132273	0.0722879
chr1	5040001	5090000	3265	0.136202	0.0736038
chr1	5050001	5100000	2667	0.14669	0.0775475
chr1	5060001	5110000	3058	0.146757	0.0806357
chr1	5070001	5120000	3451	0.1396	0.0794643
chr1	5080001	5130000	4103	0.141582	0.0784269
chr1	5090001	5140000	5147	0.140395	0.0780675
chr1	5100001	5150000	5830	0.14072	0.078117
chr1	5110001	5160000	5557	0.13309	0.0758945
chr1	5120001	5170000	4531	0.13404	0.0754936
chr1	5130001	5180000	3339	0.141549	0.0775411
chr1	5140001	5190000	2401	0.141362	0.0750148
chr1	5150001	5200000	2394	0.131441	0.0676178
chr1	5160001	5210000	2037	0.124626	0.0578508
chr1	5170001	5220000	2129	0.110044	0.0533277
chr1	5180001	5230000	2061	0.0923245	0.0476633
chr1	5190001	5240000	2009	0.0966699	0.050394
chr1	5200001	5250000	1087	0.0818641	0.0416876
chr1	5210001	5260000	1158	0.10121	0.0572148
chr1	5220001	5270000	2092	0.105449	0.0605607
chr1	5230001	5280000	2494	0.0961981	0.0562368
chr1	5240001	5290000	3264	0.11377	0.066254
chr1	5250001	5300000	4357	0.118316	0.067265
chr1	5260001	5310000	4937	0.118793	0.0636123
chr1	5270001	5320000	4209	0.132304	0.0684741
chr1	5280001	5330000	4839	0.139126	0.072787
chr1	5290001	5340000	4690	0.142233	0.0722927
chr1	5300001	5350000	4554	0.135122	0.0683874
chr1	5310001	5360000	4690	0.137445	0.0744252
chr1	5320001	5370000	5023	0.131722	0.0699525
chr1	5330001	5380000	4199	0.131938	0.0685015
chr1	5340001	5390000	4321	0.125672	0.0659036
chr1	5350001	5400000	4452	0.1354	0.0689973
chr1	5360001	5410000	4424	0.137375	0.0677078
chr1	5370001	5420000	4798	0.139301	0.0723385
chr1	5380001	5430000	4889	0.136245	0.0712074
chr1	5390001	5440000	5135	0.114455	0.062927
chr1	5400001	5450000	4983	0.114753	0.0618855
chr1	5410001	5460000	4711	0.114448	0.0590152
chr1	5420001	5470000	3955	0.115078	0.0540369
chr1	5430001	5480000	4089	0.123889	0.0549633
chr1	5440001	5490000	3125	0.159	0.061379
chr1	5450001	5500000	2416	0.149004	0.0637878
chr1	5460001	5510000	1844	0.130374	0.0677341
chr1	5470001	5520000	2019	0.117242	0.0701515
chr1	5480001	5530000	2188	0.117479	0.0764651
chr1	5490001	5540000	3028	0.107065	0.0719091
chr1	5500001	5550000	3393	0.0967663	0.0661671
chr1	5510001	5560000	3631	0.0937478	0.0668298
chr1	5520001	5570000	3923	0.199283	0.111073
chr1	5530001	5580000	3767	0.236555	0.132301
chr1	5540001	5590000	3294	0.264077	0.149499
chr1	5550001	5600000	2933	0.293776	0.168639
chr1	5560001	5610000	2465	0.335434	0.188035
chr1	5570001	5620000	2062	0.228572	0.122523
chr1	5580001	5630000	1940	0.165127	0.0955846
chr1	5590001	5640000	1485	0.156704	0.0904692
chr1	5600001	5650000	1207	0.156015	0.0866041
chr1	5610001	5660000	1125	0.135966	0.0799904
chr1	5620001	5670000	1100	0.179486	0.094551
chr1	5630001	5680000	1308	0.261711	0.10777
chr1	5640001	5690000	1478	0.259103	0.106235
chr1	5650001	5700000	2115	0.283021	0.118522
chr1	5660001	5710000	2428	0.272823	0.111226
chr1	5670001	5720000	2345	0.278235	0.113854
chr1	5680001	5730000	2120	0.254402	0.105227
chr1	5690001	5740000	2610	0.220068	0.0943786
chr1	5700001	5750000	2535	0.170737	0.0765635
chr1	5710001	5760000	2704	0.164556	0.0778492
chr1	5720001	5770000	2847	0.164282	0.0777233
chr1	5730001	5780000	3459	0.130333	0.0654127
chr1	5740001	5790000	3780	0.122925	0.061939
chr1	5750001	5800000	3631	0.118844	0.0598176
chr1	5760001	5810000	3510	0.117877	0.0602175
chr1	5770001	5820000	3597	0.101913	0.0534689
chr1	5780001	5830000	2954	0.120937	0.0574096
chr1	5790001	5840000	2211	0.139249	0.0625645
chr1	5800001	5850000	2261	0.153268	0.0642289
chr1	5810001	5860000	2242	0.178485	0.0674969
chr1	5820001	5870000	2778	0.146937	0.0660576
chr1	5830001	5880000	3142	0.128114	0.0637211
chr1	5840001	5890000	3735	0.128474	0.0651169
chr1	5850001	5900000	4047	0.11675	0.0647753
chr1	5860001	5910000	3640	0.103915	0.06174
chr1	5870001	5920000	3415	0.13479	0.0717768
chr1	5880001	5930000	2793	0.156011	0.078858
chr1	5890001	5940000	2375	0.182316	0.0858234
chr1	5900001	5950000	2186	0.236914	0.100622
chr1	5910001	5960000	2266	0.228116	0.099486
chr1	5920001	5970000	1705	0.261786	0.119999
chr1	5930001	5980000	2095	0.276457	0.148755
chr1	5940001	5990000	2293	0.282626	0.164612
chr1	5950001	6000000	1920	0.264906	0.168667
chr1	5960001	6010000	2421	0.25377	0.153364
chr1	5970001	6020000	2510	0.231778	0.135683
chr1	5980001	6030000	2054	0.204912	0.112536
chr1	5990001	6040000	2068	0.127521	0.073515
chr1	6000001	6050000	2132	0.131703	0.07665
chr1	6010001	6060000	1865	0.125445	0.0755377
chr1	6020001	6070000	1804	0.133649	0.0826633
chr1	6030001	6080000	1990	0.131071	0.0840517
chr1	6040001	6090000	1552	0.153227	0.0965799
chr1	6050001	6100000	2153	0.123896	0.0789531
chr1	6060001	6110000	3356	0.104324	0.0656093
chr1	6070001	6120000	4734	0.0897359	0.0571091
chr1	6080001	6130000	4835	0.0847075	0.0529049
chr1	6090001	6140000	5156	0.0819978	0.0493574
chr1	6100001	6150000	4610	0.0841951	0.050294
chr1	6110001	6160000	3611	0.151578	0.0735703
chr1	6120001	6170000	2133	0.245631	0.105313
chr1	6130001	6180000	2138	0.3408	0.146693
chr1	6140001	6190000	2559	0.366755	0.183348
chr1	6150001	6200000	2646	0.395332	0.198237
chr1	6160001	6210000	2497	0.414829	0.210657
chr1	6170001	6220000	2997	0.430496	0.221679
chr1	6180001	6230000	3371	0.434171	0.223828
chr1	6190001	6240000	3036	0.434304	0.211385
chr1	6200001	6250000	2905	0.423375	0.199878
chr1	6210001	6260000	3416	0.390658	0.183247
chr1	6220001	6270000	3529	0.386824	0.180889
chr1	6230001	6280000	3161	0.353219	0.160353
chr1	6240001	6290000	3246	0.320101	0.150505
chr1	6250001	6300000	3766	0.293466	0.138729
chr1	6260001	6310000	3776	0.241266	0.112889
chr1	6270001	6320000	3322	0.149725	0.0789676
chr1	6280001	6330000	3741	0.0986739	0.0617395
chr1	6290001	6340000	3954	0.102641	0.0630816
chr1	6300001	6350000	3163	0.102311	0.0633112
chr1	6310001	6360000	2838	0.0837324	0.0562509
chr1	6320001	6370000	3384	0.0744919	0.052263
chr1	6330001	6380000	3601	0.0763401	0.053655
chr1	6340001	6390000	3900	0.0734997	0.0528519
chr1	6350001	6400000	4913	0.0791589	0.0542535
chr1	6360001	6410000	4803	0.0958221	0.0574717
chr1	6370001	6420000	4524	0.0942479	0.0565053
chr1	6380001	6430000	4205	0.093384	0.0550744
chr1	6390001	6440000	3505	0.100835	0.0552147
chr1	6400001	6450000	2981	0.105056	0.0539408
chr1	6410001	6460000	3257	0.0876365	0.0503907
chr1	6420001	6470000	2945	0.0926621	0.0511958
chr1	6430001	6480000	2476	0.106221	0.0528087
chr1	6440001	6490000	3056	0.105334	0.0523849
chr1	6450001	6500000	3940	0.111005	0.0539926
chr1	6460001	6510000	3744	0.110183	0.0513606
chr1	6470001	6520000	3784	0.101509	0.0516908
chr1	6480001	6530000	4218	0.09319	0.0534619
chr1	6490001	6540000	3863	0.0766884	0.0515334
chr1	6500001	6550000	3392	0.0464551	0.0466505
chr1	6510001	6560000	3644	0.0478113	0.049084
chr1	6520001	6570000	3836	0.0480762	0.0475037
chr1	6530001	6580000	3763	0.0422262	0.0435195
chr1	6540001	6590000	3797	0.0401275	0.0425743
chr1	6550001	6600000	3488	0.0422512	0.0431425
chr1	6560001	6610000	3202	0.0344152	0.041503
chr1	6570001	6620000	3088	0.0341349	0.0412322
chr1	6580001	6630000	2456	0.0342867	0.0423597
chr1	6590001	6640000	2069	0.0742956	0.0556812
chr1	6600001	6650000	1666	0.113914	0.0639651
chr1	6610001	6660000	1144	0.151827	0.0712772
chr1	6620001	6670000	1358	0.143399	0.0671291
chr1	6630001	6680000	1707	0.124778	0.0544919
chr1	6640001	6690000	2242	0.0736281	0.034419
chr1	6650001	6700000	3361	0.06128	0.0341631
chr1	6660001	6710000	3579	0.0640378	0.0354861
chr1	6670001	6720000	3289	0.0604232	0.0345253
chr1	6680001	6730000	3544	0.0669637	0.0387695
chr1	6690001	6740000	3734	0.0683965	0.0406655
chr1	6700001	6750000	3049	0.0639058	0.0378397
chr1	6710001	6760000	2948	0.062312	0.0380304
chr1	6720001	6770000	3452	0.0735581	0.0426613
chr1	6730001	6780000	3426	0.0728358	0.0420018
chr1	6740001	6790000	3959	0.0727504	0.0425462
chr1	6750001	6800000	4571	0.0743082	0.0433122
chr1	6760001	6810000	5335	0.0693433	0.0410648
chr1	6770001	6820000	5692	0.0577168	0.0372891
chr1	6780001	6830000	6029	0.0556338	0.0372456
chr1	6790001	6840000	5533	0.0611667	0.0395696
chr1	6800001	6850000	5676	0.0736431	0.0442878
chr1	6810001	6860000	5978	0.0920747	0.0513171
chr1	6820001	6870000	5543	0.10983	0.0563861
chr1	6830001	6880000	6118	0.126757	0.0614275
chr1	6840001	6890000	6565	0.132703	0.0638377
chr1	6850001	6900000	5845	0.128405	0.062751
chr1	6860001	6910000	5661	0.12651	0.0616116
chr1	6870001	6920000	5655	0.124095	0.0611387
chr1	6880001	6930000	5053	0.113533	0.0560412
chr1	6890001	6940000	4118	0.108185	0.0512092
chr1	6900001	6950000	4549	0.123208	0.0552671
chr1	6910001	6960000	4386	0.115009	0.0522456
chr1	6920001	6970000	3969	0.110249	0.0501604
chr1	6930001	6980000	4099	0.106799	0.0472982
chr1	6940001	6990000	3980	0.103253	0.0459948
chr1	6950001	7000000	3897	0.0814189	0.0363852
chr1	6960001	7010000	3735	0.0750161	0.0313849
chr1	6970001	7020000	4479	0.081225	0.033334
chr1	6980001	7030000	4071	0.0847254	0.0334049
chr1	6990001	7040000	4472	0.0889997	0.0348432
chr1	7000001	7050000	4605	0.0912125	0.0374583
chr1	7010001	7060000	4342	0.0947805	0.0396533
chr1	7020001	7070000	3777	0.0920998	0.0382874
chr1	7030001	7080000	4118	0.0976713	0.0422052
chr1	7040001	7090000	4848	0.103736	0.0469875
chr1	7050001	7100000	4867	0.103279	0.0474827
chr1	7060001	7110000	5331	0.103719	0.0469105
chr1	7070001	7120000	4810	0.105329	0.0482788
chr1	7080001	7130000	3971	0.10328	0.0472936
chr1	7090001	7140000	3241	0.0923287	0.041857
chr1	7100001	7150000	3437	0.104181	0.0415353
chr1	7110001	7160000	3740	0.110613	0.0447372
chr1	7120001	7170000	4601	0.0952581	0.042068
chr1	7130001	7180000	5053	0.097906	0.0433961
chr1	7140001	7190000	4662	0.0954774	0.0423706
chr1	7150001	7200000	3838	0.0873844	0.0434995
chr1	7160001	7210000	3487	0.0700216	0.0398999
chr1	7170001	7220000	2901	0.078874	0.0436975
chr1	7180001	7230000	3187	0.0711489	0.0411283
chr1	7190001	7240000	3165	0.0715249	0.0413827
chr1	7200001	7250000	3611	0.062693	0.0392406
chr1	7210001	7260000	3014	0.0602577	0.0378657
chr1	7220001	7270000	3322	0.0621403	0.0396379
chr1	7230001	7280000	2427	0.0587859	0.0401834
chr1	7240001	7290000	2772	0.0546097	0.0410564
chr1	7250001	7300000	3605	0.0531534	0.0448059
chr1	7260001	7310000	4701	0.0506491	0.0444862
chr1	7270001	7320000	4784	0.0573129	0.0489513
chr1	7280001	7330000	5981	0.0572092	0.0471595
chr1	7290001	7340000	6062	0.0645164	0.0494836
chr1	7300001	7350000	5117	0.086884	0.0540451
chr1	7310001	7360000	4096	0.101369	0.0579464
chr1	7320001	7370000	4382	0.0959374	0.0515287
chr1	7330001	7380000	4254	0.103256	0.0519593
chr1	7340001	7390000	4485	0.0987952	0.048744
chr1	7350001	7400000	4697	0.0841071	0.0445727
chr1	7360001	7410000	5331	0.0865537	0.0463183
chr1	7370001	7420000	5327	0.0871663	0.0465293
chr1	7380001	7430000	5361	0.0880881	0.0465077
chr1	7390001	7440000	5059	0.0884345	0.0461243
chr1	7400001	7450000	4865	0.0859607	0.0447928
chr1	7410001	7460000	4734	0.0902771	0.0439605
chr1	7420001	7470000	4250	0.116754	0.0517025
chr1	7430001	7480000	4021	0.152455	0.0633757
chr1	7440001	7490000	3733	0.185144	0.0739686
chr1	7450001	7500000	3378	0.2314	0.091894
chr1	7460001	7510000	3401	0.247916	0.101661
chr1	7470001	7520000	3900	0.23585	0.0957648
chr1	7480001	7530000	3993	0.226703	0.0930169
chr1	7490001	7540000	4275	0.226883	0.0961214
chr1	7500001	7550000	4292	0.21326	0.090241
chr1	7510001	7560000	4542	0.212506	0.0892823
chr1	7520001	7570000	4050	0.206814	0.0887197
chr1	7530001	7580000	3902	0.188319	0.0819965
chr1	7540001	7590000	3580	0.165024	0.0720087
chr1	7550001	7600000	3324	0.152711	0.0691814
chr1	7560001	7610000	2617	0.126382	0.0620622
chr1	7570001	7620000	2617	0.116764	0.0604585
chr1	7580001	7630000	2000	0.128962	0.0671739
chr1	7590001	7640000	2008	0.120385	0.0677295
chr1	7600001	7650000	1844	0.120958	0.0688683
chr1	7610001	7660000	2078	0.106401	0.0556181
chr1	7620001	7670000	2129	0.0994746	0.0487233
chr1	7630001	7680000	2544	0.094299	0.0467148
chr1	7640001	7690000	2397	0.0891331	0.0427619
chr1	7650001	7700000	2588	0.085896	0.0393429
chr1	7660001	7710000	2638	0.0826609	0.0392707
chr1	7670001	7720000	2882	0.0747514	0.0369549
chr1	7680001	7730000	3270	0.0682393	0.0311064
chr1	7690001	7740000	3292	0.0663354	0.0295615
chr1	7700001	7750000	3163	0.0581909	0.0290801
chr1	7710001	7760000	3154	0.0585526	0.0304986
chr1	7720001	7770000	3415	0.0622981	0.0345685
chr1	7730001	7780000	3394	0.0677385	0.0406065
chr1	7740001	7790000	4082	0.0699098	0.0446215
chr1	7750001	7800000	4371	0.0867825	0.0483352
chr1	7760001	7810000	4133	0.105194	0.0535261
chr1	7770001	7820000	3681	0.126554	0.0578929
chr1	7780001	7830000	3262	0.148783	0.0676092
chr1	7790001	7840000	2555	0.174256	0.076757
chr1	7800001	7850000	2529	0.145483	0.0674536
chr1	7810001	7860000	2514	0.12094	0.0593634
chr1	7820001	7870000	2891	0.134952	0.0649016
chr1	7830001	7880000	2957	0.150769	0.0667125
chr1	7840001	7890000	3000	0.157247	0.0685476
chr1	7850001	7900000	2638	0.1783	0.0770765
chr1	7860001	7910000	2297	0.196772	0.0858297
chr1	7870001	7920000	1626	0.1853	0.088833
chr1	7880001	7930000	1714	0.156946	0.080421
chr1	7890001	7940000	1715	0.153826	0.0748787
chr1	7900001	7950000	2251	0.152445	0.0733055
chr1	7910001	7960000	2776	0.143391	0.0711237
chr1	7920001	7970000	3027	0.12926	0.0623269
chr1	7930001	7980000	2589	0.111329	0.054211
chr1	7940001	7990000	2259	0.0963221	0.0495889
chr1	7950001	8000000	2269	0.0715964	0.0412819
chr1	7960001	8010000	2523	0.0425093	0.0308995
chr1	7970001	8020000	2656	0.0490966	0.0332793
chr1	7980001	8030000	3500	0.0534993	0.0366267
chr1	7990001	8040000	4313	0.0569545	0.0394604
chr1	8000001	8050000	4623	0.0584582	0.0407188
chr1	8010001	8060000	4017	0.065373	0.043851
chr1	8020001	8070000	3436	0.0651153	0.044498
chr1	8030001	8080000	2319	0.0681323	0.0459846
chr1	8040001	8090000	1855	0.0982169	0.0528096
chr1	8050001	8100000	1509	0.127454	0.0632854
chr1	8060001	8110000	2061	0.161452	0.0718702
chr1	8070001	8120000	3078	0.137535	0.0576881
chr1	8080001	8130000	3304	0.13374	0.055803
chr1	8090001	8140000	2919	0.125669	0.051176
chr1	8100001	8150000	2507	0.138098	0.0507633
chr1	8110001	8160000	2227	0.115846	0.0450466
chr1	8120001	8170000	2026	0.14226	0.0581039
chr1	8130001	8180000	2764	0.149875	0.0588605
chr1	8140001	8190000	3245	0.149904	0.0597142
chr1	8150001	8200000	3602	0.135583	0.0568341
chr1	8160001	8210000	3405	0.125818	0.0542033
chr1	8170001	8220000	3280	0.137138	0.05861
chr1	8180001	8230000	3088	0.145189	0.0658003
chr1	8190001	8240000	2853	0.153059	0.0693394
chr1	8200001	8250000	2653	0.156434	0.0697423
chr1	8210001	8260000	3061	0.170401	0.0694171
chr1	8220001	8270000	2907	0.163796	0.0641912
chr1	8230001	8280000	3251	0.133992	0.051937
chr1	8240001	8290000	3358	0.12351	0.0489484
chr1	8250001	8300000	3358	0.127629	0.0499646
chr1	8260001	8310000	3086	0.111578	0.0483757
chr1	8270001	8320000	3168	0.0997087	0.0450412
chr1	8280001	8330000	2943	0.0858396	0.0401099
chr1	8290001	8340000	3392	0.0787449	0.0381433
chr1	8300001	8350000	3706	0.0777867	0.0384085
chr1	8310001	8360000	3761	0.0706763	0.0348923
chr1	8320001	8370000	4040	0.0973986	0.0455024
chr1	8330001	8380000	4315	0.143984	0.0614204
chr1	8340001	8390000	4886	0.188571	0.0733896
chr1	8350001	8400000	4969	0.182773	0.073759
chr1	8360001	8410000	5132	0.179909	0.0753353
chr1	8370001	8420000	4800	0.171066	0.0721215
chr1	8380001	8430000	4383	0.145081	0.0640483
chr1	8390001	8440000	3935	0.0865338	0.0482159
chr1	8400001	8450000	4327	0.0824639	0.0447545
chr1	8410001	8460000	4793	0.0776129	0.0407187
chr1	8420001	8470000	4505	0.0794573	0.0409232
chr1	8430001	8480000	3894	0.0817838	0.0409676
chr1	8440001	8490000	3169	0.0893601	0.0446935
chr1	8450001	8500000	2156	0.0969163	0.049094
chr1	8460001	8510000	1499	0.125101	0.0700015
chr1	8470001	8520000	1659	0.127097	0.0681112
chr1	8480001	8530000	1777	0.122586	0.0647103
chr1	8490001	8540000	1985	0.158719	0.0705619
chr1	8500001	8550000	2163	0.178064	0.0832379
chr1	8510001	8560000	2388	0.18832	0.0844408
chr1	8520001	8570000	3006	0.162382	0.0758175
chr1	8530001	8580000	4207	0.137098	0.0652954
chr1	8540001	8590000	5056	0.0987525	0.0528563
chr1	8550001	8600000	5228	0.0812588	0.0442578
chr1	8560001	8610000	4804	0.0615241	0.038009
chr1	8570001	8620000	4608	0.0699721	0.0412117
chr1	8580001	8630000	3458	0.0830039	0.0458524
chr1	8590001	8640000	3340	0.100436	0.0516227
chr1	8600001	8650000	4029	0.140184	0.0589591
chr1	8610001	8660000	4867	0.15042	0.0589705
chr1	8620001	8670000	4751	0.161596	0.0577247
chr1	8630001	8680000	5105	0.166066	0.0566157
chr1	8640001	8690000	4129	0.201998	0.0610122
chr1	8650001	8700000	2954	0.194297	0.0588968
chr1	8660001	8710000	1809	0.20798	0.0640014
chr1	8670001	8720000	941	0.199801	0.0625159
chr1	8680001	8730000	844	0.177446	0.0744359
chr1	8690001	8740000	1657	0.192242	0.0792226
chr1	8700001	8750000	2817	0.193339	0.0775163
chr1	8710001	8760000	3283	0.194583	0.0766887
chr1	8720001	8770000	4196	0.198693	0.0768147
chr1	8730001	8780000	4130	0.200829	0.0771167
chr1	8740001	8790000	3863	0.203091	0.0787303
chr1	8750001	8800000	3011	0.194148	0.0766776
chr1	8760001	8810000	3120	0.193691	0.0793311
chr1	8770001	8820000	3053	0.223517	0.0929108
chr1	8780001	8830000	3332	0.25624	0.106976
chr1	8790001	8840000	3029	0.272509	0.112498
chr1	8800001	8850000	3397	0.268978	0.106976
chr1	8810001	8860000	3678	0.26103	0.0995319
chr1	8820001	8870000	3920	0.186993	0.0804861
chr1	8830001	8880000	3849	0.132614	0.0610049
chr1	8840001	8890000	3962	0.118065	0.0538784
chr1	8850001	8900000	4083	0.121036	0.0541816
chr1	8860001	8910000	4051	0.110875	0.0493209
chr1	8870001	8920000	3359	0.129008	0.049677
chr1	8880001	8930000	3126	0.130197	0.0492514
chr1	8890001	8940000	2952	0.113548	0.0452364
chr1	8900001	8950000	2996	0.106287	0.0467175
chr1	8910001	8960000	2947	0.147333	0.0665809
chr1	8920001	8970000	2790	0.150064	0.0701458
chr1	8930001	8980000	2745	0.15945	0.0779978
chr1	8940001	8990000	3591	0.155476	0.0812616
chr1	8950001	9000000	4409	0.158635	0.0817774
chr1	8960001	9010000	5097	0.137249	0.0734719
chr1	8970001	9020000	5437	0.139548	0.0753112
chr1	8980001	9030000	5398	0.151217	0.0777209
chr1	8990001	9040000	4647	0.186476	0.0873795
chr1	9000001	9050000	3515	0.198808	0.0923318
chr1	9010001	9060000	3005	0.206916	0.0902156
chr1	9020001	9070000	3363	0.214886	0.0870011
chr1	9030001	9080000	3085	0.205818	0.0826644
chr1	9040001	9090000	2946	0.16766	0.071215
chr1	9050001	9100000	2874	0.162653	0.071489
chr1	9060001	9110000	2438	0.16245	0.0741912
chr1	9070001	9120000	1937	0.107797	0.0592214
chr1	9080001	9130000	2904	0.0765499	0.0474045
chr1	9090001	9140000	3822	0.0599315	0.0400508
chr1	9100001	9150000	4410	0.0527099	0.0351624
chr1	9110001	9160000	4626	0.0509512	0.0330186
chr1	9120001	9170000	5059	0.0531859	0.0324912
chr1	9130001	9180000	4415	0.0536446	0.0320874
chr1	9140001	9190000	3581	0.0561471	0.0325415
chr1	9150001	9200000	3230	0.105243	0.0505999
chr1	9160001	9210000	2849	0.120205	0.0588424
chr1	9170001	9220000	2467	0.131701	0.0733204
chr1	9180001	9230000	2319	0.13664	0.0799232
chr1	9190001	9240000	2294	0.140479	0.0830439
chr1	9200001	9250000	2801	0.0898639	0.0537385
chr1	9210001	9260000	3109	0.0871589	0.0516189
chr1	9220001	9270000	3251	0.0780694	0.0458366
chr1	9230001	9280000	4254	0.0729453	0.043268
chr1	9240001	9290000	3873	0.0703897	0.0416483
chr1	9250001	9300000	3300	0.0695853	0.0421309
chr1	9260001	9310000	4103	0.0534345	0.0368134
chr1	9270001	9320000	4565	0.0497723	0.0356868
chr1	9280001	9330000	3989	0.0452466	0.0330841
chr1	9290001	9340000	4684	0.0475638	0.0347625
chr1	9300001	9350000	4814	0.0547745	0.0369553
chr1	9310001	9360000	3738	0.0697141	0.0424589
chr1	9320001	9370000	4086	0.104206	0.0554997
chr1	9330001	9380000	4279	0.121274	0.0654424
chr1	9340001	9390000	4107	0.129898	0.0685115
chr1	9350001	9400000	3741	0.142654	0.0719722
chr1	9360001	9410000	4827	0.156294	0.0725068
chr1	9370001	9420000	4131	0.16892	0.0742018
chr1	9380001	9430000	3664	0.158599	0.069207
chr1	9390001	9440000	3853	0.149315	0.0685216
chr1	9400001	9450000	4038	0.157042	0.071513
chr1	9410001	9460000	2980	0.151228	0.0720994
chr1	9420001	9470000	2657	0.134292	0.0641984
chr1	9430001	9480000	2701	0.141808	0.0650182
chr1	9440001	9490000	2653	0.134703	0.0620013
chr1	9450001	9500000	2880	0.0987271	0.0511373
chr1	9460001	9510000	2968	0.0768992	0.042522
chr1	9470001	9520000	3059	0.0893813	0.0456925
chr1	9480001	9530000	3491	0.0826226	0.0479486
chr1	9490001	9540000	3826	0.0791635	0.0507718
chr1	9500001	9550000	3039	0.0851504	0.0538814
chr1	9510001	9560000	2642	0.083126	0.0569427
chr1	9520001	9570000	2422	0.0670139	0.0527503
chr1	9530001	9580000	1769	0.0630405	0.0502534
chr1	9540001	9590000	1807	0.0956442	0.0663018
chr1	9550001	9600000	2022	0.0922898	0.0620386
chr1	9560001	9610000	1914	0.0947953	0.0645105
chr1	9570001	9620000	1882	0.0964583	0.0649624
chr1	9580001	9630000	1851	0.0955925	0.060021
chr1	9590001	9640000	1544	0.0914769	0.0552932
chr1	9600001	9650000	2179	0.0965068	0.0685367
chr1	9610001	9660000	2725	0.0881787	0.0672651
chr1	9620001	9670000	3025	0.0861117	0.0691892
chr1	9630001	9680000	3074	0.0844846	0.0701162
chr1	9640001	9690000	2739	0.0798183	0.064391
chr1	9650001	9700000	2252	0.0744038	0.0558802
chr1	9660001	9710000	1940	0.0783886	0.0533771
chr1	9670001	9720000	1557	0.0820065	0.0507749
chr1	9680001	9730000	1401	0.0899793	0.0553024
chr1	9690001	9740000	1708	0.0762056	0.0499244
chr1	9700001	9750000	2021	0.0627015	0.0451824
chr1	9710001	9760000	2498	0.062005	0.0435186
chr1	9720001	9770000	3268	0.0650206	0.0423496
chr1	9730001	9780000	3974	0.0698549	0.0423629
chr1	9740001	9790000	3926	0.0722077	0.0427139
chr1	9750001	9800000	3711	0.0813217	0.04575
chr1	9760001	9810000	3560	0.0886219	0.050561
chr1	9770001	9820000	3126	0.0917372	0.0545011
chr1	9780001	9830000	3271	0.0907142	0.0556245
chr1	9790001	9840000	3396	0.106399	0.0594922
chr1	9800001	9850000	4081	0.111062	0.0583351
chr1	9810001	9860000	4169	0.115068	0.0564503
chr1	9820001	9870000	4314	0.12447	0.0572562
chr1	9830001	9880000	4028	0.131779	0.0581766
chr1	9840001	9890000	4271	0.198772	0.0763266
chr1	9850001	9900000	3740	0.234827	0.0867157
chr1	9860001	9910000	3601	0.250545	0.0921501
chr1	9870001	9920000	3771	0.26573	0.0959788
chr1	9880001	9930000	4493	0.273493	0.0951446
chr1	9890001	9940000	4091	0.251481	0.0811363
chr1	9900001	9950000	3649	0.244063	0.0775849
chr1	9910001	9960000	3712	0.238649	0.0759356
chr1	9920001	9970000	3130	0.232442	0.0741702
chr1	9930001	9980000	2313	0.234667	0.0760252
chr1	9940001	9990000	2611	0.200993	0.0629532
chr1	9950001	10000000	3244	0.189359	0.0624523
chr1	9960001	10010000	3275	0.179459	0.0606277
chr1	9970001	10020000	3841	0.167873	0.0581556
chr1	9980001	10030000	3749	0.158007	0.056217
chr1	9990001	10040000	3915	0.148425	0.0586261
chr1	10000001	10050000	3438	0.140789	0.0572742
chr1	10010001	10060000	3573	0.124305	0.0550575
chr1	10020001	10070000	3783	0.104114	0.0536727
chr1	10030001	10080000	3376	0.0901232	0.0503921
chr1	10040001	10090000	2462	0.0867041	0.0490459
chr1	10050001	10100000	3048	0.0881859	0.0518415
chr1	10060001	10110000	3429	0.0762727	0.0461924
chr1	10070001	10120000	2981	0.071438	0.042719
chr1	10080001	10130000	3025	0.0682882	0.0419173
chr1	10090001	10140000	3593	0.0662819	0.040451
chr1	10100001	10150000	3374	0.0550549	0.0348438
chr1	10110001	10160000	3794	0.0608123	0.0385813
chr1	10120001	10170000	4422	0.0681508	0.0424279
chr1	10130001	10180000	5651	0.0735929	0.0454865
chr1	10140001	10190000	5948	0.0781695	0.0486291
chr1	10150001	10200000	6446	0.0803588	0.0498719
chr1	10160001	10210000	6233	0.0878683	0.0526962
chr1	10170001	10220000	5698	0.0921524	0.0542779
chr1	10180001	10230000	5639	0.116752	0.0631891
chr1	10190001	10240000	5541	0.128232	0.0670044
chr1	10200001	10250000	5398	0.137893	0.0713461
chr1	10210001	10260000	5142	0.139984	0.0719018
chr1	10220001	10270000	5693	0.13364	0.0681685
chr1	10230001	10280000	5585	0.117322	0.062302
chr1	10240001	10290000	5495	0.111395	0.0616781
chr1	10250001	10300000	4718	0.107606	0.0608024
chr1	10260001	10310000	4183	0.112606	0.0641028
chr1	10270001	10320000	3431	0.120907	0.0679064
chr1	10280001	10330000	2264	0.127055	0.0690509
chr1	10290001	10340000	1892	0.132708	0.0677724
chr1	10300001	10350000	1972	0.124451	0.0633939
chr1	10310001	10360000	1841	0.110712	0.0561996
chr1	10320001	10370000	2020	0.106979	0.0553393
chr1	10330001	10380000	3220	0.0986353	0.0515518
chr1	10340001	10390000	4002	0.0946758	0.048215
chr1	10350001	10400000	4749	0.102342	0.0505096
chr1	10360001	10410000	5409	0.109378	0.0518188
chr1	10370001	10420000	5663	0.113035	0.0531314
chr1	10380001	10430000	5430	0.116816	0.0551335
chr1	10390001	10440000	4287	0.11865	0.0571835
chr1	10400001	10450000	3256	0.114071	0.0553557
chr1	10410001	10460000	2182	0.10661	0.0553526
chr1	10420001	10470000	1285	0.0914363	0.0503574
chr1	10430001	10480000	1482	0.103026	0.0515293
chr1	10440001	10490000	2165	0.110867	0.0551725
chr1	10450001	10500000	3008	0.11844	0.0605642
chr1	10460001	10510000	3662	0.122928	0.0627555
chr1	10470001	10520000	4153	0.126533	0.0653726
chr1	10480001	10530000	3372	0.128626	0.0695416
chr1	10490001	10540000	3486	0.129237	0.0693169
chr1	10500001	10550000	3248	0.140239	0.0719419
chr1	10510001	10560000	3192	0.159922	0.0788194
chr1	10520001	10570000	2990	0.165464	0.0794255
chr1	10530001	10580000	3571	0.153996	0.0751983
chr1	10540001	10590000	3970	0.141972	0.0733077
chr1	10550001	10600000	3898	0.129151	0.0694558
chr1	10560001	10610000	3318	0.10812	0.0621052
chr1	10570001	10620000	3856	0.0987148	0.0611329
chr1	10580001	10630000	3765	0.101153	0.0608476
chr1	10590001	10640000	3517	0.125521	0.064531
chr1	10600001	10650000	3571	0.129478	0.0642888
chr1	10610001	10660000	4735	0.124209	0.064689
chr1	10620001	10670000	5078	0.124046	0.0634801
chr1	10630001	10680000	5281	0.137789	0.0685263
chr1	10640001	10690000	5356	0.132205	0.0685897
chr1	10650001	10700000	5305	0.130395	0.0688904
chr1	10660001	10710000	4907	0.123954	0.0660443
chr1	10670001	10720000	4404	0.119467	0.0651758
chr1	10680001	10730000	3602	0.0958455	0.0585767
chr1	10690001	10740000	3583	0.0637198	0.0487343
chr1	10700001	10750000	3532	0.0602716	0.0480025
chr1	10710001	10760000	3000	0.0608746	0.0479264
chr1	10720001	10770000	3318	0.0710844	0.0499753
chr1	10730001	10780000	3935	0.0763878	0.0505786
chr1	10740001	10790000	3660	0.0879655	0.0539281
chr1	10750001	10800000	3747	0.0938823	0.0546556
chr1	10760001	10810000	4436	0.10239	0.0548583
chr1	10770001	10820000	3457	0.104431	0.0537168
chr1	10780001	10830000	2513	0.107868	0.0536734
chr1	10790001	10840000	1665	0.116299	0.054087
chr1	10800001	10850000	1048	0.114409	0.0496532
chr1	10810001	10860000	179	0.0542404	0.030644
chr1	10820001	10870000	892	0.130391	0.061849
chr1	10830001	10880000	1651	0.103492	0.0527819
chr1	10840001	10890000	2799	0.0986739	0.0509639
chr1	10850001	10900000	3195	0.0952855	0.0499374
chr1	10860001	10910000	4020	0.0979938	0.0503429
chr1	10870001	10920000	4501	0.0902566	0.0468423
chr1	10880001	10930000	4689	0.100232	0.0494828
chr1	10890001	10940000	5001	0.107408	0.0509528
chr1	10900001	10950000	5643	0.115402	0.0526278
chr1	10910001	10960000	5055	0.11821	0.0535172
chr1	10920001	10970000	4442	0.125348	0.0552193
chr1	10930001	10980000	4278	0.129748	0.0556538
chr1	10940001	10990000	3368	0.120543	0.0500893
chr1	10950001	11000000	2915	0.105534	0.0432389
chr1	10960001	11010000	3416	0.120814	0.0470961
chr1	10970001	11020000	3752	0.130438	0.0502089
chr1	10980001	11030000	3533	0.138069	0.0516204
chr1	10990001	11040000	3331	0.162306	0.0610967
chr1	11000001	11050000	3333	0.189008	0.0712288
chr1	11010001	11060000	3457	0.186276	0.0708872
chr1	11020001	11070000	3139	0.197401	0.0748382
chr1	11030001	11080000	3339	0.198239	0.0755571
chr1	11040001	11090000	3806	0.195278	0.075344
chr1	11050001	11100000	3864	0.204259	0.0789124
chr1	11060001	11110000	3731	0.222721	0.0866692
chr1	11070001	11120000	3747	0.228957	0.0880709
chr1	11080001	11130000	3637	0.247125	0.0977384
chr1	11090001	11140000	3311	0.255844	0.102755
chr1	11100001	11150000	3294	0.242846	0.0977373
chr1	11110001	11160000	3186	0.23321	0.095061
chr1	11120001	11170000	2633	0.222809	0.0948964
chr1	11130001	11180000	2242	0.212434	0.0937063
chr1	11140001	11190000	2106	0.197021	0.0831174
chr1	11150001	11200000	2212	0.232795	0.102806
chr1	11160001	11210000	1845	0.230069	0.10015
chr1	11170001	11220000	1767	0.235356	0.101992
chr1	11180001	11230000	1508	0.217058	0.0911108
chr1	11190001	11240000	1511	0.210498	0.0890242
chr1	11200001	11250000	1671	0.17462	0.0765964
chr1	11210001	11260000	2261	0.214471	0.094687
chr1	11220001	11270000	2587	0.201499	0.0889854
chr1	11230001	11280000	3187	0.212148	0.0913538
chr1	11240001	11290000	3742	0.241024	0.101354
chr1	11250001	11300000	3715	0.263058	0.102642
chr1	11260001	11310000	3267	0.270273	0.100618
chr1	11270001	11320000	2966	0.283516	0.105345
chr1	11280001	11330000	2460	0.283854	0.102974
chr1	11290001	11340000	2395	0.323359	0.117992
chr1	11300001	11350000	2527	0.329637	0.123906
chr1	11310001	11360000	3235	0.340602	0.129606
chr1	11320001	11370000	4284	0.336447	0.12722
chr1	11330001	11380000	5456	0.341282	0.126862
chr1	11340001	11390000	6068	0.333912	0.119945
chr1	11350001	11400000	6008	0.328566	0.117914
chr1	11360001	11410000	5511	0.312345	0.114033
chr1	11370001	11420000	4965	0.299381	0.111453
chr1	11380001	11430000	4299	0.276698	0.109516
chr1	11390001	11440000	3403	0.245789	0.112281
chr1	11400001	11450000	3076	0.263843	0.121219
chr1	11410001	11460000	2538	0.290126	0.128768
chr1	11420001	11470000	3140	0.347397	0.139736
chr1	11430001	11480000	3651	0.381982	0.146065
chr1	11440001	11490000	3959	0.396768	0.14363
chr1	11450001	11500000	4487	0.378664	0.136499
chr1	11460001	11510000	5548	0.352344	0.126446
chr1	11470001	11520000	5561	0.330825	0.119638
chr1	11480001	11530000	5110	0.305451	0.10997
chr1	11490001	11540000	4616	0.271266	0.100941
chr1	11500001	11550000	4062	0.227689	0.0894053
chr1	11510001	11560000	3545	0.176859	0.0817521
chr1	11520001	11570000	2973	0.0947998	0.0695011
chr1	11530001	11580000	2314	0.0371398	0.0643686
chr1	11540001	11590000	2163	0.0386529	0.0698401
chr1	11550001	11600000	2282	0.0569769	0.0788081
chr1	11560001	11610000	2328	0.0627509	0.0838658
chr1	11570001	11620000	2424	0.0754591	0.0812274
chr1	11580001	11630000	3169	0.0681205	0.0667082
chr1	11590001	11640000	3482	0.0875704	0.0721387
chr1	11600001	11650000	3450	0.0810919	0.0667842
chr1	11610001	11660000	3183	0.0997256	0.0699493
chr1	11620001	11670000	2581	0.103821	0.069213
chr1	11630001	11680000	2200	0.116889	0.0873832
chr1	11640001	11690000	2092	0.083617	0.070719
chr1	11650001	11700000	1952	0.0872606	0.0600394
chr1	11660001	11710000	1999	0.0628439	0.0366336
chr1	11670001	11720000	2365	0.0635744	0.0365216
chr1	11680001	11730000	2639	0.067516	0.0300118
chr1	11690001	11740000	2622	0.0726018	0.0325753
chr1	11700001	11750000	2600	0.0973404	0.0444169
chr1	11710001	11760000	2656	0.113539	0.0525997
chr1	11720001	11770000	2238	0.123844	0.05632
chr1	11730001	11780000	1703	0.138664	0.0641942
chr1	11740001	11790000	1808	0.125872	0.0585992
chr1	11750001	11800000	1975	0.0907477	0.0419931
chr1	11760001	11810000	2064	0.0773254	0.0367131
chr1	11770001	11820000	2094	0.0774608	0.0366623
chr1	11780001	11830000	2631	0.0782743	0.0373358
chr1	11790001	11840000	2617	0.1128	0.0508687
chr1	11800001	11850000	2507	0.193991	0.0772808
chr1	11810001	11860000	2553	0.270283	0.119002
chr1	11820001	11870000	3404	0.256688	0.114171
chr1	11830001	11880000	3351	0.268811	0.120965
chr1	11840001	11890000	3384	0.282481	0.128202
chr1	11850001	11900000	2820	0.268591	0.123139
chr1	11860001	11910000	2177	0.230272	0.10138
chr1	11870001	11920000	2003	0.273878	0.117308
chr1	11880001	11930000	2124	0.315707	0.140575
chr1	11890001	11940000	2194	0.323756	0.149967
chr1	11900001	11950000	2655	0.311258	0.142495
chr1	11910001	11960000	2747	0.306688	0.138679
chr1	11920001	11970000	2156	0.29588	0.131021
chr1	11930001	11980000	1683	0.267467	0.114205
chr1	11940001	11990000	1794	0.23772	0.0952231
chr1	11950001	12000000	1902	0.23458	0.0909724
chr1	11960001	12010000	2140	0.199474	0.0783606
chr1	11970001	12020000	2018	0.204481	0.0822625
chr1	11980001	12030000	1941	0.198057	0.0830228
chr1	11990001	12040000	1199	0.146672	0.062743
chr1	12000001	12050000	776	0.0783131	0.0360453
chr1	12010001	12060000	421	0.113827	0.0524555
chr1	12020001	12070000	424	0.114258	0.0520786
chr1	12030001	12080000	426	0.0901517	0.0404941
chr1	12040001	12090000	520	0.0609373	0.0303984
chr1	12050001	12100000	996	0.04037	0.0243019
chr1	12060001	12110000	1410	0.0353722	0.0220103
chr1	12070001	12120000	1564	0.0377284	0.0243672
chr1	12080001	12130000	1433	0.0320593	0.0232503
chr1	12090001	12140000	1743	0.0300006	0.02173
chr1	12100001	12150000	1278	0.0323136	0.0228585
chr1	12110001	12160000	943	0.0385781	0.0254537
chr1	12120001	12170000	1128	0.0666337	0.034194
chr1	12130001	12180000	1448	0.0860123	0.042049
chr1	12140001	12190000	1144	0.101419	0.0495998
chr1	12150001	12200000	1026	0.110129	0.0520305
chr1	12160001	12210000	927	0.112608	0.0530393
chr1	12170001	12220000	677	0.0979794	0.0429353
chr1	12180001	12230000	323	0.0434799	0.0168286
chr1	12190001	12240000	407	0.0450948	0.0209128
chr1	12200001	12250000	341	0.0496459	0.0258737
chr1	12210001	12260000	364	0.0500685	0.0268924
chr1	12220001	12270000	470	0.0478899	0.0321653
chr1	12230001	12280000	631	0.0536855	0.0348652
chr1	12240001	12290000	706	0.0767697	0.0462153
chr1	12250001	12300000	1021	0.0767184	0.0453887
chr1	12260001	12310000	1174	0.0789645	0.0439963
chr1	12270001	12320000	1126	0.0814639	0.0436743
chr1	12280001	12330000	1030	0.0820484	0.0440507
chr1	12290001	12340000	888	0.0927098	0.0476921
chr1	12300001	12350000	628	0.0998829	0.0506212
chr1	12310001	12360000	436	0.109887	0.0574747
chr1	12320001	12370000	323	0.121248	0.0714948
chr1	12330001	12380000	378	0.101105	0.0598378
chr1	12340001	12390000	258	0.0533885	0.0363223
chr1	12350001	12400000	196	0.0779708	0.0410943
chr1	12360001	12410000	232	0.0737475	0.0400515
chr1	12370001	12420000	188	0.0767297	0.035839
chr1	12380001	12430000	127	0.144249	0.0636724
chr1	12390001	12440000	185	0.159373	0.0780305
chr1	12400001	12450000	377	0.115883	0.0559085
chr1	12410001	12460000	463	0.114178	0.056634
chr1	12420001	12470000	774	0.114926	0.0600369
chr1	12430001	12480000	760	0.110148	0.0586197
chr1	12440001	12490000	919	0.109301	0.05399
chr1	12450001	12500000	1404	0.101	0.0492832
chr1	12460001	12510000	1634	0.118665	0.0562269
chr1	12470001	12520000	1326	0.119473	0.0540518
chr1	12480001	12530000	1659	0.127822	0.0573124
chr1	12490001	12540000	1485	0.12659	0.0583229
chr1	12500001	12550000	1500	0.133175	0.0611159
chr1	12510001	12560000	1687	0.119169	0.0528358
chr1	12520001	12570000	2128	0.109351	0.0509937
chr1	12530001	12580000	2418	0.0969564	0.0500525
chr1	12540001	12590000	3028	0.0951185	0.051326
chr1	12550001	12600000	2922	0.0877363	0.0482331
chr1	12560001	12610000	2654	0.087269	0.0494482
chr1	12570001	12620000	3205	0.0870819	0.0494822
chr1	12580001	12630000	2540	0.0853095	0.0474861
chr1	12590001	12640000	2014	0.0796031	0.0424192
chr1	12600001	12650000	1817	0.0800724	0.0454144
chr1	12610001	12660000	2324	0.0774876	0.0423836
chr1	12620001	12670000	1833	0.0932548	0.0497025
chr1	12630001	12680000	1847	0.0930644	0.0493564
chr1	12640001	12690000	1765	0.0953625	0.0511008
chr1	12650001	12700000	2038	0.0929055	0.0496543
chr1	12660001	12710000	1777	0.0951033	0.0538922
chr1	12670001	12720000	1631	0.0761235	0.0423655
chr1	12680001	12730000	1884	0.0716163	0.0404807
chr1	12690001	12740000	1895	0.0733057	0.0415738
chr1	12700001	12750000	1785	0.0967959	0.0544489
chr1	12710001	12760000	1379	0.100589	0.0546482
chr1	12720001	12770000	1590	0.09622	0.0544696
chr1	12730001	12780000	2070	0.0892971	0.0529204
chr1	12740001	12790000	2637	0.0975292	0.0572478
chr1	12750001	12800000	2900	0.093894	0.0550956
chr1	12760001	12810000	3670	0.0876237	0.0530916
chr1	12770001	12820000	4118	0.0877935	0.0531984
chr1	12780001	12830000	4211	0.091431	0.054893
chr1	12790001	12840000	4398	0.0843653	0.0523816
chr1	12800001	12850000	4050	0.0943585	0.0542215
chr1	12810001	12860000	4166	0.129548	0.0632392
chr1	12820001	12870000	4220	0.162028	0.0729241
chr1	12830001	12880000	4077	0.191783	0.0830852
chr1	12840001	12890000	3399	0.209896	0.0886626
chr1	12850001	12900000	3066	0.202275	0.0859082
chr1	12860001	12910000	3003	0.163896	0.0768913
chr1	12870001	12920000	2328	0.126112	0.0662359
chr1	12880001	12930000	2050	0.0733774	0.0474144
chr1	12890001	12940000	2522	0.0627181	0.0428348
chr1	12900001	12950000	3809	0.0546903	0.0405726
chr1	12910001	12960000	3945	0.0592083	0.0427655
chr1	12920001	12970000	3589	0.0598142	0.042979
chr1	12930001	12980000	3176	0.0606082	0.0434809
chr1	12940001	12990000	2938	0.0725632	0.0500895
chr1	12950001	13000000	2453	0.107254	0.0650183
chr1	12960001	13010000	2765	0.114214	0.0651667
chr1	12970001	13020000	3341	0.112245	0.0645398
chr1	12980001	13030000	3722	0.11282	0.0639917
chr1	12990001	13040000	3841	0.11625	0.0644578
chr1	13000001	13050000	2953	0.117937	0.0640545
chr1	13010001	13060000	1815	0.130101	0.0702727
chr1	13020001	13070000	2047	0.163342	0.0840998
chr1	13030001	13080000	2470	0.174732	0.0937755
chr1	13040001	13090000	2277	0.179401	0.0962234
chr1	13050001	13100000	2553	0.174819	0.0922267
chr1	13060001	13110000	2824	0.175314	0.0918482
chr1	13070001	13120000	2688	0.164194	0.0838157
chr1	13080001	13130000	2471	0.163282	0.0803677
chr1	13090001	13140000	2584	0.15953	0.0801807
chr1	13100001	13150000	2261	0.161789	0.0816396
chr1	13110001	13160000	2070	0.141471	0.0726877
chr1	13120001	13170000	1410	0.139417	0.0741286
chr1	13130001	13180000	1539	0.135644	0.0661138
chr1	13140001	13190000	1635	0.159083	0.0740343
chr1	13150001	13200000	2330	0.153559	0.0724572
chr1	13160001	13210000	2821	0.185123	0.0852455
chr1	13170001	13220000	3527	0.19265	0.0892321
chr1	13180001	13230000	3511	0.213811	0.101803
chr1	13190001	13240000	3271	0.211279	0.100096
chr1	13200001	13250000	2803	0.215866	0.103578
chr1	13210001	13260000	2790	0.193811	0.0919323
chr1	13220001	13270000	2343	0.191356	0.0903854
chr1	13230001	13280000	1766	0.142201	0.069597
chr1	13240001	13290000	2545	0.146099	0.0692611
chr1	13250001	13300000	3377	0.152081	0.069544
chr1	13260001	13310000	2580	0.156643	0.070624
chr1	13270001	13320000	2272	0.147968	0.0666737
chr1	13280001	13330000	2447	0.153649	0.0697345
chr1	13290001	13340000	2700	0.152003	0.0741448
chr1	13300001	13350000	3099	0.160647	0.0780747
chr1	13310001	13360000	4168	0.165007	0.0794898
chr1	13320001	13370000	5038	0.162818	0.0771398
chr1	13330001	13380000	6048	0.151315	0.072399
chr1	13340001	13390000	5816	0.140505	0.066959
chr1	13350001	13400000	5360	0.122289	0.061572
chr1	13360001	13410000	5038	0.103776	0.0550129
chr1	13370001	13420000	5025	0.0924915	0.052623
chr1	13380001	13430000	4813	0.0866413	0.0518825
chr1	13390001	13440000	3862	0.0845118	0.0519304
chr1	13400001	13450000	3905	0.0862316	0.0526723
chr1	13410001	13460000	3937	0.0889614	0.052493
chr1	13420001	13470000	3679	0.0900677	0.051963
chr1	13430001	13480000	2837	0.0895927	0.0504149
chr1	13440001	13490000	3351	0.0849557	0.0481335
chr1	13450001	13500000	2802	0.0800098	0.044289
chr1	13460001	13510000	2831	0.0737172	0.0425667
chr1	13470001	13520000	3327	0.0870423	0.0474054
chr1	13480001	13530000	4066	0.0994206	0.0513193
chr1	13490001	13540000	3976	0.098061	0.0503313
chr1	13500001	13550000	4856	0.117713	0.056706
chr1	13510001	13560000	5050	0.128782	0.0622605
chr1	13520001	13570000	4976	0.131205	0.0612055
chr1	13530001	13580000	5057	0.119784	0.0552236
chr1	13540001	13590000	5295	0.125609	0.0583474
chr1	13550001	13600000	4467	0.107553	0.0508007
chr1	13560001	13610000	4223	0.098715	0.0459567
chr1	13570001	13620000	3870	0.108398	0.0515898
chr1	13580001	13630000	3185	0.123684	0.0601169
chr1	13590001	13640000	2566	0.124245	0.0610644
chr1	13600001	13650000	2326	0.149309	0.0749683
chr1	13610001	13660000	1999	0.169544	0.0869416
chr1	13620001	13670000	1939	0.175667	0.0938209
chr1	13630001	13680000	2393	0.168725	0.0925455
chr1	13640001	13690000	3402	0.164496	0.0848317
chr1	13650001	13700000	4024	0.158731	0.0808245
chr1	13660001	13710000	4492	0.149258	0.0777951
chr1	13670001	13720000	5018	0.135928	0.0707614
chr1	13680001	13730000	5292	0.133068	0.0707127
chr1	13690001	13740000	5108	0.134569	0.0733175
chr1	13700001	13750000	5331	0.137366	0.0743629
chr1	13710001	13760000	4859	0.140724	0.0753224
chr1	13720001	13770000	3729	0.147213	0.0778393
chr1	13730001	13780000	3045	0.146917	0.0742599
chr1	13740001	13790000	2453	0.137275	0.0693619
chr1	13750001	13800000	1955	0.100568	0.0570138
chr1	13760001	13810000	2188	0.116995	0.0641682
chr1	13770001	13820000	2989	0.098509	0.054948
chr1	13780001	13830000	3274	0.0864635	0.0484934
chr1	13790001	13840000	3797	0.0779119	0.0459006
chr1	13800001	13850000	4177	0.0751166	0.0460748
chr1	13810001	13860000	4093	0.0739256	0.0441951
chr1	13820001	13870000	3544	0.0866026	0.0493493
chr1	13830001	13880000	3296	0.126104	0.0655133
chr1	13840001	13890000	3102	0.172675	0.0852218
chr1	13850001	13900000	2590	0.19777	0.0918039
chr1	13860001	13910000	2644	0.188261	0.0837818
chr1	13870001	13920000	2918	0.194854	0.0818922
chr1	13880001	13930000	2838	0.19025	0.073535
chr1	13890001	13940000	2566	0.210015	0.0686278
chr1	13900001	13950000	2523	0.262362	0.087445
chr1	13910001	13960000	2055	0.301162	0.100586
chr1	13920001	13970000	2136	0.311006	0.104703
chr1	13930001	13980000	2107	0.31147	0.104283
chr1	13940001	13990000	2218	0.297284	0.0977602
chr1	13950001	14000000	2362	0.279191	0.0862831
chr1	13960001	14010000	2879	0.272356	0.0838099
chr1	13970001	14020000	3323	0.273365	0.0847195
chr1	13980001	14030000	3135	0.281618	0.0876624
chr1	13990001	14040000	3536	0.270918	0.0850419
chr1	14000001	14050000	3575	0.269559	0.0843951
chr1	14010001	14060000	3538	0.286536	0.0873271
chr1	14020001	14070000	2989	0.287764	0.0884276
chr1	14030001	14080000	3239	0.260323	0.0808602
chr1	14040001	14090000	2879	0.266324	0.0855924
chr1	14050001	14100000	2732	0.260264	0.0878879
chr1	14060001	14110000	2685	0.208984	0.0760016
chr1	14070001	14120000	3124	0.176476	0.0655895
chr1	14080001	14130000	3429	0.204579	0.0754105
chr1	14090001	14140000	4025	0.174236	0.0703612
chr1	14100001	14150000	4267	0.171699	0.0718562
chr1	14110001	14160000	4167	0.182368	0.0774617
chr1	14120001	14170000	3765	0.189302	0.0809691
chr1	14130001	14180000	3448	0.172971	0.0754422
chr1	14140001	14190000	3155	0.150281	0.0631995
chr1	14150001	14200000	3204	0.116058	0.0482147
chr1	14160001	14210000	2870	0.0972454	0.0394818
chr1	14170001	14220000	2946	0.112048	0.0466893
chr1	14180001	14230000	3483	0.111551	0.047811
chr1	14190001	14240000	3135	0.140037	0.0587659
chr1	14200001	14250000	3256	0.162267	0.0742627
chr1	14210001	14260000	3927	0.160597	0.0758348
chr1	14220001	14270000	4082	0.146766	0.0701571
chr1	14230001	14280000	3772	0.145264	0.0713449
chr1	14240001	14290000	3928	0.129898	0.0665267
chr1	14250001	14300000	3704	0.113526	0.0586787
chr1	14260001	14310000	3354	0.131613	0.0619966
chr1	14270001	14320000	3077	0.153438	0.070949
chr1	14280001	14330000	3332	0.187881	0.0846721
chr1	14290001	14340000	3352	0.214997	0.0983896
chr1	14300001	14350000	3320	0.217224	0.100259
chr1	14310001	14360000	3378	0.200292	0.0923741
chr1	14320001	14370000	3749	0.187543	0.0840093
chr1	14330001	14380000	3706	0.154224	0.0676765
chr1	14340001	14390000	3805	0.122097	0.0542134
chr1	14350001	14400000	3927	0.12738	0.0534961
chr1	14360001	14410000	4276	0.128046	0.053102
chr1	14370001	14420000	4017	0.117551	0.0490517
chr1	14380001	14430000	3254	0.121082	0.0507524
chr1	14390001	14440000	2632	0.122285	0.0531615
chr1	14400001	14450000	2160	0.108251	0.050099
chr1	14410001	14460000	1867	0.0969361	0.0468244
chr1	14420001	14470000	2566	0.14043	0.0648061
chr1	14430001	14480000	3620	0.156301	0.0726695
chr1	14440001	14490000	4671	0.146695	0.0682022
chr1	14450001	14500000	5222	0.155634	0.0709576
chr1	14460001	14510000	5445	0.160303	0.0736694
chr1	14470001	14520000	5414	0.134319	0.0634771
chr1	14480001	14530000	5665	0.120755	0.0589078
chr1	14490001	14540000	5715	0.1336	0.0627385
chr1	14500001	14550000	6076	0.120286	0.0584177
chr1	14510001	14560000	6303	0.111551	0.0552711
chr1	14520001	14570000	6172	0.119647	0.0563182
chr1	14530001	14580000	5244	0.117207	0.0538497
chr1	14540001	14590000	4568	0.13383	0.0572128
chr1	14550001	14600000	3920	0.15786	0.0649888
chr1	14560001	14610000	3885	0.160384	0.0695408
chr1	14570001	14620000	3535	0.168084	0.0754178
chr1	14580001	14630000	4120	0.169747	0.0752957
chr1	14590001	14640000	4872	0.171591	0.0725459
chr1	14600001	14650000	5176	0.170256	0.0691075
chr1	14610001	14660000	4272	0.183707	0.0696708
chr1	14620001	14670000	4550	0.214263	0.0779273
chr1	14630001	14680000	4756	0.232339	0.0835917
chr1	14640001	14690000	5029	0.224999	0.0792743
chr1	14650001	14700000	4821	0.231094	0.0805709
chr1	14660001	14710000	5168	0.229161	0.0810458
chr1	14670001	14720000	4154	0.219097	0.0767794
chr1	14680001	14730000	2918	0.206676	0.0706934
chr1	14690001	14740000	1276	0.202122	0.0703694
chr1	14700001	14750000	1307	0.160391	0.0635979
chr1	14710001	14760000	1549	0.136364	0.0595445
chr1	14720001	14770000	2325	0.132077	0.056264
chr1	14730001	14780000	3289	0.13911	0.0544817
chr1	14740001	14790000	4467	0.211148	0.0772395
chr1	14750001	14800000	4040	0.23735	0.0850756
chr1	14760001	14810000	3509	0.25224	0.0867019
chr1	14770001	14820000	3092	0.310647	0.106705
chr1	14780001	14830000	2835	0.324328	0.120166
chr1	14790001	14840000	2465	0.280625	0.103633
chr1	14800001	14850000	3135	0.264729	0.0968112
chr1	14810001	14860000	3829	0.282626	0.106319
chr1	14820001	14870000	4441	0.291929	0.112052
chr1	14830001	14880000	4863	0.299695	0.115559
chr1	14840001	14890000	4451	0.309301	0.119689
chr1	14850001	14900000	3903	0.317229	0.125258
chr1	14860001	14910000	3757	0.327479	0.126952
chr1	14870001	14920000	3381	0.31212	0.117073
chr1	14880001	14930000	2918	0.296709	0.105489
chr1	14890001	14940000	3171	0.270959	0.094227
chr1	14900001	14950000	3246	0.254964	0.0845687
chr1	14910001	14960000	3058	0.228847	0.077929
chr1	14920001	14970000	3389	0.226093	0.0782642
chr1	14930001	14980000	3818	0.254246	0.0931158
chr1	14940001	14990000	4036	0.264261	0.0975213
chr1	14950001	15000000	4641	0.242176	0.0914629
chr1	14960001	15010000	5477	0.209923	0.0825172
chr1	14970001	15020000	4816	0.190211	0.0787807
chr1	14980001	15030000	4346	0.153088	0.0725259
chr1	14990001	15040000	4619	0.138302	0.0729231
chr1	15000001	15050000	3942	0.146412	0.0776701
chr1	15010001	15060000	2875	0.153259	0.0800127
chr1	15020001	15070000	3146	0.136891	0.0693975
chr1	15030001	15080000	3839	0.104103	0.0520367
chr1	15040001	15090000	3308	0.0562638	0.0356514
chr1	15050001	15100000	3459	0.0481327	0.0330092
chr1	15060001	15110000	3686	0.054064	0.0342285
chr1	15070001	15120000	3440	0.061802	0.0367511
chr1	15080001	15130000	3233	0.0892799	0.0450484
chr1	15090001	15140000	3161	0.105767	0.0483701
chr1	15100001	15150000	3488	0.138891	0.0534809
chr1	15110001	15160000	3364	0.148207	0.054971
chr1	15120001	15170000	3434	0.156161	0.0567955
chr1	15130001	15180000	3351	0.179212	0.0611904
chr1	15140001	15190000	3991	0.193804	0.0651338
chr1	15150001	15200000	3916	0.201684	0.0668932
chr1	15160001	15210000	4059	0.203159	0.068233
chr1	15170001	15220000	4219	0.19723	0.0669649
chr1	15180001	15230000	3701	0.182322	0.0643578
chr1	15190001	15240000	3300	0.164773	0.062095
chr1	15200001	15250000	2929	0.158212	0.0629738
chr1	15210001	15260000	3060	0.145175	0.0611922
chr1	15220001	15270000	2757	0.140397	0.0626322
chr1	15230001	15280000	2651	0.137776	0.064203
chr1	15240001	15290000	2301	0.119626	0.0599159
chr1	15250001	15300000	2221	0.0994688	0.0545422
chr1	15260001	15310000	2219	0.0872511	0.0532991
chr1	15270001	15320000	2425	0.0786799	0.048231
chr1	15280001	15330000	2883	0.10264	0.0504157
chr1	15290001	15340000	3108	0.127307	0.0583675
chr1	15300001	15350000	3618	0.156535	0.0680158
chr1	15310001	15360000	2976	0.169088	0.0702694
chr1	15320001	15370000	2615	0.185887	0.0768575
chr1	15330001	15380000	2297	0.198823	0.085912
chr1	15340001	15390000	1980	0.181435	0.0831152
chr1	15350001	15400000	1522	0.140541	0.0707049
chr1	15360001	15410000	2145	0.116478	0.0564562
chr1	15370001	15420000	2399	0.104137	0.0498179
chr1	15380001	15430000	1941	0.070674	0.0381217
chr1	15390001	15440000	2148	0.0660112	0.0344466
chr1	15400001	15450000	2435	0.0814002	0.0375929
chr1	15410001	15460000	2339	0.114283	0.0488041
chr1	15420001	15470000	2534	0.134224	0.0589479
chr1	15430001	15480000	3076	0.122888	0.0569448
chr1	15440001	15490000	3038	0.11403	0.0557889
chr1	15450001	15500000	2651	0.101788	0.053639
chr1	15460001	15510000	2692	0.101238	0.0553298
chr1	15470001	15520000	3112	0.097748	0.0534969
chr1	15480001	15530000	2602	0.104332	0.0556248
chr1	15490001	15540000	2734	0.125122	0.0640651
chr1	15500001	15550000	3222	0.146468	0.0734287
chr1	15510001	15560000	2880	0.146841	0.073244
chr1	15520001	15570000	2641	0.15265	0.0803347
chr1	15530001	15580000	3050	0.153885	0.0861993
chr1	15540001	15590000	2924	0.15672	0.0884565
chr1	15550001	15600000	2552	0.159778	0.087111
chr1	15560001	15610000	2582	0.165441	0.0892477
chr1	15570001	15620000	2554	0.181	0.08528
chr1	15580001	15630000	3350	0.214314	0.083848
chr1	15590001	15640000	3208	0.222125	0.0844141
chr1	15600001	15650000	3070	0.203528	0.0779306
chr1	15610001	15660000	3516	0.205981	0.078499
chr1	15620001	15670000	4186	0.220917	0.0861218
chr1	15630001	15680000	3704	0.225356	0.0875024
chr1	15640001	15690000	4088	0.214586	0.0803984
chr1	15650001	15700000	4396	0.212975	0.0809672
chr1	15660001	15710000	4017	0.207585	0.0780918
chr1	15670001	15720000	3460	0.194448	0.0729254
chr1	15680001	15730000	3214	0.156608	0.0616793
chr1	15690001	15740000	3031	0.171112	0.0658645
chr1	15700001	15750000	2434	0.181269	0.0670188
chr1	15710001	15760000	2540	0.195369	0.0707921
chr1	15720001	15770000	1968	0.173632	0.0599431
chr1	15730001	15780000	1779	0.166135	0.0565968
chr1	15740001	15790000	1263	0.145615	0.0507193
chr1	15750001	15800000	1952	0.135798	0.0556987
chr1	15760001	15810000	2202	0.115623	0.0526609
chr1	15770001	15820000	2502	0.124427	0.055608
chr1	15780001	15830000	2188	0.133188	0.0587451
chr1	15790001	15840000	2433	0.144631	0.0627193
chr1	15800001	15850000	2740	0.174747	0.0718269
chr1	15810001	15860000	3056	0.188693	0.0817652
chr1	15820001	15870000	3405	0.199331	0.0835532
chr1	15830001	15880000	3598	0.197844	0.0827984
chr1	15840001	15890000	3651	0.199943	0.0814151
chr1	15850001	15900000	3395	0.198272	0.0812285
chr1	15860001	15910000	2938	0.191902	0.0748108
chr1	15870001	15920000	2634	0.217148	0.0842463
chr1	15880001	15930000	3350	0.17895	0.0738877
chr1	15890001	15940000	3647	0.180442	0.0767049
chr1	15900001	15950000	3463	0.200193	0.0799949
chr1	15910001	15960000	3441	0.193009	0.0784108
chr1	15920001	15970000	3711	0.136311	0.0645094
chr1	15930001	15980000	3326	0.156224	0.0731347
chr1	15940001	15990000	3069	0.133504	0.0663309
chr1	15950001	16000000	2873	0.0892292	0.053603
chr1	15960001	16010000	2538	0.103113	0.0567322
chr1	15970001	16020000	2430	0.110362	0.0589385
chr1	15980001	16030000	2198	0.110109	0.0571761
chr1	15990001	16040000	2250	0.131511	0.0641492
chr1	16000001	16050000	2905	0.150515	0.0619718
chr1	16010001	16060000	3379	0.139746	0.0580488
chr1	16020001	16070000	3164	0.155519	0.0574194
chr1	16030001	16080000	2857	0.153221	0.0543221
chr1	16040001	16090000	2493	0.151694	0.0500659
chr1	16050001	16100000	2210	0.155055	0.0505001
chr1	16060001	16110000	2565	0.157865	0.0541976
chr1	16070001	16120000	3249	0.161038	0.0581093
chr1	16080001	16130000	4185	0.164629	0.0633547
chr1	16090001	16140000	5147	0.160351	0.0609946
chr1	16100001	16150000	5728	0.148943	0.0611825
chr1	16110001	16160000	5155	0.142408	0.0595705
chr1	16120001	16170000	4589	0.133573	0.0566614
chr1	16130001	16180000	4088	0.124344	0.0517511
chr1	16140001	16190000	3690	0.13054	0.0574354
chr1	16150001	16200000	2953	0.131392	0.0572304
chr1	16160001	16210000	3404	0.129754	0.0554042
chr1	16170001	16220000	3983	0.131842	0.0561211
chr1	16180001	16230000	4802	0.121621	0.052447
chr1	16190001	16240000	5038	0.109283	0.0484357
chr1	16200001	16250000	4974	0.10943	0.0474616
chr1	16210001	16260000	4517	0.114125	0.0489834
chr1	16220001	16270000	3740	0.114768	0.0505749
chr1	16230001	16280000	2698	0.127338	0.0577591
chr1	16240001	16290000	1990	0.138853	0.0612139
chr1	16250001	16300000	2096	0.146382	0.0673966
chr1	16260001	16310000	2745	0.120691	0.0629164
chr1	16270001	16320000	3115	0.132171	0.0688502
chr1	16280001	16330000	3587	0.11555	0.0652927
chr1	16290001	16340000	4400	0.0892758	0.0576166
chr1	16300001	16350000	4809	0.0779449	0.0551279
chr1	16310001	16360000	5047	0.0735615	0.0535668
chr1	16320001	16370000	5225	0.0613681	0.0494347
chr1	16330001	16380000	5323	0.105688	0.0622087
chr1	16340001	16390000	4718	0.136642	0.0707699
chr1	16350001	16400000	4080	0.166471	0.080242
chr1	16360001	16410000	3141	0.211308	0.0981413
chr1	16370001	16420000	3022	0.244941	0.107362
chr1	16380001	16430000	3188	0.215779	0.0925015
chr1	16390001	16440000	3553	0.235642	0.100624
chr1	16400001	16450000	3704	0.238663	0.101325
chr1	16410001	16460000	4038	0.227819	0.100993
chr1	16420001	16470000	3831	0.226969	0.101762
chr1	16430001	16480000	3549	0.22621	0.101427
chr1	16440001	16490000	3150	0.206243	0.0919554
chr1	16450001	16500000	3337	0.200056	0.0873891
chr1	16460001	16510000	3551	0.213578	0.0902549
chr1	16470001	16520000	3160	0.208831	0.0888894
chr1	16480001	16530000	3179	0.225745	0.102117
chr1	16490001	16540000	3557	0.22609	0.103594
chr1	16500001	16550000	2982	0.225549	0.105464
chr1	16510001	16560000	2371	0.208357	0.0970758
chr1	16520001	16570000	2377	0.211591	0.0974194
chr1	16530001	16580000	2023	0.164182	0.0714787
chr1	16540001	16590000	1814	0.132584	0.0591455
chr1	16550001	16600000	1964	0.125233	0.054263
chr1	16560001	16610000	2155	0.106175	0.0462095
chr1	16570001	16620000	2264	0.110264	0.0474545
chr1	16580001	16630000	1887	0.119272	0.049696
chr1	16590001	16640000	1518	0.116814	0.0458991
chr1	16600001	16650000	1696	0.126461	0.0495395
chr1	16610001	16660000	1762	0.166009	0.060089
chr1	16620001	16670000	2138	0.208352	0.0671923
chr1	16630001	16680000	3202	0.221456	0.0693702
chr1	16640001	16690000	4132	0.24663	0.0744567
chr1	16650001	16700000	4498	0.251708	0.0762775
chr1	16660001	16710000	4228	0.256611	0.0775225
chr1	16670001	16720000	3854	0.243625	0.0734954
chr1	16680001	16730000	3168	0.243037	0.0730636
chr1	16690001	16740000	2910	0.218138	0.0706462
chr1	16700001	16750000	2841	0.228964	0.0747286
chr1	16710001	16760000	3062	0.245722	0.0786574
chr1	16720001	16770000	2852	0.264896	0.0839878
chr1	16730001	16780000	2858	0.281381	0.0947228
chr1	16740001	16790000	2474	0.297665	0.0990386
chr1	16750001	16800000	2720	0.298464	0.103749
chr1	16760001	16810000	2867	0.288877	0.100852
chr1	16770001	16820000	3366	0.274145	0.0953307
chr1	16780001	16830000	3549	0.25154	0.0861676
chr1	16790001	16840000	4415	0.23785	0.0828945
chr1	16800001	16850000	3980	0.227837	0.0810878
chr1	16810001	16860000	3548	0.212234	0.0793213
chr1	16820001	16870000	3672	0.200507	0.0798444
chr1	16830001	16880000	3789	0.196202	0.0794616
chr1	16840001	16890000	3672	0.15969	0.072049
chr1	16850001	16900000	4299	0.122598	0.0610779
chr1	16860001	16910000	4545	0.122478	0.0608215
chr1	16870001	16920000	4186	0.114898	0.05784
chr1	16880001	16930000	4110	0.116785	0.0573959
chr1	16890001	16940000	3615	0.133596	0.0617872
chr1	16900001	16950000	3405	0.133381	0.0619344
chr1	16910001	16960000	3513	0.132294	0.0607446
chr1	16920001	16970000	3503	0.128172	0.0585146
chr1	16930001	16980000	3100	0.121025	0.0564115
chr1	16940001	16990000	2849	0.113044	0.0556473
chr1	16950001	17000000	2367	0.121881	0.0588726
chr1	16960001	17010000	2320	0.121891	0.0566281
chr1	16970001	17020000	2416	0.132382	0.060899
chr1	16980001	17030000	2860	0.134012	0.0610065
chr1	16990001	17040000	3246	0.122218	0.058268
chr1	17000001	17050000	3369	0.12063	0.0585479
chr1	17010001	17060000	3362	0.135871	0.0651245
chr1	17020001	17070000	3513	0.153677	0.069485
chr1	17030001	17080000	3732	0.180033	0.0787477
chr1	17040001	17090000	3540	0.2158	0.0952687
chr1	17050001	17100000	3935	0.227676	0.0929152
chr1	17060001	17110000	4060	0.240669	0.0946636
chr1	17070001	17120000	4138	0.284492	0.11177
chr1	17080001	17130000	4285	0.261463	0.107584
chr1	17090001	17140000	4303	0.238415	0.0952908
chr1	17100001	17150000	4341	0.221063	0.0915888
chr1	17110001	17160000	4531	0.198332	0.0843408
chr1	17120001	17170000	5212	0.115349	0.0586083
chr1	17130001	17180000	5316	0.0955278	0.0496018
chr1	17140001	17190000	5345	0.089696	0.0462959
chr1	17150001	17200000	4950	0.109103	0.0518863
chr1	17160001	17210000	4708	0.11241	0.053532
chr1	17170001	17220000	3900	0.119019	0.0577344
chr1	17180001	17230000	3174	0.13753	0.0633349
chr1	17190001	17240000	3346	0.149014	0.0670034
chr1	17200001	17250000	3379	0.140024	0.0615234
chr1	17210001	17260000	3492	0.164367	0.0641712
chr1	17220001	17270000	3343	0.205569	0.0750313
chr1	17230001	17280000	3185	0.226943	0.0801051
chr1	17240001	17290000	2462	0.270651	0.091852
chr1	17250001	17300000	2261	0.303679	0.10636
chr1	17260001	17310000	1852	0.328466	0.120274
chr1	17270001	17320000	1844	0.344807	0.122354
chr1	17280001	17330000	2062	0.345761	0.124712
chr1	17290001	17340000	2389	0.323027	0.113875
chr1	17300001	17350000	2230	0.315228	0.107943
chr1	17310001	17360000	2401	0.286429	0.0983812
chr1	17320001	17370000	2568	0.242715	0.0908453
chr1	17330001	17380000	3180	0.195338	0.0737705
chr1	17340001	17390000	3678	0.183491	0.0718838
chr1	17350001	17400000	4127	0.167505	0.066366
chr1	17360001	17410000	4298	0.160437	0.0640168
chr1	17370001	17420000	4488	0.154261	0.0612784
chr1	17380001	17430000	4169	0.172813	0.072699
chr1	17390001	17440000	3724	0.181931	0.0773581
chr1	17400001	17450000	3519	0.2043	0.090502
chr1	17410001	17460000	3576	0.203836	0.0936743
chr1	17420001	17470000	3497	0.198572	0.0910129
chr1	17430001	17480000	3680	0.17141	0.0750603
chr1	17440001	17490000	3808	0.163002	0.073626
chr1	17450001	17500000	3836	0.15238	0.0727063
chr1	17460001	17510000	3752	0.153892	0.0737765
chr1	17470001	17520000	3750	0.169897	0.0834087
chr1	17480001	17530000	3654	0.174713	0.0900786
chr1	17490001	17540000	3243	0.173129	0.0896632
chr1	17500001	17550000	3192	0.154661	0.079197
chr1	17510001	17560000	2983	0.145933	0.0763328
chr1	17520001	17570000	2856	0.12701	0.0675969
chr1	17530001	17580000	2724	0.117881	0.0628853
chr1	17540001	17590000	2856	0.115841	0.0609282
chr1	17550001	17600000	3208	0.120223	0.0642002
chr1	17560001	17610000	3420	0.111771	0.0629084
chr1	17570001	17620000	3822	0.0964593	0.0603089
chr1	17580001	17630000	3650	0.0932488	0.0587348
chr1	17590001	17640000	3685	0.0945644	0.0595937
chr1	17600001	17650000	3668	0.104082	0.0606881
chr1	17610001	17660000	4280	0.117936	0.0624529
chr1	17620001	17670000	4173	0.142503	0.068948
chr1	17630001	17680000	4618	0.218194	0.093244
chr1	17640001	17690000	5491	0.252012	0.106626
chr1	17650001	17700000	5920	0.244761	0.107286
chr1	17660001	17710000	5878	0.276729	0.121001
chr1	17670001	17720000	5962	0.332367	0.142516
chr1	17680001	17730000	6439	0.36002	0.155621
chr1	17690001	17740000	6202	0.371982	0.158178
chr1	17700001	17750000	5843	0.375984	0.155695
chr1	17710001	17760000	5571	0.386267	0.157107
chr1	17720001	17770000	5553	0.333319	0.130524
chr1	17730001	17780000	4787	0.261211	0.097065
chr1	17740001	17790000	4924	0.208154	0.0770189
chr1	17750001	17800000	4246	0.269633	0.0957385
chr1	17760001	17810000	3815	0.312395	0.110332
chr1	17770001	17820000	2921	0.352248	0.123398
chr1	17780001	17830000	2777	0.387182	0.141535
chr1	17790001	17840000	2092	0.480904	0.216777
chr1	17800001	17850000	2285	0.488743	0.214311
chr1	17810001	17860000	2168	0.520102	0.230815
chr1	17820001	17870000	2481	0.539077	0.248392
chr1	17830001	17880000	2607	0.557011	0.265765
chr1	17840001	17890000	2414	0.551512	0.256376
chr1	17850001	17900000	2248	0.535022	0.240327
chr1	17860001	17910000	2343	0.49954	0.217365
chr1	17870001	17920000	2484	0.413283	0.165939
chr1	17880001	17930000	2737	0.292325	0.116821
chr1	17890001	17940000	3057	0.240042	0.101255
chr1	17900001	17950000	3108	0.235903	0.100997
chr1	17910001	17960000	3171	0.135381	0.0742995
chr1	17920001	17970000	3225	0.146321	0.0776915
chr1	17930001	17980000	3481	0.146442	0.0742386
chr1	17940001	17990000	3518	0.144243	0.0723637
chr1	17950001	18000000	3818	0.135442	0.0706849
chr1	17960001	18010000	4709	0.119829	0.0667059
chr1	17970001	18020000	5103	0.110756	0.0635468
chr1	17980001	18030000	4585	0.101067	0.0613618
chr1	17990001	18040000	4640	0.103131	0.0627636
chr1	18000001	18050000	4940	0.10759	0.0647983
chr1	18010001	18060000	4593	0.129909	0.0728309
chr1	18020001	18070000	4556	0.145019	0.0783133
chr1	18030001	18080000	4727	0.180702	0.0897052
chr1	18040001	18090000	4185	0.18579	0.0912316
chr1	18050001	18100000	4238	0.187731	0.0901845
chr1	18060001	18110000	3457	0.19774	0.0930207
chr1	18070001	18120000	3231	0.240753	0.107041
chr1	18080001	18130000	3219	0.246229	0.105782
chr1	18090001	18140000	3314	0.254606	0.108163
chr1	18100001	18150000	2698	0.301959	0.123338
chr1	18110001	18160000	3164	0.292835	0.120847
chr1	18120001	18170000	2723	0.277629	0.117462
chr1	18130001	18180000	2591	0.301541	0.124934
chr1	18140001	18190000	3184	0.28673	0.117408
chr1	18150001	18200000	3329	0.292906	0.118411
chr1	18160001	18210000	3115	0.286476	0.115626
chr1	18170001	18220000	3746	0.255264	0.103327
chr1	18180001	18230000	4466	0.192563	0.081954
chr1	18190001	18240000	3872	0.177537	0.0786181
chr1	18200001	18250000	3892	0.141778	0.0685734
chr1	18210001	18260000	3581	0.1225	0.0639274
chr1	18220001	18270000	3443	0.137865	0.0625686
chr1	18230001	18280000	2089	0.144292	0.0638476
chr1	18240001	18290000	2347	0.163522	0.0794382
chr1	18250001	18300000	2079	0.175514	0.0951486
chr1	18260001	18310000	2190	0.169235	0.0957011
chr1	18270001	18320000	1860	0.155542	0.103569
chr1	18280001	18330000	2011	0.147527	0.103269
chr1	18290001	18340000	2136	0.138864	0.0998546
chr1	18300001	18350000	2322	0.134926	0.0907902
chr1	18310001	18360000	2532	0.146549	0.0933997
chr1	18320001	18370000	2938	0.140787	0.0845533
chr1	18330001	18380000	4005	0.126718	0.0704391
chr1	18340001	18390000	4492	0.103416	0.0536253
chr1	18350001	18400000	4668	0.0976554	0.0504286
chr1	18360001	18410000	5621	0.097611	0.0486674
chr1	18370001	18420000	6198	0.110056	0.0501042
chr1	18380001	18430000	6152	0.126783	0.0544527
chr1	18390001	18440000	6163	0.13594	0.0567376
chr1	18400001	18450000	6985	0.133517	0.0546789
chr1	18410001	18460000	6479	0.129297	0.0524077
chr1	18420001	18470000	6278	0.130694	0.0583494
chr1	18430001	18480000	6021	0.126121	0.0575044
chr1	18440001	18490000	5066	0.140499	0.0626435
chr1	18450001	18500000	3799	0.16238	0.0726086
chr1	18460001	18510000	3432	0.15556	0.0722604
chr1	18470001	18520000	2695	0.13635	0.0575903
chr1	18480001	18530000	2138	0.128249	0.0563486
chr1	18490001	18540000	2546	0.111408	0.0513743
chr1	18500001	18550000	3477	0.114889	0.0525418
chr1	18510001	18560000	3706	0.132223	0.0600039
chr1	18520001	18570000	3518	0.139391	0.0634511
chr1	18530001	18580000	4195	0.15731	0.0710256
chr1	18540001	18590000	4756	0.171024	0.0791719
chr1	18550001	18600000	4448	0.16913	0.0805312
chr1	18560001	18610000	4331	0.161566	0.0771504
chr1	18570001	18620000	4841	0.15656	0.0743261
chr1	18580001	18630000	4624	0.13671	0.0683716
chr1	18590001	18640000	3948	0.125733	0.0675444
chr1	18600001	18650000	3680	0.140016	0.0702595
chr1	18610001	18660000	3809	0.190099	0.0796075
chr1	18620001	18670000	4060	0.256416	0.0938502
chr1	18630001	18680000	4190	0.300328	0.108023
chr1	18640001	18690000	4356	0.288537	0.0990921
chr1	18650001	18700000	4582	0.302779	0.0995794
chr1	18660001	18710000	4325	0.298563	0.100771
chr1	18670001	18720000	3720	0.262361	0.0966874
chr1	18680001	18730000	2877	0.231009	0.0892832
chr1	18690001	18740000	2618	0.24931	0.100633
chr1	18700001	18750000	2775	0.263724	0.117582
chr1	18710001	18760000	3150	0.261952	0.124431
chr1	18720001	18770000	3331	0.270699	0.129909
chr1	18730001	18780000	3399	0.276918	0.129352
chr1	18740001	18790000	3591	0.27608	0.12361
chr1	18750001	18800000	3708	0.298793	0.124607
chr1	18760001	18810000	4247	0.330277	0.132959
chr1	18770001	18820000	4322	0.348033	0.138561
chr1	18780001	18830000	4303	0.346211	0.139537
chr1	18790001	18840000	4231	0.350289	0.142202
chr1	18800001	18850000	4269	0.309603	0.122395
chr1	18810001	18860000	3911	0.255248	0.097243
chr1	18820001	18870000	4284	0.214971	0.0809324
chr1	18830001	18880000	5580	0.207142	0.0772069
chr1	18840001	18890000	6296	0.205898	0.0761554
chr1	18850001	18900000	6365	0.200589	0.0746499
chr1	18860001	18910000	5830	0.204729	0.076106
chr1	18870001	18920000	5346	0.215111	0.0805597
chr1	18880001	18930000	4315	0.232102	0.0877893
chr1	18890001	18940000	3582	0.253606	0.0980956
chr1	18900001	18950000	2609	0.280721	0.112279
chr1	18910001	18960000	2771	0.276891	0.117973
chr1	18920001	18970000	3389	0.241603	0.103914
chr1	18930001	18980000	3663	0.228431	0.0981064
chr1	18940001	18990000	4193	0.21185	0.0905168
chr1	18950001	19000000	5443	0.212652	0.0901397
chr1	18960001	19010000	6069	0.202259	0.0837977
chr1	18970001	19020000	5500	0.215212	0.0886087
chr1	18980001	19030000	5155	0.211851	0.0880858
chr1	18990001	19040000	4864	0.201173	0.0831915
chr1	19000001	19050000	4205	0.192831	0.0781747
chr1	19010001	19060000	4143	0.188444	0.0738065
chr1	19020001	19070000	4915	0.151978	0.063714
chr1	19030001	19080000	5299	0.15098	0.0635602
chr1	19040001	19090000	5285	0.151608	0.0635568
chr1	19050001	19100000	5477	0.148352	0.0618742
chr1	19060001	19110000	5410	0.147403	0.0603666
chr1	19070001	19120000	5313	0.164753	0.0636859
chr1	19080001	19130000	5711	0.160875	0.0628296
chr1	19090001	19140000	6307	0.156712	0.0658642
chr1	19100001	19150000	6367	0.158894	0.0683768
chr1	19110001	19160000	6463	0.163289	0.071933
chr1	19120001	19170000	6272	0.158282	0.0711788
chr1	19130001	19180000	5693	0.15638	0.070031
chr1	19140001	19190000	5143	0.154701	0.0654363
chr1	19150001	19200000	4843	0.154928	0.0643629
chr1	19160001	19210000	4222	0.147802	0.0612564
chr1	19170001	19220000	3980	0.152704	0.0602767
chr1	19180001	19230000	4313	0.157027	0.0622835
chr1	19190001	19240000	4735	0.161606	0.0635873
chr1	19200001	19250000	5077	0.16357	0.0637973
chr1	19210001	19260000	5281	0.170132	0.0645398
chr1	19220001	19270000	4866	0.175894	0.0644652
chr1	19230001	19280000	4440	0.186893	0.0644045
chr1	19240001	19290000	3676	0.220587	0.069721
chr1	19250001	19300000	3023	0.21903	0.0710234
chr1	19260001	19310000	2459	0.234251	0.0757453
chr1	19270001	19320000	2350	0.222882	0.0764563
chr1	19280001	19330000	2365	0.218454	0.0789916
chr1	19290001	19340000	3080	0.171743	0.077595
chr1	19300001	19350000	4222	0.147465	0.0746592
chr1	19310001	19360000	4851	0.126287	0.0721098
chr1	19320001	19370000	5607	0.136001	0.0727915
chr1	19330001	19380000	6251	0.152205	0.0775751
chr1	19340001	19390000	5595	0.153277	0.0743931
chr1	19350001	19400000	4638	0.173518	0.0774541
chr1	19360001	19410000	3795	0.188651	0.0788752
chr1	19370001	19420000	3316	0.212453	0.0834843
chr1	19380001	19430000	3457	0.192244	0.0681495
chr1	19390001	19440000	4253	0.195826	0.0684433
chr1	19400001	19450000	4732	0.199347	0.0682411
chr1	19410001	19460000	5212	0.230663	0.0750122
chr1	19420001	19470000	5321	0.240071	0.0790037
chr1	19430001	19480000	4983	0.224605	0.0781602
chr1	19440001	19490000	4896	0.216792	0.0797294
chr1	19450001	19500000	4188	0.221685	0.0824761
chr1	19460001	19510000	4071	0.194061	0.0799942
chr1	19470001	19520000	3974	0.163694	0.0742533
chr1	19480001	19530000	3362	0.179137	0.083065
chr1	19490001	19540000	2406	0.187888	0.0901953
chr1	19500001	19550000	2554	0.185417	0.0920259
chr1	19510001	19560000	2457	0.175917	0.0852549
chr1	19520001	19570000	2692	0.154154	0.0763722
chr1	19530001	19580000	2806	0.162646	0.0774698
chr1	19540001	19590000	3366	0.189596	0.0812845
chr1	19550001	19600000	3326	0.177104	0.072212
chr1	19560001	19610000	3437	0.156035	0.0650081
chr1	19570001	19620000	3104	0.163108	0.0662132
chr1	19580001	19630000	3307	0.166088	0.0692851
chr1	19590001	19640000	3705	0.15353	0.0737322
chr1	19600001	19650000	3940	0.159859	0.0796088
chr1	19610001	19660000	3754	0.175003	0.0888765
chr1	19620001	19670000	3711	0.1867	0.0946411
chr1	19630001	19680000	3433	0.191853	0.0964714
chr1	19640001	19690000	2476	0.206144	0.100086
chr1	19650001	19700000	1889	0.24093	0.118115
chr1	19660001	19710000	1752	0.271305	0.137653
chr1	19670001	19720000	2208	0.292441	0.155403
chr1	19680001	19730000	2282	0.29465	0.15968
chr1	19690001	19740000	2724	0.296889	0.158045
chr1	19700001	19750000	2638	0.29344	0.150006
chr1	19710001	19760000	2808	0.29243	0.145389
chr1	19720001	19770000	2765	0.308972	0.147253
chr1	19730001	19780000	3502	0.318555	0.148444
chr1	19740001	19790000	3578	0.320183	0.14806
chr1	19750001	19800000	3981	0.313993	0.147616
chr1	19760001	19810000	4025	0.293591	0.139666
chr1	19770001	19820000	3471	0.284426	0.135419
chr1	19780001	19830000	3051	0.252789	0.121337
chr1	19790001	19840000	2947	0.234128	0.110092
chr1	19800001	19850000	3225	0.23619	0.10788
chr1	19810001	19860000	3251	0.266738	0.113718
chr1	19820001	19870000	3897	0.245643	0.108097
chr1	19830001	19880000	3908	0.241231	0.107456
chr1	19840001	19890000	4027	0.216585	0.0993417
chr1	19850001	19900000	3749	0.211685	0.0987439
chr1	19860001	19910000	4594	0.220728	0.0994553
chr1	19870001	19920000	4772	0.248504	0.100987
chr1	19880001	19930000	5100	0.263394	0.102668
chr1	19890001	19940000	5076	0.281492	0.108925
chr1	19900001	19950000	4989	0.300693	0.111585
chr1	19910001	19960000	3988	0.32743	0.117172
chr1	19920001	19970000	3362	0.349473	0.124935
chr1	19930001	19980000	2654	0.376915	0.13566
chr1	19940001	19990000	2072	0.416995	0.149908
chr1	19950001	20000000	1720	0.401713	0.150025
chr1	19960001	20010000	1424	0.362366	0.138891
chr1	19970001	20020000	1511	0.303588	0.117002
chr1	19980001	20030000	1833	0.273309	0.103599
chr1	19990001	20040000	2176	0.26271	0.104452
[truncated: 229,157 more rows]
