# Supplementary material for: Population sequencing enhances understanding of tea plant evolution
Source: Nat Commun. 2020 Sep 7;11:4447. doi: 10.1038/s41467-020-18228-8 (PMC7477583; doi:10.1038/s41467-020-18228-8)
Supplement: Supplementary file 15 — Source Data [file 41467_2020_18228_MOESM15_ESM.zip › source data/supplementary-fig15-source-data-CSS_w50000s10000.Tajima.D]

chr1	0	328	-0.999836
chr1	10000	742	-1.00448
chr1	20000	871	-0.773822
chr1	30000	528	-0.297668
chr1	40000	843	-0.215955
chr1	50000	809	-0.426019
chr1	60000	854	-0.473107
chr1	70000	812	-0.669516
chr1	80000	816	-0.287801
chr1	90000	678	-0.287982
chr1	100000	793	-0.751053
chr1	110000	1035	-0.72316
chr1	120000	390	-0.117435
chr1	130000	88	-1.73121
chr1	140000	569	-0.702467
chr1	150000	740	-0.67027
chr1	160000	452	-0.453056
chr1	170000	423	-0.310433
chr1	180000	690	-0.367712
chr1	190000	972	-0.624568
chr1	200000	875	-0.199525
chr1	210000	801	-0.184137
chr1	220000	957	-0.198965
chr1	230000	674	-0.767307
chr1	240000	354	-0.252382
chr1	250000	849	0.181262
chr1	260000	547	-0.274499
chr1	270000	242	-0.691167
chr1	280000	768	0.204723
chr1	290000	304	1.09456
chr1	300000	506	1.26172
chr1	310000	211	0.544107
chr1	320000	272	-0.159024
chr1	330000	674	-0.613565
chr1	340000	157	-0.803989
chr1	350000	133	-0.585558
chr1	360000	338	0.172778
chr1	370000	488	0.12589
chr1	380000	554	0.192831
chr1	390000	455	-0.00969705
chr1	400000	676	-0.0303914
chr1	410000	599	-0.656201
chr1	420000	610	-0.18231
chr1	430000	689	0.189388
chr1	440000	434	0.941955
chr1	450000	686	-0.111185
chr1	460000	519	-0.250627
chr1	470000	449	0.172554
chr1	480000	762	1.12422
chr1	490000	497	0.329
chr1	500000	441	0.444175
chr1	510000	1155	-0.442481
chr1	520000	1251	-0.661359
chr1	530000	659	0.234112
chr1	540000	425	-0.170624
chr1	550000	773	-0.464184
chr1	560000	898	-0.162099
chr1	570000	1186	-0.296702
chr1	580000	1260	-1.02527
chr1	590000	1151	-0.82326
chr1	600000	797	-0.762333
chr1	610000	729	-0.789534
chr1	620000	586	-1.47559
chr1	630000	568	-1.40372
chr1	640000	818	-0.852444
chr1	650000	844	0.215008
chr1	660000	1014	-0.0380907
chr1	670000	997	-0.698071
chr1	680000	1039	-0.911143
chr1	690000	843	-1.04755
chr1	700000	1118	-0.785293
chr1	710000	795	-0.660726
chr1	720000	569	-0.781242
chr1	730000	460	0.411019
chr1	740000	501	0.986591
chr1	750000	760	0.103521
chr1	760000	1008	0.0343346
chr1	770000	1122	0.124918
chr1	780000	737	-0.301222
chr1	790000	1025	-0.19416
chr1	800000	960	-0.4377
chr1	810000	261	-0.280863
chr1	820000	5	1.20258
chr1	830000	631	0.230813
chr1	840000	813	-0.311246
chr1	850000	1076	-0.530546
chr1	860000	392	-1.11292
chr1	870000	261	-1.14149
chr1	880000	739	-0.652727
chr1	890000	744	-0.560974
chr1	900000	901	-0.52131
chr1	910000	1090	-0.244303
chr1	920000	827	-0.197558
chr1	930000	766	-0.496798
chr1	940000	558	-0.210729
chr1	950000	682	0.0250674
chr1	960000	613	0.38459
chr1	970000	728	0.364287
chr1	980000	474	0.0297725
chr1	990000	353	0.0350466
chr1	1000000	468	0.106421
chr1	1010000	668	-0.603146
chr1	1020000	803	-0.480691
chr1	1030000	433	-0.933864
chr1	1040000	758	-0.794565
chr1	1050000	623	0.227631
chr1	1060000	623	-0.357604
chr1	1070000	755	0.596704
chr1	1080000	283	0.237707
chr1	1090000	576	-1.50559
chr1	1100000	695	-1.45623
chr1	1110000	324	-1.53101
chr1	1120000	486	-0.898414
chr1	1130000	362	-1.0533
chr1	1140000	66	-2.03425
chr1	1150000	514	-1.42966
chr1	1160000	1110	-1.01964
chr1	1170000	246	-0.549232
chr1	1180000	40	-1.14811
chr1	1190000	369	-0.704785
chr1	1200000	748	0.49183
chr1	1210000	777	0.119469
chr1	1220000	808	-1.08873
chr1	1230000	632	-0.283676
chr1	1240000	358	-1.28233
chr1	1250000	311	-0.971878
chr1	1260000	529	-1.29183
chr1	1270000	412	-0.641287
chr1	1280000	439	1.0094
chr1	1290000	108	0.923007
chr1	1300000	250	0.260472
chr1	1310000	246	-0.659845
chr1	1320000	384	1.45799
chr1	1330000	144	0.52762
chr1	1340000	921	0.836724
chr1	1350000	733	-0.0915968
chr1	1360000	324	-0.159278
chr1	1370000	51	-1.32473
chr1	1380000	333	-0.809563
chr1	1390000	211	-1.53197
chr1	1400000	401	-0.0398809
chr1	1410000	537	-1.04109
chr1	1420000	583	-0.357733
chr1	1430000	440	-0.715601
chr1	1440000	484	-1.52739
chr1	1450000	488	-1.42268
chr1	1460000	461	-1.13212
chr1	1470000	828	-0.956371
chr1	1480000	1240	-0.845577
chr1	1490000	1065	-1.05101
chr1	1500000	1072	-1.18202
chr1	1510000	592	-1.06709
chr1	1520000	336	-0.156559
chr1	1530000	464	-0.755229
chr1	1540000	809	-0.745276
chr1	1550000	743	-0.546024
chr1	1560000	739	-0.765401
chr1	1570000	926	-1.0741
chr1	1580000	628	-0.42084
chr1	1590000	617	-0.766871
chr1	1600000	533	-1.10715
chr1	1610000	529	-1.06324
chr1	1620000	687	-0.879047
chr1	1630000	791	-1.1862
chr1	1640000	681	-0.938584
chr1	1650000	483	-1.31194
chr1	1660000	872	-1.16951
chr1	1670000	383	-1.45437
chr1	1680000	95	-1.53555
chr1	1690000	105	-1.83745
chr1	1700000	97	-1.98313
chr1	1710000	574	-0.95703
chr1	1720000	311	-1.20392
chr1	1730000	517	-1.38356
chr1	1740000	841	-1.38585
chr1	1750000	425	-1.23712
chr1	1760000	780	-1.33851
chr1	1770000	320	-0.943539
chr1	1780000	331	-0.788967
chr1	1790000	495	-1.26201
chr1	1800000	680	-1.27404
chr1	1810000	513	-1.15781
chr1	1820000	626	-0.31892
chr1	1830000	361	-0.56421
chr1	1840000	591	0.25387
chr1	1850000	198	-0.670177
chr1	1860000	829	0.130095
chr1	1870000	1352	-0.0677478
chr1	1880000	1212	0.0670252
chr1	1890000	727	-0.614343
chr1	1900000	967	-0.112034
chr1	1910000	702	-1.07713
chr1	1920000	961	-1.01742
chr1	1930000	33	-1.36617
chr1	1940000	489	-1.09194
chr1	1950000	531	-1.00675
chr1	1960000	515	-0.981906
chr1	1970000	498	-0.0174512
chr1	1980000	229	0.100776
chr1	1990000	577	-0.0852278
chr1	2000000	498	-0.975857
chr1	2010000	507	-0.147209
chr1	2020000	367	-0.692716
chr1	2030000	569	-1.11434
chr1	2040000	453	-1.13212
chr1	2050000	468	-0.624849
chr1	2060000	333	-0.518025
chr1	2070000	85	-0.682812
chr1	2080000	381	-1.34481
chr1	2090000	591	-1.30146
chr1	2100000	392	-1.07583
chr1	2110000	860	-1.04801
chr1	2120000	773	-0.907547
chr1	2130000	1010	-0.91147
chr1	2140000	924	-1.3635
chr1	2150000	1110	-1.16316
chr1	2160000	713	-0.640002
chr1	2170000	843	-1.10329
chr1	2180000	722	-0.862026
chr1	2190000	1155	-1.12175
chr1	2200000	1111	-0.893818
chr1	2210000	771	-1.57613
chr1	2220000	1222	-1.43921
chr1	2230000	1126	-1.15042
chr1	2240000	899	-1.27547
chr1	2250000	834	-1.04787
chr1	2260000	739	-0.611771
chr1	2270000	142	-0.690872
chr1	2280000	726	-1.07572
chr1	2290000	1147	-1.01642
chr1	2300000	1013	-0.737365
chr1	2310000	914	-0.62965
chr1	2320000	478	-1.15046
chr1	2330000	578	-0.262087
chr1	2340000	454	-0.144671
chr1	2350000	291	-0.555652
chr1	2360000	366	0.381866
chr1	2370000	469	-0.769558
chr1	2380000	793	-1.53259
chr1	2390000	753	-1.42461
chr1	2400000	531	-1.25816
chr1	2410000	558	-1.14868
chr1	2420000	709	-0.423762
chr1	2430000	585	-1.1856
chr1	2440000	1156	-1.20961
chr1	2450000	957	-0.920291
chr1	2460000	996	-0.863679
chr1	2470000	624	-1.2197
chr1	2480000	445	-0.934696
chr1	2490000	631	-1.32188
chr1	2500000	411	-1.00022
chr1	2510000	748	-1.36449
chr1	2520000	684	-1.28772
chr1	2530000	905	-1.62325
chr1	2540000	358	-1.35796
chr1	2550000	378	-1.28022
chr1	2560000	683	-0.597475
chr1	2570000	769	-0.681133
chr1	2580000	249	-0.979498
chr1	2590000	553	-1.042
chr1	2600000	842	-1.65464
chr1	2610000	560	-1.38619
chr1	2620000	371	-1.23102
chr1	2630000	857	-0.167516
chr1	2640000	484	-0.0221784
chr1	2650000	435	0.195243
chr1	2660000	829	-1.19024
chr1	2670000	209	-0.755499
chr1	2680000	221	0.280733
chr1	2690000	360	0.0109028
chr1	2700000	385	-0.2497
chr1	2710000	384	0.588558
chr1	2720000	419	0.154325
chr1	2730000	99	-1.19461
chr1	2740000	1139	-0.655427
chr1	2750000	256	-1.01567
chr1	2760000	1063	-1.18516
chr1	2770000	727	-0.600932
chr1	2780000	627	-0.261274
chr1	2790000	562	-0.238592
chr1	2800000	261	-0.322721
chr1	2810000	50	-0.753414
chr1	2820000	712	-0.387561
chr1	2830000	509	-0.717424
chr1	2840000	385	-1.06404
chr1	2850000	660	-0.962451
chr1	2860000	758	-0.978295
chr1	2870000	1311	-1.25713
chr1	2880000	871	-0.999181
chr1	2890000	493	-0.856677
chr1	2900000	440	-0.65076
chr1	2910000	807	-1.18161
chr1	2920000	726	-1.12574
chr1	2930000	748	-0.849784
chr1	2940000	517	-0.792243
chr1	2950000	913	-0.95996
chr1	2960000	371	-1.19554
chr1	2970000	90	-1.56593
chr1	2980000	78	-1.14449
chr1	2990000	563	-1.00093
chr1	3000000	1142	-1.35896
chr1	3010000	803	-1.06664
chr1	3020000	564	0.334001
chr1	3030000	659	0.594795
chr1	3040000	785	-0.0618077
chr1	3050000	751	-0.177752
chr1	3060000	562	-0.956572
chr1	3070000	430	-0.663856
chr1	3080000	322	-0.538085
chr1	3090000	310	-0.116896
chr1	3100000	856	0.446355
chr1	3110000	405	-0.311001
chr1	3120000	419	-0.460682
chr1	3130000	423	-1.27085
chr1	3140000	805	-1.35175
chr1	3150000	702	-1.40454
chr1	3160000	365	-0.673766
chr1	3170000	515	-1.09542
chr1	3180000	1233	-0.274416
chr1	3190000	666	-0.0690106
chr1	3200000	374	-0.990713
chr1	3210000	612	-0.203645
chr1	3220000	695	-0.252328
chr1	3230000	760	-0.839661
chr1	3240000	712	-0.307635
chr1	3250000	732	-0.868497
chr1	3260000	678	-0.541567
chr1	3270000	587	-0.469557
chr1	3280000	149	-0.550061
chr1	3290000	264	-1.38439
chr1	3300000	727	-0.584755
chr1	3310000	177	-1.64175
chr1	3320000	275	-1.21945
chr1	3330000	254	-0.734566
chr1	3340000	955	-0.156621
chr1	3350000	1009	-0.311859
chr1	3360000	93	-1.53905
chr1	3370000	662	-1.16276
chr1	3380000	256	-1.24335
chr1	3390000	320	-0.570044
chr1	3400000	1108	-0.393871
chr1	3410000	724	-0.787254
chr1	3420000	857	-0.465077
chr1	3430000	717	-0.3142
chr1	3440000	1135	-0.258926
chr1	3450000	377	-0.138117
chr1	3460000	443	-0.562572
chr1	3470000	735	-0.260499
chr1	3480000	646	-0.408721
chr1	3490000	684	-1.11337
chr1	3500000	296	-1.17196
chr1	3510000	323	-1.12914
chr1	3520000	445	-0.335846
chr1	3530000	70	-1.09895
chr1	3540000	254	-1.13728
chr1	3550000	550	-0.878972
chr1	3560000	202	-0.18819
chr1	3570000	150	-0.288432
chr1	3580000	553	-0.414443
chr1	3590000	174	-0.524836
chr1	3600000	1012	-0.879733
chr1	3610000	762	-0.552914
chr1	3620000	832	-0.78422
chr1	3630000	775	-0.451928
chr1	3640000	703	-0.0883881
chr1	3650000	676	-0.411848
chr1	3660000	718	-0.484709
chr1	3670000	660	-0.401559
chr1	3680000	41	-1.34289
chr1	3690000	118	-1.35917
chr1	3700000	650	-0.216793
chr1	3710000	1041	-0.193223
chr1	3720000	840	-0.632931
chr1	3730000	823	-0.689946
chr1	3740000	250	-1.07496
chr1	3750000	283	-0.677852
chr1	3760000	219	-0.74329
chr1	3770000	182	-0.935202
chr1	3780000	116	-0.832802
chr1	3790000	73	-1.20074
chr1	3800000	690	-0.505036
chr1	3810000	799	-0.478112
chr1	3820000	857	-0.751924
chr1	3830000	913	-0.544186
chr1	3840000	539	-0.390599
chr1	3850000	606	-0.597025
chr1	3860000	880	-0.784288
chr1	3870000	494	-0.424883
chr1	3880000	682	-0.655778
chr1	3890000	1162	-0.892456
chr1	3900000	820	-0.619314
chr1	3910000	725	-0.938532
chr1	3920000	477	-0.848514
chr1	3930000	621	-0.54529
chr1	3940000	491	-0.734279
chr1	3950000	668	-0.853279
chr1	3960000	643	-0.577246
chr1	3970000	222	-0.515944
chr1	3980000	162	-0.623968
chr1	3990000	387	-1.94766
chr1	4000000	475	-1.26444
chr1	4010000	562	-1.10152
chr1	4020000	364	-1.14949
chr1	4030000	794	-0.94902
chr1	4040000	614	-0.643558
chr1	4050000	819	-0.859655
chr1	4060000	757	-0.831766
chr1	4070000	773	-0.837638
chr1	4080000	427	-0.579754
chr1	4090000	548	-0.624451
chr1	4100000	634	-0.483072
chr1	4110000	751	-0.628694
chr1	4120000	662	-0.629803
chr1	4130000	646	-0.57113
chr1	4140000	399	-0.295913
chr1	4150000	652	-0.692884
chr1	4160000	430	-0.751379
chr1	4170000	363	-0.621923
chr1	4180000	452	-0.591256
chr1	4190000	588	-0.670029
chr1	4200000	612	-0.941094
chr1	4210000	531	-0.70191
chr1	4220000	837	-0.881133
chr1	4230000	755	-0.840768
chr1	4240000	493	-0.612587
chr1	4250000	556	-0.616191
chr1	4260000	441	-0.458691
chr1	4270000	805	-0.857848
chr1	4280000	949	-0.985367
chr1	4290000	258	-0.989115
chr1	4300000	200	-0.477675
chr1	4310000	366	-0.537449
chr1	4320000	245	-0.824953
chr1	4330000	531	-0.851577
chr1	4340000	591	-0.832973
chr1	4350000	561	-0.583609
chr1	4360000	423	-1.02796
chr1	4370000	405	-0.792989
chr1	4380000	415	-1.36076
chr1	4390000	510	-1.4202
chr1	4400000	676	-1.3779
chr1	4410000	691	-1.42253
chr1	4420000	723	-1.39497
chr1	4430000	456	-1.28559
chr1	4440000	527	-1.75208
chr1	4450000	305	-1.33121
chr1	4460000	391	-1.25203
chr1	4470000	592	-1.04419
chr1	4480000	294	-1.40218
chr1	4490000	830	-0.268039
chr1	4500000	512	0.105273
chr1	4510000	206	-0.150778
chr1	4520000	380	-0.337804
chr1	4530000	688	-0.679384
chr1	4540000	969	-0.449444
chr1	4550000	715	-0.571877
chr1	4560000	770	-0.250647
chr1	4570000	704	-0.611387
chr1	4580000	472	-0.604821
chr1	4590000	750	-1.10536
chr1	4600000	349	-0.822396
chr1	4610000	103	-1.27915
chr1	4620000	555	-1.09673
chr1	4630000	107	-1.21283
chr1	4640000	306	-0.956507
chr1	4650000	779	-1.09992
chr1	4660000	529	-0.241137
chr1	4670000	562	0.0656478
chr1	4680000	456	-0.6077
chr1	4690000	212	-0.689746
chr1	4700000	488	-0.796667
chr1	4710000	730	-0.92568
chr1	4720000	782	-0.746831
chr1	4730000	1012	-0.828996
chr1	4740000	696	-0.389239
chr1	4750000	492	-0.874075
chr1	4760000	476	-0.550139
chr1	4770000	539	-0.760343
chr1	4780000	559	-0.758101
chr1	4790000	580	-0.51555
chr1	4800000	416	0.00240905
chr1	4810000	631	0.127632
chr1	4820000	917	-0.107246
chr1	4830000	684	0.10213
chr1	4840000	503	0.160576
chr1	4850000	505	-0.0715767
chr1	4860000	591	-1.14726
chr1	4870000	302	0.271387
chr1	4880000	369	0.793057
chr1	4890000	245	0.01903
chr1	4900000	139	-0.182685
chr1	4910000	49	0.689953
chr1	4920000	232	1.61016
chr1	4930000	209	0.434938
chr1	4940000	27	-1.05227
chr1	4950000	90	-0.069185
chr1	4960000	394	-1.20078
chr1	4970000	447	-0.910757
chr1	4980000	267	-0.585252
chr1	4990000	127	-1.3557
chr1	5000000	435	-0.716603
chr1	5010000	458	-0.749753
chr1	5020000	309	-0.843905
chr1	5030000	537	-0.630229
chr1	5040000	721	-0.385723
chr1	5050000	618	-0.516455
chr1	5060000	592	-0.530629
chr1	5070000	640	-0.471733
chr1	5080000	8	2.01378
chr1	5090000	241	-0.300839
chr1	5100000	936	-0.437103
chr1	5110000	920	-0.631251
chr1	5120000	1217	-0.852671
chr1	5130000	814	-0.748597
chr1	5140000	760	-0.768678
chr1	5150000	658	0.721401
chr1	5160000	98	-0.393365
chr1	5170000	255	-0.560834
chr1	5180000	111	-1.20261
chr1	5190000	873	-0.184886
chr1	5200000	502	-0.151355
chr1	5210000	208	1.1609
chr1	5220000	187	-0.963382
chr1	5230000	52	-0.378816
chr1	5240000	41	-1.18063
chr1	5250000	523	-0.319779
chr1	5260000	981	-0.359959
chr1	5270000	555	-0.816614
chr1	5280000	719	0.163274
chr1	5290000	896	-0.822297
chr1	5300000	915	-1.18868
chr1	5310000	301	-0.729966
chr1	5320000	1005	-0.701543
chr1	5330000	546	-0.48233
chr1	5340000	845	-1.01833
chr1	5350000	1045	-0.449414
chr1	5360000	669	-1.11785
chr1	5370000	384	-1.08013
chr1	5380000	647	-0.424813
chr1	5390000	916	-1.00969
chr1	5400000	1021	-0.59591
chr1	5410000	740	-0.841185
chr1	5420000	453	-0.707749
chr1	5430000	941	0.0649655
chr1	5440000	813	-1.2909
chr1	5450000	824	-1.18748
chr1	5460000	298	-1.29107
chr1	5470000	542	-1.43493
chr1	5480000	76	-0.323339
chr1	5490000	252	0.363846
chr1	5500000	419	-0.292208
chr1	5510000	498	-0.30242
chr1	5520000	741	-0.439084
chr1	5530000	829	-0.600326
chr1	5540000	614	-0.365559
chr1	5550000	643	-0.563432
chr1	5560000	497	-0.264995
chr1	5570000	503	-0.925873
chr1	5580000	339	0.603613
chr1	5590000	197	0.859103
chr1	5600000	202	-0.521189
chr1	5610000	382	-0.763089
chr1	5620000	416	0.22969
chr1	5630000	0	nan
chr1	5640000	0	nan
chr1	5650000	123	-0.434693
chr1	5660000	378	-0.716761
chr1	5670000	660	-0.272935
chr1	5680000	154	-0.497336
chr1	5690000	547	-0.335261
chr1	5700000	415	-0.849891
chr1	5710000	245	-0.339616
chr1	5720000	460	-0.314425
chr1	5730000	527	0.128759
chr1	5740000	445	-0.134971
chr1	5750000	449	-0.0412604
chr1	5760000	275	-1.36722
chr1	5770000	864	-0.483982
chr1	5780000	756	-0.344581
chr1	5790000	316	-0.61681
chr1	5800000	359	-0.0910671
chr1	5810000	381	-1.44668
chr1	5820000	372	-0.567619
chr1	5830000	170	-0.226114
chr1	5840000	262	-1.58285
chr1	5850000	256	-0.839441
chr1	5860000	838	-0.259402
chr1	5870000	650	-0.0236332
chr1	5880000	526	0.323487
chr1	5890000	578	0.366151
chr1	5900000	60	-0.912028
chr1	5910000	704	-0.217689
chr1	5920000	209	-1.36241
chr1	5930000	350	-1.21971
chr1	5940000	475	-0.972615
chr1	5950000	131	1.53174
chr1	5960000	150	-0.228672
chr1	5970000	350	-0.607576
chr1	5980000	358	-0.611678
chr1	5990000	190	-0.345791
chr1	6000000	497	-0.762659
chr1	6010000	317	-1.0352
chr1	6020000	142	-0.571747
chr1	6030000	520	0.0438711
chr1	6040000	221	-0.308226
chr1	6050000	271	-0.0952239
chr1	6060000	213	0.64562
chr1	6070000	228	-0.411478
chr1	6080000	163	-0.229119
chr1	6090000	767	0.215747
chr1	6100000	1471	0.105832
chr1	6110000	1555	0.18442
chr1	6120000	423	0.189716
chr1	6130000	451	-1.5355
chr1	6140000	273	0.163783
chr1	6150000	345	0.325649
chr1	6160000	124	0.0823909
chr1	6170000	255	0.25716
chr1	6180000	588	0.351912
chr1	6190000	278	-0.0196543
chr1	6200000	228	0.550741
chr1	6210000	366	0.540812
chr1	6220000	412	0.216555
chr1	6230000	449	-0.679753
chr1	6240000	230	-0.925099
chr1	6250000	622	0.108923
chr1	6260000	470	0.200892
chr1	6270000	339	-0.0935936
chr1	6280000	597	0.25427
chr1	6290000	678	-0.21748
chr1	6300000	869	-0.462062
chr1	6310000	339	-0.499238
chr1	6320000	781	-0.200406
chr1	6330000	744	-0.347961
chr1	6340000	14	-0.19363
chr1	6350000	457	0.203751
chr1	6360000	679	-0.232723
chr1	6370000	836	-0.0755289
chr1	6380000	858	-0.672064
chr1	6390000	815	-0.527224
chr1	6400000	419	-0.78268
chr1	6410000	557	-0.257796
chr1	6420000	714	0.313673
chr1	6430000	392	-0.131111
chr1	6440000	359	-0.940727
chr1	6450000	669	-0.594451
chr1	6460000	259	-0.886301
chr1	6470000	256	-0.984928
chr1	6480000	848	-0.666023
chr1	6490000	1067	-0.547404
chr1	6500000	499	-0.952923
chr1	6510000	323	0.78371
chr1	6520000	628	0.612928
chr1	6530000	610	0.675085
chr1	6540000	769	1.10131
chr1	6550000	708	0.347328
chr1	6560000	476	-0.230945
chr1	6570000	572	0.441191
chr1	6580000	633	0.488363
chr1	6590000	482	1.00326
chr1	6600000	441	-0.171465
chr1	6610000	373	-0.826795
chr1	6620000	40	-0.655958
chr1	6630000	269	-0.180721
chr1	6640000	159	-0.192839
chr1	6650000	44	-1.99701
chr1	6660000	572	-0.122243
chr1	6670000	360	-0.921488
chr1	6680000	796	-0.476366
chr1	6690000	1124	-0.564247
chr1	6700000	234	-0.837145
chr1	6710000	326	-0.945608
chr1	6720000	577	-0.198374
chr1	6730000	960	-0.382442
chr1	6740000	559	-0.391998
chr1	6750000	160	1.69934
chr1	6760000	781	0.739456
chr1	6770000	556	-0.580716
chr1	6780000	1413	-0.580347
chr1	6790000	1106	-0.435659
chr1	6800000	819	-0.146523
chr1	6810000	1087	-0.144492
chr1	6820000	843	-0.15105
chr1	6830000	932	-0.539647
chr1	6840000	1117	-0.920035
chr1	6850000	950	-0.822549
chr1	6860000	671	-0.980297
chr1	6870000	1223	-0.596647
chr1	6880000	1301	-0.644027
chr1	6890000	599	-0.734602
chr1	6900000	932	-0.893178
chr1	6910000	681	-0.461596
chr1	6920000	819	-0.628494
chr1	6930000	583	-0.982922
chr1	6940000	997	-0.709274
chr1	6950000	811	-0.704562
chr1	6960000	346	-0.589159
chr1	6970000	984	-0.790024
chr1	6980000	468	-0.830391
chr1	6990000	940	-1.07081
chr1	7000000	657	-0.930274
chr1	7010000	1031	-1.21652
chr1	7020000	630	-1.18076
chr1	7030000	798	-1.03857
chr1	7040000	921	-1.45208
chr1	7050000	386	-0.925055
chr1	7060000	524	-1.30701
chr1	7070000	879	-1.19698
chr1	7080000	1347	-0.904721
chr1	7090000	967	-0.907437
chr1	7100000	772	-1.10074
chr1	7110000	42	-1.5907
chr1	7120000	151	-1.19276
chr1	7130000	759	-0.954638
chr1	7140000	1237	-1.05356
chr1	7150000	1130	-0.356932
chr1	7160000	847	0.239617
chr1	7170000	530	-0.088288
chr1	7180000	432	-0.552432
chr1	7190000	487	-0.309523
chr1	7200000	824	-0.112987
chr1	7210000	282	0.41757
chr1	7220000	753	-0.142857
chr1	7230000	427	0.383514
chr1	7240000	777	-0.0949249
chr1	7250000	241	-0.307181
chr1	7260000	522	0.330746
chr1	7270000	7	-1.53585
chr1	7280000	704	-0.396498
chr1	7290000	1593	-0.360996
chr1	7300000	1171	-0.460501
chr1	7310000	564	-0.241649
chr1	7320000	1040	-0.64852
chr1	7330000	815	-0.637271
chr1	7340000	750	-0.841452
chr1	7350000	311	-0.937226
chr1	7360000	859	-0.912812
chr1	7370000	972	-1.14504
chr1	7380000	1000	-1.12082
chr1	7390000	946	-0.895324
chr1	7400000	850	-0.971651
chr1	7410000	848	-1.05777
chr1	7420000	992	-1.10602
chr1	7430000	751	-0.909134
chr1	7440000	811	-0.898259
chr1	7450000	737	-0.972501
chr1	7460000	428	-1.32485
chr1	7470000	742	-1.2402
chr1	7480000	488	-1.32728
chr1	7490000	455	-1.24081
chr1	7500000	767	-0.836084
chr1	7510000	875	-1.23556
chr1	7520000	847	-1.32503
chr1	7530000	733	-1.0482
chr1	7540000	506	-0.9845
chr1	7550000	987	-1.0422
chr1	7560000	451	-0.787157
chr1	7570000	652	-0.491998
chr1	7580000	431	-0.248931
chr1	7590000	246	-0.566543
chr1	7600000	312	0.0756688
chr1	7610000	390	-0.791637
chr1	7620000	180	-0.987562
chr1	7630000	459	0.472692
chr1	7640000	109	0.919101
chr1	7650000	520	-1.41059
chr1	7660000	402	-1.3444
chr1	7670000	451	-1.38445
chr1	7680000	282	-1.55956
chr1	7690000	276	-1.54187
chr1	7700000	553	-1.08713
chr1	7710000	665	-1.08844
chr1	7720000	880	-1.16944
chr1	7730000	335	-1.11924
chr1	7740000	196	2.98663
chr1	7750000	587	-0.101053
chr1	7760000	904	0.14681
chr1	7770000	837	-0.0359711
chr1	7780000	1005	0.277821
chr1	7790000	374	-0.189712
chr1	7800000	341	0.163442
chr1	7810000	456	-0.552207
chr1	7820000	489	1.54986
chr1	7830000	340	1.91539
chr1	7840000	398	0.370173
chr1	7850000	406	0.103525
chr1	7860000	809	0.0256395
chr1	7870000	483	0.0837244
chr1	7880000	380	1.71288
chr1	7890000	82	1.13159
chr1	7900000	92	0.842494
chr1	7910000	286	1.27955
chr1	7920000	591	0.172305
chr1	7930000	346	0.392122
chr1	7940000	541	-0.0807545
chr1	7950000	535	0.422727
chr1	7960000	474	-0.515989
chr1	7970000	227	-0.955765
chr1	7980000	102	-0.230473
chr1	7990000	562	-0.795478
chr1	8000000	774	-0.81379
chr1	8010000	593	-0.927178
chr1	8020000	946	-1.18031
chr1	8030000	733	-0.916345
chr1	8040000	788	-0.842563
chr1	8050000	210	-0.0107431
chr1	8060000	107	-0.851048
chr1	8070000	13	-1.02742
chr1	8080000	332	-0.238719
chr1	8090000	498	0.590902
chr1	8100000	659	-0.089528
chr1	8110000	842	-0.786347
chr1	8120000	179	-0.54512
chr1	8130000	66	-1.1113
chr1	8140000	168	-0.435832
chr1	8150000	453	-0.424002
chr1	8160000	849	-0.208233
chr1	8170000	838	-1.31038
chr1	8180000	437	-0.740941
chr1	8190000	445	-1.04511
chr1	8200000	264	-1.17646
chr1	8210000	685	-1.15279
chr1	8220000	639	-0.717937
chr1	8230000	269	-0.824978
chr1	8240000	305	-0.974919
chr1	8250000	587	-1.37223
chr1	8260000	531	-1.19466
chr1	8270000	1016	-1.56047
chr1	8280000	290	-1.77099
chr1	8290000	256	-1.54767
chr1	8300000	310	-1.51109
chr1	8310000	658	-1.10402
chr1	8320000	877	-1.09399
chr1	8330000	796	-1.06921
chr1	8340000	587	-1.48254
chr1	8350000	484	-1.15781
chr1	8360000	873	-1.09577
chr1	8370000	991	-1.40877
chr1	8380000	1220	-1.61397
chr1	8390000	612	-0.249631
chr1	8400000	528	-0.694893
chr1	8410000	507	-0.752129
chr1	8420000	529	-1.14902
chr1	8430000	855	-1.00971
chr1	8440000	1011	-1.16349
chr1	8450000	988	-1.1359
chr1	8460000	291	-0.838698
chr1	8470000	111	-0.948565
chr1	8480000	205	-0.975084
chr1	8490000	102	-1.23134
chr1	8500000	381	-0.928202
chr1	8510000	416	-1.13446
chr1	8520000	205	-0.977236
chr1	8530000	334	0.0363189
chr1	8540000	187	-0.367853
chr1	8550000	592	-0.121631
chr1	8560000	1037	-0.633884
chr1	8570000	1264	-0.825721
chr1	8580000	1085	-0.44971
chr1	8590000	427	-0.324308
chr1	8600000	283	-0.987048
chr1	8610000	784	-1.27287
chr1	8620000	254	-1.85349
chr1	8630000	1038	-0.428854
chr1	8640000	891	-1.55484
chr1	8650000	887	-1.68785
chr1	8660000	713	-1.51778
chr1	8670000	474	-1.4898
chr1	8680000	202	-1.07067
chr1	8690000	0	nan
chr1	8700000	12	0.406673
chr1	8710000	9	-1.85871
chr1	8720000	488	-1.34299
chr1	8730000	880	-1.32194
chr1	8740000	972	-1.18717
chr1	8750000	375	-1.01838
chr1	8760000	635	-1.20538
chr1	8770000	452	-1.19506
chr1	8780000	698	-0.907359
chr1	8790000	293	-0.697088
chr1	8800000	518	-1.15721
chr1	8810000	718	-1.70675
chr1	8820000	647	-1.82367
chr1	8830000	385	-1.18135
chr1	8840000	521	-0.93247
chr1	8850000	613	-0.898675
chr1	8860000	958	0.328631
chr1	8870000	600	-0.228017
chr1	8880000	492	-0.954553
chr1	8890000	634	-1.18476
chr1	8900000	684	-1.2179
chr1	8910000	270	-1.0714
chr1	8920000	393	-0.573594
chr1	8930000	372	-1.09994
chr1	8940000	661	-0.443521
chr1	8950000	663	-0.163746
chr1	8960000	198	-0.732255
chr1	8970000	263	-0.645677
chr1	8980000	968	-0.692991
chr1	8990000	1171	-0.743568
chr1	9000000	1127	-0.715351
chr1	9010000	465	0.483029
chr1	9020000	357	-0.645716
chr1	9030000	381	-0.972397
chr1	9040000	449	-0.778367
chr1	9050000	823	-0.895587
chr1	9060000	756	-1.4735
chr1	9070000	107	-1.37205
chr1	9080000	314	-1.56598
chr1	9090000	370	-1.91108
chr1	9100000	453	-1.04935
chr1	9110000	391	-0.697928
chr1	9120000	944	-0.059472
chr1	9130000	1097	-0.380216
chr1	9140000	873	-0.507303
chr1	9150000	628	-1.19453
chr1	9160000	715	-1.50264
chr1	9170000	369	-0.940763
chr1	9180000	369	-0.503683
chr1	9190000	466	-0.0719966
chr1	9200000	273	-0.272964
chr1	9210000	377	0.171946
chr1	9220000	233	0.933638
chr1	9230000	338	-0.87579
chr1	9240000	1023	-1.24614
chr1	9250000	587	-0.476635
chr1	9260000	556	-0.720521
chr1	9270000	1078	-0.98132
chr1	9280000	46	-1.50456
chr1	9290000	529	-0.93195
chr1	9300000	1240	-1.01248
chr1	9310000	918	-0.853205
chr1	9320000	640	-1.24621
chr1	9330000	527	-1.03414
chr1	9340000	631	-0.273041
chr1	9350000	308	-0.967022
chr1	9360000	1206	-0.538062
chr1	9370000	787	-0.579006
chr1	9380000	493	-1.0571
chr1	9390000	313	-1.18474
chr1	9400000	1129	-1.35298
chr1	9410000	596	-0.995601
chr1	9420000	376	0.636897
chr1	9430000	615	0.411749
chr1	9440000	438	0.0486943
chr1	9450000	322	-0.433975
chr1	9460000	352	-0.803049
chr1	9470000	409	-0.207545
chr1	9480000	635	-0.664645
chr1	9490000	676	-0.831436
chr1	9500000	462	-1.72214
chr1	9510000	412	-0.46903
chr1	9520000	735	0.208025
chr1	9530000	866	0.0926035
chr1	9540000	12	-1.00753
chr1	9550000	114	-1.08474
chr1	9560000	263	-0.691196
chr1	9570000	240	0.375673
chr1	9580000	876	-0.0531275
chr1	9590000	219	-1.30741
chr1	9600000	12	-0.705025
chr1	9610000	240	-1.09672
chr1	9620000	224	-1.56161
chr1	9630000	619	-0.311363
chr1	9640000	735	0.28897
chr1	9650000	468	1.33165
chr1	9660000	477	-0.514797
chr1	9670000	268	0.155167
chr1	9680000	392	0.372003
chr1	9690000	320	0.0718253
chr1	9700000	212	0.0828336
chr1	9710000	164	0.613396
chr1	9720000	111	-0.473192
chr1	9730000	603	-0.459785
chr1	9740000	557	0.593343
chr1	9750000	600	-0.597681
chr1	9760000	831	-1.03959
chr1	9770000	731	-1.02019
chr1	9780000	554	-1.02144
chr1	9790000	355	-1.10994
chr1	9800000	452	-1.48976
chr1	9810000	413	-0.842709
chr1	9820000	811	-0.643629
chr1	9830000	591	-1.18933
chr1	9840000	881	-0.976789
chr1	9850000	471	-1.24924
chr1	9860000	508	-1.20364
chr1	9870000	625	-1.39699
chr1	9880000	833	-0.187446
chr1	9890000	457	-0.541448
chr1	9900000	380	-0.774092
chr1	9910000	581	-0.620819
chr1	9920000	1116	-1.24734
chr1	9930000	498	-0.861069
chr1	9940000	127	-0.914795
chr1	9950000	447	-0.96132
chr1	9960000	192	-0.793597
chr1	9970000	421	-0.637331
chr1	9980000	808	-1.54053
chr1	9990000	669	-0.76113
chr1	10000000	430	-0.882532
chr1	10010000	601	-0.797002
chr1	10020000	382	-0.807902
chr1	10030000	897	-1.05839
chr1	10040000	266	-1.05504
chr1	10050000	608	-0.787129
chr1	10060000	899	-0.777362
chr1	10070000	100	-1.48225
chr1	10080000	203	-1.1458
chr1	10090000	792	-0.240766
chr1	10100000	1025	-0.972061
chr1	10110000	527	-0.785598
chr1	10120000	149	-0.0747952
chr1	10130000	698	-1.02128
chr1	10140000	620	-0.87091
chr1	10150000	1361	-0.76564
chr1	10160000	1039	-0.709981
chr1	10170000	1173	-0.625025
chr1	10180000	954	-0.48812
chr1	10190000	1029	-0.550135
chr1	10200000	1146	-0.702433
chr1	10210000	558	-0.281813
chr1	10220000	1182	0.123593
chr1	10230000	856	-0.185039
chr1	10240000	898	-0.731076
chr1	10250000	887	-0.764923
chr1	10260000	1026	-0.709509
chr1	10270000	1035	-0.357413
chr1	10280000	772	-0.572523
chr1	10290000	209	-0.473801
chr1	10300000	431	0.169909
chr1	10310000	365	-0.8356
chr1	10320000	47	-0.668997
chr1	10330000	394	-0.981047
chr1	10340000	290	-1.05933
chr1	10350000	295	-1.12981
chr1	10360000	460	-0.997371
chr1	10370000	937	-1.04334
chr1	10380000	1013	-1.38115
chr1	10390000	831	-1.12614
chr1	10400000	757	-1.1218
chr1	10410000	614	-1.08018
chr1	10420000	839	-1.26436
chr1	10430000	131	-1.24438
chr1	10440000	83	-1.47191
chr1	10450000	2	-1.00794
chr1	10460000	10	-1.74974
chr1	10470000	1044	-1.38139
chr1	10480000	706	-1.2631
chr1	10490000	702	-1.10325
chr1	10500000	503	-1.10143
chr1	10510000	398	-1.09793
chr1	10520000	336	-0.643693
chr1	10530000	800	-0.470222
chr1	10540000	528	-0.116093
chr1	10550000	463	-0.0443382
chr1	10560000	228	0.0717128
chr1	10570000	842	-0.280859
chr1	10580000	1210	-0.382326
chr1	10590000	557	-0.260827
chr1	10600000	19	-0.525807
chr1	10610000	759	0.0764991
chr1	10620000	810	-0.582491
chr1	10630000	999	-0.825208
chr1	10640000	567	-0.837342
chr1	10650000	1019	-0.162069
chr1	10660000	1019	-0.153801
chr1	10670000	890	-0.206352
chr1	10680000	906	-0.175702
chr1	10690000	507	-0.336428
chr1	10700000	626	-0.00314072
chr1	10710000	573	0.157626
chr1	10720000	282	-0.0737091
chr1	10730000	986	-0.127908
chr1	10740000	487	-0.372409
chr1	10750000	213	0.0306891
chr1	10760000	841	-0.159161
chr1	10770000	795	-0.62433
chr1	10780000	734	-0.551428
chr1	10790000	542	-0.7009
chr1	10800000	823	-1.01515
chr1	10810000	14	-0.0210788
chr1	10820000	0	nan
chr1	10830000	44	-0.88334
chr1	10840000	39	-1.11917
chr1	10850000	74	-0.946781
chr1	10860000	624	-0.377389
chr1	10870000	665	-0.705746
chr1	10880000	1056	-0.752913
chr1	10890000	393	-0.4505
chr1	10900000	805	-0.948346
chr1	10910000	1057	-1.10627
chr1	10920000	834	-0.958666
chr1	10930000	1302	-0.954509
chr1	10940000	901	-0.972717
chr1	10950000	259	-0.804761
chr1	10960000	516	-0.868582
chr1	10970000	646	-0.962187
chr1	10980000	560	-1.05024
chr1	10990000	574	-1.27167
chr1	11000000	663	-0.968103
chr1	11010000	740	-0.98103
chr1	11020000	449	-0.915376
chr1	11030000	294	-1.14102
chr1	11040000	501	-0.894154
chr1	11050000	810	-1.01747
chr1	11060000	519	-0.973612
chr1	11070000	596	-1.08373
chr1	11080000	732	-0.489867
chr1	11090000	532	-0.82474
chr1	11100000	647	-0.809433
chr1	11110000	499	-1.18596
chr1	11120000	550	-1.03404
chr1	11130000	455	-1.32509
chr1	11140000	590	-1.37036
chr1	11150000	566	-1.08108
chr1	11160000	66	-0.676737
chr1	11170000	240	-0.644875
chr1	11180000	358	-1.16103
chr1	11190000	653	-0.995805
chr1	11200000	280	-1.65921
chr1	11210000	0	nan
chr1	11220000	2	-1.10715
chr1	11230000	357	-1.13977
chr1	11240000	825	-0.585741
chr1	11250000	777	-1.00881
chr1	11260000	301	-0.694874
chr1	11270000	531	-0.505685
chr1	11280000	784	-0.561763
chr1	11290000	726	-0.526153
chr1	11300000	397	-0.692191
chr1	11310000	25	-0.33909
chr1	11320000	95	-0.593654
chr1	11330000	670	-0.405321
chr1	11340000	822	-0.521746
chr1	11350000	935	-0.492367
chr1	11360000	835	-0.634275
chr1	11370000	996	-0.719988
chr1	11380000	1198	-0.803723
chr1	11390000	758	-0.769752
chr1	11400000	488	-0.506861
chr1	11410000	389	-0.446116
chr1	11420000	475	-0.571132
chr1	11430000	485	-0.4523
chr1	11440000	506	-0.507128
chr1	11450000	104	-0.0754065
chr1	11460000	839	-0.683044
chr1	11470000	882	-0.685407
chr1	11480000	745	-0.698776
chr1	11490000	986	-0.197358
chr1	11500000	1015	-0.503241
chr1	11510000	965	-0.676215
chr1	11520000	576	-0.701186
chr1	11530000	386	0.0867927
chr1	11540000	476	0.139509
chr1	11550000	528	0.490897
chr1	11560000	418	0.256389
chr1	11570000	5	-0.320515
chr1	11580000	222	-0.447605
chr1	11590000	569	0.00854451
chr1	11600000	521	0.313945
chr1	11610000	547	-0.435487
chr1	11620000	697	-0.376102
chr1	11630000	452	-0.563217
chr1	11640000	540	-0.544512
chr1	11650000	324	0.196649
chr1	11660000	61	-1.71805
chr1	11670000	279	0.0996632
chr1	11680000	454	0.0564747
chr1	11690000	551	0.0367003
chr1	11700000	496	0.222977
chr1	11710000	412	0.217916
chr1	11720000	621	-0.0965961
chr1	11730000	443	-0.351872
chr1	11740000	490	-0.282088
chr1	11750000	510	-0.144934
chr1	11760000	11	-1.17997
chr1	11770000	102	-0.392747
chr1	11780000	547	0.0102802
chr1	11790000	702	0.10224
chr1	11800000	617	-0.18764
chr1	11810000	41	-1.23598
chr1	11820000	608	-0.270111
chr1	11830000	515	0.278801
chr1	11840000	641	1.03876
chr1	11850000	675	0.322201
chr1	11860000	844	-0.034194
chr1	11870000	554	-0.524806
chr1	11880000	562	-0.308079
chr1	11890000	43	-0.553382
chr1	11900000	55	-0.0145699
chr1	11910000	675	-0.494094
chr1	11920000	667	-0.169183
chr1	11930000	617	0.11112
chr1	11940000	463	-0.513157
chr1	11950000	137	-0.806857
chr1	11960000	127	-1.38456
chr1	11970000	220	-0.808595
chr1	11980000	663	-0.763634
chr1	11990000	556	-1.08665
chr1	12000000	368	-0.388707
chr1	12010000	7	0.417946
chr1	12020000	153	0.644066
chr1	12030000	25	1.88767
chr1	12040000	169	-0.994402
chr1	12050000	23	0.0180613
chr1	12060000	8	-1.11618
chr1	12070000	152	-0.332947
chr1	12080000	98	-1.28572
chr1	12090000	599	-0.206272
chr1	12100000	395	-0.303438
chr1	12110000	142	-0.498552
chr1	12120000	27	-1.59107
chr1	12130000	398	-0.706505
chr1	12140000	187	-1.12831
chr1	12150000	91	-0.843034
chr1	12160000	292	-0.457178
chr1	12170000	297	-0.574318
chr1	12180000	118	-0.364905
chr1	12190000	79	-2.12375
chr1	12200000	16	0.526142
chr1	12210000	95	-0.978471
chr1	12220000	0	nan
chr1	12230000	190	-1.40746
chr1	12240000	16	-0.546214
chr1	12250000	38	1.89811
chr1	12260000	192	-0.184636
chr1	12270000	122	-0.705963
chr1	12280000	261	1.48988
chr1	12290000	289	-0.612477
chr1	12300000	188	0.431076
chr1	12310000	131	-1.09911
chr1	12320000	53	-1.29006
chr1	12330000	135	0.869648
chr1	12340000	54	-0.738563
chr1	12350000	0	nan
chr1	12360000	35	1.04764
chr1	12370000	111	0.113312
chr1	12380000	22	-1.14324
chr1	12390000	10	2.60184
chr1	12400000	36	1.02584
chr1	12410000	0	nan
chr1	12420000	56	-0.581552
chr1	12430000	76	0.209798
chr1	12440000	186	0.109085
chr1	12450000	111	0.947527
chr1	12460000	284	0.730501
chr1	12470000	42	0.0937115
chr1	12480000	194	-1.72095
chr1	12490000	609	-0.925036
chr1	12500000	327	0.052456
chr1	12510000	3	-0.852917
chr1	12520000	342	-0.395247
chr1	12530000	55	-0.921336
chr1	12540000	667	-0.542192
chr1	12550000	461	-1.09961
chr1	12560000	385	-0.472145
chr1	12570000	608	0.219492
chr1	12580000	617	0.532288
chr1	12590000	547	0.311508
chr1	12600000	251	0.101394
chr1	12610000	807	-0.0120183
chr1	12620000	3	-1.36621
chr1	12630000	143	-1.47786
chr1	12640000	347	-0.581207
chr1	12650000	707	-0.455789
chr1	12660000	462	0.431503
chr1	12670000	16	-1.98464
chr1	12680000	57	-1.57184
chr1	12690000	612	-0.670187
chr1	12700000	435	-0.259272
chr1	12710000	270	-1.07473
chr1	12720000	181	-0.511226
chr1	12730000	67	-0.962276
chr1	12740000	387	-0.0928261
chr1	12750000	88	-1.31553
chr1	12760000	478	-0.588543
chr1	12770000	659	-0.0877584
chr1	12780000	524	-0.397174
chr1	12790000	686	-0.425237
chr1	12800000	760	-0.621216
chr1	12810000	855	-0.977582
chr1	12820000	726	-0.866358
chr1	12830000	700	-0.943784
chr1	12840000	407	-0.899038
chr1	12850000	812	-0.815291
chr1	12860000	882	-0.948032
chr1	12870000	566	-0.762411
chr1	12880000	119	-0.28882
chr1	12890000	126	0.0767094
chr1	12900000	843	0.0784323
chr1	12910000	355	-0.252429
chr1	12920000	386	-0.410341
chr1	12930000	559	-0.134125
chr1	12940000	1156	0.313791
chr1	12950000	949	-0.105188
chr1	12960000	35	-1.1079
chr1	12970000	8	-1.03237
chr1	12980000	352	-0.0431119
chr1	12990000	847	-0.100781
chr1	13000000	1229	-0.36926
chr1	13010000	532	0.242426
chr1	13020000	326	-0.390627
chr1	13030000	437	-0.147084
chr1	13040000	45	-0.726445
chr1	13050000	224	-0.0716668
chr1	13060000	780	-0.026436
chr1	13070000	712	0.129172
chr1	13080000	296	0.0288757
chr1	13090000	297	-0.675501
chr1	13100000	457	-0.264213
chr1	13110000	609	-0.745091
chr1	13120000	516	-0.139355
chr1	13130000	373	-0.266503
chr1	13140000	11	-1.68213
chr1	13150000	285	0.0525973
chr1	13160000	51	-0.19167
chr1	13170000	650	-0.999977
chr1	13180000	471	-0.852215
chr1	13190000	639	-0.868598
chr1	13200000	730	-0.798158
chr1	13210000	686	-0.962126
chr1	13220000	627	-0.690075
chr1	13230000	255	-0.988517
chr1	13240000	212	-0.252347
chr1	13250000	698	-0.77055
chr1	13260000	278	-1.06409
chr1	13270000	115	-1.24745
chr1	13280000	945	-1.03946
chr1	13290000	930	-1.1633
chr1	13300000	5	0.147884
chr1	13310000	3	-0.818495
chr1	13320000	274	-0.826609
chr1	13330000	1143	-0.903612
chr1	13340000	1314	-0.967069
chr1	13350000	979	-0.978449
chr1	13360000	777	-1.04767
chr1	13370000	1205	-0.944174
chr1	13380000	991	-0.740007
chr1	13390000	901	-0.855712
chr1	13400000	682	-0.915878
chr1	13410000	739	-0.899769
chr1	13420000	960	-1.19541
chr1	13430000	117	-1.2502
chr1	13440000	934	-1.07722
chr1	13450000	721	-0.954026
chr1	13460000	546	-1.38137
chr1	13470000	243	-1.21788
chr1	13480000	584	-1.19457
chr1	13490000	453	-1.07768
chr1	13500000	735	-1.17567
chr1	13510000	965	-0.389286
chr1	13520000	883	-0.72739
chr1	13530000	522	-0.906088
chr1	13540000	1253	-0.563995
chr1	13550000	918	-0.341186
chr1	13560000	938	-0.607263
chr1	13570000	992	-0.806322
chr1	13580000	720	-0.297726
chr1	13590000	528	-0.604166
chr1	13600000	700	-0.200277
chr1	13610000	558	0.311582
chr1	13620000	303	-0.543357
chr1	13630000	127	-0.333048
chr1	13640000	246	-0.806077
chr1	13650000	319	0.0813721
chr1	13660000	508	0.497442
chr1	13670000	724	0.0146017
chr1	13680000	984	-0.266397
chr1	13690000	788	-0.449874
chr1	13700000	742	0.11669
chr1	13710000	958	0.0840538
chr1	13720000	900	0.460891
chr1	13730000	823	0.0945717
chr1	13740000	953	-0.209685
chr1	13750000	352	0.177627
chr1	13760000	7	-0.603371
chr1	13770000	374	-0.938196
chr1	13780000	339	-0.936178
chr1	13790000	577	-0.718701
chr1	13800000	593	-0.782169
chr1	13810000	758	-0.792482
chr1	13820000	663	-1.02549
chr1	13830000	837	-0.735035
chr1	13840000	889	-1.02637
chr1	13850000	507	-0.507912
chr1	13860000	229	-0.911036
chr1	13870000	401	-0.241526
chr1	13880000	609	-0.382933
chr1	13890000	453	-1.70703
chr1	13900000	547	-1.01481
chr1	13910000	466	-1.04386
chr1	13920000	337	-1.22123
chr1	13930000	399	-1.07478
chr1	13940000	336	-0.899085
chr1	13950000	155	-0.00144184
chr1	13960000	525	-1.26035
chr1	13970000	327	-1.32095
chr1	13980000	501	-1.26059
chr1	13990000	527	-1.42308
chr1	14000000	598	-0.821123
chr1	14010000	928	-1.15128
chr1	14020000	150	-1.11638
chr1	14030000	876	-1.31189
chr1	14040000	562	-1.45159
chr1	14050000	564	-1.37785
chr1	14060000	396	-1.13057
chr1	14070000	397	-1.40289
chr1	14080000	476	-1.22479
chr1	14090000	437	-1.30658
chr1	14100000	484	-1.5579
chr1	14110000	751	-1.55235
chr1	14120000	613	-1.79337
chr1	14130000	958	-1.63348
chr1	14140000	642	-1.62783
chr1	14150000	437	-0.980662
chr1	14160000	440	-0.99388
chr1	14170000	355	-0.560035
chr1	14180000	777	-0.600319
chr1	14190000	700	-0.86284
chr1	14200000	146	-1.41195
chr1	14210000	522	-1.06106
chr1	14220000	843	-0.655236
chr1	14230000	496	-0.718807
chr1	14240000	801	-0.922242
chr1	14250000	720	-0.170222
chr1	14260000	708	-0.809877
chr1	14270000	497	-0.828914
chr1	14280000	616	-0.715702
chr1	14290000	594	-0.475357
chr1	14300000	418	-0.204182
chr1	14310000	424	-0.527548
chr1	14320000	783	-0.499894
chr1	14330000	651	-0.293245
chr1	14340000	557	-0.534227
chr1	14350000	435	-0.947858
chr1	14360000	697	-0.463634
chr1	14370000	694	-0.677299
chr1	14380000	708	-0.588112
chr1	14390000	660	-0.766057
chr1	14400000	771	-0.738958
chr1	14410000	520	-0.364213
chr1	14420000	96	-0.585225
chr1	14430000	207	-0.468778
chr1	14440000	299	-0.0882919
chr1	14450000	548	-0.763575
chr1	14460000	1152	-0.324056
chr1	14470000	1043	-0.327006
chr1	14480000	1111	-0.741512
chr1	14490000	794	-0.29763
chr1	14500000	706	-0.873321
chr1	14510000	1079	-0.871857
chr1	14520000	1181	-0.943205
chr1	14530000	1152	-1.14081
chr1	14540000	1072	-0.897818
chr1	14550000	911	-0.943902
chr1	14560000	1015	-0.991831
chr1	14570000	405	-1.20895
chr1	14580000	563	-1.0365
chr1	14590000	530	-0.0570443
chr1	14600000	870	-0.51422
chr1	14610000	706	-0.492946
chr1	14620000	938	-0.711261
chr1	14630000	1254	-0.64707
chr1	14640000	803	-0.84385
chr1	14650000	97	-1.12893
chr1	14660000	929	-0.567979
chr1	14670000	1073	-0.644158
chr1	14680000	1472	-0.729562
chr1	14690000	596	-0.804883
chr1	14700000	392	-0.382599
chr1	14710000	63	-0.915906
chr1	14720000	27	-1.1413
chr1	14730000	33	0.00136318
chr1	14740000	647	-0.803868
chr1	14750000	616	-0.306231
chr1	14760000	797	-0.814705
chr1	14770000	887	-1.26875
chr1	14780000	1078	-1.38674
chr1	14790000	268	-1.24161
chr1	14800000	149	-1.38745
chr1	14810000	372	-1.33136
chr1	14820000	662	-0.961084
chr1	14830000	755	-1.08394
chr1	14840000	862	-1.15902
chr1	14850000	784	-1.12656
chr1	14860000	956	-1.03333
chr1	14870000	1084	-0.949365
chr1	14880000	391	-1.36694
chr1	14890000	380	-1.05111
chr1	14900000	668	-1.27893
chr1	14910000	602	-1.19498
chr1	14920000	625	-1.06898
chr1	14930000	597	-0.717928
chr1	14940000	442	-1.36502
chr1	14950000	494	-0.776555
chr1	14960000	864	-1.03531
chr1	14970000	996	-0.967892
chr1	14980000	781	-1.22702
chr1	14990000	932	-1.39061
chr1	15000000	1176	-1.4996
chr1	15010000	281	-1.34778
chr1	15020000	590	-1.1191
chr1	15030000	1025	-1.23432
chr1	15040000	351	-0.884461
chr1	15050000	261	-0.992491
chr1	15060000	518	-1.26106
chr1	15070000	1175	-1.29102
chr1	15080000	557	-0.386424
chr1	15090000	511	0.801897
chr1	15100000	457	-1.04948
chr1	15110000	314	-1.32601
chr1	15120000	962	-1.28667
chr1	15130000	466	-1.10393
chr1	15140000	789	-1.0552
chr1	15150000	317	-1.02063
chr1	15160000	358	-0.972626
chr1	15170000	846	-1.15523
chr1	15180000	1023	-0.921474
chr1	15190000	724	-0.966429
chr1	15200000	453	-1.09351
chr1	15210000	477	-1.29185
chr1	15220000	426	-1.49866
chr1	15230000	687	-1.26024
chr1	15240000	396	-1.23336
chr1	15250000	543	-0.954071
chr1	15260000	231	-0.593498
chr1	15270000	363	-0.871079
chr1	15280000	380	-1.21824
chr1	15290000	302	-0.669519
chr1	15300000	547	-0.357554
chr1	15310000	425	-0.372222
chr1	15320000	768	-0.430862
chr1	15330000	611	0.27219
chr1	15340000	725	0.586298
chr1	15350000	29	-0.57452
chr1	15360000	114	-1.09029
chr1	15370000	470	0.588872
chr1	15380000	316	1.49033
chr1	15390000	396	1.035
chr1	15400000	594	-0.259985
chr1	15410000	345	-0.551381
chr1	15420000	85	-0.604638
chr1	15430000	446	-0.965863
chr1	15440000	617	-0.0627266
chr1	15450000	500	0.487837
chr1	15460000	508	0.211099
chr1	15470000	594	-0.1427
chr1	15480000	467	-0.32972
chr1	15490000	271	-0.274977
chr1	15500000	531	-0.608279
chr1	15510000	807	0.0814038
chr1	15520000	115	-0.0852598
chr1	15530000	506	0.125153
chr1	15540000	601	0.23615
chr1	15550000	211	0.276851
chr1	15560000	601	0.681706
chr1	15570000	488	0.773254
chr1	15580000	460	-0.553599
chr1	15590000	381	-1.61147
chr1	15600000	233	-0.88845
chr1	15610000	647	-1.46205
chr1	15620000	1161	-1.36003
chr1	15630000	338	-0.834713
chr1	15640000	286	-1.0546
chr1	15650000	630	-1.22724
chr1	15660000	1244	-1.30331
chr1	15670000	764	-1.64302
chr1	15680000	721	-1.42776
chr1	15690000	540	-1.31901
chr1	15700000	321	-1.58021
chr1	15710000	715	-1.39612
chr1	15720000	489	-1.25027
chr1	15730000	492	-1.4225
chr1	15740000	12	-1.86611
chr1	15750000	403	-1.04673
chr1	15760000	214	-1.53014
chr1	15770000	379	-1.24171
chr1	15780000	75	-1.92968
chr1	15790000	585	-0.787287
chr1	15800000	607	-0.706593
chr1	15810000	358	-1.31186
chr1	15820000	106	-1.12406
chr1	15830000	269	-0.560603
chr1	15840000	874	-0.57551
chr1	15850000	835	-1.21828
chr1	15860000	798	-1.40542
chr1	15870000	270	-1.40849
chr1	15880000	364	-1.43216
chr1	15890000	650	-1.28735
chr1	15900000	487	-0.425678
chr1	15910000	493	-1.18774
chr1	15920000	839	-0.558292
chr1	15930000	480	-1.59126
chr1	15940000	441	-0.939537
chr1	15950000	436	-0.514735
chr1	15960000	744	-0.310603
chr1	15970000	495	-0.461547
chr1	15980000	356	0.0439676
chr1	15990000	325	-0.351288
chr1	16000000	181	-0.76915
chr1	16010000	587	-0.799891
chr1	16020000	327	-1.39084
chr1	16030000	379	-1.37301
chr1	16040000	898	-1.55064
chr1	16050000	592	-1.29955
chr1	16060000	502	-1.61409
chr1	16070000	97	-1.3845
chr1	16080000	103	-1.60233
chr1	16090000	690	-1.27267
chr1	16100000	909	-1.4167
chr1	16110000	1063	-1.42315
chr1	16120000	894	-1.4856
chr1	16130000	993	-1.4091
chr1	16140000	1185	-1.3442
chr1	16150000	402	-1.27282
chr1	16160000	571	-1.49096
chr1	16170000	471	-1.30644
chr1	16180000	601	-1.0049
chr1	16190000	533	-0.494416
chr1	16200000	809	-1.31682
chr1	16210000	1138	-1.33542
chr1	16220000	1241	-1.21807
chr1	16230000	815	-0.858952
chr1	16240000	483	-0.946799
chr1	16250000	409	-1.2838
chr1	16260000	415	-1.06892
chr1	16270000	218	-0.719515
chr1	16280000	194	-0.677504
chr1	16290000	532	-0.963064
chr1	16300000	935	-0.483213
chr1	16310000	766	-0.363225
chr1	16320000	707	0.149208
chr1	16330000	913	0.57577
chr1	16340000	937	-0.115823
chr1	16350000	1192	-0.652604
chr1	16360000	893	-0.624995
chr1	16370000	803	-0.482431
chr1	16380000	379	-0.924581
chr1	16390000	335	-1.4705
chr1	16400000	341	-1.63155
chr1	16410000	739	-1.65602
chr1	16420000	890	-1.64697
chr1	16430000	648	-1.35111
chr1	16440000	515	-1.30472
chr1	16450000	668	-0.916132
chr1	16460000	647	-1.3648
chr1	16470000	707	-1.38204
chr1	16480000	351	-1.22928
chr1	16490000	665	-1.31184
chr1	16500000	814	-1.44338
chr1	16510000	281	-1.18534
chr1	16520000	707	-1.2025
chr1	16530000	654	-1.12133
chr1	16540000	138	-1.01519
chr1	16550000	302	-1.20266
chr1	16560000	263	-0.998008
chr1	16570000	391	-1.17232
chr1	16580000	467	-1.3246
chr1	16590000	286	-1.13153
chr1	16600000	490	-1.32078
chr1	16610000	357	-1.2779
chr1	16620000	56	-1.40477
chr1	16630000	150	-1.4057
chr1	16640000	422	-1.87547
chr1	16650000	513	-1.79943
chr1	16660000	665	-1.60658
chr1	16670000	955	-1.74614
chr1	16680000	931	-1.78213
chr1	16690000	731	-1.66641
chr1	16700000	281	-1.69109
chr1	16710000	350	-1.64874
chr1	16720000	362	-1.5276
chr1	16730000	709	-1.64856
chr1	16740000	609	-1.54907
chr1	16750000	448	-1.6839
chr1	16760000	195	-1.53587
chr1	16770000	390	-0.958393
chr1	16780000	404	-1.62325
chr1	16790000	889	-1.18958
chr1	16800000	593	-1.39842
chr1	16810000	644	-1.40574
chr1	16820000	559	-0.886163
chr1	16830000	1134	-0.997925
chr1	16840000	523	-0.631919
chr1	16850000	228	-0.367656
chr1	16860000	652	-0.877774
chr1	16870000	576	-1.51805
chr1	16880000	1066	-1.2801
chr1	16890000	1065	-1.018
chr1	16900000	465	-0.483881
chr1	16910000	417	-0.21073
chr1	16920000	560	-0.286194
chr1	16930000	570	-0.577372
chr1	16940000	844	-0.375464
chr1	16950000	556	-0.235442
chr1	16960000	428	-0.691422
chr1	16970000	206	-0.255981
chr1	16980000	366	-0.0343377
chr1	16990000	393	0.160425
chr1	17000000	405	-0.627251
chr1	17010000	434	-0.962457
chr1	17020000	527	-1.28292
chr1	17030000	671	-0.908916
chr1	17040000	535	-0.324621
chr1	17050000	493	-0.911371
chr1	17060000	638	-0.959547
chr1	17070000	812	-1.00525
chr1	17080000	606	-0.853664
chr1	17090000	922	-1.38749
chr1	17100000	622	-1.01165
chr1	17110000	729	0.171125
chr1	17120000	953	-0.605101
chr1	17130000	619	-0.407671
chr1	17140000	955	-1.08481
chr1	17150000	771	-0.973157
chr1	17160000	1224	-0.620935
chr1	17170000	950	-0.175102
chr1	17180000	583	-0.596238
chr1	17190000	600	-0.916668
chr1	17200000	528	-0.994461
chr1	17210000	552	-0.9873
chr1	17220000	378	-0.83158
chr1	17230000	762	-0.967165
chr1	17240000	615	-1.27953
chr1	17250000	608	-1.47862
chr1	17260000	446	-1.17188
chr1	17270000	248	-1.44598
chr1	17280000	136	-1.34422
chr1	17290000	456	-1.18026
chr1	17300000	277	-1.47884
chr1	17310000	438	-1.42386
chr1	17320000	429	-1.19861
chr1	17330000	419	-1.31063
chr1	17340000	324	-1.40567
chr1	17350000	438	-1.35225
chr1	17360000	590	-0.646095
chr1	17370000	881	-0.947088
chr1	17380000	810	-0.663724
chr1	17390000	697	-0.985142
chr1	17400000	593	-1.02331
chr1	17410000	753	-0.653389
chr1	17420000	681	-1.47998
chr1	17430000	461	-0.717575
chr1	17440000	521	-0.444833
chr1	17450000	623	-0.812716
chr1	17460000	636	-1.19681
chr1	17470000	840	-1.24068
chr1	17480000	580	-1.01702
chr1	17490000	562	-1.13527
chr1	17500000	545	-1.39144
chr1	17510000	671	-1.34893
chr1	17520000	729	-0.871377
chr1	17530000	210	-0.618334
chr1	17540000	505	-0.582981
chr1	17550000	392	-0.202556
chr1	17560000	566	-0.595261
chr1	17570000	649	-0.933749
chr1	17580000	328	-1.0664
chr1	17590000	809	-1.21584
chr1	17600000	566	-0.835893
chr1	17610000	856	-0.81263
chr1	17620000	481	-1.05756
chr1	17630000	356	-0.585666
chr1	17640000	796	-0.869389
chr1	17650000	1122	-0.941747
chr1	17660000	744	-0.611735
chr1	17670000	887	-0.569573
chr1	17680000	1124	-0.629306
chr1	17690000	1230	-1.34257
chr1	17700000	1089	-0.674477
chr1	17710000	861	-0.773517
chr1	17720000	1306	-0.77135
chr1	17730000	917	-0.923309
chr1	17740000	910	-0.90322
chr1	17750000	830	-0.926407
chr1	17760000	938	-0.811531
chr1	17770000	655	-0.72123
chr1	17780000	1040	-1.40121
chr1	17790000	300	-0.17149
chr1	17800000	490	0.106979
chr1	17810000	121	-1.09315
chr1	17820000	555	-0.546492
chr1	17830000	472	-0.408805
chr1	17840000	477	-0.677946
chr1	17850000	388	-0.290979
chr1	17860000	405	-0.514849
chr1	17870000	671	-0.489696
chr1	17880000	296	-0.801532
chr1	17890000	307	-1.00443
chr1	17900000	473	-0.111918
chr1	17910000	504	-0.30587
chr1	17920000	863	-0.600189
chr1	17930000	558	-0.721057
chr1	17940000	349	-1.62559
chr1	17950000	501	-0.775203
chr1	17960000	509	-0.726017
chr1	17970000	999	-1.35417
chr1	17980000	569	-0.521972
chr1	17990000	567	-0.14805
chr1	18000000	1199	0.221328
chr1	18010000	875	-0.12672
chr1	18020000	581	0.105624
chr1	18030000	620	-0.536035
chr1	18040000	816	-0.644071
chr1	18050000	938	-1.07452
chr1	18060000	869	-1.07773
chr1	18070000	735	-1.15596
chr1	18080000	155	0.472632
chr1	18090000	892	-0.311406
chr1	18100000	248	-1.2588
chr1	18110000	605	-1.3522
chr1	18120000	726	-1.16186
chr1	18130000	226	-1.0518
chr1	18140000	361	-1.18172
chr1	18150000	642	-1.09736
chr1	18160000	266	-0.994747
chr1	18170000	620	-1.15251
chr1	18180000	762	-0.739087
chr1	18190000	471	-1.24151
chr1	18200000	479	-0.568684
chr1	18210000	663	-1.12785
chr1	18220000	1171	-1.05077
chr1	18230000	214	-1.20924
chr1	18240000	451	-0.832343
chr1	18250000	229	-0.317926
chr1	18260000	722	-0.760293
chr1	18270000	102	-1.18216
chr1	18280000	445	-0.284779
chr1	18290000	276	0.511655
chr1	18300000	361	0.819091
chr1	18310000	412	1.00719
chr1	18320000	235	1.06774
chr1	18330000	552	0.742031
chr1	18340000	455	0.414738
chr1	18350000	524	0.524274
chr1	18360000	771	-0.134004
chr1	18370000	1171	-0.132368
chr1	18380000	1052	-0.212602
chr1	18390000	618	0.00365553
chr1	18400000	1365	-0.744097
chr1	18410000	1314	-0.855626
chr1	18420000	1141	-0.705865
chr1	18430000	1024	-0.737676
chr1	18440000	1342	-0.717087
chr1	18450000	945	-0.986684
chr1	18460000	1101	-0.920316
chr1	18470000	883	-0.879075
chr1	18480000	188	0.823136
chr1	18490000	233	0.191981
chr1	18500000	637	-1.0486
chr1	18510000	502	-1.11939
chr1	18520000	442	-0.362984
chr1	18530000	563	-0.317032
chr1	18540000	1092	0.0871775
chr1	18550000	852	-0.500418
chr1	18560000	331	-0.5127
chr1	18570000	1031	0.024238
chr1	18580000	1079	-0.259972
chr1	18590000	754	-0.746237
chr1	18600000	678	-1.01058
chr1	18610000	688	-1.11723
chr1	18620000	737	-1.16866
chr1	18630000	362	-0.786288
chr1	18640000	491	-0.73007
chr1	18650000	757	-1.17891
chr1	18660000	971	-1.32371
chr1	18670000	900	-1.22426
chr1	18680000	583	-1.07636
chr1	18690000	708	-1.41955
chr1	18700000	564	-1.45519
chr1	18710000	416	-1.0481
chr1	18720000	198	0.752349
chr1	18730000	351	0.399206
chr1	18740000	797	-0.64046
chr1	18750000	843	-0.955594
chr1	18760000	553	-0.805717
chr1	18770000	252	-1.3649
chr1	18780000	541	-1.09862
chr1	18790000	972	-1.20169
chr1	18800000	1357	-1.24729
chr1	18810000	671	-1.25931
chr1	18820000	230	-1.01947
chr1	18830000	429	-1.09456
chr1	18840000	958	-1.39278
chr1	18850000	1020	-1.4721
chr1	18860000	934	-1.57772
chr1	18870000	1284	-1.41656
chr1	18880000	993	-1.47289
chr1	18890000	1075	-1.41956
chr1	18900000	598	-1.40634
chr1	18910000	554	-0.152786
chr1	18920000	425	-0.612899
chr1	18930000	356	-1.2874
chr1	18940000	174	-1.02391
chr1	18950000	690	-0.636734
chr1	18960000	1013	-0.755994
chr1	18970000	700	-0.948447
chr1	18980000	835	-0.890213
chr1	18990000	1243	-1.05801
chr1	19000000	1270	-1.12586
chr1	19010000	546	-0.657213
chr1	19020000	349	-1.39399
chr1	19030000	550	-1.68803
chr1	19040000	587	-1.29785
chr1	19050000	1010	-1.14347
chr1	19060000	1090	-0.977916
chr1	19070000	627	-1.22476
chr1	19080000	561	-1.3403
chr1	19090000	756	-1.54332
chr1	19100000	1031	-1.41093
chr1	19110000	963	-1.18742
chr1	19120000	912	-1.11098
chr1	19130000	976	-0.540317
chr1	19140000	802	-1.06308
chr1	19150000	998	-1.1129
chr1	19160000	891	-1.0458
chr1	19170000	543	-1.36339
chr1	19180000	676	-1.15969
chr1	19190000	595	-1.26419
chr1	19200000	581	-1.15306
chr1	19210000	705	-1.5843
chr1	19220000	726	-1.39162
chr1	19230000	929	-1.52192
chr1	19240000	825	-1.69442
chr1	19250000	763	-1.49558
chr1	19260000	408	-1.74372
chr1	19270000	453	-1.74199
chr1	19280000	360	-1.36431
chr1	19290000	390	-0.407688
chr1	19300000	386	-1.2476
chr1	19310000	319	-1.24348
chr1	19320000	477	-1.46877
chr1	19330000	879	-1.30233
chr1	19340000	1228	-1.33086
chr1	19350000	871	-1.44068
chr1	19360000	1008	-1.43042
chr1	19370000	1007	-1.40526
chr1	19380000	408	-1.27833
chr1	19390000	564	-0.504063
chr1	19400000	214	-1.18552
chr1	19410000	604	-1.06074
chr1	19420000	1117	-1.70409
chr1	19430000	1064	-1.47651
chr1	19440000	944	-1.46475
chr1	19450000	603	-1.47769
chr1	19460000	680	-1.13417
chr1	19470000	903	-1.17224
chr1	19480000	1049	-1.30245
chr1	19490000	373	-0.641191
chr1	19500000	495	-0.601562
chr1	19510000	611	-0.359498
chr1	19520000	354	0.0695058
chr1	19530000	214	0.118423
chr1	19540000	496	-0.169992
chr1	19550000	444	-1.06713
chr1	19560000	730	-1.02124
chr1	19570000	446	-1.22597
chr1	19580000	685	-1.39562
chr1	19590000	406	-1.08275
chr1	19600000	516	-0.764768
chr1	19610000	483	-0.76433
chr1	19620000	608	-0.254839
chr1	19630000	1033	-0.346589
chr1	19640000	630	-0.281548
chr1	19650000	381	-0.468182
chr1	19660000	486	-0.940979
chr1	19670000	398	-0.99162
chr1	19680000	205	-0.211832
chr1	19690000	135	3.17907
chr1	19700000	205	2.72053
chr1	19710000	896	-0.176784
chr1	19720000	472	-0.803011
chr1	19730000	585	-0.893838
chr1	19740000	84	-1.39291
chr1	19750000	407	-1.15208
chr1	19760000	839	-0.83688
chr1	19770000	1056	-0.85882
chr1	19780000	640	-0.639335
chr1	19790000	434	-0.50987
chr1	19800000	423	0.31665
chr1	19810000	367	-0.464972
chr1	19820000	694	-0.633657
chr1	19830000	511	-0.789797
chr1	19840000	644	-0.656044
chr1	19850000	459	-1.31015
chr1	19860000	855	-1.43694
chr1	19870000	681	-1.19865
chr1	19880000	656	-1.11048
chr1	19890000	363	-1.36878
chr1	19900000	1087	-1.48167
chr1	19910000	1019	-1.52117
chr1	19920000	912	-1.30769
chr1	19930000	597	-1.42134
chr1	19940000	321	-1.718
chr1	19950000	291	-1.57185
chr1	19960000	488	-0.983903
chr1	19970000	422	-1.19918
chr1	19980000	148	-1.50347
chr1	19990000	47	-1.00532
[truncated: 229,160 more rows]
