# Supplementary material for: Population sequencing enhances understanding of tea plant evolution
Source: Nat Commun. 2020 Sep 7;11:4447. doi: 10.1038/s41467-020-18228-8 (PMC7477583; doi:10.1038/s41467-020-18228-8)
Supplement: Supplementary file 15 — Source Data [file 41467_2020_18228_MOESM15_ESM.zip › source data/supplementary-fig15-source-data-CSS_w50000s10000.windowed.pi]

chr1	1	50000	3312	0.00935103
chr1	10001	60000	3793	0.0110458
chr1	20001	70000	3905	0.0117901
chr1	30001	80000	3846	0.0117105
chr1	40001	90000	4134	0.0125851
chr1	50001	100000	3969	0.0119806
chr1	60001	110000	3954	0.011677
chr1	70001	120000	4134	0.0119924
chr1	80001	130000	3712	0.0110419
chr1	90001	140000	2984	0.00858239
chr1	100001	150000	2875	0.00801078
chr1	110001	160000	2821	0.007937
chr1	120001	170000	2239	0.00633944
chr1	130001	180000	2272	0.00622711
chr1	140001	190000	2874	0.0082114
chr1	150001	200000	3277	0.00940983
chr1	160001	210000	3412	0.0102066
chr1	170001	220000	3761	0.0115573
chr1	180001	230000	4295	0.0134804
chr1	190001	240000	4279	0.0131704
chr1	200001	250000	3661	0.0114405
chr1	210001	260000	3635	0.0115934
chr1	220001	270000	3381	0.0104667
chr1	230001	280000	2666	0.007572
chr1	240001	290000	2760	0.00852077
chr1	250001	300000	2710	0.00857177
chr1	260001	310000	2367	0.00753177
chr1	270001	320000	2031	0.00641522
chr1	280001	330000	2061	0.00659923
chr1	290001	340000	1967	0.00566534
chr1	300001	350000	1820	0.00486315
chr1	310001	360000	1447	0.00308409
chr1	320001	370000	1574	0.00330886
chr1	330001	380000	1790	0.00436091
chr1	340001	390000	1670	0.00430284
chr1	350001	400000	1968	0.00528917
chr1	360001	410000	2511	0.00695034
chr1	370001	420000	2772	0.00758792
chr1	380001	430000	2894	0.00759328
chr1	390001	440000	3029	0.00808127
chr1	400001	450000	3008	0.00860584
chr1	410001	460000	3018	0.00880851
chr1	420001	470000	2938	0.00883128
chr1	430001	480000	2777	0.00872095
chr1	440001	490000	2850	0.00985661
chr1	450001	500000	2913	0.00964772
chr1	460001	510000	2668	0.00918206
chr1	470001	520000	3304	0.0114084
chr1	480001	530000	4106	0.0134828
chr1	490001	540000	4003	0.0125145
chr1	500001	550000	3931	0.0122997
chr1	510001	560000	4263	0.0129508
chr1	520001	570000	4006	0.0125015
chr1	530001	580000	3941	0.0128195
chr1	540001	590000	4542	0.0132073
chr1	550001	600000	5268	0.0145746
chr1	560001	610000	5293	0.0141133
chr1	570001	620000	5124	0.0127078
chr1	580001	630000	4523	0.00997769
chr1	590001	640000	3831	0.00813964
chr1	600001	650000	3498	0.00706699
chr1	610001	660000	3545	0.00812815
chr1	620001	670000	3829	0.00988491
chr1	630001	680000	4241	0.0114435
chr1	640001	690000	4712	0.0128891
chr1	650001	700000	4738	0.0130052
chr1	660001	710000	5010	0.0129886
chr1	670001	720000	4792	0.0118212
chr1	680001	730000	4364	0.010727
chr1	690001	740000	3785	0.0100693
chr1	700001	750000	3443	0.010541
chr1	710001	760000	3085	0.0103697
chr1	720001	770000	3298	0.011638
chr1	730001	780000	3851	0.0140207
chr1	740001	790000	4128	0.0144634
chr1	750001	800000	4651	0.015353
chr1	760001	810000	4852	0.0154227
chr1	770001	820000	4105	0.0127015
chr1	780001	830000	2988	0.00881195
chr1	790001	840000	2882	0.00898402
chr1	800001	850000	2670	0.0083041
chr1	810001	860000	2786	0.00852489
chr1	820001	870000	2917	0.00857447
chr1	830001	880000	3173	0.00906239
chr1	840001	890000	3281	0.00861327
chr1	850001	900000	3212	0.00811649
chr1	860001	910000	3037	0.00759346
chr1	870001	920000	3735	0.0103905
chr1	880001	930000	4301	0.0125447
chr1	890001	940000	4328	0.0129468
chr1	900001	950000	4142	0.0128093
chr1	910001	960000	3923	0.0126202
chr1	920001	970000	3446	0.0111785
chr1	930001	980000	3347	0.01101
chr1	940001	990000	3055	0.0101716
chr1	950001	1000000	2850	0.00940772
chr1	960001	1010000	2636	0.00851399
chr1	970001	1020000	2691	0.00786912
chr1	980001	1030000	2766	0.00722149
chr1	990001	1040000	2725	0.00654053
chr1	1000001	1050000	3130	0.00705919
chr1	1010001	1060000	3285	0.00737751
chr1	1020001	1070000	3240	0.00728711
chr1	1030001	1080000	3192	0.00815606
chr1	1040001	1090000	3042	0.00831514
chr1	1050001	1100000	2860	0.00751671
chr1	1060001	1110000	2932	0.0069388
chr1	1070001	1120000	2633	0.00593173
chr1	1080001	1130000	2364	0.00439863
chr1	1090001	1140000	2443	0.00429414
chr1	1100001	1150000	1933	0.00357789
chr1	1110001	1160000	1752	0.00344468
chr1	1120001	1170000	2538	0.00574938
chr1	1130001	1180000	2298	0.00520894
chr1	1140001	1190000	1976	0.00444254
chr1	1150001	1200000	2279	0.0051847
chr1	1160001	1210000	2513	0.00721736
chr1	1170001	1220000	2180	0.00728303
chr1	1180001	1230000	2743	0.00837307
chr1	1190001	1240000	3334	0.0102128
chr1	1200001	1250000	3323	0.0101046
chr1	1210001	1260000	2886	0.00786681
chr1	1220001	1270000	2638	0.00620793
chr1	1230001	1280000	2241	0.00563193
chr1	1240001	1290000	2049	0.0053834
chr1	1250001	1300000	1799	0.00491809
chr1	1260001	1310000	1738	0.00466474
chr1	1270001	1320000	1455	0.00396823
chr1	1280001	1330000	1427	0.00374735
chr1	1290001	1340000	1132	0.00239214
chr1	1300001	1350000	1945	0.00492878
chr1	1310001	1360000	2428	0.00681298
chr1	1320001	1370000	2506	0.00738579
chr1	1330001	1380000	2173	0.00650734
chr1	1340001	1390000	2362	0.00686044
chr1	1350001	1400000	1652	0.0044647
chr1	1360001	1410000	1320	0.00339567
chr1	1370001	1420000	1533	0.00362604
chr1	1380001	1430000	2065	0.00537936
chr1	1390001	1440000	2172	0.00590203
chr1	1400001	1450000	2445	0.00641599
chr1	1410001	1460000	2532	0.0060883
chr1	1420001	1470000	2456	0.00589953
chr1	1430001	1480000	2701	0.00619973
chr1	1440001	1490000	3501	0.00829323
chr1	1450001	1500000	4082	0.00994087
chr1	1460001	1510000	4666	0.0114271
chr1	1470001	1520000	4797	0.0117566
chr1	1480001	1530000	4305	0.0104583
chr1	1490001	1540000	3529	0.00828103
chr1	1500001	1550000	3274	0.00776643
chr1	1510001	1560000	2944	0.0074335
chr1	1520001	1570000	3091	0.0080344
chr1	1530001	1580000	3681	0.00923819
chr1	1540001	1590000	3845	0.00981039
chr1	1550001	1600000	3652	0.00933716
chr1	1560001	1610000	3443	0.0084039
chr1	1570001	1620000	3233	0.007673
chr1	1580001	1630000	2995	0.0074206
chr1	1590001	1640000	3157	0.00753127
chr1	1600001	1650000	3221	0.00766542
chr1	1610001	1660000	3171	0.00742657
chr1	1620001	1670000	3514	0.00814125
chr1	1630001	1680000	3209	0.0070957
chr1	1640001	1690000	2514	0.00547331
chr1	1650001	1700000	1938	0.00390708
chr1	1660001	1710000	1552	0.00306136
chr1	1670001	1720000	1254	0.00246271
chr1	1680001	1730000	1182	0.00230548
chr1	1690001	1740000	1604	0.00305107
chr1	1700001	1750000	2341	0.00467107
chr1	1710001	1760000	2668	0.00532396
chr1	1720001	1770000	2874	0.00551632
chr1	1730001	1780000	2883	0.00575464
chr1	1740001	1790000	2697	0.0056949
chr1	1750001	1800000	2350	0.00499845
chr1	1760001	1810000	2606	0.00564403
chr1	1770001	1820000	2339	0.00523785
chr1	1780001	1830000	2645	0.00634987
chr1	1790001	1840000	2675	0.00644591
chr1	1800001	1850000	2771	0.00746884
chr1	1810001	1860000	2289	0.00644803
chr1	1820001	1870000	2605	0.00805017
chr1	1830001	1880000	3331	0.010396
chr1	1840001	1890000	4183	0.0133818
chr1	1850001	1900000	4318	0.0131904
chr1	1860001	1910000	5087	0.0160299
chr1	1870001	1920000	4960	0.0148177
chr1	1880001	1930000	4569	0.0128906
chr1	1890001	1940000	3389	0.00900465
chr1	1900001	1950000	3153	0.00825346
chr1	1910001	1960000	2716	0.00624792
chr1	1920001	1970000	2529	0.00592157
chr1	1930001	1980000	2066	0.00518776
chr1	1940001	1990000	2262	0.00585815
chr1	1950001	2000000	2349	0.00670925
chr1	1960001	2010000	2317	0.00673715
chr1	1970001	2020000	2309	0.00711791
chr1	1980001	2030000	2178	0.00651001
chr1	1990001	2040000	2518	0.00704556
chr1	2000001	2050000	2394	0.00598919
chr1	2010001	2060000	2364	0.00594987
chr1	2020001	2070000	2190	0.005241
chr1	2030001	2080000	1908	0.00447934
chr1	2040001	2090000	1721	0.00395506
chr1	2050001	2100000	1858	0.00421268
chr1	2060001	2110000	1782	0.00384457
chr1	2070001	2120000	2309	0.00500119
chr1	2080001	2130000	2997	0.00670439
chr1	2090001	2140000	3625	0.00854062
chr1	2100001	2150000	3959	0.00924576
chr1	2110001	2160000	4677	0.0109643
chr1	2120001	2170000	4530	0.010854
chr1	2130001	2180000	4600	0.0108784
chr1	2140001	2190000	4312	0.0101366
chr1	2150001	2200000	4543	0.0109505
chr1	2160001	2210000	4544	0.0112529
chr1	2170001	2220000	4602	0.0106899
chr1	2180001	2230000	4981	0.0111607
chr1	2190001	2240000	5385	0.011915
chr1	2200001	2250000	5129	0.0111378
chr1	2210001	2260000	4852	0.0102719
chr1	2220001	2270000	4820	0.0109127
chr1	2230001	2280000	3740	0.0088688
chr1	2240001	2290000	3340	0.00797733
chr1	2250001	2300000	3588	0.00886413
chr1	2260001	2310000	3767	0.00966555
chr1	2270001	2320000	3942	0.0102218
chr1	2280001	2330000	4278	0.0108835
chr1	2290001	2340000	4130	0.0109793
chr1	2300001	2350000	3437	0.00928115
chr1	2310001	2360000	2715	0.0067946
chr1	2320001	2370000	2167	0.00518502
chr1	2330001	2380000	2158	0.00529099
chr1	2340001	2390000	2373	0.00499309
chr1	2350001	2400000	2672	0.00539549
chr1	2360001	2410000	2912	0.00625014
chr1	2370001	2420000	3104	0.00652765
chr1	2380001	2430000	3344	0.00752358
chr1	2390001	2440000	3136	0.0073286
chr1	2400001	2450000	3539	0.008414
chr1	2410001	2460000	3965	0.0096925
chr1	2420001	2470000	4403	0.0110618
chr1	2430001	2480000	4318	0.010316
chr1	2440001	2490000	4179	0.0101409
chr1	2450001	2500000	3653	0.00887196
chr1	2460001	2510000	3107	0.00737662
chr1	2470001	2520000	2860	0.00623087
chr1	2480001	2530000	2919	0.00625249
chr1	2490001	2540000	3378	0.00677178
chr1	2500001	2550000	3106	0.00617068
chr1	2510001	2560000	3073	0.0060075
chr1	2520001	2570000	3008	0.00637449
chr1	2530001	2580000	3093	0.00699712
chr1	2540001	2590000	2437	0.00597003
chr1	2550001	2600000	2632	0.00632265
chr1	2560001	2610000	3096	0.00692177
chr1	2570001	2620000	2972	0.00605809
chr1	2580001	2630000	2575	0.0048178
chr1	2590001	2640000	3183	0.00707136
chr1	2600001	2650000	3114	0.00753145
chr1	2610001	2660000	2707	0.00771784
chr1	2620001	2670000	2976	0.00855603
chr1	2630001	2680000	2814	0.00828618
chr1	2640001	2690000	2178	0.00596678
chr1	2650001	2700000	2054	0.0053798
chr1	2660001	2710000	2004	0.00471694
chr1	2670001	2720000	1559	0.00412013
chr1	2680001	2730000	1769	0.00507605
chr1	2690001	2740000	1647	0.00472012
chr1	2700001	2750000	2426	0.00689221
chr1	2710001	2760000	2297	0.0064864
chr1	2720001	2770000	2976	0.00732738
chr1	2730001	2780000	3284	0.00756334
chr1	2740001	2790000	3812	0.00928132
chr1	2750001	2800000	3235	0.00788767
chr1	2760001	2810000	3240	0.00813533
chr1	2770001	2820000	2227	0.00618016
chr1	2780001	2830000	2212	0.00665369
chr1	2790001	2840000	2094	0.00607598
chr1	2800001	2850000	1917	0.00523607
chr1	2810001	2860000	2316	0.00616116
chr1	2820001	2870000	3024	0.00787589
chr1	2830001	2880000	3623	0.00857942
chr1	2840001	2890000	3985	0.00930968
chr1	2850001	2900000	4093	0.00961862
chr1	2860001	2910000	3873	0.00915977
chr1	2870001	2920000	3922	0.0090754
chr1	2880001	2930000	3337	0.00784064
chr1	2890001	2940000	3214	0.0076929
chr1	2900001	2950000	3238	0.00774651
chr1	2910001	2960000	3711	0.00877264
chr1	2920001	2970000	3275	0.00781824
chr1	2930001	2980000	2639	0.00629356
chr1	2940001	2990000	1969	0.0045358
chr1	2950001	3000000	2015	0.00457461
chr1	2960001	3010000	2244	0.004688
chr1	2970001	3020000	2676	0.00569609
chr1	2980001	3030000	3150	0.0074052
chr1	2990001	3040000	3731	0.00981106
chr1	3000001	3050000	3953	0.0110574
chr1	3010001	3060000	3562	0.0107117
chr1	3020001	3070000	3321	0.00976682
chr1	3030001	3080000	3187	0.00863324
chr1	3040001	3090000	2850	0.0066554
chr1	3050001	3100000	2376	0.00469489
chr1	3060001	3110000	2480	0.00467384
chr1	3070001	3120000	2323	0.00451916
chr1	3080001	3130000	2312	0.00454157
chr1	3090001	3140000	2413	0.00446944
chr1	3100001	3150000	2907	0.00509237
chr1	3110001	3160000	2754	0.00424211
chr1	3120001	3170000	2714	0.00410234
chr1	3130001	3180000	2810	0.00404055
chr1	3140001	3190000	3620	0.00663615
chr1	3150001	3200000	3481	0.00702924
chr1	3160001	3210000	3153	0.00646131
chr1	3170001	3220000	3400	0.00755309
chr1	3180001	3230000	3580	0.00846569
chr1	3190001	3240000	3107	0.00657458
chr1	3200001	3250000	3153	0.00645771
chr1	3210001	3260000	3512	0.0072245
chr1	3220001	3270000	3577	0.00689718
chr1	3230001	3280000	3470	0.00629739
chr1	3240001	3290000	2858	0.00528737
chr1	3250001	3300000	2410	0.00412509
chr1	3260001	3310000	2404	0.00405131
chr1	3270001	3320000	1904	0.00291642
chr1	3280001	3330000	1591	0.00231515
chr1	3290001	3340000	1697	0.00277963
chr1	3300001	3350000	2388	0.00571128
chr1	3310001	3360000	2670	0.007648
chr1	3320001	3370000	2586	0.00756144
chr1	3330001	3380000	2973	0.00841944
chr1	3340001	3390000	2975	0.00812842
chr1	3350001	3400000	2340	0.00572625
chr1	3360001	3410000	2439	0.00602702
chr1	3370001	3420000	3070	0.00788484
chr1	3380001	3430000	3265	0.00926469
chr1	3390001	3440000	3726	0.0111382
chr1	3400001	3450000	4541	0.01403
chr1	3410001	3460000	3810	0.0118265
chr1	3420001	3470000	3529	0.0106981
chr1	3430001	3480000	3407	0.009688
chr1	3440001	3490000	3336	0.00936815
chr1	3450001	3500000	2885	0.00679914
chr1	3460001	3510000	2804	0.00600355
chr1	3470001	3520000	2684	0.00568961
chr1	3480001	3530000	2394	0.00543058
chr1	3490001	3540000	1818	0.0035928
chr1	3500001	3550000	1388	0.0029707
chr1	3510001	3560000	1642	0.0038773
chr1	3520001	3570000	1521	0.00374193
chr1	3530001	3580000	1226	0.00273691
chr1	3540001	3590000	1709	0.00422606
chr1	3550001	3600000	1629	0.00411708
chr1	3560001	3610000	2091	0.00531717
chr1	3570001	3620000	2651	0.00681941
chr1	3580001	3630000	3333	0.00827985
chr1	3590001	3640000	3555	0.00847719
chr1	3600001	3650000	4084	0.00983188
chr1	3610001	3660000	3749	0.00906249
chr1	3620001	3670000	3704	0.0092108
chr1	3630001	3680000	3532	0.00936289
chr1	3640001	3690000	2798	0.00760373
chr1	3650001	3700000	2213	0.00600033
chr1	3660001	3710000	2186	0.00627651
chr1	3670001	3720000	2510	0.00761144
chr1	3680001	3730000	2690	0.00792956
chr1	3690001	3740000	3472	0.0101051
chr1	3700001	3750000	3604	0.0105031
chr1	3710001	3760000	3237	0.00915
chr1	3720001	3770000	2415	0.00625227
chr1	3730001	3780000	1757	0.0044075
chr1	3740001	3790000	1050	0.00234712
chr1	3750001	3800000	873	0.00189645
chr1	3760001	3810000	1281	0.00289235
chr1	3770001	3820000	1860	0.00399289
chr1	3780001	3830000	2535	0.00544644
chr1	3790001	3840000	3332	0.00749102
chr1	3800001	3850000	3798	0.00867346
chr1	3810001	3860000	3713	0.00851545
chr1	3820001	3870000	3795	0.00918576
chr1	3830001	3880000	3432	0.00857569
chr1	3840001	3890000	3201	0.00817784
chr1	3850001	3900000	3824	0.00975228
chr1	3860001	3910000	4038	0.0103411
chr1	3870001	3920000	3883	0.0098986
chr1	3880001	3930000	3866	0.00981627
chr1	3890001	3940000	3805	0.00934935
chr1	3900001	3950000	3134	0.00769302
chr1	3910001	3960000	2982	0.00719695
chr1	3920001	3970000	2901	0.00715911
chr1	3930001	3980000	2645	0.0065165
chr1	3940001	3990000	2186	0.00553589
chr1	3950001	4000000	2082	0.00485506
chr1	3960001	4010000	1889	0.00413881
chr1	3970001	4020000	1807	0.00365965
chr1	3980001	4030000	1950	0.00389187
chr1	3990001	4040000	2582	0.00555372
chr1	4000001	4050000	2809	0.00658687
chr1	4010001	4060000	3153	0.00755931
chr1	4020001	4070000	3348	0.00825727
chr1	4030001	4080000	3758	0.00954005
chr1	4040001	4090000	3390	0.00875868
chr1	4050001	4100000	3324	0.00868366
chr1	4060001	4110000	3139	0.0086685
chr1	4070001	4120000	3133	0.00885099
chr1	4080001	4130000	3021	0.00870147
chr1	4090001	4140000	3241	0.0091776
chr1	4100001	4150000	3092	0.00884533
chr1	4110001	4160000	3110	0.00873424
chr1	4120001	4170000	2789	0.00771699
chr1	4130001	4180000	2490	0.00680431
chr1	4140001	4190000	2296	0.00640631
chr1	4150001	4200000	2485	0.00690963
chr1	4160001	4210000	2445	0.00664972
chr1	4170001	4220000	2546	0.00689771
chr1	4180001	4230000	3020	0.00806702
chr1	4190001	4240000	3323	0.00876747
chr1	4200001	4250000	3228	0.00852954
chr1	4210001	4260000	3172	0.00856808
chr1	4220001	4270000	3082	0.00849032
chr1	4230001	4280000	3050	0.00844097
chr1	4240001	4290000	3244	0.00880603
chr1	4250001	4300000	3010	0.00795169
chr1	4260001	4310000	2653	0.00688884
chr1	4270001	4320000	2578	0.00663485
chr1	4280001	4330000	2018	0.00513821
chr1	4290001	4340000	1600	0.00414579
chr1	4300001	4350000	1932	0.0051409
chr1	4310001	4360000	2294	0.00624729
chr1	4320001	4370000	2351	0.00620736
chr1	4330001	4380000	2511	0.00664602
chr1	4340001	4390000	2395	0.0061378
chr1	4350001	4400000	2314	0.00560633
chr1	4360001	4410000	2429	0.00537212
chr1	4370001	4420000	2697	0.00573804
chr1	4380001	4430000	3015	0.00616989
chr1	4390001	4440000	3056	0.00629649
chr1	4400001	4450000	3073	0.00612904
chr1	4410001	4460000	2702	0.00536384
chr1	4420001	4470000	2402	0.00481716
chr1	4430001	4480000	2271	0.00471101
chr1	4440001	4490000	2109	0.00430066
chr1	4450001	4500000	2413	0.00608109
chr1	4460001	4510000	2619	0.00723702
chr1	4470001	4520000	2434	0.00696123
chr1	4480001	4530000	2222	0.00662197
chr1	4490001	4540000	2616	0.00777256
chr1	4500001	4550000	2754	0.00760306
chr1	4510001	4560000	2958	0.0076257
chr1	4520001	4570000	3522	0.00944422
chr1	4530001	4580000	3846	0.0103945
chr1	4540001	4590000	3630	0.00997929
chr1	4550001	4600000	3411	0.00924695
chr1	4560001	4610000	3045	0.00826517
chr1	4570001	4620000	2378	0.00603824
chr1	4580001	4630000	2229	0.00511084
chr1	4590001	4640000	1864	0.00398843
chr1	4600001	4650000	1420	0.00293287
chr1	4610001	4660000	1850	0.00393244
chr1	4620001	4670000	2276	0.00544189
chr1	4630001	4680000	2283	0.00623805
chr1	4640001	4690000	2632	0.00732585
chr1	4650001	4700000	2538	0.00717483
chr1	4660001	4710000	2247	0.00660587
chr1	4670001	4720000	2448	0.00669053
chr1	4680001	4730000	2668	0.0068956
chr1	4690001	4740000	3224	0.00825252
chr1	4700001	4750000	3708	0.0097975
chr1	4710001	4760000	3712	0.00974271
chr1	4720001	4770000	3458	0.00932286
chr1	4730001	4780000	3215	0.00868675
chr1	4740001	4790000	2762	0.00754355
chr1	4750001	4800000	2646	0.00704255
chr1	4760001	4810000	2571	0.00724302
chr1	4770001	4820000	2725	0.00801865
chr1	4780001	4830000	3104	0.00960935
chr1	4790001	4840000	3228	0.00935168
chr1	4800001	4850000	3151	0.00838098
chr1	4810001	4860000	3239	0.00775586
chr1	4820001	4870000	3200	0.00650175
chr1	4830001	4880000	2585	0.00379234
chr1	4840001	4890000	2270	0.00312065
chr1	4850001	4900000	2012	0.00281901
chr1	4860001	4910000	1646	0.00225268
chr1	4870001	4920000	1104	0.00150121
chr1	4880001	4930000	1033	0.00171663
chr1	4890001	4940000	874	0.00160248
chr1	4900001	4950000	656	0.00135709
chr1	4910001	4960000	607	0.0012972
chr1	4920001	4970000	952	0.00183144
chr1	4930001	4980000	1167	0.00209882
chr1	4940001	4990000	1225	0.0021933
chr1	4950001	5000000	1325	0.00234309
chr1	4960001	5010000	1670	0.00289164
chr1	4970001	5020000	1734	0.00292818
chr1	4980001	5030000	1596	0.00256148
chr1	4990001	5040000	1866	0.00311046
chr1	5000001	5050000	2460	0.00431645
chr1	5010001	5060000	2643	0.00474656
chr1	5020001	5070000	2777	0.00511928
chr1	5030001	5080000	3108	0.00609642
chr1	5040001	5090000	2579	0.00505359
chr1	5050001	5100000	2099	0.00421283
chr1	5060001	5110000	2417	0.0050184
chr1	5070001	5120000	2745	0.00567168
chr1	5080001	5130000	3322	0.00639932
chr1	5090001	5140000	4128	0.00784034
chr1	5100001	5150000	4647	0.00871353
chr1	5110001	5160000	4369	0.00929619
chr1	5120001	5170000	3547	0.00774195
chr1	5130001	5180000	2585	0.00601767
chr1	5140001	5190000	1882	0.00470265
chr1	5150001	5200000	1995	0.00524077
chr1	5160001	5210000	1839	0.00370143
chr1	5170001	5220000	1949	0.0039751
chr1	5180001	5230000	1881	0.00381588
chr1	5190001	5240000	1822	0.0037758
chr1	5200001	5250000	990	0.00191773
chr1	5210001	5260000	1011	0.00237477
chr1	5220001	5270000	1785	0.00488962
chr1	5230001	5280000	2152	0.00583915
chr1	5240001	5290000	2819	0.00827671
chr1	5250001	5300000	3674	0.00993238
chr1	5260001	5310000	4066	0.00987571
chr1	5270001	5320000	3386	0.0074858
chr1	5280001	5330000	3836	0.00810576
chr1	5290001	5340000	3663	0.00631353
chr1	5300001	5350000	3612	0.00608679
chr1	5310001	5360000	3742	0.00779536
chr1	5320001	5370000	4109	0.00862755
chr1	5330001	5380000	3489	0.00757287
chr1	5340001	5390000	3590	0.00867194
chr1	5350001	5400000	3661	0.00933654
chr1	5360001	5410000	3638	0.00919129
chr1	5370001	5420000	3708	0.0095978
chr1	5380001	5430000	3777	0.00993664
chr1	5390001	5440000	4071	0.0114042
chr1	5400001	5450000	3968	0.0109554
chr1	5410001	5460000	3770	0.00987371
chr1	5420001	5470000	3329	0.00863511
chr1	5430001	5480000	3418	0.00850143
chr1	5440001	5490000	2553	0.00535194
chr1	5450001	5500000	1992	0.00429765
chr1	5460001	5510000	1587	0.00347248
chr1	5470001	5520000	1787	0.00406982
chr1	5480001	5530000	1986	0.00487545
chr1	5490001	5540000	2739	0.00663347
chr1	5500001	5550000	3101	0.00749839
chr1	5510001	5560000	3325	0.00798886
chr1	5520001	5570000	3325	0.00805999
chr1	5530001	5580000	3086	0.00720853
chr1	5540001	5590000	2596	0.00634764
chr1	5550001	5600000	2179	0.00553673
chr1	5560001	5610000	1738	0.00435535
chr1	5570001	5620000	1622	0.0038944
chr1	5580001	5630000	1536	0.00422343
chr1	5590001	5640000	1197	0.00314173
chr1	5600001	5650000	1000	0.00242506
chr1	5610001	5660000	921	0.00235011
chr1	5620001	5670000	917	0.00234755
chr1	5630001	5680000	1161	0.00255434
chr1	5640001	5690000	1315	0.00284903
chr1	5650001	5700000	1862	0.00396692
chr1	5660001	5710000	2154	0.00448993
chr1	5670001	5720000	2021	0.00420571
chr1	5680001	5730000	1821	0.00368358
chr1	5690001	5740000	2194	0.00471001
chr1	5700001	5750000	2092	0.004487
chr1	5710001	5760000	2126	0.00468429
chr1	5720001	5770000	2156	0.00448779
chr1	5730001	5780000	2560	0.00549469
chr1	5740001	5790000	2789	0.00610464
chr1	5750001	5800000	2660	0.00576354
chr1	5760001	5810000	2571	0.00555825
chr1	5770001	5820000	2676	0.00573998
chr1	5780001	5830000	2184	0.00441664
chr1	5790001	5840000	1598	0.00282806
chr1	5800001	5850000	1544	0.0024653
chr1	5810001	5860000	1440	0.00211599
chr1	5820001	5870000	1898	0.00367339
chr1	5830001	5880000	2176	0.00476641
chr1	5840001	5890000	2532	0.00568928
chr1	5850001	5900000	2848	0.006975
chr1	5860001	5910000	2652	0.00666378
chr1	5870001	5920000	2519	0.00604815
chr1	5880001	5930000	2077	0.00445151
chr1	5890001	5940000	1901	0.00363638
chr1	5900001	5950000	1798	0.00277863
chr1	5910001	5960000	1869	0.00306359
chr1	5920001	5970000	1314	0.00180536
chr1	5930001	5980000	1456	0.00199154
chr1	5940001	5990000	1464	0.00196347
chr1	5950001	6000000	1179	0.00157929
chr1	5960001	6010000	1545	0.00192433
chr1	5970001	6020000	1712	0.0022036
chr1	5980001	6030000	1504	0.00207187
chr1	5990001	6040000	1666	0.00277412
chr1	6000001	6050000	1697	0.0028198
chr1	6010001	6060000	1471	0.00254838
chr1	6020001	6070000	1367	0.00268667
chr1	6030001	6080000	1453	0.00298483
chr1	6040001	6090000	1096	0.0024017
chr1	6050001	6100000	1642	0.00474864
chr1	6060001	6110000	2843	0.00946835
chr1	6070001	6120000	4184	0.014579
chr1	6080001	6130000	4379	0.0155785
chr1	6090001	6140000	4667	0.0157003
chr1	6100001	6150000	4173	0.0140285
chr1	6110001	6160000	3046	0.00937653
chr1	6120001	6170000	1616	0.00383274
chr1	6130001	6180000	1448	0.00265008
chr1	6140001	6190000	1585	0.00311281
chr1	6150001	6200000	1590	0.00254074
chr1	6160001	6210000	1473	0.00234047
chr1	6170001	6220000	1716	0.00265069
chr1	6180001	6230000	1872	0.00280668
chr1	6190001	6240000	1733	0.00237347
chr1	6200001	6250000	1685	0.00236124
chr1	6210001	6260000	2079	0.00319577
chr1	6220001	6270000	2182	0.00331533
chr1	6230001	6280000	2110	0.00348718
chr1	6240001	6290000	2258	0.0047558
chr1	6250001	6300000	2706	0.00646282
chr1	6260001	6310000	2953	0.00795826
chr1	6270001	6320000	2822	0.00829754
chr1	6280001	6330000	3265	0.00995781
chr1	6290001	6340000	3411	0.0102422
chr1	6300001	6350000	2747	0.00819482
chr1	6310001	6360000	2335	0.00718827
chr1	6320001	6370000	2675	0.00835851
chr1	6330001	6380000	2729	0.00885215
chr1	6340001	6390000	2844	0.00906558
chr1	6350001	6400000	3645	0.0114157
chr1	6360001	6410000	3607	0.0108905
chr1	6370001	6420000	3485	0.010472
chr1	6380001	6430000	3363	0.00989088
chr1	6390001	6440000	2897	0.00865634
chr1	6400001	6450000	2441	0.00713238
chr1	6410001	6460000	2691	0.00785971
chr1	6420001	6470000	2393	0.00677695
chr1	6430001	6480000	1935	0.0051196
chr1	6440001	6490000	2391	0.00625411
chr1	6450001	6500000	3100	0.00838608
chr1	6460001	6510000	2929	0.00772563
chr1	6470001	6520000	2993	0.00796075
chr1	6480001	6530000	3366	0.00924404
chr1	6490001	6540000	3127	0.00872078
chr1	6500001	6550000	2828	0.00816509
chr1	6510001	6560000	3038	0.00879914
chr1	6520001	6570000	3191	0.0088943
chr1	6530001	6580000	3134	0.00866649
chr1	6540001	6590000	3158	0.00860627
chr1	6550001	6600000	2871	0.00743497
chr1	6560001	6610000	2604	0.00663802
chr1	6570001	6620000	2501	0.006368
chr1	6580001	6630000	1969	0.00474876
chr1	6590001	6640000	1605	0.00352258
chr1	6600001	6650000	1282	0.00249703
chr1	6610001	6660000	885	0.00155835
chr1	6620001	6670000	1084	0.00266197
chr1	6630001	6680000	1404	0.00348082
chr1	6640001	6690000	1931	0.00528365
chr1	6650001	6700000	2896	0.00823978
chr1	6660001	6710000	3086	0.00872146
chr1	6670001	6720000	2840	0.00769314
chr1	6680001	6730000	3057	0.00860175
chr1	6690001	6740000	3221	0.009137
chr1	6700001	6750000	2656	0.00753247
chr1	6710001	6760000	2582	0.00729545
chr1	6720001	6770000	3037	0.00845482
chr1	6730001	6780000	3016	0.00824066
chr1	6740001	6790000	3469	0.00930227
chr1	6750001	6800000	4016	0.0109881
chr1	6760001	6810000	4675	0.0134197
chr1	6770001	6820000	4981	0.0149948
chr1	6780001	6830000	5268	0.0162082
chr1	6790001	6840000	4787	0.0150095
chr1	6800001	6850000	4798	0.0145562
chr1	6810001	6860000	4929	0.0143733
chr1	6820001	6870000	4513	0.0124343
chr1	6830001	6880000	4893	0.0131606
chr1	6840001	6890000	5262	0.0140105
chr1	6850001	6900000	4744	0.0125612
chr1	6860001	6910000	4726	0.0122225
chr1	6870001	6920000	4736	0.0125892
chr1	6880001	6930000	4332	0.0112353
chr1	6890001	6940000	3614	0.00895461
chr1	6900001	6950000	4012	0.0101788
chr1	6910001	6960000	3891	0.0101536
chr1	6920001	6970000	3556	0.00909028
chr1	6930001	6980000	3722	0.00955765
chr1	6940001	6990000	3606	0.00946617
chr1	6950001	7000000	3549	0.00908743
chr1	6960001	7010000	3395	0.00855054
chr1	6970001	7020000	4081	0.00990012
chr1	6980001	7030000	3725	0.00863424
chr1	6990001	7040000	4056	0.00917634
chr1	7000001	7050000	4037	0.00875116
chr1	7010001	7060000	3766	0.00802816
chr1	7020001	7070000	3258	0.00683579
chr1	7030001	7080000	3508	0.00737033
chr1	7040001	7090000	4057	0.00911401
chr1	7050001	7100000	4103	0.00977413
chr1	7060001	7110000	4489	0.0106683
chr1	7070001	7120000	4007	0.00966031
chr1	7080001	7130000	3279	0.0080365
chr1	7090001	7140000	2691	0.00642293
chr1	7100001	7150000	2961	0.00641466
chr1	7110001	7160000	3320	0.00754351
chr1	7120001	7170000	4124	0.0107013
chr1	7130001	7180000	4503	0.0121473
chr1	7140001	7190000	4177	0.0115245
chr1	7150001	7200000	3427	0.0105358
chr1	7160001	7210000	3119	0.0102831
chr1	7170001	7220000	2555	0.00772754
chr1	7180001	7230000	2778	0.00727015
chr1	7190001	7240000	2772	0.00701996
chr1	7200001	7250000	3062	0.00784298
chr1	7210001	7260000	2480	0.00584743
chr1	7220001	7270000	2720	0.00718846
chr1	7230001	7280000	1974	0.00592945
chr1	7240001	7290000	2251	0.00690539
chr1	7250001	7300000	3067	0.0096892
chr1	7260001	7310000	3997	0.012536
chr1	7270001	7320000	4039	0.01216
chr1	7280001	7330000	5072	0.0148417
chr1	7290001	7340000	5183	0.01484
chr1	7300001	7350000	4340	0.0116086
chr1	7310001	7360000	3480	0.00881042
chr1	7320001	7370000	3775	0.00940873
chr1	7330001	7380000	3707	0.00894659
chr1	7340001	7390000	3892	0.00931591
chr1	7350001	7400000	4088	0.00981233
chr1	7360001	7410000	4627	0.0111017
chr1	7370001	7420000	4616	0.0109299
chr1	7380001	7430000	4636	0.0109799
chr1	7390001	7440000	4388	0.0104268
chr1	7400001	7450000	4252	0.0100869
chr1	7410001	7460000	4139	0.00981195
chr1	7420001	7470000	3719	0.00869269
chr1	7430001	7480000	3469	0.00804854
chr1	7440001	7490000	3205	0.00730204
chr1	7450001	7500000	2850	0.00629854
chr1	7460001	7510000	2880	0.00653293
chr1	7470001	7520000	3327	0.00758012
chr1	7480001	7530000	3432	0.007722
chr1	7490001	7540000	3677	0.0084515
chr1	7500001	7550000	3728	0.00867034
chr1	7510001	7560000	3949	0.00901544
chr1	7520001	7570000	3524	0.00823065
chr1	7530001	7580000	3329	0.00837601
chr1	7540001	7590000	3027	0.0079324
chr1	7550001	7600000	2767	0.00742839
chr1	7560001	7610000	2092	0.00616456
chr1	7570001	7620000	2032	0.00602755
chr1	7580001	7630000	1559	0.00455
chr1	7590001	7640000	1587	0.0049014
chr1	7600001	7650000	1450	0.00455793
chr1	7610001	7660000	1657	0.00450835
chr1	7620001	7670000	1669	0.00434515
chr1	7630001	7680000	1941	0.00484881
chr1	7640001	7690000	1764	0.0037029
chr1	7650001	7700000	1932	0.00384045
chr1	7660001	7710000	1964	0.00405031
chr1	7670001	7720000	2228	0.0046622
chr1	7680001	7730000	2656	0.00558087
chr1	7690001	7740000	2709	0.00576513
chr1	7700001	7750000	2628	0.00576005
chr1	7710001	7760000	2663	0.00645853
chr1	7720001	7770000	2901	0.00834452
chr1	7730001	7780000	2859	0.00940061
chr1	7740001	7790000	3529	0.0125521
chr1	7750001	7800000	3707	0.0126782
chr1	7760001	7810000	3461	0.0110723
chr1	7770001	7820000	3013	0.00811965
chr1	7780001	7830000	2665	0.00598739
chr1	7790001	7840000	2000	0.00250709
chr1	7800001	7850000	2024	0.00254559
chr1	7810001	7860000	2089	0.00299763
chr1	7820001	7870000	2442	0.00381863
chr1	7830001	7880000	2436	0.00362047
chr1	7840001	7890000	2476	0.00398191
chr1	7850001	7900000	2160	0.00345995
chr1	7860001	7910000	1846	0.00282475
chr1	7870001	7920000	1323	0.00199564
chr1	7880001	7930000	1431	0.001973
chr1	7890001	7940000	1397	0.0015111
chr1	7900001	7950000	1856	0.00207588
chr1	7910001	7960000	2299	0.00310736
chr1	7920001	7970000	2487	0.00411159
chr1	7930001	7980000	2123	0.00408712
chr1	7940001	7990000	1879	0.00399839
chr1	7950001	8000000	1900	0.00469362
chr1	7960001	8010000	2139	0.00558179
chr1	7970001	8020000	2258	0.00549257
chr1	7980001	8030000	2977	0.00710077
chr1	7990001	8040000	3608	0.00869582
chr1	8000001	8050000	3834	0.00933932
chr1	8010001	8060000	3270	0.00795627
chr1	8020001	8070000	2784	0.00688674
chr1	8030001	8080000	1851	0.00473783
chr1	8040001	8090000	1450	0.00386339
chr1	8050001	8100000	1160	0.00377234
chr1	8060001	8110000	1609	0.00454302
chr1	8070001	8120000	2344	0.0051633
chr1	8080001	8130000	2510	0.00530424
chr1	8090001	8140000	2244	0.00440097
chr1	8100001	8150000	1914	0.00292642
chr1	8110001	8160000	1708	0.00227519
chr1	8120001	8170000	1716	0.00422994
chr1	8130001	8180000	2375	0.00570436
chr1	8140001	8190000	2745	0.00671214
chr1	8150001	8200000	3022	0.0072334
chr1	8160001	8210000	2833	0.00690765
chr1	8170001	8220000	2668	0.00572152
chr1	8180001	8230000	2469	0.00578422
chr1	8190001	8240000	2302	0.00533993
chr1	8200001	8250000	2163	0.00499998
chr1	8210001	8260000	2485	0.00569639
chr1	8220001	8270000	2331	0.00533097
chr1	8230001	8280000	2709	0.00553829
chr1	8240001	8290000	2729	0.00536277
chr1	8250001	8300000	2679	0.00515732
chr1	8260001	8310000	2403	0.00457717
chr1	8270001	8320000	2530	0.00484407
chr1	8280001	8330000	2390	0.00490342
chr1	8290001	8340000	2897	0.00624614
chr1	8300001	8350000	3228	0.00684157
chr1	8310001	8360000	3402	0.00730571
chr1	8320001	8370000	3617	0.00790369
chr1	8330001	8380000	3731	0.00792818
chr1	8340001	8390000	4155	0.00832562
chr1	8350001	8400000	4180	0.00908253
chr1	8360001	8410000	4224	0.00939978
chr1	8370001	8420000	3858	0.00868197
chr1	8380001	8430000	3397	0.00789027
chr1	8390001	8440000	3031	0.00771579
chr1	8400001	8450000	3430	0.00818077
chr1	8410001	8460000	3890	0.00908635
chr1	8420001	8470000	3674	0.00851044
chr1	8430001	8480000	3255	0.00759566
chr1	8440001	8490000	2606	0.00605159
chr1	8450001	8500000	1697	0.00398609
chr1	8460001	8510000	1090	0.00268981
chr1	8470001	8520000	1215	0.00289746
chr1	8480001	8530000	1309	0.00309174
chr1	8490001	8540000	1438	0.00341859
chr1	8500001	8550000	1523	0.00349538
chr1	8510001	8560000	1734	0.00439392
chr1	8520001	8570000	2355	0.00637512
chr1	8530001	8580000	3414	0.0092949
chr1	8540001	8590000	4165	0.0116918
chr1	8550001	8600000	4405	0.0126359
chr1	8560001	8610000	4096	0.0113614
chr1	8570001	8620000	3843	0.010129
chr1	8580001	8630000	2833	0.00712882
chr1	8590001	8640000	2786	0.00715198
chr1	8600001	8650000	3250	0.00758287
chr1	8610001	8660000	3854	0.00851196
chr1	8620001	8670000	3783	0.00816006
chr1	8630001	8680000	4003	0.00869629
chr1	8640001	8690000	3167	0.00587797
chr1	8650001	8700000	2276	0.00419734
chr1	8660001	8710000	1401	0.00271788
chr1	8670001	8720000	697	0.00137761
chr1	8680001	8730000	711	0.00145967
chr1	8690001	8740000	1389	0.00292092
chr1	8700001	8750000	2361	0.00514177
chr1	8710001	8760000	2724	0.00600313
chr1	8720001	8770000	3350	0.0074232
chr1	8730001	8780000	3314	0.007351
chr1	8740001	8790000	3132	0.0070971
chr1	8750001	8800000	2453	0.00552862
chr1	8760001	8810000	2596	0.00568653
chr1	8770001	8820000	2679	0.00546403
chr1	8780001	8830000	2874	0.00553862
chr1	8790001	8840000	2561	0.00475719
chr1	8800001	8850000	2789	0.00536884
chr1	8810001	8860000	2884	0.00588775
chr1	8820001	8870000	3124	0.00829557
chr1	8830001	8880000	3077	0.00918636
chr1	8840001	8890000	3184	0.0095388
chr1	8850001	8900000	3297	0.00967887
chr1	8860001	8910000	3368	0.00958789
chr1	8870001	8920000	2680	0.00659848
chr1	8880001	8930000	2473	0.00577019
chr1	8890001	8940000	2353	0.00531449
chr1	8900001	8950000	2380	0.00570081
chr1	8910001	8960000	2359	0.00628184
chr1	8920001	8970000	2287	0.00618172
chr1	8930001	8980000	2157	0.00583914
chr1	8940001	8990000	2753	0.00781421
chr1	8950001	9000000	3263	0.00914333
chr1	8960001	9010000	3727	0.0101469
chr1	8970001	9020000	3994	0.0114069
chr1	8980001	9030000	4089	0.0116312
chr1	8990001	9040000	3501	0.00983661
chr1	9000001	9050000	2779	0.0078495
chr1	9010001	9060000	2475	0.00684081
chr1	9020001	9070000	2766	0.00653939
chr1	9030001	9080000	2515	0.00579114
chr1	9040001	9090000	2449	0.0054301
chr1	9050001	9100000	2370	0.00483391
chr1	9060001	9110000	2000	0.00383778
chr1	9070001	9120000	1635	0.00339633
chr1	9080001	9130000	2472	0.00639232
chr1	9090001	9140000	3255	0.00912761
chr1	9100001	9150000	3758	0.0111357
chr1	9110001	9160000	3933	0.0113528
chr1	9120001	9170000	4258	0.0115077
chr1	9130001	9180000	3682	0.00918173
chr1	9140001	9190000	2955	0.00694384
chr1	9150001	9200000	2547	0.00599209
chr1	9160001	9210000	2192	0.00554954
chr1	9170001	9220000	1853	0.00573372
chr1	9180001	9230000	1718	0.00589906
chr1	9190001	9240000	1686	0.00566623
chr1	9200001	9250000	2244	0.0062847
chr1	9210001	9260000	2558	0.0070388
chr1	9220001	9270000	2737	0.00710733
chr1	9230001	9280000	3582	0.00872626
chr1	9240001	9290000	3290	0.00797638
chr1	9250001	9300000	2796	0.00709666
chr1	9260001	9310000	3449	0.00854411
chr1	9270001	9320000	3811	0.0093456
chr1	9280001	9330000	3373	0.00791005
chr1	9290001	9340000	3854	0.00908301
chr1	9300001	9350000	3956	0.00969762
chr1	9310001	9360000	3024	0.00739716
chr1	9320001	9370000	3312	0.00876504
chr1	9330001	9380000	3459	0.00982436
chr1	9340001	9390000	3425	0.00970477
chr1	9350001	9400000	3107	0.00842448
chr1	9360001	9410000	3928	0.0100524
chr1	9370001	9420000	3318	0.00787186
chr1	9380001	9430000	2907	0.00709144
chr1	9390001	9440000	3029	0.00793892
chr1	9400001	9450000	3154	0.00881275
chr1	9410001	9460000	2347	0.00738006
chr1	9420001	9470000	2103	0.00687839
chr1	9430001	9480000	2136	0.00669171
chr1	9440001	9490000	2156	0.00641822
chr1	9450001	9500000	2394	0.00658903
chr1	9460001	9510000	2534	0.00640074
chr1	9470001	9520000	2594	0.00667206
chr1	9480001	9530000	2920	0.00792219
chr1	9490001	9540000	3151	0.00929749
chr1	9500001	9550000	2487	0.00760512
chr1	9510001	9560000	2139	0.00701141
chr1	9520001	9570000	1990	0.00623571
chr1	9530001	9580000	1495	0.00440831
chr1	9540001	9590000	1505	0.00423997
chr1	9550001	9600000	1712	0.00465596
chr1	9560001	9610000	1610	0.00450858
chr1	9570001	9620000	1587	0.00452707
chr1	9580001	9630000	1571	0.00411732
chr1	9590001	9640000	1314	0.00308811
chr1	9600001	9650000	1830	0.00542676
chr1	9610001	9660000	2286	0.00735609
chr1	9620001	9670000	2523	0.00831027
chr1	9630001	9680000	2567	0.00886694
chr1	9640001	9690000	2340	0.00848024
chr1	9650001	9700000	1925	0.00682484
chr1	9660001	9710000	1669	0.00561582
chr1	9670001	9720000	1356	0.00474183
chr1	9680001	9730000	1199	0.00400745
chr1	9690001	9740000	1410	0.00371607
chr1	9700001	9750000	1647	0.0048721
chr1	9710001	9760000	2036	0.005826
chr1	9720001	9770000	2702	0.00718493
chr1	9730001	9780000	3322	0.00867351
chr1	9740001	9790000	3273	0.00874124
chr1	9750001	9800000	3071	0.00728445
chr1	9760001	9810000	2922	0.00646491
chr1	9770001	9820000	2505	0.00563785
chr1	9780001	9830000	2585	0.00624254
chr1	9790001	9840000	2622	0.00625222
chr1	9800001	9850000	3148	0.00762624
chr1	9810001	9860000	3167	0.00774768
chr1	9820001	9870000	3262	0.00778307
chr1	9830001	9880000	3076	0.00672923
chr1	9840001	9890000	3318	0.00822032
chr1	9850001	9900000	2894	0.00736756
chr1	9860001	9910000	2803	0.00736063
chr1	9870001	9920000	2876	0.00794279
chr1	9880001	9930000	3367	0.00922225
chr1	9890001	9940000	3032	0.0077456
chr1	9900001	9950000	2702	0.0067228
chr1	9910001	9960000	2769	0.00684479
chr1	9920001	9970000	2380	0.00569176
chr1	9930001	9980000	1685	0.00442213
chr1	9940001	9990000	1996	0.00460322
chr1	9950001	10000000	2537	0.00607504
chr1	9960001	10010000	2520	0.00608585
chr1	9970001	10020000	2929	0.00717336
chr1	9980001	10030000	2890	0.00696679
chr1	9990001	10040000	2978	0.00748061
chr1	10000001	10050000	2576	0.00631447
chr1	10010001	10060000	2754	0.00680113
chr1	10020001	10070000	3052	0.00757026
chr1	10030001	10080000	2770	0.00674089
chr1	10040001	10090000	2076	0.00509732
chr1	10050001	10100000	2603	0.00698704
chr1	10060001	10110000	3019	0.00772703
chr1	10070001	10120000	2647	0.00649689
chr1	10080001	10130000	2696	0.00662679
chr1	10090001	10140000	3191	0.00776225
chr1	10100001	10150000	3018	0.00655798
chr1	10110001	10160000	3355	0.00765938
chr1	10120001	10170000	3867	0.00928712
chr1	10130001	10180000	4891	0.0122335
chr1	10140001	10190000	5147	0.013431
chr1	10150001	10200000	5556	0.0150279
chr1	10160001	10210000	5341	0.0146459
chr1	10170001	10220000	4860	0.0136601
chr1	10180001	10230000	4869	0.0141973
chr1	10190001	10240000	4771	0.013753
chr1	10200001	10250000	4640	0.0130554
chr1	10210001	10260000	4381	0.0121587
chr1	10220001	10270000	4849	0.0130758
chr1	10230001	10280000	4702	0.0125204
chr1	10240001	10290000	4618	0.0122999
chr1	10250001	10300000	3929	0.010654
chr1	10260001	10310000	3473	0.00996196
chr1	10270001	10320000	2812	0.00821398
chr1	10280001	10330000	1824	0.00513433
chr1	10290001	10340000	1446	0.00409254
chr1	10300001	10350000	1527	0.00417646
chr1	10310001	10360000	1391	0.00332023
chr1	10320001	10370000	1486	0.00350337
chr1	10330001	10380000	2377	0.00557915
chr1	10340001	10390000	2995	0.0067002
chr1	10350001	10400000	3536	0.00798249
chr1	10360001	10410000	3999	0.00908353
chr1	10370001	10420000	4152	0.00935461
chr1	10380001	10430000	4053	0.00893749
chr1	10390001	10440000	3172	0.00712398
chr1	10400001	10450000	2424	0.00531052
chr1	10410001	10460000	1668	0.00358526
chr1	10420001	10470000	1065	0.00220917
chr1	10430001	10480000	1270	0.0025688
chr1	10440001	10490000	1845	0.00383161
chr1	10450001	10500000	2464	0.00534112
chr1	10460001	10510000	2965	0.00647412
chr1	10470001	10520000	3353	0.00739543
chr1	10480001	10530000	2645	0.00617438
chr1	10490001	10540000	2739	0.00653443
chr1	10500001	10550000	2565	0.0057339
chr1	10510001	10560000	2525	0.00530629
chr1	10520001	10570000	2355	0.004713
chr1	10530001	10580000	2861	0.00621246
chr1	10540001	10590000	3271	0.00791895
chr1	10550001	10600000	3300	0.00869244
chr1	10560001	10610000	2856	0.00798484
chr1	10570001	10620000	3387	0.0102492
chr1	10580001	10630000	3355	0.00983547
chr1	10590001	10640000	3144	0.00784914
chr1	10600001	10650000	3154	0.00743864
chr1	10610001	10660000	4154	0.0105649
chr1	10620001	10670000	4414	0.0112147
chr1	10630001	10680000	4494	0.0107064
chr1	10640001	10690000	4401	0.0111379
chr1	10650001	10700000	4341	0.0112461
chr1	10660001	10710000	3948	0.0103262
chr1	10670001	10720000	3502	0.00917836
chr1	10680001	10730000	2894	0.00866529
chr1	10690001	10740000	2974	0.0099922
chr1	10700001	10750000	2954	0.0101615
chr1	10710001	10760000	2541	0.00870243
chr1	10720001	10770000	2809	0.0093565
chr1	10730001	10780000	3322	0.0106149
chr1	10740001	10790000	3070	0.00935332
chr1	10750001	10800000	3125	0.00931644
chr1	10760001	10810000	3735	0.0102967
chr1	10770001	10820000	2908	0.00753642
chr1	10780001	10830000	2113	0.00530151
chr1	10790001	10840000	1423	0.00326925
chr1	10800001	10850000	920	0.00186352
chr1	10810001	10860000	171	0.00027771
chr1	10820001	10870000	782	0.00172572
chr1	10830001	10880000	1446	0.00347496
chr1	10840001	10890000	2458	0.00570841
chr1	10850001	10900000	2812	0.00672765
chr1	10860001	10910000	3543	0.00857203
chr1	10870001	10920000	3975	0.00953123
chr1	10880001	10930000	4145	0.0098147
chr1	10890001	10940000	4391	0.0107829
chr1	10900001	10950000	4899	0.0119089
chr1	10910001	10960000	4353	0.0106198
chr1	10920001	10970000	3812	0.00947282
chr1	10930001	10980000	3624	0.00897305
chr1	10940001	10990000	2882	0.00683168
chr1	10950001	11000000	2555	0.00569802
chr1	10960001	11010000	2959	0.00668073
chr1	10970001	11020000	3184	0.00722313
chr1	10980001	11030000	2986	0.00682895
chr1	10990001	11040000	2720	0.00636108
chr1	11000001	11050000	2647	0.00656356
chr1	11010001	11060000	2794	0.00681752
chr1	11020001	11070000	2572	0.00622847
chr1	11030001	11080000	2720	0.0065058
chr1	11040001	11090000	3158	0.00798737
chr1	11050001	11100000	3189	0.00807918
chr1	11060001	11110000	3026	0.00782518
chr1	11070001	11120000	3006	0.00762138
chr1	11080001	11130000	2960	0.00742442
chr1	11090001	11140000	2683	0.00612946
chr1	11100001	11150000	2741	0.00586175
chr1	11110001	11160000	2660	0.00539544
chr1	11120001	11170000	2227	0.00449458
chr1	11130001	11180000	1917	0.00382853
chr1	11140001	11190000	1820	0.00366801
chr1	11150001	11200000	1883	0.00396099
chr1	11160001	11210000	1597	0.00320226
chr1	11170001	11220000	1531	0.00305255
chr1	11180001	11230000	1293	0.00250283
chr1	11190001	11240000	1292	0.00246904
chr1	11200001	11250000	1464	0.00300508
chr1	11210001	11260000	1961	0.00411322
chr1	11220001	11270000	2262	0.00473054
chr1	11230001	11280000	2791	0.00566135
chr1	11240001	11290000	3218	0.00653494
chr1	11250001	11300000	3120	0.00608794
chr1	11260001	11310000	2739	0.00525459
chr1	11270001	11320000	2463	0.00467026
chr1	11280001	11330000	2027	0.00389148
chr1	11290001	11340000	1914	0.00368383
chr1	11300001	11350000	2008	0.00381279
chr1	11310001	11360000	2548	0.00497634
chr1	11320001	11370000	3357	0.00660388
chr1	11330001	11380000	4258	0.00839633
chr1	11340001	11390000	4785	0.00923878
chr1	11350001	11400000	4722	0.00891347
chr1	11360001	11410000	4274	0.00784242
chr1	11370001	11420000	3829	0.00694209
chr1	11380001	11430000	3308	0.00591225
chr1	11390001	11440000	2595	0.00463804
chr1	11400001	11450000	2343	0.00427768
chr1	11410001	11460000	1959	0.00363702
chr1	11420001	11470000	2409	0.00430613
chr1	11430001	11480000	2816	0.00494527
chr1	11440001	11490000	3076	0.00541642
chr1	11450001	11500000	3556	0.006862
chr1	11460001	11510000	4467	0.00901959
chr1	11470001	11520000	4593	0.00952106
chr1	11480001	11530000	4287	0.00898789
chr1	11490001	11540000	3928	0.00824642
chr1	11500001	11550000	3418	0.0066804
chr1	11510001	11560000	2931	0.00533578
chr1	11520001	11570000	2384	0.00407123
chr1	11530001	11580000	1813	0.00306062
chr1	11540001	11590000	1649	0.00278854
chr1	11550001	11600000	1742	0.00287362
chr1	11560001	11610000	1735	0.00282549
chr1	11570001	11620000	1864	0.00301896
chr1	11580001	11630000	2556	0.00414709
chr1	11590001	11640000	2786	0.00453081
chr1	11600001	11650000	2757	0.00446833
chr1	11610001	11660000	2560	0.00405717
chr1	11620001	11670000	2074	0.00326834
chr1	11630001	11680000	1656	0.00258179
chr1	11640001	11690000	1658	0.00260269
chr1	11650001	11700000	1670	0.00266952
chr1	11660001	11710000	1841	0.00303736
chr1	11670001	11720000	2193	0.00364661
chr1	11680001	11730000	2534	0.00429031
chr1	11690001	11740000	2523	0.00428993
chr1	11700001	11750000	2461	0.00410509
chr1	11710001	11760000	2476	0.0041423
chr1	11720001	11770000	2074	0.00345525
chr1	11730001	11780000	1556	0.00256739
chr1	11740001	11790000	1660	0.0027431
chr1	11750001	11800000	1872	0.0038371
chr1	11760001	11810000	1979	0.0045996
chr1	11770001	11820000	2009	0.00464178
chr1	11780001	11830000	2515	0.00593695
chr1	11790001	11840000	2483	0.00638696
chr1	11800001	11850000	2422	0.00653264
chr1	11810001	11860000	2480	0.00715014
chr1	11820001	11870000	3283	0.00963978
chr1	11830001	11880000	3229	0.00952661
chr1	11840001	11890000	3276	0.00954873
chr1	11850001	11900000	2678	0.00762853
chr1	11860001	11910000	2058	0.00546503
chr1	11870001	11920000	1889	0.00479847
chr1	11880001	11930000	2002	0.00548884
chr1	11890001	11940000	2057	0.00594577
chr1	11900001	11950000	2477	0.00678054
chr1	11910001	11960000	2559	0.00688754
chr1	11920001	11970000	2011	0.00522647
chr1	11930001	11980000	1564	0.00357581
chr1	11940001	11990000	1610	0.0031576
chr1	11950001	12000000	1703	0.00337816
chr1	11960001	12010000	1934	0.00410779
chr1	11970001	12020000	1814	0.00392108
chr1	11980001	12030000	1747	0.00385023
chr1	11990001	12040000	1109	0.00246976
chr1	12000001	12050000	722	0.00163713
chr1	12010001	12060000	377	0.000727759
chr1	12020001	12070000	378	0.000727602
chr1	12030001	12080000	377	0.000758407
chr1	12040001	12090000	450	0.000831782
chr1	12050001	12100000	880	0.00245438
chr1	12060001	12110000	1252	0.00359317
chr1	12070001	12120000	1386	0.00393055
chr1	12080001	12130000	1261	0.00360455
chr1	12090001	12140000	1561	0.00450324
chr1	12100001	12150000	1149	0.00298599
chr1	12110001	12160000	845	0.00194069
chr1	12120001	12170000	995	0.00226958
chr1	12130001	12180000	1265	0.00263052
chr1	12140001	12190000	985	0.0018869
chr1	12150001	12200000	877	0.00158484
chr1	12160001	12210000	802	0.00144935
chr1	12170001	12220000	605	0.000897236
chr1	12180001	12230000	308	0.000504576
chr1	12190001	12240000	380	0.000582785
chr1	12200001	12250000	317	0.000536578
chr1	12210001	12260000	339	0.000582189
chr1	12220001	12270000	436	0.000645803
chr1	12230001	12280000	558	0.000826058
chr1	12240001	12290000	629	0.00100041
chr1	12250001	12300000	902	0.00148332
chr1	12260001	12310000	1052	0.0017716
chr1	12270001	12320000	991	0.00178849
chr1	12280001	12330000	922	0.00166981
chr1	12290001	12340000	796	0.00134739
chr1	12300001	12350000	561	0.000914753
chr1	12310001	12360000	373	0.000563493
chr1	12320001	12370000	277	0.000448287
chr1	12330001	12380000	336	0.000585661
chr1	12340001	12390000	222	0.000408074
chr1	12350001	12400000	178	0.000349586
chr1	12360001	12410000	214	0.000440752
chr1	12370001	12420000	179	0.00034574
chr1	12380001	12430000	123	0.000215226
chr1	12390001	12440000	178	0.000284034
chr1	12400001	12450000	354	0.000600577
chr1	12410001	12460000	429	0.000740654
chr1	12420001	12470000	713	0.00147198
chr1	12430001	12480000	699	0.00154211
chr1	12440001	12490000	817	0.00158537
chr1	12450001	12500000	1240	0.00237433
chr1	12460001	12510000	1456	0.00276366
chr1	12470001	12520000	1175	0.00203136
chr1	12480001	12530000	1475	0.00240722
chr1	12490001	12540000	1336	0.00234801
chr1	12500001	12550000	1394	0.00208387
chr1	12510001	12560000	1528	0.00210993
chr1	12520001	12570000	1910	0.00282272
chr1	12530001	12580000	2176	0.00318988
chr1	12540001	12590000	2738	0.00418208
chr1	12550001	12600000	2618	0.00437193
chr1	12560001	12610000	2408	0.00436995
chr1	12570001	12620000	2830	0.00591142
chr1	12580001	12630000	2225	0.00500015
chr1	12590001	12640000	1751	0.00419049
chr1	12600001	12650000	1551	0.00393142
chr1	12610001	12660000	2007	0.00492414
chr1	12620001	12670000	1662	0.00388981
chr1	12630001	12680000	1675	0.00390122
chr1	12640001	12690000	1589	0.00371478
chr1	12650001	12700000	1854	0.00419656
chr1	12660001	12710000	1582	0.00361158
chr1	12670001	12720000	1390	0.00289511
chr1	12680001	12730000	1555	0.00314065
chr1	12690001	12740000	1565	0.00317861
chr1	12700001	12750000	1340	0.00247061
chr1	12710001	12760000	993	0.00151867
chr1	12720001	12770000	1201	0.00184599
chr1	12730001	12780000	1679	0.00302497
chr1	12740001	12790000	2136	0.00392771
chr1	12750001	12800000	2435	0.00453448
chr1	12760001	12810000	3108	0.00588317
chr1	12770001	12820000	3484	0.00661484
chr1	12780001	12830000	3551	0.00641456
chr1	12790001	12840000	3727	0.00651181
chr1	12800001	12850000	3448	0.00592584
chr1	12810001	12860000	3499	0.00589978
chr1	12820001	12870000	3527	0.00587531
chr1	12830001	12880000	3367	0.00555384
chr1	12840001	12890000	2786	0.00466228
chr1	12850001	12900000	2505	0.00428964
chr1	12860001	12910000	2536	0.00515776
chr1	12870001	12920000	2009	0.00464644
chr1	12880001	12930000	1829	0.00477921
chr1	12890001	12940000	2269	0.00630356
chr1	12900001	12950000	3299	0.0103979
chr1	12910001	12960000	3405	0.010844
chr1	12920001	12970000	3085	0.00990013
chr1	12930001	12980000	2707	0.00884455
chr1	12940001	12990000	2500	0.00774562
chr1	12950001	13000000	2191	0.00523176
chr1	12960001	13010000	2472	0.00557306
chr1	12970001	13020000	2968	0.00713571
chr1	12980001	13030000	3286	0.00794209
chr1	12990001	13040000	3371	0.00840527
chr1	13000001	13050000	2569	0.00663598
chr1	13010001	13060000	1563	0.0040474
chr1	13020001	13070000	1812	0.0043211
chr1	13030001	13080000	2198	0.0051913
chr1	13040001	13090000	2057	0.0047273
chr1	13050001	13100000	2309	0.00523821
chr1	13060001	13110000	2543	0.00565846
chr1	13070001	13120000	2371	0.00483656
chr1	13080001	13130000	2175	0.00412885
chr1	13090001	13140000	2252	0.00426283
chr1	13100001	13150000	1966	0.00368369
chr1	13110001	13160000	1793	0.00355908
chr1	13120001	13170000	1236	0.00259933
chr1	13130001	13180000	1371	0.00290129
chr1	13140001	13190000	1468	0.0030171
chr1	13150001	13200000	2096	0.00433767
chr1	13160001	13210000	2541	0.00503913
chr1	13170001	13220000	3176	0.00620366
chr1	13180001	13230000	3152	0.00628013
chr1	13190001	13240000	2937	0.00593212
chr1	13200001	13250000	2510	0.00524566
chr1	13210001	13260000	2478	0.0055203
chr1	13220001	13270000	2070	0.00474534
chr1	13230001	13280000	1558	0.00359457
chr1	13240001	13290000	2248	0.00482962
chr1	13250001	13300000	2966	0.005947
chr1	13260001	13310000	2273	0.00421603
chr1	13270001	13320000	1998	0.00373637
chr1	13280001	13330000	2157	0.00413591
chr1	13290001	13340000	2356	0.00472274
chr1	13300001	13350000	2739	0.00576623
chr1	13310001	13360000	3713	0.00776525
chr1	13320001	13370000	4487	0.0094187
chr1	13330001	13380000	5418	0.0116675
chr1	13340001	13390000	5265	0.0118786
chr1	13350001	13400000	4853	0.0114204
chr1	13360001	13410000	4556	0.0111551
chr1	13370001	13420000	4518	0.0113609
chr1	13380001	13430000	4273	0.0107069
chr1	13390001	13440000	3399	0.00833017
chr1	13400001	13450000	3432	0.00820136
chr1	13410001	13460000	3471	0.00826485
chr1	13420001	13470000	3278	0.00753449
chr1	13430001	13480000	2561	0.00583807
chr1	13440001	13490000	3028	0.00688392
chr1	13450001	13500000	2547	0.00568071
chr1	13460001	13510000	2561	0.00550282
chr1	13470001	13520000	2980	0.00727579
chr1	13480001	13530000	3620	0.00908994
chr1	13490001	13540000	3558	0.0090263
chr1	13500001	13550000	4358	0.0116134
chr1	13510001	13560000	4542	0.0127288
chr1	13520001	13570000	4514	0.0122942
chr1	13530001	13580000	4623	0.0124011
chr1	13540001	13590000	4821	0.0132905
chr1	13550001	13600000	4096	0.0109887
chr1	13560001	13610000	3877	0.0104843
chr1	13570001	13620000	3498	0.00993016
chr1	13580001	13630000	2809	0.00841902
chr1	13590001	13640000	2216	0.0067173
chr1	13600001	13650000	1934	0.00602308
chr1	13610001	13660000	1553	0.00489628
chr1	13620001	13670000	1503	0.00502869
chr1	13630001	13680000	1924	0.00662417
chr1	13640001	13690000	2781	0.00929397
chr1	13650001	13700000	3323	0.0109745
chr1	13660001	13710000	3746	0.0123618
chr1	13670001	13720000	4196	0.0136136
chr1	13680001	13730000	4372	0.0146685
chr1	13690001	13740000	4211	0.0139534
chr1	13700001	13750000	4376	0.0147354
chr1	13710001	13760000	3986	0.0134967
chr1	13720001	13770000	3035	0.0102185
chr1	13730001	13780000	2510	0.0076067
chr1	13740001	13790000	2025	0.00607719
chr1	13750001	13800000	1649	0.00451743
chr1	13760001	13810000	1890	0.00475392
chr1	13770001	13820000	2642	0.00655596
chr1	13780001	13830000	2929	0.00718297
chr1	13790001	13840000	3428	0.00859342
chr1	13800001	13850000	3740	0.0092391
chr1	13810001	13860000	3654	0.00911647
chr1	13820001	13870000	3124	0.00779117
chr1	13830001	13880000	2863	0.00754364
chr1	13840001	13890000	2635	0.00720904
chr1	13850001	13900000	2199	0.00576985
chr1	13860001	13910000	2239	0.00571126
chr1	13870001	13920000	2476	0.00630159
chr1	13880001	13930000	2412	0.00573807
chr1	13890001	13940000	2202	0.00475934
chr1	13900001	13950000	2085	0.0048483
chr1	13910001	13960000	1693	0.00400632
chr1	13920001	13970000	1752	0.00403721
chr1	13930001	13980000	1742	0.00397912
chr1	13940001	13990000	1844	0.00414614
chr1	13950001	14000000	2035	0.00436948
chr1	13960001	14010000	2479	0.005465
chr1	13970001	14020000	2881	0.00648369
chr1	13980001	14030000	2704	0.00615766
chr1	13990001	14040000	3079	0.00693365
chr1	14000001	14050000	3114	0.00698253
chr1	14010001	14060000	3079	0.00653201
chr1	14020001	14070000	2548	0.00529291
chr1	14030001	14080000	2795	0.00572478
chr1	14040001	14090000	2395	0.00491146
chr1	14050001	14100000	2270	0.00472566
chr1	14060001	14110000	2190	0.00449837
chr1	14070001	14120000	2545	0.0050164
chr1	14080001	14130000	2761	0.0052099
chr1	14090001	14140000	3243	0.0058942
chr1	14100001	14150000	3448	0.00613887
chr1	14110001	14160000	3401	0.00628954
chr1	14120001	14170000	3090	0.00589968
chr1	14130001	14180000	2832	0.00587353
chr1	14140001	14190000	2651	0.00637928
chr1	14150001	14200000	2709	0.00701117
chr1	14160001	14210000	2418	0.00621693
chr1	14170001	14220000	2500	0.00635589
chr1	14180001	14230000	2988	0.00770143
chr1	14190001	14240000	2707	0.00668354
chr1	14200001	14250000	2808	0.00693119
chr1	14210001	14260000	3382	0.00895806
chr1	14220001	14270000	3568	0.00959344
chr1	14230001	14280000	3222	0.00861687
chr1	14240001	14290000	3342	0.00903649
chr1	14250001	14300000	3135	0.00868824
chr1	14260001	14310000	2833	0.00768959
chr1	14270001	14320000	2549	0.00712874
chr1	14280001	14330000	2835	0.00812153
chr1	14290001	14340000	2870	0.00842109
chr1	14300001	14350000	2833	0.00835008
chr1	14310001	14360000	2850	0.0081438
chr1	14320001	14370000	3124	0.00895096
chr1	14330001	14380000	3034	0.00856594
chr1	14340001	14390000	3091	0.00860015
chr1	14350001	14400000	3194	0.00872308
chr1	14360001	14410000	3530	0.00975368
chr1	14370001	14420000	3352	0.00927666
chr1	14380001	14430000	2755	0.0075761
chr1	14390001	14440000	2254	0.00611807
chr1	14400001	14450000	1893	0.0051356
chr1	14410001	14460000	1670	0.00421563
chr1	14420001	14470000	2303	0.00637322
chr1	14430001	14480000	3249	0.00945626
chr1	14440001	14490000	4153	0.0119142
chr1	14450001	14500000	4648	0.0136142
chr1	14460001	14510000	4807	0.0142414
chr1	14470001	14520000	4732	0.0133057
chr1	14480001	14530000	4871	0.0129998
chr1	14490001	14540000	4913	0.0127267
chr1	14500001	14550000	5190	0.013031
chr1	14510001	14560000	5394	0.013483
chr1	14520001	14570000	5331	0.0131917
chr1	14530001	14580000	4555	0.0110596
chr1	14540001	14590000	3965	0.00966631
chr1	14550001	14600000	3424	0.00853162
chr1	14560001	14610000	3383	0.0087749
chr1	14570001	14620000	3074	0.00829095
chr1	14580001	14630000	3607	0.00993868
chr1	14590001	14640000	4298	0.0121491
chr1	14600001	14650000	4571	0.0125483
chr1	14610001	14660000	3798	0.0102304
chr1	14620001	14670000	4021	0.0109248
chr1	14630001	14680000	4157	0.0114914
chr1	14640001	14690000	4374	0.0120707
chr1	14650001	14700000	4167	0.0116092
chr1	14660001	14710000	4462	0.0125434
chr1	14670001	14720000	3596	0.00998312
chr1	14680001	14730000	2549	0.00695898
chr1	14690001	14740000	1111	0.00294773
chr1	14700001	14750000	1162	0.00307509
chr1	14710001	14760000	1386	0.0038197
chr1	14720001	14770000	2120	0.00574074
chr1	14730001	14780000	2981	0.00758058
chr1	14740001	14790000	4025	0.0096917
chr1	14750001	14800000	3646	0.00857027
chr1	14760001	14810000	3179	0.00693994
chr1	14770001	14820000	2754	0.0056466
chr1	14780001	14830000	2528	0.0052127
chr1	14790001	14840000	2206	0.00476191
chr1	14800001	14850000	2800	0.00616371
chr1	14810001	14860000	3435	0.00772267
chr1	14820001	14870000	4019	0.00923062
chr1	14830001	14880000	4441	0.0105167
chr1	14840001	14890000	4077	0.00958425
chr1	14850001	14900000	3595	0.00849891
chr1	14860001	14910000	3479	0.00812117
chr1	14870001	14920000	3126	0.00715571
chr1	14880001	14930000	2666	0.00584714
chr1	14890001	14940000	2872	0.00656186
chr1	14900001	14950000	2934	0.00654572
chr1	14910001	14960000	2760	0.00633297
chr1	14920001	14970000	3021	0.00704086
chr1	14930001	14980000	3394	0.00797045
chr1	14940001	14990000	3578	0.00814518
chr1	14950001	15000000	4067	0.00916409
chr1	14960001	15010000	4749	0.0101698
chr1	14970001	15020000	4166	0.00872874
chr1	14980001	15030000	3759	0.00766118
chr1	14990001	15040000	4003	0.00817993
chr1	15000001	15050000	3423	0.00718006
chr1	15010001	15060000	2508	0.00555196
chr1	15020001	15070000	2745	0.00604509
chr1	15030001	15080000	3330	0.00727114
chr1	15040001	15090000	2862	0.00674761
chr1	15050001	15100000	3022	0.00793548
chr1	15060001	15110000	3218	0.00835661
chr1	15070001	15120000	3014	0.00794198
chr1	15080001	15130000	2801	0.00749734
chr1	15090001	15140000	2710	0.00688529
chr1	15100001	15150000	2988	0.00664676
chr1	15110001	15160000	2848	0.00633594
chr1	15120001	15170000	2892	0.00650893
chr1	15130001	15180000	2777	0.00638721
chr1	15140001	15190000	3333	0.00792019
chr1	15150001	15200000	3268	0.00785082
chr1	15160001	15210000	3404	0.00814559
chr1	15170001	15220000	3523	0.00828263
chr1	15180001	15230000	3103	0.00704203
chr1	15190001	15240000	2768	0.0058787
chr1	15200001	15250000	2439	0.00493474
chr1	15210001	15260000	2529	0.00526966
chr1	15220001	15270000	2283	0.00495444
chr1	15230001	15280000	2219	0.00517168
chr1	15240001	15290000	1912	0.004554
chr1	15250001	15300000	1819	0.00456239
chr1	15260001	15310000	1823	0.00490983
chr1	15270001	15320000	2017	0.00550654
chr1	15280001	15330000	2422	0.00637642
chr1	15290001	15340000	2653	0.00708646
chr1	15300001	15350000	3076	0.00805369
chr1	15310001	15360000	2558	0.00640873
chr1	15320001	15370000	2247	0.00534075
chr1	15330001	15380000	1949	0.00479071
chr1	15340001	15390000	1654	0.00479688
chr1	15350001	15400000	1325	0.00465674
chr1	15360001	15410000	1890	0.00648974
chr1	15370001	15420000	2121	0.00723607
chr1	15380001	15430000	1736	0.00614709
chr1	15390001	15440000	1866	0.00536337
chr1	15400001	15450000	2087	0.00579718
chr1	15410001	15460000	1993	0.00573177
chr1	15420001	15470000	2156	0.00656355
chr1	15430001	15480000	2665	0.00835166
chr1	15440001	15490000	2686	0.00899684
chr1	15450001	15500000	2340	0.00745398
chr1	15460001	15510000	2371	0.0070025
chr1	15470001	15520000	2670	0.00701865
chr1	15480001	15530000	2191	0.00517113
chr1	15490001	15540000	2230	0.00449232
chr1	15500001	15550000	2560	0.00474225
chr1	15510001	15560000	2240	0.00360833
chr1	15520001	15570000	2034	0.00281001
chr1	15530001	15580000	2407	0.00401606
chr1	15540001	15590000	2361	0.00450106
chr1	15550001	15600000	2142	0.00439894
chr1	15560001	15610000	2163	0.00472755
chr1	15570001	15620000	2209	0.0048973
chr1	15580001	15630000	2882	0.0060423
chr1	15590001	15640000	2760	0.00571701
chr1	15600001	15650000	2664	0.00571225
chr1	15610001	15660000	3062	0.00648865
chr1	15620001	15670000	3659	0.00800038
chr1	15630001	15680000	3262	0.00684649
chr1	15640001	15690000	3645	0.0073713
chr1	15650001	15700000	3899	0.00778644
chr1	15660001	15710000	3590	0.00696598
chr1	15670001	15720000	3061	0.00568499
chr1	15680001	15730000	2786	0.00543513
chr1	15690001	15740000	2557	0.00495815
chr1	15700001	15750000	2029	0.00389413
chr1	15710001	15760000	2111	0.00418112
chr1	15720001	15770000	1611	0.00310835
chr1	15730001	15780000	1500	0.00272681
chr1	15740001	15790000	1083	0.00191024
chr1	15750001	15800000	1656	0.00330115
chr1	15760001	15810000	1860	0.00408359
chr1	15770001	15820000	2003	0.00443124
chr1	15780001	15830000	1731	0.00392735
chr1	15790001	15840000	1925	0.00459532
chr1	15800001	15850000	2214	0.00563881
chr1	15810001	15860000	2442	0.00585862
chr1	15820001	15870000	2882	0.00680827
chr1	15830001	15880000	3047	0.00715558
chr1	15840001	15890000	3141	0.00706388
chr1	15850001	15900000	2917	0.00590436
chr1	15860001	15910000	2569	0.00548462
chr1	15870001	15920000	2265	0.00483336
chr1	15880001	15930000	2832	0.00679518
chr1	15890001	15940000	2949	0.00697472
chr1	15900001	15950000	2740	0.00679087
chr1	15910001	15960000	2689	0.0066519
chr1	15920001	15970000	2939	0.0080555
chr1	15930001	15980000	2596	0.00706302
chr1	15940001	15990000	2472	0.0074553
chr1	15950001	16000000	2356	0.00733726
chr1	15960001	16010000	2101	0.00649617
chr1	15970001	16020000	1944	0.00566946
chr1	15980001	16030000	1776	0.00477821
chr1	15990001	16040000	1799	0.00427103
chr1	16000001	16050000	2372	0.0048951
chr1	16010001	16060000	2783	0.0056716
chr1	16020001	16070000	2699	0.00500221
chr1	16030001	16080000	2468	0.00459995
chr1	16040001	16090000	2192	0.00402423
chr1	16050001	16100000	1985	0.00384178
chr1	16060001	16110000	2302	0.00438296
chr1	16070001	16120000	2861	0.00557916
chr1	16080001	16130000	3659	0.0070978
chr1	16090001	16140000	4549	0.00890691
chr1	16100001	16150000	5044	0.00993764
chr1	16110001	16160000	4536	0.00901866
chr1	16120001	16170000	4045	0.00801403
chr1	16130001	16180000	3622	0.00726603
chr1	16140001	16190000	3230	0.00669873
chr1	16150001	16200000	2577	0.00573642
chr1	16160001	16210000	2985	0.00661208
chr1	16170001	16220000	3552	0.00793655
chr1	16180001	16230000	4322	0.00978905
chr1	16190001	16240000	4536	0.0104638
chr1	16200001	16250000	4486	0.0101399
chr1	16210001	16260000	4086	0.00929003
chr1	16220001	16270000	3363	0.00784602
chr1	16230001	16280000	2340	0.00560258
chr1	16240001	16290000	1719	0.00385968
chr1	16250001	16300000	1768	0.00394634
chr1	16260001	16310000	2294	0.00588117
chr1	16270001	16320000	2645	0.00721817
chr1	16280001	16330000	3134	0.0091552
chr1	16290001	16340000	3854	0.0125135
chr1	16300001	16350000	4258	0.0142962
chr1	16310001	16360000	4515	0.0147303
chr1	16320001	16370000	4642	0.0149155
chr1	16330001	16380000	4738	0.0147502
chr1	16340001	16390000	4203	0.0119506
chr1	16350001	16400000	3602	0.00953663
chr1	16360001	16410000	2751	0.00690916
chr1	16370001	16420000	2597	0.00573513
chr1	16380001	16430000	2684	0.00499851
chr1	16390001	16440000	2953	0.00544482
chr1	16400001	16450000	3133	0.00588817
chr1	16410001	16460000	3460	0.00691357
chr1	16420001	16470000	3368	0.00690505
chr1	16430001	16480000	3185	0.00673927
chr1	16440001	16490000	2888	0.00611812
chr1	16450001	16500000	3038	0.006403
chr1	16460001	16510000	3184	0.00633076
chr1	16470001	16520000	2818	0.00566088
chr1	16480001	16530000	2818	0.00575099
chr1	16490001	16540000	3121	0.00641214
chr1	16500001	16550000	2594	0.00534924
chr1	16510001	16560000	2082	0.00443746
chr1	16520001	16570000	2064	0.00441961
chr1	16530001	16580000	1748	0.00378105
chr1	16540001	16590000	1561	0.00335932
chr1	16550001	16600000	1709	0.00365217
chr1	16560001	16610000	1897	0.00393604
chr1	16570001	16620000	1991	0.00408038
chr1	16580001	16630000	1656	0.00331109
chr1	16590001	16640000	1339	0.00262371
chr1	16600001	16650000	1476	0.00267276
chr1	16610001	16660000	1498	0.00255278
chr1	16620001	16670000	1807	0.00300159
chr1	16630001	16680000	2705	0.00450348
chr1	16640001	16690000	3486	0.00575035
chr1	16650001	16700000	3794	0.00638035
chr1	16660001	16710000	3563	0.0060326
chr1	16670001	16720000	3247	0.00544382
chr1	16680001	16730000	2655	0.00451634
chr1	16690001	16740000	2433	0.00421329
chr1	16700001	16750000	2311	0.00407473
chr1	16710001	16760000	2478	0.00435229
chr1	16720001	16770000	2324	0.00409333
chr1	16730001	16780000	2351	0.00439057
chr1	16740001	16790000	2046	0.00387839
chr1	16750001	16800000	2326	0.00476677
chr1	16760001	16810000	2471	0.00521444
chr1	16770001	16820000	2919	0.00614638
chr1	16780001	16830000	3089	0.00658894
chr1	16790001	16840000	3820	0.00867778
chr1	16800001	16850000	3453	0.00811149
chr1	16810001	16860000	3088	0.00754037
chr1	16820001	16870000	3096	0.00785373
chr1	16830001	16880000	3113	0.00745743
chr1	16840001	16890000	3044	0.0069628
chr1	16850001	16900000	3587	0.00812221
chr1	16860001	16910000	3824	0.00890059
chr1	16870001	16920000	3589	0.00862927
chr1	16880001	16930000	3573	0.00906415
chr1	16890001	16940000	3077	0.00816532
chr1	16900001	16950000	2856	0.00815138
chr1	16910001	16960000	2947	0.00855662
chr1	16920001	16970000	2958	0.00836903
chr1	16930001	16980000	2604	0.00731801
chr1	16940001	16990000	2400	0.00657194
chr1	16950001	17000000	1949	0.00463999
chr1	16960001	17010000	1798	0.00337057
chr1	16970001	17020000	1804	0.00291885
chr1	16980001	17030000	2125	0.00339447
chr1	16990001	17040000	2430	0.00419771
chr1	17000001	17050000	2572	0.00498442
chr1	17010001	17060000	2660	0.00567989
chr1	17020001	17070000	2864	0.00647227
chr1	17030001	17080000	3149	0.00749781
chr1	17040001	17090000	3084	0.00752274
chr1	17050001	17100000	3471	0.00794371
chr1	17060001	17110000	3600	0.0081571
chr1	17070001	17120000	3691	0.00915124
chr1	17080001	17130000	3832	0.00976377
chr1	17090001	17140000	3845	0.0101195
chr1	17100001	17150000	3878	0.0104753
chr1	17110001	17160000	4027	0.0108858
chr1	17120001	17170000	4522	0.0103922
chr1	17130001	17180000	4519	0.00939819
chr1	17140001	17190000	4484	0.00851815
chr1	17150001	17200000	4128	0.00771676
chr1	17160001	17210000	3885	0.00712064
chr1	17170001	17220000	3213	0.00646202
chr1	17180001	17230000	2641	0.00591279
chr1	17190001	17240000	2819	0.00681579
chr1	17200001	17250000	2835	0.00665058
chr1	17210001	17260000	2915	0.00646768
chr1	17220001	17270000	2809	0.00613417
chr1	17230001	17280000	2679	0.00565722
chr1	17240001	17290000	2053	0.00406621
chr1	17250001	17300000	1894	0.00378444
chr1	17260001	17310000	1563	0.00323356
chr1	17270001	17320000	1555	0.00312506
chr1	17280001	17330000	1736	0.00361477
chr1	17290001	17340000	2019	0.00420408
chr1	17300001	17350000	1887	0.00384443
chr1	17310001	17360000	2048	0.00419913
chr1	17320001	17370000	2200	0.00489833
chr1	17330001	17380000	2652	0.00615407
chr1	17340001	17390000	3043	0.00754661
chr1	17350001	17400000	3416	0.00865076
chr1	17360001	17410000	3571	0.00920029
chr1	17370001	17420000	3734	0.00969272
chr1	17380001	17430000	3534	0.00874248
chr1	17390001	17440000	3185	0.00771669
chr1	17400001	17450000	3009	0.00750775
chr1	17410001	17460000	3039	0.00764837
chr1	17420001	17470000	2922	0.00664056
chr1	17430001	17480000	3081	0.00722939
chr1	17440001	17490000	3201	0.0073294
chr1	17450001	17500000	3241	0.00704228
chr1	17460001	17510000	3163	0.00655976
chr1	17470001	17520000	3198	0.00685594
chr1	17480001	17530000	3087	0.00684247
chr1	17490001	17540000	2716	0.00608244
chr1	17500001	17550000	2660	0.00621258
chr1	17510001	17560000	2507	0.00635266
chr1	17520001	17570000	2402	0.00657355
chr1	17530001	17580000	2322	0.0063366
chr1	17540001	17590000	2440	0.00648474
chr1	17550001	17600000	2744	0.00674129
chr1	17560001	17610000	2918	0.00688726
chr1	17570001	17620000	3208	0.00756922
chr1	17580001	17630000	3040	0.00705388
chr1	17590001	17640000	3068	0.00731368
chr1	17600001	17650000	3055	0.00765508
chr1	17610001	17660000	3611	0.00902966
chr1	17620001	17670000	3499	0.00875878
chr1	17630001	17680000	3905	0.0101509
chr1	17640001	17690000	4673	0.0122825
chr1	17650001	17700000	5107	0.0128075
chr1	17660001	17710000	5074	0.0130642
chr1	17670001	17720000	5192	0.0133315
chr1	17680001	17730000	5610	0.0143383
chr1	17690001	17740000	5403	0.0135015
chr1	17700001	17750000	5083	0.0131276
chr1	17710001	17760000	4824	0.0121489
chr1	17720001	17770000	4900	0.0122805
chr1	17730001	17780000	4250	0.0104678
chr1	17740001	17790000	4373	0.0102589
chr1	17750001	17800000	3763	0.00856586
chr1	17760001	17810000	3423	0.00748311
chr1	17770001	17820000	2606	0.00525947
chr1	17780001	17830000	2506	0.00457996
chr1	17790001	17840000	1938	0.00313396
chr1	17800001	17850000	2115	0.00340999
chr1	17810001	17860000	2013	0.00291732
chr1	17820001	17870000	2298	0.00325025
chr1	17830001	17880000	2414	0.00317631
chr1	17840001	17890000	2237	0.00291949
chr1	17850001	17900000	2067	0.00271855
chr1	17860001	17910000	2152	0.00321176
chr1	17870001	17920000	2250	0.00418279
chr1	17880001	17930000	2442	0.0057307
chr1	17890001	17940000	2705	0.00681907
chr1	17900001	17950000	2747	0.00693679
chr1	17910001	17960000	2775	0.00727284
chr1	17920001	17970000	2781	0.00717472
chr1	17930001	17980000	2917	0.0067816
chr1	17940001	17990000	2927	0.00682572
chr1	17950001	18000000	3145	0.00803499
chr1	17960001	18010000	3844	0.0111007
chr1	17970001	18020000	4208	0.0123169
chr1	17980001	18030000	3790	0.0121942
chr1	17990001	18040000	3842	0.0123765
chr1	18000001	18050000	4091	0.0128216
chr1	18010001	18060000	3829	0.0106672
chr1	18020001	18070000	3825	0.0101319
chr1	18030001	18080000	3978	0.00956215
chr1	18040001	18090000	3513	0.00847695
chr1	18050001	18100000	3589	0.00903546
chr1	18060001	18110000	2899	0.00734669
chr1	18070001	18120000	2634	0.00654394
chr1	18080001	18130000	2626	0.00681827
chr1	18090001	18140000	2697	0.00674058
chr1	18100001	18150000	2166	0.00473735
chr1	18110001	18160000	2561	0.00573401
chr1	18120001	18170000	2221	0.00514433
chr1	18130001	18180000	2115	0.00491821
chr1	18140001	18190000	2651	0.00644026
chr1	18150001	18200000	2761	0.0066468
chr1	18160001	18210000	2597	0.0063973
chr1	18170001	18220000	2995	0.00729171
chr1	18180001	18230000	3546	0.0087003
chr1	18190001	18240000	2998	0.00710999
chr1	18200001	18250000	2978	0.00720066
chr1	18210001	18260000	2728	0.00664547
chr1	18220001	18270000	2787	0.00659392
chr1	18230001	18280000	1718	0.00391381
chr1	18240001	18290000	1949	0.00448025
chr1	18250001	18300000	1775	0.00402401
chr1	18260001	18310000	1906	0.00431188
chr1	18270001	18320000	1596	0.0040145
chr1	18280001	18330000	1730	0.00447536
chr1	18290001	18340000	1836	0.00485469
chr1	18300001	18350000	2014	0.00556566
chr1	18310001	18360000	2178	0.00612009
chr1	18320001	18370000	2537	0.00723717
chr1	18330001	18380000	3473	0.0103274
chr1	18340001	18390000	3973	0.0120707
chr1	18350001	18400000	4136	0.0125158
chr1	18360001	18410000	4978	0.0145702
chr1	18370001	18420000	5520	0.0156118
chr1	18380001	18430000	5489	0.0147963
chr1	18390001	18440000	5462	0.0143423
chr1	18400001	18450000	6186	0.0162496
chr1	18410001	18460000	5765	0.0149219
chr1	18420001	18470000	5553	0.0141702
chr1	18430001	18480000	5295	0.0134379
chr1	18440001	18490000	4459	0.0114825
chr1	18450001	18500000	3350	0.00853189
chr1	18460001	18510000	3042	0.00747842
chr1	18470001	18520000	2443	0.00586447
chr1	18480001	18530000	2002	0.00489441
chr1	18490001	18540000	2377	0.00567436
chr1	18500001	18550000	3236	0.00864653
chr1	18510001	18560000	3451	0.00966258
chr1	18520001	18570000	3280	0.00947667
chr1	18530001	18580000	3869	0.0118495
chr1	18540001	18590000	4385	0.0136018
chr1	18550001	18600000	4047	0.0115765
chr1	18560001	18610000	3873	0.0109643
chr1	18570001	18620000	4230	0.0117884
chr1	18580001	18630000	3936	0.00991829
chr1	18590001	18640000	3219	0.00759533
chr1	18600001	18650000	2956	0.007142
chr1	18610001	18660000	3035	0.00719611
chr1	18620001	18670000	3318	0.00764008
chr1	18630001	18680000	3481	0.0079743
chr1	18640001	18690000	3702	0.00837084
chr1	18650001	18700000	3920	0.00850759
chr1	18660001	18710000	3726	0.00788121
chr1	18670001	18720000	3171	0.00677639
chr1	18680001	18730000	2469	0.00537302
chr1	18690001	18740000	2237	0.00532984
chr1	18700001	18750000	2325	0.00617294
chr1	18710001	18760000	2605	0.00720862
chr1	18720001	18770000	2742	0.00771187
chr1	18730001	18780000	2796	0.00763139
chr1	18740001	18790000	2986	0.0074962
chr1	18750001	18800000	3161	0.00742625
chr1	18760001	18810000	3675	0.00830986
chr1	18770001	18820000	3793	0.0083036
chr1	18780001	18830000	3771	0.00831927
chr1	18790001	18840000	3659	0.00813158
chr1	18800001	18850000	3645	0.00792956
chr1	18810001	18860000	3308	0.00690249
chr1	18820001	18870000	3572	0.00718103
chr1	18830001	18880000	4625	0.00926715
chr1	18840001	18890000	5189	0.0102255
chr1	18850001	18900000	5306	0.0103843
chr1	18860001	18910000	4884	0.00959287
chr1	18870001	18920000	4503	0.00961252
chr1	18880001	18930000	3645	0.00810576
chr1	18890001	18940000	3008	0.00688752
chr1	18900001	18950000	2107	0.00515559
chr1	18910001	18960000	2199	0.00593868
chr1	18920001	18970000	2658	0.00696402
chr1	18930001	18980000	2933	0.00758226
chr1	18940001	18990000	3413	0.00901262
chr1	18950001	19000000	4481	0.0115958
chr1	18960001	19010000	5061	0.0125924
chr1	18970001	19020000	4594	0.0113136
chr1	18980001	19030000	4243	0.0102509
chr1	18990001	19040000	3957	0.0090156
chr1	19000001	19050000	3302	0.00729668
chr1	19010001	19060000	3042	0.00670492
chr1	19020001	19070000	3586	0.00793352
chr1	19030001	19080000	3864	0.00864295
chr1	19040001	19090000	3875	0.00885916
chr1	19050001	19100000	4044	0.00901547
chr1	19060001	19110000	4065	0.00875018
chr1	19070001	19120000	3938	0.00820341
chr1	19080001	19130000	4223	0.00895167
chr1	19090001	19140000	4639	0.0106612
chr1	19100001	19150000	4684	0.0111244
chr1	19110001	19160000	4651	0.0113583
chr1	19120001	19170000	4579	0.0113257
chr1	19130001	19180000	4210	0.0103023
chr1	19140001	19190000	3909	0.00893906
chr1	19150001	19200000	3703	0.00834622
chr1	19160001	19210000	3286	0.00731652
chr1	19170001	19220000	3100	0.00646564
chr1	19180001	19230000	3283	0.00685462
chr1	19190001	19240000	3536	0.00712669
chr1	19200001	19250000	3766	0.00727007
chr1	19210001	19260000	3948	0.00745554
chr1	19220001	19270000	3651	0.00682248
chr1	19230001	19280000	3378	0.0060543
chr1	19240001	19290000	2809	0.00500952
chr1	19250001	19300000	2374	0.00465987
chr1	19260001	19310000	1997	0.00398383
chr1	19270001	19320000	1908	0.00400638
chr1	19280001	19330000	1932	0.0041985
chr1	19290001	19340000	2452	0.00536596
chr1	19300001	19350000	3289	0.00689039
chr1	19310001	19360000	3774	0.00782666
chr1	19320001	19370000	4464	0.00917876
chr1	19330001	19380000	4994	0.010327
chr1	19340001	19390000	4521	0.00927466
chr1	19350001	19400000	3858	0.0080646
chr1	19360001	19410000	3201	0.00673505
chr1	19370001	19420000	2796	0.00606058
chr1	19380001	19430000	2906	0.0059248
chr1	19390001	19440000	3563	0.0071724
chr1	19400001	19450000	3943	0.00762263
chr1	19410001	19460000	4332	0.0082545
chr1	19420001	19470000	4408	0.00841381
chr1	19430001	19480000	4194	0.00854592
chr1	19440001	19490000	4179	0.00868987
chr1	19450001	19500000	3608	0.00777587
chr1	19460001	19510000	3500	0.00796855
chr1	19470001	19520000	3431	0.00791488
chr1	19480001	19530000	2882	0.00701281
chr1	19490001	19540000	2047	0.00555158
chr1	19500001	19550000	2170	0.00607365
chr1	19510001	19560000	2119	0.005812
chr1	19520001	19570000	2238	0.00612877
chr1	19530001	19580000	2330	0.00593291
chr1	19540001	19590000	2801	0.00655163
chr1	19550001	19600000	2711	0.00604265
chr1	19560001	19610000	2783	0.00643175
chr1	19570001	19620000	2536	0.00593103
chr1	19580001	19630000	2698	0.00675665
chr1	19590001	19640000	3046	0.00858278
chr1	19600001	19650000	3270	0.00956363
chr1	19610001	19660000	3135	0.00930139
chr1	19620001	19670000	3138	0.00918402
chr1	19630001	19680000	2928	0.00813167
chr1	19640001	19690000	2100	0.0052974
chr1	19650001	19700000	1605	0.00346434
chr1	19660001	19710000	1429	0.00251272
chr1	19670001	19720000	1839	0.00408638
chr1	19680001	19730000	1913	0.00440275
chr1	19690001	19740000	2293	0.00548323
chr1	19700001	19750000	2242	0.00553788
chr1	19710001	19760000	2444	0.00627823
chr1	19720001	19770000	2387	0.00566464
chr1	19730001	19780000	2971	0.00738312
chr1	19740001	19790000	3026	0.00759222
chr1	19750001	19800000	3376	0.00871041
chr1	19760001	19810000	3392	0.00932012
chr1	19770001	19820000	2920	0.00826037
chr1	19780001	19830000	2559	0.00741018
chr1	19790001	19840000	2429	0.00707943
chr1	19800001	19850000	2639	0.00750894
chr1	19810001	19860000	2675	0.00693666
chr1	19820001	19870000	3163	0.0075706
chr1	19830001	19880000	3149	0.00716473
chr1	19840001	19890000	3295	0.00735608
chr1	19850001	19900000	3014	0.00638485
chr1	19860001	19910000	3642	0.00756311
chr1	19870001	19920000	3806	0.00780797
chr1	19880001	19930000	4038	0.00823608
chr1	19890001	19940000	3978	0.00786064
chr1	19900001	19950000	3936	0.00767311
chr1	19910001	19960000	3140	0.00607097
chr1	19920001	19970000	2609	0.00526946
chr1	19930001	19980000	2118	0.00415031
chr1	19940001	19990000	1670	0.00321495
chr1	19950001	20000000	1396	0.00276347
chr1	19960001	20010000	1179	0.00236199
chr1	19970001	20020000	1246	0.00211694
chr1	19980001	20030000	1457	0.00221394
chr1	19990001	20040000	1761	0.00274783
[truncated: 229,157 more rows]
